# Supplementary material for: Identification of Candidate Biomarkers and Prognostic Analysis in Colorectal Cancer Liver Metastases
Source: Front Oncol. 2021 Aug 4;11:652354. doi: 10.3389/fonc.2021.652354 (PMC8371911; doi:10.3389/fonc.2021.652354)
Supplement: Supplementary file 1 [file DataSheet_1.zip]

Archive with 1 entries (1 files):
- CRCcount_TCGA.csv
