# Supplementary material for: Identification of Candidate Biomarkers and Prognostic Analysis in Colorectal Cancer Liver Metastases
Source: Front Oncol. 2021 Aug 4;11:652354. doi: 10.3389/fonc.2021.652354 (PMC8371911; doi:10.3389/fonc.2021.652354)
Supplement: Supplementary file 1 [file DataSheet_1.zip › CRCcount_TCGA.csv]

	TCGA.4T.AA8H.01	TCGA.AA.A00Q.01	TCGA.AZ.4614.01	TCGA.A6.2675.01	TCGA.AA.A00U.01	TCGA.A6.6781.01	TCGA.CM.6169.01	TCGA.AA.3516.01	TCGA.AA.3552.01	TCGA.D5.6931.01	TCGA.SS.A7HO.01	TCGA.AZ.6605.01	TCGA.CA.6717.01	TCGA.NH.A8F7.01	TCGA.AD.6965.01	TCGA.AA.A02H.01	TCGA.AA.A022.01	TCGA.AA.3680.01	TCGA.A6.6650.01	TCGA.G4.6311.01	TCGA.A6.2677.01	TCGA.AA.3815.01	TCGA.CK.4951.01	TCGA.CK.6748.01	TCGA.CA.5255.01	TCGA.CK.4952.01	TCGA.AZ.4315.01	TCGA.AA.3869.01	TCGA.G4.6626.01	TCGA.DM.A1D7.01	TCGA.AA.3531.01	TCGA.A6.5662.01	TCGA.CM.4744.01	TCGA.D5.5540.01	TCGA.AZ.6608.01	TCGA.AA.3518.01	TCGA.CM.5863.01	TCGA.A6.5666.01	TCGA.DM.A280.01	TCGA.AA.3973.01	TCGA.CM.4748.01	TCGA.D5.6530.01	TCGA.A6.6137.01	TCGA.DM.A1D6.01	TCGA.D5.6923.01	TCGA.A6.2681.01	TCGA.F4.6463.01	TCGA.AZ.6599.01	TCGA.D5.6532.01
A1BG	1	1	0	4	2	10	3	1	0	5	2	7	4	1	2	2	6	2	7	11	5	0	0	2	6	1	0	1	9	0	1	3	3	1	0	1	4	2	1	2	1	0	4	4	11	2	4	1	0
A1BG-AS1	12	3	4	36	2	77	11	3	13	26	13	44	36	2	9	1	9	7	10	23	15	6	10	27	8	8	5	10	45	10	7	13	10	8	4	5	15	2	3	6	9	14	29	5	41	12	5	3	11
A1CF	876	634	502	1087	365	557	861	112	262	1059	2298	1274	437	1492	1300	216	47	900	2271	772	4866	82	58	1477	1157	1693	42	572	763	1054	486	1592	1140	892	1201	84	1017	2460	1054	384	26	436	2240	693	1948	196	1134	1700	2748
A2M	1911	3422	1956	22375	3570	22119	18127	2191	7175	19200	8187	34063	41761	4033	9882	1414	3119	6156	9938	10060	9575	3127	4177	25204	2546	7639	2804	4047	3901	11285	2572	9684	5100	2829	2281	2557	18991	4073	4167	2827	273	6349	15051	4386	25071	8371	24638	3050	5658
A2M-AS1	3	11	1	34	1	31	17	3	10	15	18	45	36	17	20	1	3	2	7	8	89	16	11	34	7	6	13	8	28	17	2	57	9	19	30	5	25	8	13	15	1	14	17	12	28	6	25	1	15
A2ML1	74	0	33	3	1	2	17	1542	2	2	1	6	7	4	1	1	3	3	1	14	25	0	3	6	105	1	0	0	3	2	2	10	4	1	6	6	132	4	14	2	7	0	17	3	16	1	51	1	8
A2MP1	0	2	0	5	0	11	3	0	0	1	1	3	6	0	2	0	0	1	1	1	59	2	2	0	2	0	0	0	0	3	0	1	1	2	1	0	1	0	0	0	2	3	2	0	5	0	5	0	0
A3GALT2	1	1	4	0	1	0	1	0	0	0	4	0	1	2	1	0	2	0	0	2	1	0	0	0	0	3	0	0	0	1	1	0	0	0	0	0	1	0	0	0	1	0	1	0	3	0	0	2	1
A4GALT	27	147	687	661	127	1500	639	466	136	398	300	1296	734	246	403	34	168	98	157	540	101	142	263	764	186	461	72	204	126	327	72	158	1660	48	57	273	1339	130	525	103	17	227	274	162	1836	328	681	55	129
A4GNT	0	0	0	0	0	7	1	0	0	0	0	1	2	1	2	0	0	0	0	2	5	0	0	1	0	1	0	0	0	1	0	0	1	0	0	0	0	0	0	0	0	3	1	2	1	0	0	0	0
AA06	0	0	0	0	0	0	0	0	0	0	0	0	0	0	0	0	0	0	0	0	1	0	0	0	0	0	0	0	0	0	0	0	0	0	0	0	0	0	0	0	0	0	0	0	0	0	0	0	0
AAAS	1663	1041	1444	1660	1374	1623	635	1013	958	2896	5160	1952	1681	2137	2262	263	1600	768	2660	1426	374	1476	1263	2579	1756	4869	839	846	2450	3017	1382	2984	3344	1907	3999	1344	2007	2115	2050	807	100	2015	1893	4778	2756	1720	2686	2197	2396
AACS	2176	1150	1575	1801	1077	2870	836	1267	1453	4994	2863	1890	2000	2123	2199	306	1387	1052	4833	1250	1119	1169	1592	2235	3900	5307	1335	1653	2463	2674	1410	1488	1839	1414	4629	1515	2206	1992	2424	817	141	3854	3235	4603	3209	2672	3279	2796	3275
AACSP1	1	1	0	0	0	0	0	0	1	0	7	0	0	0	2	0	2	1	2	1	5	1	1	0	0	1	0	0	1	0	1	0	0	1	3	2	0	0	0	5	3	0	1	1	5	0	1	0	0
AADAC	2	2	16	4	3	1	0	17	10	46	16	6	9	14	32	2	3	15	1	31	9	74	5	52	112	15	1	9	2	6	2	90	102	33	19	31	119	24	40	7	6	5	5	11	6	6	5	19	20
AADACL2	0	3	0	1	0	0	0	0	0	0	0	0	1	0	0	0	0	0	0	0	39	0	0	0	0	0	0	0	1	1	0	2	0	0	0	0	0	0	0	0	0	0	1	0	0	0	0	1	1
AADACL3	0	0	0	0	0	0	0	0	0	0	0	0	0	0	1	0	0	0	0	0	4	0	0	0	0	0	0	0	0	0	0	0	0	0	1	0	1	0	0	0	3	0	0	0	0	0	0	0	0
AADACL4	0	0	0	0	0	0	0	0	0	0	0	0	0	0	0	0	0	1	0	0	4	0	0	0	0	0	0	0	1	0	0	0	0	0	0	0	0	0	0	0	1	0	1	0	0	0	0	1	0
AADACP1	16	55	139	69	9	10	21	68	21	127	51	56	16	84	102	2	3	77	44	57	167	10	20	830	159	72	22	29	59	93	22	335	28	123	70	17	90	48	39	14	0	44	49	103	82	14	20	157	88
AADAT	252	211	32	347	259	405	76	209	222	253	958	290	763	440	676	22	198	210	283	254	547	166	462	155	282	490	72	262	730	1468	106	322	325	827	526	237	108	234	232	166	21	367	366	1105	794	54	851	476	371
AAGAB	1582	1298	2241	1409	1115	2632	1039	1590	869	3140	3053	2447	3611	2833	3032	460	1686	1193	2929	2620	891	999	2084	1917	2222	2802	2173	1601	2328	4593	795	452	3788	5215	3200	1080	2380	2554	2549	570	72	2312	2708	3377	3773	900	2389	1771	3720
AAK1	647	4357	846	2504	644	1377	923	380	437	1057	1181	1324	1396	1368	1517	156	486	517	1315	1006	7210	387	760	1485	1164	558	162	491	942	4283	409	1260	298	1479	1188	366	1334	584	1001	361	34	801	1817	1665	3087	404	1167	490	1078
AAMDC	446	307	404	556	182	616	240	146	282	329	415	491	342	416	494	117	189	285	422	356	168	164	350	883	405	225	313	195	616	1127	222	812	749	744	628	189	745	628	523	264	26	572	489	553	530	363	515	492	645
AAMP	3919	4068	6522	5635	3709	5847	2609	4095	3887	6579	9900	6548	6089	7199	7590	1251	5224	2502	7860	6965	615	4834	4970	10793	7255	6359	3346	2721	8729	9244	4342	8349	13620	5981	8918	3990	6776	7143	6253	3199	282	9635	6364	12842	9704	5707	4906	6016	8074
AANAT	10	2	4	9	2	6	2	12	1	3	8	7	4	2	2	0	13	0	6	6	37	6	17	3	19	12	8	3	47	7	2	12	5	3	14	6	13	6	1	4	4	32	5	14	19	4	3	3	5
AAR2	1197	1522	992	2700	1358	2005	1744	803	1047	1812	3724	3765	2520	5862	2509	594	879	778	4081	3690	941	1054	1108	5179	1888	2245	706	1224	4850	3571	1591	6040	3592	3365	4526	749	2124	3514	1755	1931	79	1997	3236	5130	5986	1614	2671	1722	5158
AARD	1	5	2	4	1	6	12	2	4	9	0	22	29	2	4	1	0	5	4	5	18	0	1	5	1	1	1	6	1	4	0	5	4	1	2	1	7	0	1	1	0	1	11	3	20	3	12	3	1
AARS1	2970	3341	4492	5862	4750	9640	2250	3418	3818	10643	13272	8501	10828	9668	10184	935	4069	2280	9429	6580	2260	1821	3142	8447	7520	12722	2356	3858	4935	13312	4353	8750	8919	4517	16338	2664	6107	4018	4792	2827	219	7059	7926	16142	14671	5610	7586	10776	15602
AARS2	531	535	922	760	591	1231	384	386	493	1513	2590	901	1451	1336	1224	155	425	401	1371	1086	354	451	551	925	695	2489	346	486	2417	3607	469	921	889	694	1112	573	927	726	628	301	39	1156	1152	2242	1967	727	1030	1015	1442
AARSD1	343	96	145	180	82	160	83	38	67	225	687	216	201	586	212	34	57	43	216	220	301	48	53	150	163	293	47	41	277	402	66	174	210	171	297	114	150	227	109	76	4	163	281	460	391	42	161	266	343
AASDH	290	140	191	362	248	395	282	170	170	566	495	459	599	602	633	73	140	249	495	335	1091	181	170	581	231	630	206	261	301	418	132	456	593	487	365	177	504	651	284	238	8	452	599	900	794	202	408	558	668
AASDHPPT	741	545	839	1498	661	1281	1065	720	506	1621	2653	1605	2403	1587	1628	163	263	272	1532	1234	2384	536	632	1843	1090	2140	488	878	1295	1955	265	2344	1711	3224	2399	700	1224	2664	1292	709	30	1466	2100	1710	2228	354	1977	1432	2725
AASS	185	45	168	110	15	358	137	5	20	135	238	323	252	645	103	40	21	34	104	131	336	5	43	137	100	165	7	48	55	51	45	107	13	53	36	10	146	28	22	106	1	236	139	779	214	32	140	223	227
AATBC	273	65	11	99	18	128	25	13	40	44	36	61	138	29	113	8	26	179	52	51	139	31	26	20	370	20	33	16	52	41	22	23	11	17	197	17	86	37	49	18	15	169	139	28	54	45	55	98	100
AATF	2345	1537	3535	3751	2202	3425	1757	1420	1336	3708	5425	3871	3789	4821	4329	613	1909	1028	4407	4098	1188	1539	2983	4625	2799	4436	1344	4430	6005	5189	987	3840	5165	1621	4964	1193	3322	4518	3139	1284	127	3358	4161	6124	5830	1944	3536	2750	7520
AATK	783	118	650	176	62	644	170	130	206	1381	600	538	745	229	1229	84	137	552	138	700	123	133	50	1087	715	87	135	223	327	694	849	881	954	12	532	513	1010	43	1177	560	42	337	851	76	341	374	347	84	558
ABALON	11	41	50	106	20	38	17	132	10	47	56	71	53	82	46	7	6	4	79	48	164	49	33	94	40	20	26	11	67	26	23	151	75	49	72	34	54	90	28	21	3	57	50	83	135	42	46	11	130
ABAT	593	1225	654	1129	266	871	769	44	525	287	7725	2934	845	4634	1205	618	448	389	1185	1190	786	106	259	3480	1176	56	144	556	1036	1812	1721	6602	763	1169	1313	87	641	1174	722	1076	48	736	1719	1180	2428	538	2058	176	4146
ABCA1	651	450	116	2074	297	2484	2516	270	404	1192	551	1745	2176	1300	629	93	617	625	403	946	5165	313	450	2020	323	597	69	566	413	1014	150	510	145	211	242	287	765	716	219	458	43	883	2907	286	2697	383	2207	490	643
ABCA10	106	18	118	44	6	37	8	9	30	43	31	64	25	79	16	6	64	25	25	32	462	16	26	17	114	55	21	7	4	83	7	43	2	1	3	41	93	12	3	15	8	70	25	203	32	9	18	63	11
ABCA11P	57	27	10	37	24	31	31	8	18	32	146	97	65	92	55	7	27	29	45	50	265	24	20	64	35	46	16	33	40	124	7	96	58	108	42	37	52	82	45	24	0	57	50	119	55	0	87	44	66
ABCA12	144	6	3	4	30	9	3	374	3	785	4	7	83	2	5	7	172	51	1	10	128	60	5	8	950	88	368	2	6	268	4	10	0	21	12	30	5	13	175	0	8	1090	179	114	4	2	15	16	0
ABCA13	32	43	213	17	1	15	35	10	13	45	6	456	72	305	13	7	7	527	27	19	118	6	58	31	68	6	32	12	51	35	3	19	21	7	12	16	159	4	70	3	5	31	73	251	31	21	2	129	22
ABCA17P	5	21	12	2	4	8	5	1	319	2	6	8	4	11	4	4	9	0	7	9	26	2	8	24	11	4	8	6	12	5	2	31	0	3	5	5	81	6	2	51	11	1	1	18	20	5	0	0	2
ABCA2	2321	2186	629	1769	1340	5049	886	669	2748	5175	9056	1723	2634	1436	2705	613	4389	2051	8243	2198	1298	1731	842	3641	3273	2011	760	848	2702	3773	3303	8134	2522	366	3669	3177	3435	1058	2569	1139	109	5158	3340	5495	6953	2937	3266	3275	3488
ABCA3	301	169	182	480	41	1815	166	145	600	174	124	216	1170	119	129	13	1243	64	138	185	115	91	919	364	587	132	106	33	115	395	27	439	92	6	91	590	1407	49	257	393	28	64	177	437	878	480	241	60	43
ABCA4	34	3	3	4	3	13	3	0	8	5	58	16	23	7	18	0	1	15	12	9	23	4	3	6	1	1054	1	2	14	4	2	4	2	6	14	4	306	8	8	0	12	67	7	4	10	24	38	827	15
ABCA5	1188	205	78	988	101	377	615	130	219	790	1236	557	342	1782	507	130	230	545	1123	796	5271	409	334	780	512	1175	48	297	342	1286	118	1134	280	164	344	373	1173	616	282	318	10	1270	1383	1625	513	114	525	1310	606
ABCA6	29	28	4	104	5	151	65	5	12	81	32	234	147	20	22	3	23	18	11	51	736	5	20	22	5	2	5	14	6	21	5	16	5	3	1	8	24	11	6	13	9	21	25	11	106	28	53	19	11
ABCA7	1909	821	1520	875	338	771	204	595	404	1111	828	559	808	1089	378	189	1289	288	1753	329	239	403	190	390	1971	651	187	706	1153	983	506	1428	664	341	1278	836	847	334	611	339	79	1315	1311	3550	1486	1843	509	682	1106
ABCA8	6	6	0	292	0	29	54	8	55	447	69	171	381	18	24	4	10	58	12	60	604	11	4	39	5	1	5	10	2	28	8	44	5	1	14	2	27	7	6	19	5	6	90	6	21	55	62	7	6
ABCA9	54	11	15	47	4	52	30	2	7	41	13	117	106	35	15	0	32	15	5	33	563	3	8	11	9	7	0	2	13	15	5	24	1	5	2	27	34	10	1	10	2	23	15	23	34	18	29	61	9
ABCA9-AS1	1	5	7	1	0	2	0	0	2	0	18	12	0	0	4	0	0	10	2	5	248	0	0	0	0	2	1	3	47	0	7	16	5	17	5	0	0	18	0	22	3	5	16	1	0	0	11	79	5
ABCB1	602	3014	617	1821	398	264	1979	259	288	770	7673	940	5101	1288	993	108	109	2194	1874	638	524	224	123	2723	2577	61	96	1697	916	1181	1064	1665	869	5512	29	36	3903	67	1076	104	79	134	1348	1189	5957	1005	4552	1088	2396
ABCB10	935	599	640	1117	437	965	616	593	501	1343	1970	1209	1339	1792	1101	211	264	442	2106	1969	2038	459	798	875	1346	1585	297	1122	1469	2253	407	1700	1860	2193	1672	492	1109	1808	854	1384	28	1098	1692	3137	2836	455	1191	930	2384
ABCB11	7	0	3	10	0	2	0	8	1	20	1	9	2	0	4	1	2	1	10	12	13	0	2	0	19	17	2	2	2	4	0	0	1	1	1	2	5	1	1	0	4	3	6	7	6	4	0	4	2
ABCB4	9	102	13	71	12	127	63	1	21	61	247	117	153	41	59	4	26	53	28	49	143	15	20	203	155	67	10	47	17	35	39	220	19	59	13	12	86	10	8	47	1	24	61	464	163	21	168	47	43
ABCB5	0	0	0	25	0	4	0	0	1	1	1	14	34	1	3	0	0	5	0	8	74	0	1	0	0	1	2	0	0	0	1	3	0	8	0	0	5	0	2	1	2	0	0	5	2	8	1	6	5
ABCB6	80	84	112	116	117	233	49	67	102	157	1210	129	242	449	173	25	114	34	330	184	95	46	105	137	204	412	56	110	286	770	235	189	123	67	126	91	243	136	178	40	9	205	107	1161	410	80	191	324	216
ABCB7	719	397	622	1107	576	1009	864	454	498	1989	1430	903	1279	2524	1098	179	687	519	1306	1318	923	568	941	1347	837	1177	1012	604	1386	1262	556	1093	1531	1112	991	496	891	3077	812	827	58	1126	1851	1337	3079	891	773	738	2566
ABCB8	1695	976	890	1735	1135	2496	438	817	921	2532	2692	2044	1596	2217	1556	238	835	700	3567	2011	485	638	1424	1876	3043	1771	919	763	2534	3714	1179	1574	4647	905	2034	1067	2010	1400	2649	532	89	1533	1462	4696	3367	1951	1251	1118	1376
ABCB9	130	112	310	239	167	365	129	153	107	302	367	296	331	481	223	59	66	95	412	125	129	95	87	464	308	587	111	86	280	522	304	197	141	108	646	165	342	207	98	119	18	202	257	247	527	263	255	204	374
ABCC1	2158	1540	1289	4865	3292	4105	2329	1258	1912	4306	5636	7249	4595	5778	4778	799	1208	1140	3924	4745	3377	1309	1566	6277	2648	8027	511	2309	6464	3576	2360	3536	3522	1597	7580	1226	3654	3078	2303	1928	100	4376	7505	7822	6224	1909	5176	6263	5700
ABCC10	1413	1069	1217	2058	1076	1623	817	566	858	1947	3684	1495	1675	3025	1817	243	777	761	3984	1996	764	613	793	2256	1217	1870	204	1113	2473	6495	1486	2032	1485	1295	2599	812	1349	1174	1494	855	87	1626	2088	3082	3443	1602	1954	1586	2732
ABCC11	9	11	5	9	2	7	0	1	5	41	22	5	13	31	9	0	2	6	13	13	66	5	28	14	62	7	13	3	4	24	4	14	14	10	35	7	13	15	11	0	7	12	18	13	22	6	13	5	17
ABCC12	0	0	0	0	0	2	0	0	0	0	0	0	0	0	0	0	1	0	0	0	12	0	0	0	0	0	0	0	0	0	0	0	0	0	0	0	0	0	0	0	3	0	0	0	0	1	0	0	0
ABCC13	55	19	15	88	3	6	0	21	43	25	3	36	2	14	20	2	4	6	123	51	24	12	37	6	146	3	9	7	21	77	6	4	36	1	12	15	56	4	71	2	3	23	72	41	3	2	8	20	3
ABCC2	31	78	338	137	8	14	266	5	42	800	5512	122	73	1643	45	39	47	3	102	24	403	21	4	407	222	141	58	137	11	830	897	722	213	95	265	64	182	1819	258	315	4	10	99	66	691	32	233	19	691
ABCC3	10746	6076	6661	7860	3032	2989	908	2664	4118	9701	1591	4979	4450	4737	7269	847	3870	5895	7812	6838	5446	2624	3113	3560	13229	4368	2320	1671	6596	12929	2617	1680	8644	2131	5701	4189	12951	4317	6857	1434	144	6233	10865	17257	8896	3973	3729	13355	4903
ABCC4	212	319	54	1135	261	612	842	354	414	1609	1831	1477	782	2214	680	243	189	367	1916	1309	2633	413	462	2121	861	1229	293	317	1426	424	1025	2570	115	2009	1351	292	659	2948	134	1167	25	275	1472	2872	5344	516	1165	1175	988
ABCC5	2394	568	534	1495	782	912	838	308	960	1306	1688	1730	1362	1758	1306	439	712	429	1723	2020	2555	332	213	1628	724	686	262	575	2878	2579	726	1285	576	925	1519	346	1262	1355	369	1285	48	805	3172	2896	3167	535	1805	619	1291
ABCC5-AS1	0	0	0	0	0	1	0	0	1	1	0	0	0	0	1	0	0	0	0	0	29	0	1	0	0	1	0	0	0	0	0	0	0	0	1	0	0	1	0	0	0	0	1	0	0	0	0	0	0
ABCC6	410	529	175	926	95	242	375	116	416	407	1358	336	58	1078	1413	99	383	156	712	563	330	138	102	390	259	74	38	368	386	846	846	668	472	432	1274	138	174	509	167	404	20	562	778	113	500	68	393	399	564
ABCC6P1	53	64	79	67	9	33	53	10	52	87	206	102	20	249	178	45	45	34	132	40	87	23	21	83	107	2	4	80	89	158	95	332	124	196	339	7	6	80	39	36	1	49	122	19	149	7	59	19	120
ABCC6P2	12	39	19	35	4	24	20	7	18	15	72	52	11	84	35	3	33	16	60	18	32	1	5	48	43	1	1	17	31	147	47	143	25	66	114	1	13	37	7	27	0	2	46	12	83	12	17	2	18
ABCC8	4	2	13	9	4	77	1	2	8	26	8	21	1	2	29	0	7	17	0	1	8	5	1	5	7	138	3	0	4	4	1	3	9	20	5	21	22	6	3	2	15	34	3	4	1	1	213	92	1
ABCC9	7	56	14	169	28	518	207	22	40	113	183	320	615	61	79	11	21	12	123	86	1013	46	58	265	20	107	18	114	60	58	30	154	41	204	21	59	217	136	52	61	8	40	99	33	354	120	307	10	64
ABCD1	497	395	1340	1113	283	1270	523	374	1237	875	1218	787	765	1913	980	112	897	373	1146	978	140	651	2186	1269	532	257	264	510	1233	1114	759	861	783	205	870	695	624	1221	512	480	58	1165	1497	441	2217	1465	666	427	1930
ABCD2	5	2	5	12	4	42	20	11	11	51	3	58	80	2	8	0	20	14	9	7	105	18	8	14	4	2	2	12	5	11	4	12	19	8	9	5	5	2	1	8	0	41	34	1	17	2	22	5	4
ABCD3	2403	1121	1409	3114	1266	2572	1290	1810	1824	3319	2890	1988	2726	3050	2076	265	690	1767	5003	2272	3896	1402	2059	1902	2646	3810	1736	2398	2007	5675	1003	1722	4433	2578	3626	1812	2821	4467	2639	645	112	2808	4293	2959	4462	1460	2986	3004	4455
ABCD4	1005	645	1263	1332	695	1683	532	619	852	1968	2373	1482	1845	1448	2065	182	973	846	857	887	1221	1356	826	907	927	1289	561	677	1875	2552	532	923	2343	674	858	925	1184	1105	1051	939	47	2124	1899	4648	1986	713	1953	1490	955
ABCE1	2548	1412	3233	2891	2359	2801	2578	1219	882	4921	5498	4776	7665	5324	4579	689	519	1690	4144	4158	6829	1838	1956	5307	3659	6794	1851	2649	9042	5927	666	5889	6263	5837	6291	1976	3774	7308	5436	1721	157	4183	4778	11358	9388	1397	4354	4103	7763
ABCF1	2476	2518	3090	5059	3378	3848	2382	1279	2653	5031	6883	4639	5580	5326	4967	999	2716	1666	6749	6152	862	1992	2095	5564	2575	9341	1839	2919	9714	6742	2055	4813	4245	1672	6298	1124	4862	3762	3617	1631	208	5168	5413	8486	8047	3430	4421	4550	5061
ABCF2	2305	1940	2301	3613	2226	2333	1296	2152	1532	3982	4031	3999	4378	4724	3151	606	1540	1298	5863	3928	845	1304	1485	3630	3368	3159	2107	1873	7014	5231	1704	4122	6046	3235	3538	1355	2856	4229	3482	1491	162	2668	2938	9580	8952	3184	2726	2350	4574
ABCF3	1805	1395	2994	2125	1558	2932	848	1182	1823	2429	4068	2545	2782	2644	2179	388	1992	799	3661	2845	530	1233	1908	2496	2038	1946	661	1226	5098	4511	1358	2531	3363	1171	3241	1080	2220	1828	2082	902	119	2809	3139	4820	4108	2010	3246	2090	2668
ABCG1	1579	1433	391	2914	700	3886	1496	460	942	873	385	1783	1462	528	1041	447	601	871	968	1211	1062	881	1038	2776	1843	365	306	961	857	3168	299	723	1118	387	978	923	2343	740	774	978	48	951	4315	584	1565	1497	2261	3278	1053
ABCG2	12	12	192	157	17	44	123	99	56	234	66	184	335	24	75	3	348	39	45	86	145	113	29	132	288	256	18	122	2	42	11	92	55	35	27	84	69	88	228	19	8	41	60	94	93	37	58	18	57
ABCG4	2	3	6	9	3	25	5	1	5	7	16	24	12	2	2	7	3	2	13	6	7	2	9	16	2	8	5	4	4	15	4	2	3	2	6	3	11	3	2	4	7	2	4	4	37	3	7	6	6
ABCG5	4	0	53	5	12	10	7	18	10	18	0	48	51	8	21	3	199	12	2	8	33	69	204	5	69	9	42	38	21	96	10	2	22	3	22	98	90	12	39	5	0	24	13	205	5	12	2	43	26
ABCG8	3	1	100	4	2	0	13	15	13	10	2	45	23	3	9	0	132	12	0	11	2	50	82	1	30	1	50	20	7	53	4	2	0	0	6	86	119	0	7	0	8	36	17	188	1	9	0	51	3
ABHD1	9	6	47	18	11	30	15	5	12	8	17	15	16	28	26	7	15	16	3	24	137	1	4	19	10	6	1	3	88	8	5	20	16	14	25	10	22	35	23	33	9	19	13	55	40	10	12	11	5
ABHD10	1029	659	859	821	603	1569	463	673	731	1534	2351	1365	2026	1036	1302	213	442	683	1839	1185	1045	811	1116	2106	1411	2130	676	726	1251	2119	480	1649	1762	2887	2167	1038	1335	2177	2085	642	60	1311	1090	2958	1337	649	1519	1270	1709
ABHD11	5413	2764	1857	3675	2659	3548	960	2192	2121	2725	3224	3919	2604	5224	2704	719	4201	2287	6687	2748	455	1582	2138	3736	5583	4058	2315	1840	7652	7329	1686	3281	8024	2371	5222	2675	3673	2922	7784	1016	210	5234	2919	18603	6780	3535	2346	3151	2666
ABHD12	2344	1305	1802	7374	1700	3235	2764	1815	2628	2817	1795	2719	3114	7637	4949	1097	3083	1293	4609	5492	1437	1952	1747	4728	5455	3245	1849	2151	6061	4548	1099	2970	7473	3856	9186	1297	3791	1225	3509	4232	177	2767	6334	3188	2811	2860	4309	3411	4441
ABHD12B	724	73	14	2	59	9	774	256	311	769	71	29	24	11	1000	16	9	11	2051	20	622	6	63	20	0	4	175	78	1120	15	6	1	1646	0	562	13	83	259	1282	2	9	3	1031	94	933	38	367	3	251
ABHD13	876	526	346	731	308	916	805	482	421	1904	1421	1463	1560	1368	1409	246	250	473	1909	1072	1629	633	719	2305	991	973	625	779	898	1859	258	3180	1741	2471	1618	390	999	1735	1719	861	35	923	1454	1831	1610	489	1214	936	2314
ABHD14A	434	216	95	206	171	937	65	313	302	399	498	282	448	148	319	28	334	260	164	235	44	324	279	263	346	463	587	219	716	550	190	312	983	397	592	284	391	321	508	174	19	503	409	875	313	238	616	802	322
ABHD14A-ACY1	23	27	3	16	7	6	4	9	12	26	87	13	4	49	34	3	13	8	23	6	13	5	5	3	27	23	16	0	32	29	26	8	24	18	51	15	8	22	7	9	0	10	17	45	39	2	11	22	28
ABHD14B	5817	2303	840	2976	1907	3487	1459	1422	2479	3594	6206	4683	5644	5360	3004	357	1626	2091	7311	3202	929	3376	2785	4847	5445	4986	1889	2223	7695	11731	2003	7726	9659	2292	12378	2631	4614	7923	5237	2328	63	4367	6615	9852	5379	1382	2478	3854	10999
ABHD15	629	383	412	1030	283	797	396	321	664	834	1075	892	878	1117	1248	142	429	596	974	1028	569	548	829	667	825	547	299	840	1367	1566	526	842	1123	387	1421	475	1255	684	810	339	22	902	1635	1602	1183	244	901	1233	1139
ABHD16A	237	181	114	435	142	263	204	126	206	458	1093	362	312	452	292	78	536	148	712	401	201	164	184	364	225	779	147	157	677	547	182	472	445	192	394	152	305	201	173	147	4	427	397	844	518	144	355	457	567
ABHD16B	0	0	0	0	0	0	0	0	0	0	0	0	0	0	0	0	0	0	0	0	0	0	0	0	0	0	0	0	0	0	0	0	0	0	0	0	0	0	0	0	0	0	0	0	0	0	0	0	0
ABHD17A	1137	789	967	1035	735	1366	397	724	721	1434	1098	1405	1087	2052	1003	187	982	493	1512	1500	329	998	750	1461	1124	1211	551	474	1796	1834	1090	1537	1675	1004	1332	809	1166	727	885	608	48	1224	1515	3140	2648	1371	1040	1480	1205
ABHD17B	580	472	395	813	500	1088	545	382	447	880	622	725	1233	1083	932	156	479	578	1061	745	900	493	458	1296	661	2371	253	665	790	1254	330	1278	1068	1197	652	488	1712	1028	636	517	22	1500	1209	2035	1146	394	1309	3487	1152
ABHD17C	3074	3100	4343	3003	1817	6458	2678	2709	1522	4714	5433	3607	5766	4625	4033	1317	4112	2731	3732	5133	2122	2694	3420	5765	6986	6423	1665	2510	7354	8734	1490	8007	6514	3290	5938	2960	8833	4971	6725	1345	88	5526	6544	4652	6339	1414	3839	6517	9039
ABHD18	561	286	286	576	353	326	306	157	237	705	893	641	531	923	700	99	163	354	1110	538	1266	354	301	523	426	932	234	478	761	952	154	729	694	738	843	277	416	844	311	322	9	673	990	1264	1180	212	656	1058	966
ABHD2	14242	8960	6393	10604	2039	11181	12351	4578	2146	19615	7541	8389	11685	10978	17938	1910	3588	5489	11253	12494	6538	3715	5578	20756	12000	15852	1723	3807	11527	16909	1505	14646	10042	1740	14683	4255	25869	10442	10142	1809	237	8593	10616	23737	15876	2985	9164	11459	27296
ABHD3	1099	446	826	1360	441	1236	283	1096	617	1360	678	1148	1055	720	682	116	972	713	1241	1225	829	635	1404	589	2423	1262	1141	677	793	2618	277	781	1603	1059	1151	752	2507	775	1126	217	39	2448	1872	3097	892	356	2118	3455	664
ABHD4	506	491	880	1164	307	2155	648	410	858	1412	370	1034	1276	590	551	110	1792	585	526	996	279	574	912	2252	960	1181	343	645	1079	1278	300	1318	804	78	612	415	2879	758	988	675	51	1549	1501	1397	1621	901	1723	742	346
ABHD5	417	222	161	463	218	706	207	326	254	786	352	497	897	393	546	31	122	161	640	543	452	310	628	420	547	769	714	354	539	720	194	403	505	683	681	241	638	455	406	209	18	314	468	987	1048	289	608	633	521
ABHD6	696	411	249	676	628	514	246	296	299	797	403	486	661	889	624	80	345	250	394	305	412	385	306	164	1170	572	177	416	459	1391	245	585	960	266	1768	304	508	722	575	292	22	260	889	677	1359	412	1083	381	741
ABHD8	88	84	269	149	107	755	76	45	213	151	101	301	216	169	112	25	67	95	143	140	113	90	98	253	154	81	67	120	269	398	170	578	112	83	169	122	199	40	106	158	3	140	273	336	416	339	241	308	188
ABI1	2542	1557	1948	3917	1263	3121	2236	1650	1541	3836	2802	4082	5186	2098	3297	564	1356	2263	4460	2941	3321	1867	2377	5515	3321	4496	1939	2791	2162	5342	863	6213	4587	6913	3826	1597	4371	4560	2860	1730	109	4038	4152	8146	4772	1097	3966	3880	3865
ABI2	565	722	957	1238	731	1464	1085	569	466	1297	3368	1674	2943	2708	1555	301	478	594	1702	1693	4615	455	1020	2581	891	1860	580	474	1620	1535	507	2951	1052	1634	1144	716	1041	1736	1048	983	39	1009	1454	3788	2920	543	1831	1308	1758
ABI3	63	144	68	452	108	717	264	164	359	498	168	815	870	81	221	52	344	134	233	308	69	433	439	426	89	188	166	228	188	361	106	213	401	98	133	199	310	87	81	84	12	747	573	109	627	377	360	93	123
ABI3BP	38	46	17	577	15	236	513	29	208	299	51	830	1540	67	92	56	303	218	356	240	1020	39	39	213	48	74	42	83	52	93	19	151	63	51	39	62	598	55	29	33	7	460	465	436	96	154	174	275	60
ABITRAM	599	649	813	747	544	705	549	429	414	1004	660	651	1173	1630	1110	132	600	400	1294	697	725	477	523	1173	1043	1180	434	750	1130	1152	312	1913	1210	1791	969	361	959	1067	884	735	43	1041	895	2382	1128	523	838	750	1305
ABL1	3019	3503	1716	5913	3306	6271	2447	1548	2977	6214	5590	6071	5456	6656	6472	958	3563	2300	6633	5069	1926	2617	2485	8681	2414	6755	1012	2877	7179	6069	2485	5821	3565	1681	4357	1800	5198	3013	2631	2487	135	6332	8524	7305	9504	3217	6637	5675	7530
ABL2	518	579	629	1306	551	1119	876	311	317	953	2219	1241	1270	1421	1007	275	605	313	1694	1613	4927	283	439	1365	614	1132	161	767	1426	1249	361	1271	339	440	660	308	1249	930	667	962	58	897	1241	1554	2442	754	1175	806	1435
ABLIM1	10415	4704	2206	5407	3781	11095	3069	3649	3970	9378	6582	6620	11656	7004	8037	1236	2642	2795	8332	5373	6733	3761	4472	11143	8269	16167	1345	4215	3137	8333	2039	10068	4888	2908	12492	4427	12426	7085	7259	3395	150	18280	11471	26934	8717	2684	8668	20715	10260
ABLIM2	507	315	857	1672	638	926	954	428	202	809	515	1103	670	2323	1367	167	483	387	1561	1571	715	312	167	1731	1383	865	761	545	769	2501	555	3621	1180	199	1384	330	1103	1084	705	762	52	1109	2501	842	2287	1443	416	1217	2101
ABLIM3	198	94	146	284	54	824	192	184	57	815	158	449	697	64	167	16	170	115	98	304	192	66	232	735	1007	131	144	59	110	141	19	141	165	72	111	255	1547	64	84	128	18	216	215	262	701	298	290	51	65
ABO	5276	1658	307	6589	786	879	936	399	2585	3530	2939	1155	1450	2224	2868	339	1319	1446	3968	3026	2145	2506	953	3964	3895	7160	689	2370	4167	6213	1491	1358	2631	530	3591	1624	3035	2339	3328	2120	66	2461	7631	5058	1515	972	3911	7896	2232
ABR	10168	7241	6295	7900	2566	8361	2518	2213	3680	12542	6481	6985	5702	13884	8570	1470	4340	4644	19608	5950	2301	3432	3965	11788	8812	8236	2449	2375	8032	6897	6194	10648	7688	1785	9404	3660	8359	3342	6216	4514	333	11765	9401	20557	16726	7163	6501	9932	7013
ABRA	1	0	0	0	0	0	3	0	3	0	2	7	2	0	1	0	0	2	0	0	66	1	2	1	3	0	0	0	0	2	0	0	1	1	2	0	1	0	3	1	0	1	1	2	1	4	2	2	1
ABRACL	1507	1101	1491	2724	1060	1523	1864	1153	1287	2205	2024	3130	3079	2056	3178	293	588	1254	5152	2895	828	760	1826	2730	2480	1989	817	3183	2716	5067	588	3761	6643	6624	3207	711	1975	1976	2275	899	66	1086	2760	4620	3457	729	2174	1453	2423
ABRAXAS1	188	135	81	642	102	253	303	143	91	329	319	341	547	391	268	52	71	123	231	210	1101	184	139	537	235	302	85	200	188	282	65	450	546	354	196	211	403	825	236	246	7	574	435	1099	469	114	420	411	234
ABRAXAS2	728	454	556	1140	515	875	513	454	332	972	853	1128	1621	754	1006	183	360	488	1201	795	1036	455	603	1392	865	1050	478	642	734	1415	240	1458	1183	1306	1232	413	1053	962	833	535	34	944	1243	1867	1506	375	863	798	1434
ABT1	1041	1201	1250	1673	1291	1563	724	978	1070	1945	3312	1892	2107	1710	1962	418	1189	835	2719	2042	551	1114	1007	2705	654	3168	1347	1317	3844	2712	1394	2871	4123	3870	3637	1057	1475	2667	1703	1523	77	1521	1944	3556	2341	1389	1697	1410	2594
ABTB1	1561	790	2190	1532	367	3709	493	1818	754	1001	611	1526	1152	889	911	206	2484	722	1377	1042	391	380	739	1911	633	1109	374	438	1253	1654	391	2142	2393	506	1079	1526	2603	721	864	1520	52	4421	1259	3669	1523	807	665	2824	541
ABTB2	348	159	635	1403	632	469	264	413	435	557	354	840	702	385	602	64	574	148	512	957	281	473	342	678	980	362	215	539	1178	1996	229	2324	825	235	1111	306	759	992	313	425	39	454	735	856	2113	721	674	98	323
ACAA1	2297	1385	610	1848	1047	2213	672	826	2084	2580	3913	1992	1822	1488	4266	247	965	700	2278	2312	554	1297	1372	1871	3401	2203	1683	1380	2587	3492	1165	2283	3847	1453	3704	829	1664	1324	3060	644	90	1559	1981	3638	3320	1509	2714	2318	2143
ACAA2	3781	1977	612	3761	1041	2132	1580	2442	2861	5744	2892	4710	6068	4416	5189	715	2395	3440	5110	3757	1007	2341	5444	5506	5857	3046	8985	3052	3558	3841	1809	3475	11843	4011	5848	831	5864	3028	4905	1294	78	926	5880	5292	4941	2598	10076	3463	3019
ACACA	3187	1431	2010	3663	2586	2197	1186	1724	1632	7698	7986	3312	3383	5876	3328	469	1151	1119	7981	5097	6665	935	1644	2499	3421	3790	792	5206	4532	2885	1582	2802	2869	1724	4803	1420	2303	2993	2062	1027	87	3331	5719	6940	8364	2188	3616	1601	9673
ACACB	197	455	255	1139	78	770	380	159	489	599	1371	1014	915	1742	1141	137	862	455	2166	584	1226	328	158	780	354	176	101	263	623	1243	688	660	182	205	721	514	658	338	161	508	43	592	904	1561	1536	595	845	985	1910
ACAD10	1833	771	563	1320	580	1177	729	332	772	1568	1346	1828	1293	1448	1758	174	1124	656	2708	1136	1346	547	286	1796	1979	2510	204	601	1472	1719	538	636	1965	645	2289	624	1855	1422	1165	508	64	1587	1813	2068	2647	596	1398	1570	2499
ACAD11	20	6	5	8	1	18	10	3	2	38	40	27	25	42	29	0	4	1	38	19	102	5	2	14	17	14	2	1	43	24	4	27	11	17	22	4	14	24	8	6	0	21	27	54	55	3	25	24	27
ACAD8	833	394	458	1294	472	881	383	423	695	1114	1437	1043	1300	1059	941	136	730	482	1100	735	587	616	415	594	927	848	600	508	1612	1496	430	841	921	796	1332	578	904	913	738	508	41	1383	1323	1387	1847	744	835	1095	1168
ACAD9	1552	1022	1978	1475	1373	1823	625	1077	1323	2240	3578	1991	1806	1749	2643	260	879	739	3199	2076	1030	825	1299	2367	1719	2994	970	866	5139	3068	1195	2099	3197	775	2609	919	1564	1661	1734	858	78	1990	2056	4535	3546	1157	2147	1485	2223
ACADL	1	0	0	5	0	101	0	9	0	0	5	2	1	0	0	0	0	0	0	0	11	0	0	2	5	0	0	1	0	0	0	3	1	2	0	0	3	1	1	0	1	2	0	422	0	0	1	1	0
ACADM	1352	443	216	1286	489	1565	873	776	1441	1005	2113	1738	2704	1897	2022	268	325	1218	2907	1124	1281	717	871	1289	721	3301	716	697	899	3695	199	1822	1774	1176	2035	1556	1759	4627	1107	350	31	2730	2511	2134	1923	412	1750	3320	3527
ACADS	1613	1242	624	1394	648	1331	662	1042	2243	3199	1356	2053	2014	1364	2420	345	1902	2004	4046	1394	167	4466	1748	2094	2599	1064	2239	745	1030	3058	1168	726	3229	683	2450	1951	3545	1164	2357	609	62	2877	3539	1045	908	1363	2128	2073	2061
ACADSB	1430	484	260	1446	723	749	602	268	794	1395	1227	1532	1539	1068	632	154	349	636	2389	995	1458	969	508	1471	1049	958	455	473	893	2269	235	1067	829	979	1181	1124	1606	2090	692	710	20	1715	1738	3077	1728	379	1329	956	2415
ACADVL	17909	10294	5603	7678	3972	9736	2848	4359	6493	17779	14621	7156	7521	8961	9627	2553	6433	6934	8495	6761	1285	7504	5795	16210	16933	11050	6609	5172	7927	11759	6720	13333	18318	3550	13158	6495	11365	7259	13532	4818	338	10660	11052	21038	11344	5819	13580	14214	7044
ACAN	79	70	479	585	414	759	382	41	133	1040	576	1678	382	224	499	85	214	67	791	505	424	97	218	1430	71	876	112	336	915	1146	87	145	219	72	482	165	1044	174	357	64	17	97	168	165	2299	186	1791	69	407
ACAP1	123	138	104	273	119	696	214	128	324	637	709	679	692	115	310	33	534	157	182	252	200	413	219	168	110	103	77	198	181	322	81	205	552	71	162	245	187	41	203	114	30	429	695	159	328	271	296	243	99
ACAP2	1973	984	1265	2086	730	1992	1610	779	993	2231	2661	2537	1794	2255	2290	363	581	1189	3608	2484	6027	987	1345	2154	1844	1978	484	1117	1948	2536	413	2082	1838	2086	2443	968	2535	2213	1678	1058	39	2107	3299	2606	3461	453	2494	1891	2332
ACAP3	1175	1058	1139	1442	1298	1714	354	599	1230	1644	7008	1314	1027	2066	2291	307	1653	586	2457	1510	296	759	480	737	1260	2826	468	1441	1584	3728	1312	2169	1245	321	2208	1497	906	544	781	256	81	2280	1619	3354	4725	1307	1827	1696	2793
ACAT1	1262	1285	599	1764	1279	2118	764	1391	1489	1976	4547	2125	2087	3153	1744	434	1085	350	3499	1819	1217	1130	1622	1530	2760	2416	1435	950	1483	3873	1303	2437	1244	3317	2535	1675	1623	5828	1787	1064	82	2394	2083	3401	2694	882	1765	1227	6162
ACAT2	1070	933	1088	1269	880	1111	423	704	617	4030	3143	2049	1883	1980	2371	143	203	183	3350	4040	440	694	1610	1072	1791	2538	1229	1881	2403	5731	1944	2134	2456	4691	5706	605	1689	2674	4123	444	94	1879	2523	4096	3301	1114	1545	847	3465
ACBD3	1935	1198	1126	2557	1121	2781	1536	863	931	3429	2407	2597	3703	2276	2093	346	933	1502	3757	2970	3347	1094	2185	3352	3359	4054	1074	1790	2660	4048	516	3750	2643	1913	2335	1344	4429	2826	2475	1536	97	3821	3764	5472	4844	1275	2450	3282	3027
ACBD3-AS1	39	3	1	5	3	15	3	0	2	9	19	4	7	16	16	0	4	7	12	9	86	7	14	9	13	25	3	4	6	24	2	10	40	18	9	20	32	13	9	4	0	25	15	12	16	1	11	16	24
ACBD4	452	230	302	390	191	574	141	137	335	370	627	645	575	535	461	104	302	272	488	346	301	202	223	587	469	310	136	155	628	1019	197	803	749	225	483	247	521	389	340	478	16	408	840	1224	630	182	318	660	768
ACBD5	2038	736	2587	2276	683	2664	1575	1009	685	2430	1381	1982	3876	1291	1638	270	912	1508	3254	1395	1974	1377	1332	2642	3119	3696	1039	1304	1200	3448	623	2874	4521	2001	2113	1828	3793	4532	2871	1075	69	3719	3295	6235	3202	679	1710	2723	2585
ACBD6	940	1030	1994	1093	956	1433	658	828	473	1449	2064	1359	1575	2007	1431	301	637	428	1657	2434	992	694	884	1658	1728	1662	910	1164	2117	2976	870	2196	2376	2187	2399	823	1535	1840	1085	1508	94	1307	1553	4241	3060	1673	1343	1247	1918
ACBD7	20	12	37	26	33	49	39	14	25	35	129	30	97	141	75	3	17	9	57	14	26	34	53	52	13	40	18	30	36	102	28	84	18	54	66	46	33	63	12	12	0	47	40	110	83	8	41	28	62
ACCS	188	388	133	299	115	232	102	77	162	312	1250	318	137	925	208	30	272	179	179	160	1414	91	65	248	373	328	39	89	600	1279	240	469	386	307	644	282	162	286	256	311	20	274	473	820	499	124	232	422	585
ACCSL	0	0	0	0	0	1	0	0	0	0	0	0	0	0	0	0	2	0	0	0	9	0	0	0	0	0	0	0	0	1	0	1	0	1	0	0	0	0	0	0	0	0	2	0	0	0	0	0	1
ACD	404	774	1140	1102	718	1097	350	942	529	937	1307	1539	935	1343	1240	164	1096	290	1453	1283	157	352	508	1281	764	1211	469	456	1929	2186	673	1458	1883	1139	2067	774	724	712	739	537	44	1251	777	2902	1847	995	569	1108	2250
ACE	1655	1219	689	1436	459	2384	1082	429	1342	1623	2836	1625	1458	1491	1513	344	1137	1187	1834	1741	479	904	268	2987	1049	1543	247	1087	2807	2034	970	2457	675	241	856	943	2253	2241	112	1269	54	1820	4073	2704	1939	1390	1242	2844	326
ACE2	1198	2297	1041	2577	701	82	1329	266	1385	772	4534	4544	19	3047	817	1416	168	1122	6345	2760	1747	258	869	2515	899	44	296	905	4403	4369	2388	376	1289	333	3259	208	651	3542	1426	68	65	295	7378	153	9887	420	2555	314	649
ACER1	0	0	10	0	0	0	0	0	1	1	3	1	2	1	0	0	0	3	0	0	3	0	0	5	1	0	0	0	0	2	0	0	0	2	1	0	1	0	0	0	2	1	1	3	0	1	0	2	6
ACER2	103	75	5	206	50	106	105	67	32	134	105	89	492	93	58	5	59	122	91	93	384	13	27	201	437	208	16	307	157	32	27	347	41	55	58	30	410	98	111	297	8	196	388	145	229	51	150	436	33
ACER3	811	659	760	1186	609	1617	634	652	613	1550	1131	1154	1258	1246	715	183	500	670	1836	1193	1693	456	1125	909	1625	1626	338	1302	638	1643	289	1063	1166	1187	1185	682	2871	960	1309	527	48	786	1212	2842	1544	599	1029	2138	1339
ACHE	300	502	371	686	41	2983	87	207	256	113	40	1110	317	402	305	299	4064	128	1059	794	49	161	693	587	241	128	11	259	2228	110	186	627	82	33	554	34	782	131	357	124	21	116	324	6745	1855	269	90	54	70
ACIN1	5133	3437	4435	6033	3960	6338	2726	2400	2117	8335	8987	6099	8154	6672	7759	1094	3453	2281	6784	6117	3547	2370	3073	5229	4363	8949	1794	2572	9835	9990	1784	4768	6423	2304	7457	2793	5904	4725	4339	2277	204	6473	7904	15356	11623	3145	7714	5987	4659
ACKR1	33	154	13	426	12	163	485	140	206	115	30	648	1646	82	77	24	20	103	16	73	45	63	70	264	15	51	35	89	9	81	36	378	112	4	4	33	223	66	54	101	24	72	213	12	340	533	616	118	62
ACKR2	30	27	4	40	16	56	12	25	48	19	11	37	76	4	12	3	2	14	11	24	83	15	7	42	16	60	5	9	24	22	16	31	19	2	16	25	61	8	25	8	3	196	29	62	101	22	35	46	10
ACKR3	95	401	90	866	380	1314	652	127	440	402	2244	1343	1105	1102	771	91	200	261	563	634	503	160	309	1371	213	791	233	264	350	1447	463	2080	1532	929	314	201	714	553	380	197	31	202	1087	239	2305	510	1101	146	358
ACKR4	8	2	8	38	6	48	19	20	7	139	13	62	28	5	25	0	48	11	9	23	125	75	37	4	182	17	0	13	16	9	3	8	578	9	7	27	15	3	12	2	0	21	16	14	95	1	12	11	9
ACLY	5985	3681	3925	10600	5632	8627	3690	4795	3673	18665	13591	10741	13797	11102	8759	1190	2707	2943	17931	11952	5052	3317	4854	14551	10812	20478	3412	6091	15575	9476	4507	12204	8397	7295	11352	4500	8255	12093	7206	3015	266	9708	12964	22331	21982	5876	7869	8311	19348
ACMSD	3	1	182	2	0	1	7	0	6	4	7	3	0	6	3	1	2	5	4	0	58	1	2	1	31	2	0	8	0	1	1	2	3	2	2	2	2	1	1	1	1	2	0	3	1	0	4	1	1
ACO1	1225	1521	862	2049	1936	3454	1421	1443	2145	3046	5800	3181	3593	5851	1419	477	2380	1321	3271	2347	1499	4055	2189	3255	3705	1839	1353	2411	4612	5321	1320	2287	2086	1726	2420	1705	3215	3229	3010	1110	138	4221	3627	5351	3620	2210	2436	3201	5336
ACO2	4051	2179	1040	5122	1313	6069	1819	2765	2256	5680	7939	4437	6764	7977	2712	635	3438	1968	6773	4289	1001	3361	2667	5370	5773	5165	3707	1421	3730	22327	4849	3867	5242	1243	4336	3412	5518	6004	4150	891	156	6541	9635	8174	6594	3368	3938	5192	11254
ACOD1	0	5	0	0	0	2	2	2	0	0	0	4	0	3	0	0	3	0	1	0	3	5	6	0	0	0	4	19	2	0	0	1	0	2	0	7	0	0	0	0	0	10	0	0	2	0	1	0	0
ACOT1	80	40	14	54	20	129	14	56	148	160	96	60	99	107	171	8	51	66	81	55	12	57	336	129	31	133	107	78	422	848	41	172	132	62	119	57	151	147	88	60	0	43	148	86	207	41	139	96	65
ACOT11	1166	694	175	915	493	994	440	239	705	1725	1860	1048	614	2078	1600	167	161	841	2220	900	1148	341	654	1691	1320	609	509	933	604	1458	1872	1024	1317	257	1591	471	902	1006	1721	213	31	665	2052	1140	1525	956	1148	873	1724
ACOT12	0	0	0	0	0	0	0	0	0	0	0	2	0	0	0	0	1	0	0	0	3	0	0	0	1	0	0	0	0	1	0	0	0	2	0	1	1	0	0	0	0	0	1	0	1	0	0	0	0
ACOT13	869	1039	416	1066	308	1213	439	611	626	999	1634	1053	1618	1041	1859	234	328	644	2658	984	997	384	749	2186	517	2211	721	956	2110	1403	385	1154	1840	2817	2342	525	1826	1060	1573	393	32	1047	2298	2995	1647	609	2117	1677	1290
ACOT2	407	375	461	535	379	669	228	294	617	305	386	672	549	610	781	82	306	620	377	574	207	574	537	837	293	774	585	362	1630	1789	225	725	802	441	458	276	678	628	342	459	23	435	880	1229	1238	351	550	1031	335
ACOT4	79	55	133	118	72	155	104	147	200	240	27	121	108	191	162	11	147	103	123	139	32	70	437	172	77	42	227	166	243	230	57	300	349	211	147	104	218	183	146	225	10	54	166	164	164	43	147	93	113
ACOT6	0	0	1	1	0	0	0	0	1	0	1	0	0	0	0	0	0	1	0	0	10	0	2	0	0	0	0	0	0	1	0	1	0	0	0	0	0	0	0	0	0	0	1	1	0	0	0	1	0
ACOT7	1417	944	1984	2543	2316	2882	1089	2654	1175	4987	3548	2686	2088	2682	2846	410	1668	628	6803	2437	210	2610	2334	3248	4071	6984	3245	1251	3831	3969	2112	2132	7469	2189	4304	2793	2875	1772	3368	605	174	4688	1833	3997	5063	3363	2685	1964	5092
ACOT8	454	943	1678	1742	538	883	744	346	841	691	2182	2017	746	2689	1953	250	561	403	3964	1611	629	390	590	2234	998	951	627	1135	2730	4637	1529	2836	1877	1467	851	426	801	1013	905	878	41	788	1435	1984	2642	1518	1051	742	3555
ACOT9	1295	795	752	1746	624	1837	882	830	814	1291	1495	2074	1407	2107	1864	262	939	542	2494	1813	770	702	1436	2380	1592	1365	817	1139	1506	1902	761	2156	2448	2313	1654	625	1077	2837	1340	1159	45	1458	1504	3200	3326	709	1072	1194	2665
ACOX1	5431	3206	2807	5512	2060	2203	2310	1702	3090	3111	4787	3814	3433	6805	3131	833	971	2585	5301	5422	12974	1417	1803	7070	3385	2748	1367	2504	3637	7090	1815	4747	4311	2556	6699	1849	5697	6003	2725	2238	174	2607	7865	4057	5962	2005	4624	3727	6286
ACOX2	496	1736	49	268	151	189	288	43	316	475	1900	408	365	820	1131	76	13	424	1880	176	225	203	134	2315	800	1218	254	450	599	1547	910	3938	628	501	1667	808	591	1025	582	693	40	249	394	1246	654	461	650	789	1862
ACOX3	613	446	958	943	450	872	413	341	693	857	725	972	925	1118	684	116	339	388	1115	817	518	523	508	1227	1001	529	388	370	943	1261	445	784	1473	275	969	423	984	726	881	324	56	1286	1126	1284	1642	839	684	711	1251
ACOXL	2	3	8	25	0	32	5	40	11	16	1	20	25	17	6	0	56	4	12	4	63	48	77	1	19	7	17	1	8	48	2	8	3	1	3	18	18	20	0	5	10	51	18	104	13	3	16	15	18
ACOXL-AS1	0	1	0	3	0	0	2	1	2	2	2	2	2	3	1	0	2	2	0	1	26	2	0	3	0	1	0	2	8	9	0	0	1	0	0	0	4	0	1	0	5	2	5	12	4	4	0	0	0
ACP1	2485	2433	4351	2921	1968	3311	1893	2218	1788	4550	8079	4023	5179	5703	5408	718	1506	1706	4978	3160	3165	2283	2373	6345	5662	6834	2713	2132	5526	8639	1836	7227	7260	8169	8159	2575	4216	7978	6688	2803	207	3551	4524	12656	5027	2150	4133	3413	6086
ACP2	656	526	1373	2253	776	3322	1046	1167	1240	1686	2285	2176	1841	1363	1067	261	2359	746	917	1681	350	1233	884	2805	1197	1866	704	910	1328	2269	742	1692	2007	671	1608	957	1776	894	1475	599	66	2454	1864	2419	2209	1210	2472	1708	1281
ACP4	6	2	4	6	2	7	1	2	2	6	10	3	48	9	6	0	5	1	7	8	32	2	2	1	8	3	1	1	7	1	2	1	2	12	6	2	4	6	6	1	4	2	1	8	7	2	10	7	17
ACP5	173	434	188	3723	254	4311	1440	1080	977	2040	184	3950	3399	1021	841	229	1765	337	1082	2444	348	1802	1453	2720	483	1208	596	1291	800	686	662	1670	1740	429	670	755	1108	843	431	1220	69	3254	1753	959	4388	2054	653	237	726
ACP6	886	783	752	561	467	670	442	570	606	1252	1007	973	1063	1282	840	185	612	541	760	1084	1990	334	558	888	1847	1630	396	464	1490	2002	484	1697	1940	779	1217	895	1095	1499	932	1760	26	1049	1267	3937	1885	422	734	1889	810
ACP7	0	0	0	0	3	5	0	3	0	0	14	1	1	4	4	0	1	0	2	0	4	0	0	2	0	0	0	0	1	1	1	124	1	0	0	0	0	2	0	7	3	3	13	0	5	1	0	0	1
ACPP	410	55	12	94	193	462	40	124	447	299	352	107	235	68	525	13	38	198	170	261	94	126	352	42	337	1354	325	382	407	168	12	76	517	21	428	92	202	94	619	5	9	398	280	387	101	132	130	411	151
ACR	0	3	2	2	2	8	4	0	3	0	3	8	3	2	4	0	13	0	0	3	2	1	3	4	0	0	0	0	2	6	0	1	0	1	0	4	12	2	0	2	3	9	3	2	5	0	2	0	3
ACRBP	120	20	92	125	35	487	40	104	57	72	81	89	112	58	42	20	87	93	65	74	50	34	166	57	34	135	26	66	89	116	22	55	117	40	49	83	190	46	202	59	9	159	98	325	67	52	59	171	84
ACRV1	9	7	17	5	5	18	5	3	8	12	34	14	12	26	33	1	5	3	25	7	121	4	18	4	10	40	8	3	32	52	9	10	19	41	71	6	13	19	20	2	0	24	15	31	19	1	8	6	21
ACSBG1	29	12	16	15	4	7	4	4	7	15	25	12	8	13	10	5	13	13	20	13	31	5	3	16	10	18	3	6	8	36	9	11	1	6	17	14	5	53	7	8	7	4	15	17	17	9	13	24	19
ACSBG2	3	2	2	1	1	5	1	0	0	2	10	4	5	26	9	0	2	2	5	3	27	1	10	0	2	3	0	0	5	5	2	2	0	3	5	2	3	5	2	3	3	4	4	4	16	8	1	1	42
ACSF2	930	1028	1450	3439	536	1031	726	174	1637	971	563	1174	737	2773	895	357	1177	496	1506	818	865	604	516	1601	351	407	282	538	1584	5104	655	797	2532	939	1971	404	2029	982	820	795	58	1601	2899	1989	1834	411	1109	1396	721
ACSF3	1129	1164	613	1987	773	2373	675	636	1172	1553	2383	1843	1846	2203	2062	269	905	664	3094	1625	1649	1166	953	2195	1737	1280	538	782	2299	4146	1386	2296	1888	474	3666	1132	1075	1204	907	740	94	1517	2409	2497	2480	1710	1133	1450	4467
ACSL1	1775	627	724	1459	518	3350	840	921	1130	1971	1754	1867	3691	873	811	101	598	223	3226	1657	3954	330	679	2100	4137	3965	570	1046	309	2010	765	2502	718	470	3846	1541	2215	2559	1467	1283	52	2505	3085	2489	3862	837	1382	523	1873
ACSL3	1835	2842	4120	3656	1846	5060	2041	1992	1391	7043	5444	4616	7026	4453	4437	484	1279	1348	8398	5302	4778	1075	2234	4072	8207	4593	1067	2998	4741	8380	1872	5036	4053	7897	6071	2524	4454	5068	3389	2678	138	3630	5680	9911	5931	2272	4626	3252	6388
ACSL4	1207	634	3029	2370	748	2862	3323	1081	739	7864	1480	3761	3828	2958	3914	299	719	985	3425	3567	3178	930	2893	4118	3337	3456	425	2063	1362	2653	771	4034	903	2820	2693	1372	2239	6390	1259	1744	118	1465	3913	3553	10179	1619	2299	1371	6170
ACSL5	12039	8715	6780	21035	5859	3065	8525	2670	8523	13180	11619	13155	5991	25621	17229	3035	1860	5038	20324	12308	10242	6266	4055	9992	15242	9878	6961	8497	12573	30149	4827	18107	17401	15346	25244	3597	15865	24923	15677	10432	453	13129	23404	14998	24146	7991	15605	17694	30408
ACSL6	77	1139	1	2740	169	110	1107	0	92	43	875	413	216	919	1144	17	7	145	3224	688	3896	12	30	4944	11	57	237	193	120	51	313	6134	1067	2532	1481	33	325	3478	2830	3924	70	141	632	256	658	729	312	1502	5062
ACSM1	58	18	2	58	6	41	8	21	6	28	14	50	7	46	9	7	8	34	23	26	25	13	7	20	86	12	34	9	6	87	15	24	11	17	67	44	32	31	18	4	2	122	19	43	5	7	3	28	83
ACSM2A	0	0	0	2	0	0	0	0	0	1	0	2	4	0	0	0	2	0	0	0	13	0	0	0	3	0	0	0	1	2	0	2	6	0	0	0	0	0	0	0	2	0	0	0	2	4	0	1	0
ACSM2B	0	0	0	0	0	0	0	1	0	0	0	0	2	0	0	0	0	0	0	0	18	0	0	0	1	0	0	0	0	0	0	3	2	1	1	0	1	0	0	0	4	1	0	0	0	0	0	1	0
ACSM3	924	401	77	630	267	254	267	74	952	2791	855	519	906	496	774	58	73	526	636	294	905	362	443	882	1401	491	669	347	745	703	178	238	523	333	2529	246	1012	952	627	94	18	935	2009	260	431	224	509	1494	849
ACSM4	4	0	0	2	1	2	0	1	3	8	2	2	5	11	1	0	3	2	0	2	27	0	2	0	10	1	0	1	8	8	0	9	0	0	8	3	2	1	0	7	0	7	1	1	4	1	5	9	13
ACSM5	0	6	0	23	0	9	12	0	4	10	1	14	18	0	10	0	6	2	1	7	14	4	6	9	2	0	0	4	1	7	0	3	5	4	0	4	1	2	0	4	7	12	5	3	4	10	5	4	1
ACSM6	0	0	0	2	0	0	0	0	0	0	1	0	1	0	0	1	0	0	0	2	112	0	2	0	1	0	0	0	0	0	0	0	0	0	0	0	0	0	0	1	0	0	1	0	0	0	1	0	0
ACSS1	991	477	1592	3813	1020	2192	3955	437	3175	1366	2128	2571	2404	6686	3582	715	2431	1645	3327	6581	1584	1016	1323	2722	3360	6760	674	1806	6992	3666	834	2131	3978	1135	8442	1543	2893	918	2353	2919	98	3603	5580	5755	1806	1938	1248	3810	6485
ACSS2	2878	4441	2119	8461	1576	3609	2910	1938	3233	8461	4689	6846	5362	15895	3962	1562	3321	2001	19583	7422	1901	2662	2464	7542	10074	4723	1364	2637	6969	10948	7403	8885	5079	3704	10996	3306	5769	4113	7569	2382	225	6899	9203	9485	8650	5415	3009	5633	9965
ACSS3	9	22	9	105	19	151	99	14	20	63	195	301	218	13	76	10	11	18	31	53	300	15	46	117	12	15	22	33	12	96	12	41	13	90	21	6	71	15	12	23	4	23	52	24	222	41	186	6	30
ACTA1	4	25	20	9	7	7	12	17	1	15	12	15	75	12	7	4	41	2	10	10	4	9	19	12	15	13	17	3	16	17	11	18	11	15	15	9	12	11	14	6	3	5	12	38	26	22	13	4	15
ACTA2	1570	2005	1245	10306	2004	33195	6372	785	1878	6374	3338	14972	24251	2795	5028	708	2175	1594	5657	6686	3538	1783	4720	23263	2402	3246	2567	1966	2602	8966	1498	12755	2086	3225	2485	1246	12178	3371	7634	2296	257	1349	3099	3275	14213	10521	14176	1547	4058
ACTA2-AS1	38	46	23	123	23	247	45	13	46	72	45	89	146	54	44	9	35	26	68	41	839	13	105	61	35	35	32	17	14	54	34	54	7	29	31	26	75	11	40	42	2	14	35	57	148	54	123	14	26
ACTB	171087	158238	117116	194884	148614	291628	89227	156265	85107	252185	174907	258863	305826	191351	210382	33371	143751	89916	273921	277973	31666	127641	210810	450608	412910	211913	171208	135150	255453	301157	163390	196992	477967	131479	323714	99588	292683	190493	375596	64431	7809	167534	201151	552279	420874	226805	210628	154950	210774
ACTBL2	0	1	0	3	1	20	1	107	0	1	0	1	2	1	3	0	11	1	0	0	2	1	0	3	5	2	1	0	0	0	0	0	0	0	0	2	1	0	3	1	4	11	1	1	2	0	11	0	1
ACTC1	4	8	7	48	20	19	86	16	1	34	5	41	175	28	56	4	16	3	7	87	67	4	4	762	22	7	20	64	16	14	6	142	22	62	3	3	525	10	220	51	5	1	2	2	93	89	402	0	25
ACTG1	171386	85061	119053	183692	109817	211197	70559	185308	63969	257149	190684	144470	220830	254146	184414	24635	262887	50410	236530	201657	54748	122169	120248	422925	187614	246784	92408	65704	231409	241266	140079	231235	401936	116605	151498	130736	217514	236359	225890	93885	7181	210004	287490	331225	224755	195617	202577	140350	287102
ACTG2	1067	2181	287	2548	1474	9236	3334	326	459	1916	591	2917	33492	6155	772	354	509	680	1625	1343	2324	657	1310	18119	1111	603	1430	452	351	1715	631	14021	1093	1405	426	440	5612	472	968	2094	419	314	673	929	3268	16817	10018	503	855
ACTL10	121	533	136	406	220	183	127	128	305	167	273	434	218	360	413	107	68	267	307	369	126	227	215	268	287	101	66	187	1092	134	455	370	533	135	966	180	201	380	193	203	31	214	362	648	678	754	199	333	581
ACTL6A	2005	1684	3704	2960	1620	2485	1403	1804	1792	4185	4537	3804	4679	2834	5070	460	747	1281	5341	4278	1481	1451	1836	4728	2675	5367	3412	2237	6620	5249	1124	5165	7385	5420	7761	1813	2726	4774	2985	1739	164	2196	3456	7305	5079	1799	4417	2566	4503
ACTL6B	0	3	0	3	0	1	0	0	0	2	0	2	0	2	2	0	4	0	0	0	5	0	0	2	0	0	0	0	5	3	0	1	4	0	1	0	1	0	0	0	6	1	0	2	0	2	1	0	0
ACTL7A	0	0	0	0	0	0	0	0	0	0	0	1	0	0	0	0	0	0	0	0	2	0	0	0	0	0	0	0	0	0	0	0	0	1	0	0	0	2	0	0	0	0	0	0	1	0	0	0	0
ACTL7B	0	0	1	0	0	0	1	0	0	1	1	0	0	1	0	0	6	0	1	1	4	0	0	1	0	0	2	0	0	2	0	3	0	1	1	0	0	0	0	0	6	1	0	1	0	0	1	0	0
ACTL8	16	4	9	9	39	16	5	303	1640	2219	18	12	22	9	14	1	163	4	43	25	0	10	253	9	67	24	80	410	95	27	7	2	4054	9	182	28	9	135	3	19	0	6	40	18	213	16	25	0	49
ACTL9	0	0	0	0	0	0	0	0	0	0	0	0	0	0	0	0	0	0	0	0	2	0	1	0	0	0	1	0	0	0	0	0	0	0	0	0	0	0	0	0	4	0	0	0	0	0	0	0	0
ACTN1	7072	5018	5561	16057	7281	25929	7574	10635	6031	14918	12874	13423	19987	8749	17546	1486	3712	5396	12345	13933	5270	6365	8028	24697	9621	22586	5618	7370	17946	17108	5502	10441	10664	3841	9560	6412	17373	11206	8535	4985	406	14271	13515	27304	27313	11164	17273	14953	9954
ACTN1-AS1	4	2	0	4	2	6	1	6	0	3	15	6	3	1	3	0	2	1	0	1	7	1	3	2	3	6	0	0	9	9	0	2	6	2	9	0	2	3	1	2	0	0	3	8	8	1	3	5	0
ACTN2	1	2	10	5	0	8	4	1	0	2	0	5	7	1	1	0	2	0	0	6	24	0	5	1	2	1	4	0	26	2	2	0	2	0	0	1	4	0	0	3	1	1	4	0	9	4	2	2	2
ACTN3	1	0	0	2	2	7	3	1	2	6	1	7	2	0	3	0	6	2	3	1	5	0	0	0	2	1	1	0	3	1	0	3	2	1	5	2	1	4	0	4	9	2	1	0	13	3	0	2	0
ACTN4	31555	20694	28501	57620	16795	35618	19725	19772	17860	76169	69547	38401	37332	70762	54445	7737	16936	10767	53111	54533	5595	12475	19797	92438	35030	46491	13430	10652	42363	43170	32149	71473	41575	9454	54740	13374	60188	35236	35858	12969	1322	37862	47199	119395	83143	36151	72258	43013	44868
ACTR10	1231	611	1026	1940	824	1876	885	995	770	1361	1150	2043	2115	1179	1841	211	642	925	1393	1395	1820	680	1001	2549	1345	1997	1124	1305	2429	3131	265	1918	2856	2257	1097	1082	2956	2642	1575	1521	83	1549	2290	3242	2623	759	2042	1530	1277
ACTR1A	4273	1956	2546	5288	3013	6799	1882	2708	2163	5019	4268	6317	6117	3104	4851	555	2412	1155	4448	4332	1113	2385	3325	7479	3988	4336	2476	3039	3353	7693	1929	5580	7768	3533	5315	1967	4928	3350	6105	1904	158	4451	4316	7371	7598	3673	4991	4297	3088
ACTR1B	2619	2171	2472	2660	1530	3498	1309	1673	2081	3428	7404	2963	3592	3685	4508	597	1446	1869	3440	2746	858	2883	2034	4757	2900	5347	2359	1579	4739	4211	3276	6791	4868	3302	3826	2316	3360	3832	3064	2471	158	4041	4550	4838	4499	2544	3227	4264	3778
ACTR2	7875	6515	6011	14358	5491	12175	10218	5386	4921	17689	18844	17895	20265	16608	16060	1740	2799	8283	22308	14199	11610	4429	7696	19683	14206	15258	3816	6964	12668	20423	2890	17805	14348	12960	10608	4608	14370	19892	17617	4244	431	11527	16818	32076	19721	4425	14979	11340	19641
ACTR3	6513	5373	6799	11620	4456	11765	7550	5463	4512	12303	14954	12976	11986	12034	13131	1449	2171	4701	15119	14977	7720	4740	9437	18983	10782	14916	6246	8736	9847	15515	4309	14704	13858	14275	15509	4893	10971	15399	13296	3954	328	8576	14213	19726	17162	5311	11012	8153	14247
ACTR3B	253	176	261	401	314	253	163	249	309	433	393	392	444	596	371	102	141	153	700	560	337	171	218	386	467	424	257	255	1528	625	245	526	868	474	673	175	394	514	561	286	5	402	392	2810	1180	343	465	521	663
ACTR3C	66	57	44	166	29	76	91	63	88	182	382	178	30	179	303	47	53	56	321	110	1133	29	77	182	110	200	97	182	386	241	63	158	227	104	159	47	71	218	156	34	4	88	161	316	342	29	153	136	210
ACTR5	345	385	328	1066	481	481	419	310	420	571	1083	834	665	1539	628	129	406	187	976	1040	589	354	334	756	388	403	286	537	1510	1106	490	1049	1079	612	989	272	457	900	488	427	23	600	701	1303	1765	513	530	374	1301
ACTR6	694	387	646	594	403	747	535	428	321	914	720	922	1121	854	910	134	356	277	1409	660	729	348	597	936	990	1444	370	575	1224	1796	116	530	1445	1615	1094	389	1100	1373	723	329	33	819	785	1942	1009	263	1117	704	990
ACTR8	765	685	427	1056	570	1029	627	492	530	1027	1434	1151	1078	1160	1113	178	464	486	1730	872	1041	607	655	1279	688	908	451	579	1520	1451	455	1606	1201	1218	1445	415	743	1267	664	559	39	893	1177	2141	2006	509	944	1067	1394
ACTRT1	0	0	0	1	0	0	0	0	0	0	0	0	0	0	0	0	0	0	0	0	3	0	0	0	0	0	0	0	0	0	0	0	0	0	0	0	0	0	0	0	1	0	0	0	0	0	0	1	0
ACTRT2	0	0	0	1	0	0	0	0	0	0	0	0	0	0	0	0	0	0	0	0	2	0	0	0	0	0	0	0	0	0	0	0	0	0	0	0	0	0	0	0	1	0	0	1	0	0	0	0	0
ACTRT3	59	121	67	92	67	117	32	55	50	88	98	118	81	114	62	13	22	56	129	87	77	21	18	116	87	94	45	50	140	114	68	273	59	123	123	41	74	55	60	50	0	52	92	207	112	59	120	60	168
ACVR1	433	520	449	1424	438	1831	776	731	439	1301	1340	1665	1525	1044	1249	153	579	586	1247	1172	918	733	812	1758	1012	1235	372	824	843	1293	510	1511	1114	1088	882	424	1456	973	811	617	33	1004	1110	1250	1903	868	1831	963	1099
ACVR1B	3333	3756	3118	4191	1383	2160	2284	881	1906	4214	10507	3203	959	5865	3428	661	2081	2527	8512	2307	1210	1420	1752	11455	2954	6953	1075	1768	4911	5135	2248	11991	2633	2840	5748	1421	4963	1882	1477	2429	129	3568	5636	6827	5599	2926	6138	5912	3706
ACVR1C	155	45	3	207	38	242	165	113	128	363	1273	176	205	501	65	15	35	164	676	107	1019	131	63	121	151	534	96	99	65	163	258	545	26	598	235	113	150	607	181	45	0	572	605	591	28	33	507	516	162
ACVR2A	419	475	376	741	138	731	635	255	251	383	568	579	662	833	705	139	366	395	555	640	1862	368	397	875	466	596	140	461	563	742	152	931	610	561	827	295	772	670	861	389	15	890	817	895	729	241	916	559	407
ACVR2B	274	358	158	632	428	493	387	223	146	529	1810	444	661	987	766	114	233	263	467	354	2947	201	136	701	268	995	95	206	1015	801	341	817	469	619	757	240	607	394	477	881	29	777	673	1720	997	141	1574	740	488
ACVR2B-AS1	24	31	5	80	31	32	35	19	55	28	28	68	58	51	67	5	79	28	47	47	114	44	17	40	12	117	13	27	297	173	17	61	82	33	109	26	41	35	34	42	4	36	79	159	55	13	46	54	29
ACVRL1	4116	2276	296	3131	666	3308	1085	1164	2270	3373	1088	3296	2573	1836	1744	497	3063	2247	4522	1993	414	508	3327	2896	1546	789	281	1968	1384	3517	905	3036	826	650	3794	957	2547	360	933	983	155	2992	6803	3230	3182	3084	3083	4708	2347
ACY1	409	312	103	251	238	205	107	168	327	638	1157	281	188	365	633	46	92	171	478	237	161	120	150	247	710	700	239	190	823	836	382	396	1173	505	1122	365	243	578	419	162	22	208	454	1017	875	194	498	517	697
ACY3	236	282	376	319	96	836	86	118	511	684	224	376	283	147	704	56	429	330	316	217	11	314	231	320	770	1022	239	384	198	385	402	375	1207	268	1009	336	401	175	492	142	21	853	323	336	352	297	159	1062	630
ACYP1	261	155	329	217	182	189	119	162	122	259	428	190	337	351	322	54	133	73	124	248	1013	95	322	196	229	411	324	168	720	1482	139	251	650	397	542	250	226	386	336	163	14	295	311	708	475	72	190	215	350
ACYP2	196	282	301	215	105	319	130	162	202	177	369	333	388	364	326	43	151	183	198	167	451	201	255	495	248	152	204	244	270	486	78	955	406	468	419	281	306	310	175	145	14	233	290	703	234	135	307	355	686
ADA	56	150	2768	355	267	657	267	328	294	897	98	696	324	226	369	45	337	174	171	532	145	731	328	399	578	121	266	185	503	733	404	322	4024	262	412	249	214	808	450	260	14	560	309	786	360	276	509	49	679
ADA2	242	534	54	2094	135	2109	1902	328	1454	1878	245	2671	4335	5150	258	91	661	512	537	1556	497	678	814	1584	191	463	251	790	166	490	120	418	427	120	158	432	767	356	217	250	20	2021	1972	174	938	487	797	151	868
ADAD1	0	0	0	0	0	0	0	0	0	0	0	0	0	0	0	0	0	0	0	0	4	0	1	1	0	0	0	0	0	0	0	0	0	0	0	0	0	0	0	0	0	0	0	0	0	0	1	0	0
ADAD2	3	0	0	2	0	4	2	0	2	1	5	12	4	1	4	0	1	1	2	0	3	0	2	1	0	1	0	0	1	6	0	1	1	0	1	0	4	2	2	0	1	0	1	1	0	0	0	1	0
ADAL	60	93	103	179	55	225	96	87	82	99	331	210	290	302	333	40	44	78	208	269	274	82	112	114	171	97	113	141	299	361	81	406	322	458	312	18	187	293	172	49	7	188	278	624	353	84	186	124	519
ADAM10	3383	1915	4790	3248	1300	5471	3584	3976	1517	7606	8455	4499	7205	4835	3956	765	1766	2653	4249	4786	5592	2091	2805	4228	5202	5307	1217	3835	3100	5324	876	6149	5678	3745	4446	2382	4946	6192	5234	1695	102	7369	7616	3590	6814	1240	7598	5214	6359
ADAM11	3	3	71	12	5	40	8	3	1	14	19	7	78	18	11	0	177	8	5	9	48	12	3	9	2	13	7	1	26	13	1	19	5	20	12	5	8	14	2	12	11	11	8	33	20	10	11	6	8
ADAM12	62	176	49	2774	180	8971	1600	255	94	1627	180	4500	1716	177	220	32	328	50	134	2697	1366	306	1190	4295	78	383	120	176	374	215	62	579	88	177	97	184	1604	396	1324	169	43	994	257	280	5390	644	927	11	483
ADAM15	5241	3883	4589	6098	6263	13532	1833	13056	5555	7643	6532	5654	7944	6020	4962	855	5986	2689	11856	9172	1189	4465	4421	4060	15094	11741	4012	6848	9144	12034	2953	5337	12452	2961	10100	8057	8138	6181	7071	4551	559	19365	6523	13224	13568	11751	5024	8029	9434
ADAM17	643	482	258	1129	462	1146	574	503	465	1487	1982	1064	1338	1357	1046	135	306	320	1476	1027	1629	329	331	1054	604	1130	354	519	618	729	416	1449	871	1055	810	261	731	1038	522	881	15	889	1291	1881	1995	431	941	625	1043
ADAM18	0	0	0	1	0	0	0	0	0	0	1	2	0	0	0	0	0	1	0	0	13	0	0	0	0	0	3	0	0	0	0	0	0	0	0	0	0	0	0	1	0	0	1	0	1	0	0	0	0
ADAM19	583	2164	300	3564	948	3548	1365	514	579	2801	509	2523	1798	812	1813	427	509	312	927	3615	1953	665	975	3967	1667	559	424	848	1047	1821	274	1277	2445	663	833	414	1436	708	1820	393	33	725	1668	906	6997	1078	3674	156	1091
ADAM2	0	0	2	0	2	0	0	0	0	0	2	0	6	0	3	0	1	2	0	0	9	0	1	0	1	72	2	0	1	1	0	0	1	0	0	0	1	0	0	0	0	0	0	0	0	0	2	44	0
ADAM20	3	2	2	0	0	0	1	4	0	0	2	2	1	2	2	0	2	0	1	1	239	0	5	2	0	4	0	2	3	5	2	2	2	0	0	0	1	4	0	1	0	0	2	1	5	0	0	2	0
ADAM20P1	7	11	4	2	5	1	2	3	1	5	14	4	2	13	12	0	6	1	2	5	126	1	6	4	7	4	0	5	11	10	4	7	1	3	7	0	2	2	1	5	0	3	7	14	12	2	7	4	4
ADAM21	2	1	4	2	3	5	1	1	0	2	2	1	13	10	7	0	4	3	0	1	47	0	18	4	8	1	12	1	5	12	0	0	1	2	4	0	4	6	7	0	0	109	2	2	5	4	0	0	2
ADAM21P1	0	0	1	0	0	0	0	0	0	1	0	0	2	0	0	0	1	0	0	0	11	0	1	0	0	0	7	0	1	0	0	1	0	0	0	0	1	0	1	0	1	10	0	1	0	0	0	0	0
ADAM22	187	110	202	391	18	237	226	125	42	505	317	312	428	311	170	77	157	165	159	177	1763	204	157	469	150	204	14	39	438	158	105	475	122	176	168	158	128	169	41	82	6	214	385	494	498	95	296	201	373
ADAM23	5	32	2	116	15	164	153	19	35	113	112	312	515	16	51	2	11	13	25	70	258	23	105	177	15	29	16	48	38	49	5	85	17	14	18	25	79	11	25	38	4	46	74	43	212	75	687	3	36
ADAM28	56	83	201	368	34	600	257	31	188	518	59	493	687	43	83	13	212	291	185	170	927	188	557	143	802	146	133	88	85	112	33	97	148	84	26	243	657	27	15	75	4	298	555	47	259	87	189	186	551
ADAM29	0	1	0	1	0	0	1	0	0	0	0	0	0	0	3	0	0	0	0	1	15	0	0	1	0	0	4	0	0	1	0	0	0	0	0	0	0	0	0	0	5	0	0	0	0	0	2	0	0
ADAM30	0	0	0	0	0	0	0	0	0	0	0	0	0	0	0	0	1	0	0	0	4	0	0	0	0	0	0	0	0	0	0	0	0	0	0	0	0	0	0	0	2	0	0	0	0	0	0	0	0
ADAM32	111	165	113	720	22	23	188	6	19	49	18	102	14	13	62	51	10	86	36	290	850	0	2	65	148	32	19	34	798	101	22	275	2	118	20	2	253	373	16	104	6	117	80	95	345	103	78	270	220
ADAM33	44	67	10	240	25	243	57	14	117	173	14	251	313	147	41	17	31	49	31	67	202	20	23	87	77	18	15	30	16	131	39	91	15	7	12	24	182	5	16	79	25	42	98	34	1017	131	218	38	37
ADAM3A	0	0	0	3	0	0	0	0	0	0	0	0	0	0	0	0	0	0	0	0	8	0	0	0	0	0	0	0	0	0	0	0	0	0	0	0	0	0	0	0	1	0	0	0	0	0	0	0	0
ADAM3B	0	0	0	1	0	1	0	0	0	0	0	0	0	0	0	0	0	0	0	0	25	0	2	0	0	0	0	0	0	0	0	0	0	0	0	0	0	0	0	0	0	0	0	0	0	3	0	0	0
ADAM5	0	0	0	0	0	0	0	0	2	0	0	1	0	0	0	0	0	0	0	0	16	0	0	0	0	0	0	0	0	0	0	0	0	3	0	0	0	0	0	0	1	0	0	0	0	0	0	0	0
ADAM6	0	0	0	0	0	0	0	0	0	0	0	0	0	0	0	0	1	0	0	0	2	0	0	0	0	0	0	0	0	0	0	0	0	0	0	0	0	0	0	0	1	0	0	1	0	0	0	0	0
ADAM7	0	0	0	0	0	0	0	0	0	0	0	0	0	0	0	0	0	0	0	0	5	0	0	0	0	0	0	0	0	0	0	0	0	0	0	0	0	0	0	0	1	0	0	0	0	1	0	0	0
ADAM8	234	167	845	1036	127	4964	457	277	491	952	226	761	1748	168	349	66	999	150	228	1251	95	787	333	1282	1863	872	107	795	179	233	205	599	240	144	249	757	1010	149	771	189	35	2565	618	147	1096	945	458	444	265
ADAM9	4443	2243	5254	12335	1381	8053	3995	4040	1093	11051	7908	5824	9043	4477	3059	679	2079	3069	6929	11016	11737	3668	5391	12475	10214	18005	2580	2976	15012	5713	1143	20792	7771	2792	1732	3535	11786	14382	5129	2862	152	9111	9892	3912	22925	2660	3670	9355	10502
ADAMDEC1	341	156	316	2043	158	467	1264	68	1158	3788	290	5359	2319	51	816	147	204	850	1157	1171	1089	1163	1608	557	173	388	646	996	90	567	97	181	262	459	95	403	296	62	8	242	22	1389	1961	257	2196	519	1093	173	85
ADAMTS1	137	230	184	1056	487	1204	1773	305	377	671	1683	2338	2927	259	534	148	232	216	1143	1209	1480	256	361	1023	340	419	140	333	954	1072	168	476	187	247	211	290	1250	493	472	99	36	469	1008	425	1624	1024	1593	554	339
ADAMTS10	18	65	36	213	42	470	115	30	69	153	104	362	186	65	112	20	75	27	60	158	207	61	94	150	40	38	21	68	51	132	49	87	26	18	28	45	126	29	51	67	29	466	108	63	690	144	217	73	56
ADAMTS12	72	401	111	2446	191	3757	826	245	234	2022	386	4458	1725	100	890	169	289	69	590	1961	1080	183	1300	3734	329	400	424	253	399	526	91	1191	229	211	93	234	584	230	611	319	54	491	461	511	7135	891	1042	10	670
ADAMTS13	188	93	49	103	85	177	38	13	136	107	297	95	41	530	109	27	306	71	138	164	142	81	29	40	176	78	44	87	262	352	236	102	42	92	181	192	66	74	36	70	11	169	281	671	251	59	121	248	219
ADAMTS14	125	95	95	761	204	1208	215	81	315	443	388	1008	295	171	528	81	139	73	408	704	403	523	299	938	112	239	103	88	258	431	170	182	166	99	110	165	379	129	98	123	15	233	328	299	1448	236	608	72	373
ADAMTS15	1209	24	39	101	178	133	105	86	152	593	22	308	215	40	459	273	30	49	123	156	36	451	81	90	1184	7	103	48	122	845	22	33	204	105	734	194	206	445	405	58	31	227	121	5	99	567	278	18	345
ADAMTS16	7	14	4	143	1	1114	18	10	11	47	24	119	58	40	48	16	17	5	25	35	50	4	38	316	6	12	10	3	3	28	18	141	2	7	2	1	84	5	35	5	11	23	14	47	184	55	68	7	57
ADAMTS17	79	90	33	105	32	129	94	17	13	81	72	149	113	140	351	16	132	10	117	130	118	48	47	54	123	1	41	74	125	43	26	113	9	41	131	151	24	163	40	26	6	214	189	209	261	54	158	57	217
ADAMTS18	8	5	0	17	1	48	20	0	5	13	130	27	61	8	8	0	1	11	3	2	46	2	6	36	3	15	5	9	0	2	0	37	0	14	1	3	9	14	0	13	1	8	27	5	43	11	273	5	7
ADAMTS19	0	0	0	3	1	98	6	2	1	2	72	17	763	8	16	0	0	4	71	2	43	1	17	12	1	1	1	11	0	5	0	7	0	13	4	22	2	0	0	1	1	4	2	20	9	7	46	1	2
ADAMTS19-AS1	0	0	0	1	0	6	0	2	0	0	10	2	32	2	1	0	0	1	18	0	1	0	4	1	0	0	0	2	0	3	0	0	0	2	1	5	1	0	0	0	3	1	2	12	0	0	10	1	1
ADAMTS2	84	559	506	5396	472	8614	1216	990	407	4830	476	8748	1991	225	781	267	1540	131	603	6806	650	1008	3753	3055	322	932	843	713	1165	752	343	1024	511	341	199	848	1728	361	1112	351	52	2648	582	712	10589	1997	1825	27	1064
ADAMTS20	0	0	0	1	0	0	0	0	0	1	129	0	0	0	26	0	1	0	0	0	22	0	2	1	0	0	0	0	0	1	0	1	0	0	0	0	0	0	0	0	4	0	2	0	0	0	1	13	1
ADAMTS3	6	7	2	43	9	98	41	9	10	30	24	83	47	5	20	4	9	9	23	38	81	6	16	93	8	22	7	7	6	29	2	33	12	21	8	3	37	17	15	10	2	6	30	34	160	27	65	7	8
ADAMTS4	104	235	396	1060	886	2827	1386	568	235	935	1468	2154	1006	152	556	122	593	46	1007	2635	195	331	694	1781	121	543	296	286	1604	1083	148	389	259	212	179	337	645	508	696	132	22	407	759	474	2130	566	904	324	399
ADAMTS5	27	73	38	357	70	662	238	62	66	154	210	529	536	84	200	58	46	53	287	230	615	76	107	377	35	171	27	149	151	296	45	253	79	95	122	59	105	282	253	80	9	64	264	93	566	120	423	60	158
ADAMTS6	29	25	31	127	14	321	94	25	12	92	263	219	57	53	89	17	22	41	56	133	399	18	55	259	37	54	18	37	74	112	19	143	23	63	8	53	114	36	27	41	2	77	69	351	243	42	135	151	54
ADAMTS7	57	117	60	596	169	2408	220	66	235	389	482	1071	359	92	353	46	131	71	409	609	85	149	291	1336	94	414	77	107	164	372	157	257	100	45	99	117	383	100	99	128	28	249	425	194	2130	370	840	60	187
ADAMTS7P1	0	4	1	5	2	8	4	0	4	4	3	10	12	2	5	0	0	0	3	9	5	1	3	7	7	0	5	2	1	2	1	2	1	0	2	4	22	2	1	2	10	1	3	1	31	4	6	1	1
ADAMTS8	19	11	5	57	25	7	98	3	54	81	46	191	168	56	35	12	25	38	148	30	47	10	7	85	34	51	9	4	29	87	14	34	35	15	29	33	136	5	0	19	8	15	108	40	30	107	66	23	20
ADAMTS9	689	176	195	1015	488	1487	756	188	226	624	1324	1284	862	1443	380	95	109	112	763	353	1007	97	433	845	394	747	100	462	376	1815	155	524	157	184	307	402	485	999	299	104	43	327	1156	1483	1449	500	812	397	545
ADAMTS9-AS1	5	0	1	27	4	21	17	5	2	5	13	11	50	9	3	1	2	1	7	7	384	0	1	8	8	5	0	1	4	9	1	13	1	2	10	6	4	8	5	1	8	3	8	9	13	6	19	2	8
ADAMTS9-AS2	1	5	2	14	2	15	9	0	0	9	7	12	33	12	6	1	4	1	5	5	294	4	0	10	4	3	2	0	1	5	0	28	4	3	5	1	10	5	0	6	1	1	12	4	14	3	11	6	1
ADAMTSL1	204	143	4	201	45	279	213	26	84	153	87	261	507	223	177	37	21	34	155	77	322	22	27	268	30	53	10	54	220	134	71	105	30	47	12	35	367	30	85	69	27	52	837	31	417	154	461	60	165
ADAMTSL2	100	100	66	212	191	730	257	33	305	149	1442	561	283	778	805	71	186	105	252	206	136	47	90	897	143	138	51	183	177	526	308	982	116	141	252	107	227	516	88	104	29	91	395	212	725	260	4469	53	386
ADAMTSL3	15	53	4	169	4	127	241	3	49	133	49	150	425	44	117	0	7	32	72	44	491	6	9	378	24	12	5	31	3	26	19	171	12	3	0	7	270	10	7	48	4	3	111	13	85	112	432	10	39
ADAMTSL4	316	85	25	418	84	2107	231	122	517	335	429	385	715	164	121	86	221	87	147	401	410	120	258	402	77	252	66	122	162	164	204	166	81	19	125	98	578	239	49	255	17	211	183	136	498	177	214	310	51
ADAMTSL4-AS1	13	3	1	10	6	24	2	1	6	9	6	8	13	12	10	3	10	6	14	22	238	3	10	4	9	33	0	5	13	8	5	3	2	4	4	6	5	4	3	5	1	10	11	21	30	5	10	60	3
ADAMTSL5	332	193	283	193	106	485	66	103	90	301	309	376	192	259	279	36	699	189	396	214	117	244	210	262	492	297	72	159	79	395	135	732	809	64	620	193	521	83	478	28	10	236	293	87	692	157	184	280	228
ADAP1	2819	2897	1922	2048	3354	2472	414	1794	1913	2197	2517	1730	1380	2798	1904	563	2199	1503	5189	1651	409	1265	1063	4696	7757	3539	1324	783	3195	4330	1211	3191	7548	1525	5647	2247	4217	2726	4295	835	124	3346	2749	4414	5712	1938	1183	3735	2505
ADAP2	43	98	191	406	78	1070	229	120	187	346	191	475	478	172	160	20	360	101	208	308	329	141	232	383	229	213	82	184	122	303	40	173	163	102	84	115	339	85	210	183	8	421	294	134	363	137	231	71	155
ADAR	5305	5508	6328	14762	6374	15502	7603	8185	8250	17266	10317	14142	16822	13135	10351	1887	9686	5567	13094	19439	8020	8038	10293	12655	11422	14702	3654	9491	14307	13974	4006	12516	12206	5188	9063	6501	13604	8221	8075	8002	394	21033	15247	20031	22049	8103	11596	10987	14763
ADARB1	228	172	604	618	335	1373	440	215	244	793	471	835	1354	286	565	67	433	192	484	598	780	551	371	603	252	361	95	379	398	743	76	268	208	115	453	318	590	227	367	325	14	546	627	390	1439	292	676	179	561
ADARB2	2	17	13	5	6	0	8	0	5	22	4	61	23	2	9	4	15	2	26	1	47	1	14	51	2	8	1	2	5	38	4	4	2	3	5	13	11	0	0	17	19	33	79	24	48	19	23	2	16
ADARB2-AS1	0	1	2	0	0	0	2	0	0	0	0	0	0	2	0	0	0	0	0	0	5	0	0	1	0	0	0	0	0	3	0	0	0	1	0	0	0	2	0	0	1	0	0	0	1	0	0	0	2
ADAT1	442	440	237	1213	389	1011	395	226	394	1158	1410	1440	1096	1249	1194	101	168	475	1534	1246	1415	414	265	950	817	678	292	671	1733	1112	276	970	764	881	1458	289	642	679	510	452	24	598	999	2373	1789	608	706	876	2008
ADAT2	853	429	610	526	498	199	310	188	327	683	1810	561	435	1506	755	147	181	238	808	856	2545	312	198	376	495	854	217	346	1071	910	277	484	727	1091	1141	353	462	732	441	282	21	544	786	1983	1246	152	622	719	1006
ADAT3	200	303	188	146	220	74	47	236	237	156	130	135	110	532	132	71	206	145	137	266	31	294	135	161	134	162	103	65	324	211	435	294	168	79	354	241	172	150	134	128	20	118	317	143	354	607	144	269	351
ADCK1	349	257	285	731	668	522	202	132	269	535	528	580	482	671	791	85	334	157	708	670	229	191	350	515	440	382	245	315	1715	1274	294	324	591	286	798	210	325	379	640	286	16	466	681	1621	1322	488	617	491	592
ADCK2	1408	1285	647	1548	890	1209	530	656	1633	1521	2089	1361	1370	2454	2582	344	758	1374	3904	1124	379	1845	1377	1622	2032	1775	1271	1085	3055	3897	1010	1902	4499	1395	2110	994	1846	2005	1844	1094	89	1980	2370	5174	2293	1606	1295	1904	2563
ADCK5	1103	579	1090	867	562	427	340	245	1239	1103	1691	880	440	1102	2292	285	672	600	1589	697	58	1533	365	596	770	2478	588	546	1689	1172	684	967	1406	511	3246	453	651	720	502	327	36	1811	1053	640	996	567	973	965	1031
ADCY1	6	26	2	103	24	443	174	5	28	51	105	206	1217	61	64	9	7	37	77	226	94	30	48	95	99	54	76	51	265	51	21	70	8	7	30	15	134	56	49	143	28	548	49	1881	563	35	89	5	26
ADCY10	2	1	2	6	4	1	0	2	2	6	10	5	4	4	3	3	9	2	10	4	85	3	3	2	3	2	2	2	21	8	7	4	1	2	4	0	5	44	2	4	4	1	8	12	9	7	4	13	15
ADCY10P1	173	91	29	195	17	58	92	13	51	85	214	105	49	624	92	47	78	63	167	198	525	17	33	57	83	107	10	25	131	419	123	186	71	116	154	42	70	82	58	52	11	115	257	276	240	24	171	383	191
ADCY2	4	39	4	118	10	140	35	731	7	49	5	113	139	18	74	8	15	9	30	43	121	14	48	161	8	5	21	10	11	28	15	79	18	3	4	12	40	9	14	27	18	23	22	39	142	61	118	7	34
ADCY3	1026	1262	654	2551	999	1812	1543	652	812	2662	2364	2383	2419	8760	1986	446	1096	445	4307	2464	1063	1056	764	1414	1257	2600	713	853	2618	2768	1271	3470	2063	888	2333	973	1699	2593	1789	948	74	1390	2531	4280	4625	1824	1108	1162	4423
ADCY4	457	142	110	380	76	400	211	88	160	288	346	493	362	296	232	38	495	89	143	188	391	116	112	167	121	131	62	321	312	485	169	170	70	79	112	154	283	171	85	241	32	440	322	783	643	184	510	259	130
ADCY5	45	42	254	293	56	71	156	31	350	124	28	250	676	113	97	16	26	46	106	105	313	37	25	172	56	19	19	47	32	251	48	193	22	18	265	19	465	13	451	81	16	19	382	29	115	339	605	97	55
ADCY6	3710	1861	755	3112	1328	4583	1209	930	1745	6231	8923	2414	3411	4762	4069	502	2149	1022	8394	2452	2085	1150	1511	1881	3285	6278	848	1206	3270	5904	2447	5184	2289	1526	4908	1629	2126	1939	1523	1453	90	4674	6357	7657	5267	1778	3772	6023	5125
ADCY6-DT	41	10	9	21	10	69	11	9	17	36	99	50	51	11	24	7	16	5	26	9	18	20	78	10	41	77	37	4	83	125	11	38	124	45	180	26	15	58	54	6	1	63	49	26	16	9	24	104	87
ADCY7	121	228	86	464	215	984	230	208	283	911	135	446	599	179	434	21	328	174	141	655	295	169	313	486	516	624	119	89	181	101	178	206	677	36	279	153	345	44	144	169	16	874	626	1323	894	238	305	152	152
ADCY8	0	0	0	0	0	0	1	3	2	1	0	0	2	1	0	0	1	2	0	0	5	0	2	0	0	0	2	0	1	0	0	1	0	0	0	0	0	2	0	0	1	1	20	3	0	4	0	0	1
ADCY9	805	367	801	1514	471	1309	561	601	640	1353	1422	1547	1305	526	941	154	553	447	1125	1455	777	426	742	1079	801	1204	130	367	783	1284	286	457	425	48	1054	556	1605	676	598	456	36	1275	1149	1034	3440	769	783	856	1469
ADCYAP1	1	36	1	54	0	11	61	44	36	124	0	112	214	6	39	4	7	17	4	31	111	7	5	84	31	13	4	9	6	2	4	59	3	0	3	3	69	1	0	8	5	5	5	1	13	59	82	3	23
ADCYAP1R1	1	2	0	13	0	51	5	4	1	19	4	21	91	4	6	0	2	1	0	11	28	2	2	10	0	2	1	3	0	0	2	8	0	3	1	0	13	2	2	2	21	0	5	0	4	41	32	3	4
ADD1	3867	3862	2800	11138	3949	10947	3962	3707	3357	9209	6991	11176	11528	8622	7534	1006	5526	4235	8973	7104	4899	4236	5002	13872	5753	9151	2363	4114	4933	11040	2990	11240	10020	3764	6938	3438	10412	6288	6314	4691	264	10322	9057	10772	13066	5843	8729	8456	9702
ADD2	11	20	7	34	2	405	10	8	15	24	1	28	163	4	39	0	26	3	3	28	60	6	9	28	5	0	5	2	8	2	2	39	8	1	4	4	63	13	13	12	9	5	7	5	24	46	29	3	5
ADD3	3786	4062	3376	5806	2534	2840	5576	851	3971	6954	11819	5135	9956	12470	11789	1171	1927	3720	10044	4825	10895	4950	4010	8880	6931	8222	3132	5013	4733	8972	1891	10613	8596	11786	7969	3349	9717	11678	7038	3134	131	9195	8651	8405	9666	1722	7425	4886	18793
ADD3-AS1	66	125	32	31	14	9	77	2	49	58	285	59	43	300	425	29	31	26	167	29	1224	21	29	215	76	50	37	36	22	327	56	128	94	214	210	21	51	139	52	34	3	47	64	76	216	20	88	31	374
ADGB	17	18	0	10	4	1	0	0	0	3	2	4	3	17	27	0	0	3	57	6	40	0	0	13	4	0	3	9	9	19	0	1	0	18	12	0	6	0	6	0	8	1	24	8	9	5	4	3	11
ADGRA1	0	0	5	1	0	57	0	2	0	0	0	1	0	0	1	0	0	0	0	1	4	0	0	1	1	0	2	0	0	0	0	0	1	0	1	1	0	0	0	0	18	2	0	0	0	0	0	1	0
ADGRA2	158	479	240	1895	370	4315	1217	311	790	2108	1208	4237	3039	594	1036	190	369	297	1156	1758	635	387	1238	2841	229	719	295	439	1059	973	338	973	248	110	268	471	1408	332	348	458	93	576	1024	607	5245	1870	1905	238	741
ADGRA3	1981	1600	476	1890	1306	1493	763	761	820	3071	3089	2181	2076	2623	2368	262	515	1681	4383	1920	4263	968	1237	3700	1471	2605	806	1314	2356	5223	734	2667	2386	1719	3418	1239	3001	1769	1597	1237	73	1834	3827	3782	3620	1589	4222	3526	2899
ADGRB1	19	33	20	51	0	156	18	3	10	19	3	39	63	18	24	18	8	11	6	27	13	19	11	78	10	0	4	9	16	22	7	35	6	1	24	20	22	12	4	14	18	54	33	16	38	54	11	7	5
ADGRB2	13	47	17	86	29	821	67	27	90	214	64	182	80	67	106	15	645	42	17	57	36	117	358	268	153	36	25	19	76	126	42	132	79	11	138	204	140	72	82	65	29	1166	72	34	225	82	166	237	170
ADGRB3	0	3	0	18	0	18	6	3	1	5	3	22	45	5	4	0	2	3	2	9	44	1	1	16	5	1	0	8	1	1	1	13	2	0	0	0	6	0	5	4	2	1	1	3	13	22	23	3	3
ADGRD1	5	65	97	276	6	235	213	6	30	80	47	341	430	121	125	5	15	15	22	69	487	19	88	176	8	35	3	36	66	72	65	555	2	15	16	16	145	86	10	133	21	38	79	90	229	132	185	25	66
ADGRD2	4	1	1	1	8	1	0	1	33	0	24	0	2	2	4	0	18	1	1	10	13	0	0	5	1	3	3	1	10	3	3	9	1	1	4	1	12	8	0	12	13	2	1	12	18	3	2	0	0
ADGRE1	9	5	28	80	3	71	51	15	40	57	31	46	71	7	6	3	8	11	12	48	22	21	66	32	3	49	12	25	23	17	6	4	18	8	8	11	30	8	3	6	8	32	63	4	20	22	13	3	7
ADGRE2	98	78	99	514	41	1167	519	97	107	379	108	698	909	76	113	13	160	58	186	448	361	144	328	374	86	353	105	153	187	129	26	212	69	68	19	223	256	105	68	79	20	468	251	1512	949	143	218	19	116
ADGRE3	3	3	2	77	2	77	42	2	15	56	6	14	31	6	0	2	7	14	1	15	25	6	20	50	0	79	4	23	4	5	4	6	5	5	2	5	10	26	5	3	1	26	52	1	55	10	5	0	1
ADGRE4P	6	2	2	34	0	61	10	1	6	56	13	10	24	10	3	0	12	13	6	4	18	5	2	1	1	17	0	3	0	12	8	4	2	1	2	7	10	0	0	2	1	19	22	0	30	5	9	2	2
ADGRE5	8949	4766	4919	10272	4976	9543	3459	5613	2594	8670	5468	6453	6845	8194	7370	1122	5748	3072	7065	7029	1284	4541	5630	12964	9929	15155	3657	2845	8698	12843	5249	8378	7482	4533	8667	3703	16508	5385	6071	4233	342	9114	9485	19551	11445	11709	7077	14692	10953
ADGRF1	153	17	885	30	12	288	12	230	79	40	9	39	296	9	6	0	122	81	19	98	67	24	35	7	1842	31	4	101	17	10	6	22	29	10	123	79	440	10	161	7	16	66	100	136	57	93	14	16	8
ADGRF2	4	2	2	18	6	0	0	0	9	3	0	0	1	2	4	0	1	4	5	4	36	5	10	6	3	6	7	0	13	0	0	1	2	3	5	0	3	11	2	7	6	1	14	0	9	0	8	0	1
ADGRF3	12	21	11	29	3	25	5	7	31	28	102	48	21	57	91	8	10	9	45	20	78	8	20	168	27	19	6	2	50	69	20	183	9	45	37	12	23	54	3	16	14	11	63	36	35	10	28	29	368
ADGRF4	135	314	103	958	87	28	189	109	124	443	18	237	48	388	158	99	80	197	421	791	233	20	56	583	611	334	175	202	202	68	80	863	799	67	235	53	586	104	331	291	0	63	162	367	1269	91	214	26	119
ADGRF5	151	256	137	755	292	1902	1080	252	279	755	1325	2272	1847	310	689	88	124	207	1122	566	884	160	356	1623	147	955	111	416	611	821	117	750	272	226	248	254	1055	557	534	199	23	364	845	253	2677	416	1255	219	570
ADGRG1	6544	9586	2964	14222	5063	8712	4109	3968	7123	10948	32143	10705	7911	16814	17692	1596	2360	6377	13692	13003	3013	5503	3480	27466	10067	11172	3465	7405	10186	19615	7479	21929	8122	6195	17332	3767	11224	9850	4308	4676	328	9298	13721	23421	17922	11344	20939	16166	31640
ADGRG2	0	121	2	23	1	102	17	3	10	5	21	22	52	27	20	2	3	7	17	27	317	12	22	30	14	13	7	9	28	10	88	14	1	9	14	2	90	20	5	23	0	57	21	97	30	5	1853	14	46
ADGRG3	20	11	9	191	37	321	75	38	30	82	39	116	72	37	1	2	39	14	14	81	19	70	93	87	3	359	7	90	7	12	12	42	36	6	11	24	93	69	79	23	16	120	98	16	235	62	62	24	14
ADGRG4	0	0	0	0	0	1	0	0	0	1	0	0	0	0	1	0	0	0	0	0	26	2	0	1	0	0	0	0	0	0	0	0	0	0	0	0	0	0	0	0	9	0	0	0	0	0	1	0	0
ADGRG5	42	224	131	174	22	260	99	155	237	621	632	304	656	219	399	55	331	156	247	221	253	372	529	240	225	481	104	186	538	177	268	197	541	90	441	299	438	243	323	59	27	674	321	633	489	174	283	33	108
ADGRG6	1922	246	1031	693	1331	1347	167	2897	317	1566	221	770	1867	119	501	42	317	581	690	1222	1418	433	931	434	2382	5490	184	250	620	404	49	542	815	760	422	2397	1672	1733	2145	238	7	687	1131	1782	1167	186	512	2393	518
ADGRG7	39	16	233	184	59	41	445	165	111	1128	106	271	136	32	51	24	162	189	745	103	32	229	85	168	505	287	45	191	644	573	20	154	1749	49	151	1087	557	27	77	2	4	348	236	4414	149	111	62	16	124
ADGRL1	2536	1006	2940	1899	1858	3138	1015	425	602	2562	3526	2654	2156	2552	2980	302	959	521	4926	2166	432	1126	1761	1903	1855	3277	293	708	5716	5230	1698	2078	1338	263	5307	1394	1407	1063	848	560	84	1610	2783	5120	7470	1369	3561	708	1919
ADGRL2	61	135	50	737	107	953	708	130	137	549	413	1673	1090	114	416	55	58	124	372	398	1034	82	293	1178	64	327	99	354	158	304	45	394	98	160	81	132	487	222	118	156	22	188	424	167	1982	276	766	57	207
ADGRL3	87	12	5	129	46	15	81	14	60	191	180	179	75	13	55	2	5	92	155	40	457	8	6	98	41	154	0	7	7	109	7	19	32	72	26	11	58	91	4	40	2	5	267	118	113	19	147	470	25
ADGRL4	63	196	123	496	126	1176	891	177	181	346	620	1438	1168	135	411	67	91	112	347	307	598	156	291	731	73	477	116	348	289	582	58	643	331	403	179	162	603	540	313	152	8	211	588	153	1012	198	912	141	285
ADGRV1	1	18	1	21	7	35	9	13	4	27	28	24	55	4	8	0	6	7	58	8	211	2	1	14	48	40	85	62	97	30	8	398	27	14	12	21	10	90	4	3	14	4	102	130	10	16	180	165	35
ADH1A	0	0	0	3	0	0	0	1	1	2	1	1	1	1	0	0	7	2	2	0	31	1	0	0	1	0	0	0	1	1	0	0	0	0	0	0	1	0	2	0	1	0	1	0	1	2	2	3	0
ADH1B	20	6	2	862	7	2	34	25	109	845	19	216	1422	18	16	2	2	246	7	77	983	93	2	0	8	3	12	13	3	5	17	41	33	1	3	22	397	3	0	68	13	4	210	13	12	306	86	169	2
ADH1C	309	11	77	3028	154	132	60	762	2845	4013	14	5355	2676	331	28	466	134	729	545	2199	237	369	292	55	528	13	120	43	867	104	244	19	8	25	99	103	2519	47	364	20	21	685	10334	138	27	320	1704	1266	342
ADH4	6	6	145	40	4	1	164	1	10	14	17	19	3	173	12	17	5	1	178	7	89	5	4	26	10	0	6	60	254	19	1	0	870	4	9	6	143	1	73	3	2	10	76	25	4	2	36	8	34
ADH5	2044	2151	4172	3817	3085	5052	2930	3313	2769	5900	6553	5846	7909	4925	4772	845	2122	2192	6980	2945	3074	3418	4632	9394	2790	6591	8795	4355	11144	6660	2811	6271	11876	11607	7450	3415	5966	6870	4903	2282	179	7080	8133	10033	6566	3534	7712	5424	7595
ADH6	79	70	8	134	117	111	144	39	338	258	334	307	177	550	258	105	12	562	506	70	286	352	82	97	463	54	115	321	109	344	210	30	1159	110	97	171	338	251	1388	8	8	353	829	477	20	49	342	919	523
ADH7	0	0	0	0	0	1	0	0	0	0	1	0	0	0	0	0	0	0	0	1	3	0	0	0	0	0	0	0	0	0	0	0	0	0	0	0	0	0	0	0	1	0	0	0	0	0	0	0	0
ADHFE1	17	17	3	73	5	18	9	5	25	64	22	32	35	10	11	0	9	10	16	15	80	7	6	3	9	9	5	6	5	17	10	11	5	4	5	7	16	4	2	25	2	5	27	8	29	12	33	18	3
ADI1	2783	3669	4361	2624	2063	5225	1704	1545	2212	4286	4259	3200	5589	3857	4393	541	1211	1832	4447	2961	1592	2301	3470	5650	4826	6098	5673	2840	3903	7885	2020	7086	7095	7263	5357	2241	4702	6989	7167	1899	198	3113	4005	8913	4637	3040	4414	4445	4642
ADIG	1	0	0	0	0	0	0	0	0	0	0	0	0	0	0	0	0	0	0	0	2	0	0	0	0	0	0	0	0	0	0	0	0	0	0	0	0	0	0	0	2	0	0	0	0	0	0	0	0
ADIPOQ	0	0	0	555	0	0	0	0	0	0	1	5	1	1	0	0	0	5	0	4	235	1	0	0	0	0	5	0	0	0	0	1	0	0	0	0	0	0	0	48	1	0	0	27	0	11	3	0	1
ADIPOQ-AS1	0	0	0	0	0	0	0	0	0	0	0	0	0	0	0	0	0	0	0	0	5	0	0	0	0	0	0	0	0	0	0	0	0	0	0	0	0	0	0	0	5	0	0	0	0	0	0	0	0
ADIPOR1	4840	2864	3556	4219	2555	5384	2139	2818	2562	5112	4653	3951	4665	5472	2922	672	3029	2580	8178	5406	2316	3012	3613	5945	6777	6074	2181	4112	5027	8005	1803	9388	6426	4610	6164	3451	7971	6750	4762	5192	208	5559	5658	10902	7366	3348	4545	6361	6911
ADIPOR2	5150	3478	3352	4054	2711	4030	2077	2018	2421	9448	3847	4621	5938	3640	15580	762	2849	2492	9870	4868	3777	1722	2627	7768	9357	10714	1576	2199	4579	3809	1699	5375	8756	3635	11049	1898	6375	3352	4870	2163	135	4440	6947	11256	7676	1466	3899	5082	7137
ADIRF	0	0	0	0	0	0	0	0	0	0	0	0	0	0	0	0	0	0	0	0	0	0	0	0	1	0	0	0	0	0	0	0	0	0	0	0	0	0	0	0	0	0	0	0	0	0	0	0	0
ADK	1136	541	1073	1052	1221	929	644	814	783	1281	2371	1925	1885	1321	1936	215	228	348	1636	1557	1215	474	616	1897	1663	2253	953	1267	2325	3157	865	2617	2729	4856	2661	536	944	3127	1361	635	52	855	1346	3031	3242	524	1497	622	3434
ADM	398	244	359	897	802	2262	317	1095	525	2548	457	621	825	164	1181	85	648	208	1240	552	124	831	877	1833	1441	1076	406	353	561	887	153	429	674	528	510	351	1744	401	1154	196	26	884	1213	1236	1984	304	1182	493	437
ADM2	159	195	169	388	113	780	214	129	175	755	588	320	273	1471	893	72	599	151	717	422	36	115	56	404	849	662	192	180	111	457	244	443	342	69	1041	200	564	117	305	30	14	809	448	1225	756	83	561	1157	1019
ADM5	159	29	69	23	29	26	7	27	15	88	130	48	63	25	99	21	69	13	52	24	39	83	32	26	49	236	7	28	109	101	46	27	43	18	83	57	22	22	17	89	5	25	58	164	40	32	53	37	55
ADNP	2660	4609	3461	6117	2819	3520	4125	1655	2216	4579	10170	8875	4788	13302	8693	1647	1638	2145	9915	7781	11339	2240	2223	9979	3954	6022	1257	5137	10080	7468	4109	10209	6329	7112	7366	2069	5252	6498	3088	4683	218	4328	6459	13627	12889	3777	7981	4966	8474
ADNP-AS1	43	33	22	40	25	21	62	4	23	45	98	85	24	118	100	24	26	12	97	80	321	14	25	65	47	43	13	88	104	131	15	195	52	78	149	17	29	48	12	37	0	26	39	96	154	18	47	60	62
ADNP2	721	548	597	1032	647	1233	528	1533	406	2140	1219	1057	2156	1541	1086	191	896	741	1471	997	1413	751	590	1453	1494	3207	697	653	1324	887	404	1140	1887	1004	1239	998	1526	684	1291	654	36	2574	1457	1985	1912	591	1425	1394	1063
ADO	934	618	862	1105	733	950	756	906	470	1298	1310	1450	1942	1103	1051	292	676	666	955	1178	1612	677	799	1996	1076	1630	443	824	2090	2213	455	1866	1924	1258	1286	812	1272	1754	978	747	63	1133	1469	3174	2727	714	1700	1303	1743
ADORA1	5	40	7	141	18	395	78	33	41	200	19	208	288	123	18	5	22	16	27	86	29	35	222	86	88	18	78	42	26	55	38	43	10	8	188	107	89	39	50	28	10	38	71	21	402	63	105	1	25
ADORA2A	5	2	4	12	5	14	4	1	10	17	13	3	10	11	4	3	10	6	4	9	19	2	4	4	5	4	0	1	1	5	3	2	3	1	1	7	10	1	2	0	8	9	8	3	16	0	5	5	4
ADORA2A-AS1	3	1	4	14	2	6	4	0	33	9	30	7	4	17	8	4	17	2	6	11	30	1	2	2	2	11	0	1	3	8	13	7	3	9	3	2	4	2	0	14	7	3	7	7	22	0	4	4	3
ADORA2B	940	580	236	748	466	319	344	774	578	934	346	676	595	405	893	246	333	657	1095	471	575	817	834	1727	934	595	1443	212	1321	739	822	1049	1558	709	1733	595	1474	444	767	916	36	515	745	2165	1127	564	771	701	694
ADPGK	1369	1138	1036	1614	665	2390	1157	1144	948	3297	3598	2257	2849	2541	2979	381	1265	877	1929	1925	1703	1598	1440	1772	2085	2467	1060	1476	1835	2556	903	2659	3577	3602	2621	1427	1745	2128	1539	884	71	2450	2391	3376	3470	761	2357	1950	2460
ADPGK-AS1	3	3	0	8	0	12	6	1	0	4	5	7	10	8	1	2	1	1	3	4	42	1	3	3	2	4	1	1	1	1	1	2	1	1	1	2	5	0	0	0	1	7	6	3	10	2	3	2	3
ADPRH	46	135	105	465	92	636	303	138	277	226	177	781	576	376	189	37	154	122	172	602	252	125	277	366	126	113	98	178	310	293	46	231	134	221	230	99	334	258	99	179	4	262	302	212	337	189	338	232	573
ADPRHL1	235	86	56	76	23	335	66	81	41	55	141	129	148	101	249	32	163	217	278	146	32	103	290	356	208	104	51	69	100	467	77	417	279	176	183	121	175	407	216	321	16	173	235	183	171	86	51	219	576
ADPRHL2	1022	529	943	1416	837	2000	511	1106	873	1586	1381	1220	1628	1088	1361	143	1303	445	1398	1133	231	1240	1895	1241	1463	1369	875	716	1185	2869	348	1017	3315	502	2116	809	1423	1305	1917	369	52	1699	1301	1416	2179	905	1274	1179	1785
ADPRM	198	109	110	171	81	318	104	102	88	201	142	178	303	221	156	33	124	131	147	121	169	133	120	319	307	258	238	104	193	174	72	371	569	399	182	171	307	196	281	198	8	411	201	658	237	65	241	263	171
ADRA1A	0	0	0	6	1	8	1	0	1	5	13	6	3	2	4	0	1	3	3	2	38	0	1	6	5	0	2	0	0	2	0	0	1	0	0	0	12	2	0	1	4	3	1	1	0	0	1	5	3
ADRA1B	1	0	64	7	7	11	7	3	11	6	45	16	10	225	3	2	3	1	9	10	3	3	3	19	3	12	8	11	11	39	3	7	1	2	2	2	26	10	4	2	2	1	5	2	32	5	8	1	8
ADRA1D	1	2	2	20	6	16	3	6	3	4	8	7	15	9	9	3	6	1	3	1	11	6	1	19	17	6	0	18	10	4	1	37	3	9	4	6	6	3	10	4	4	1	8	9	35	16	10	1	2
ADRA2A	1862	888	353	580	20	180	908	279	623	451	87	1304	2479	1239	856	382	118	218	373	506	196	1173	62	1670	1770	28	67	811	112	198	37	249	452	15	2322	306	1272	503	3878	462	24	276	1691	67	180	169	319	324	849
ADRA2B	10	16	29	18	13	87	23	5	29	12	139	60	20	15	29	1	38	30	49	14	16	8	8	22	1	40	5	17	31	65	25	14	11	5	36	24	62	14	17	20	5	15	63	15	29	13	57	35	16
ADRA2C	70	58	47	152	45	71	24	50	36	34	865	58	282	27	282	6	143	14	489	19	53	28	6	1035	49	19	152	33	7	403	44	2655	8	378	215	174	77	2	82	687	15	71	102	5	76	229	514	15	596
ADRB1	3	0	280	28	4	63	20	12	17	22	3	34	33	3	17	2	37	27	5	7	28	29	33	37	19	303	7	10	5	29	5	12	25	1	16	39	79	0	8	25	9	152	53	354	10	19	97	147	6
ADRB2	56	2	3	74	7	30	18	19	19	39	7	34	94	6	3	1	31	16	11	17	87	9	10	87	15	8	18	7	10	15	3	18	11	5	12	29	92	31	6	11	5	53	41	1	25	21	41	111	8
ADRB3	0	0	1	0	0	12	1	0	0	1	0	2	37	1	2	0	1	1	0	1	7	0	0	2	2	0	0	1	0	1	0	2	2	0	0	0	9	0	0	0	7	2	2	1	4	13	6	0	0
ADRM1	2757	3844	4353	6580	3966	5659	2640	2699	2725	5537	7913	13704	5362	8515	10049	1286	2947	1290	12829	9851	438	2746	3478	9746	6610	5257	3077	3293	13482	9772	6129	13228	11403	7282	15529	2390	4735	6685	5347	2503	315	5117	5718	13653	16751	6861	5584	4181	11377
ADSL	1265	688	693	2591	1068	1775	1403	2006	921	3068	6412	2847	3372	2597	1929	373	1019	1106	1801	2220	1433	1615	1889	2593	1564	5500	3953	1115	2648	5072	2424	1441	8194	3049	2235	1729	2020	4874	2335	750	91	2844	2672	6383	4885	1341	3472	2478	4175
ADSS1	52	10	176	76	27	713	14	31	28	65	20	63	87	12	59	2	151	120	24	25	36	22	28	78	35	62	24	55	107	70	16	40	38	9	22	38	271	362	32	50	18	785	70	250	110	45	57	176	8
ADSS2	2620	1346	1661	2626	1496	2356	1842	1672	1273	3915	3552	2445	3477	2784	2202	453	737	1473	2589	3509	2578	1130	1760	2457	4098	3688	1062	2499	2922	4664	685	3990	4045	3762	3572	1207	3575	4171	1924	1589	100	2739	3801	6113	5045	1196	3832	2922	3793
ADTRP	329	32	43	445	89	37	42	615	855	1326	48	1408	531	23	38	161	563	2008	539	1109	48	268	38	61	2647	52	659	146	30	226	42	109	239	27	43	149	530	16	419	15	19	505	1556	161	78	128	93	427	86
AEBP1	668	2493	1234	25236	1596	84594	8082	2096	2164	11766	1328	43902	23303	1780	7760	1144	4436	1310	2856	22541	2126	2812	10732	31960	1777	2406	2701	1796	3126	4793	1177	9102	1579	1103	546	1586	41370	1193	7907	2496	326	6685	3772	4119	42434	10841	18410	879	4694
AEBP2	793	661	1161	949	698	1162	958	687	392	1627	1711	1359	2043	942	1370	249	542	876	1869	1199	3746	492	774	1680	1428	2347	375	622	1949	1875	279	1667	2593	1202	1838	486	1386	1800	1008	654	43	1136	1664	3218	2165	278	1373	1398	1572
AEN	1556	1483	1276	1062	643	1904	756	1656	398	2520	3078	2590	2360	2023	2221	684	1445	921	2249	1995	450	902	1427	2059	3830	3303	1582	812	3446	3243	931	1877	4625	2143	2533	1043	2726	2177	2407	693	73	2124	1391	5002	3714	992	1983	2902	3049
AFAP1	2215	1463	1397	4204	1204	5175	2314	564	1271	3481	1635	4502	4201	3740	2489	636	1056	1763	4130	2972	2159	773	1307	7748	1610	3953	485	1114	1788	3428	1305	4091	1855	884	4336	822	4186	1940	1325	1451	68	2940	5447	7877	7092	1823	4086	3047	2520
AFAP1-AS1	13	5	3611	10	5	25	6	3744	8	4517	11	11	10	17	6	5	1982	64	10	5	325	66	4	19	2895	1589	3	34	7	9	6	16	2	2	15	4208	18	305	72	3	16	9725	43	35	29	11	11	37	4
AFAP1L1	36	80	45	256	117	984	251	291	138	179	449	664	604	77	227	35	45	56	283	194	293	61	137	433	38	263	77	105	189	389	33	213	113	62	177	91	244	175	94	111	18	125	280	231	859	154	394	23	113
AFAP1L2	1577	458	1096	627	292	1262	415	2958	599	2954	760	1520	1149	375	1015	127	1168	397	646	470	904	1103	912	1220	938	1606	191	353	590	577	166	596	606	230	710	757	1080	225	1175	554	25	1256	869	1531	1251	389	2398	1616	591
AFDN	4460	3937	5308	8151	3193	4624	3250	1951	2354	6394	11070	5416	3493	10862	7013	999	1996	3085	13642	8867	5312	1600	2214	9234	3493	12252	1655	3888	9074	9503	2681	8870	4413	4997	5189	2466	7853	5629	3550	4128	191	7344	8450	14801	12217	2756	6466	7675	8099
AFDN-DT	24	41	129	68	28	46	31	26	43	29	226	79	31	150	71	20	35	42	64	38	52	10	2	36	35	75	8	56	105	134	60	177	49	47	71	55	55	52	19	60	3	43	48	292	122	29	52	21	71
AFF1	2009	1696	2243	3174	1174	2975	2653	1064	1005	3722	3272	2768	5366	4732	3492	320	1254	1106	5845	2510	7600	1687	1210	4804	2126	5004	546	1791	2223	3570	539	4118	1649	893	2710	1340	3468	1679	1720	1172	62	3740	5241	6079	4835	947	4312	3426	3370
AFF2	0	3	1	3	1	4	2	0	2	11	5	13	23	61	2	0	2	10	10	50	44	9	4	7	19	1	4	17	1	5	0	3	20	2	0	16	4	0	3	2	1	17	1	1	15	2	4	1	5
AFF3	12	15	1	63	3	62	46	6	24	60	17	103	182	21	37	5	7	25	50	112	255	12	8	141	7	18	5	16	8	22	15	41	17	16	5	2	98	1	5	12	6	32	99	44	69	24	139	30	14
AFF4	2757	1571	690	3917	1845	3988	2580	1436	1078	3387	4422	3541	5669	4348	2118	515	1024	2097	7110	3023	10753	1107	1669	7242	3148	4082	607	1966	2256	4351	712	4594	2149	2032	2299	1403	3836	3164	2180	1778	79	3219	4344	5719	5592	1152	4272	3466	3939
AFG1L	139	88	210	224	107	155	62	100	59	160	236	211	252	233	228	27	61	132	286	252	353	140	93	299	166	160	109	118	185	164	23	190	238	218	213	158	187	290	159	75	4	238	199	445	347	82	239	162	266
AFG3L1P	485	431	217	435	354	440	179	178	241	740	1291	738	386	824	1372	111	363	156	661	619	755	302	339	237	456	858	201	299	582	1055	699	449	643	345	930	315	254	268	252	275	26	395	486	1749	1155	437	536	514	691
AFG3L2	1950	1034	745	1609	1682	3257	788	1526	1287	3873	2486	2515	3824	3147	3021	310	2777	1486	4400	3010	1215	1127	1678	2523	3585	3975	1286	1172	2425	6484	548	1844	4874	1302	3005	1766	3976	2276	3276	636	81	3835	3667	6015	2966	1175	3413	3093	3441
AFM	0	0	0	0	0	0	0	0	0	0	0	2	0	0	0	0	0	0	0	1	4	0	0	0	0	0	0	0	0	1	0	2	0	0	0	0	0	1	2	0	1	0	0	0	0	0	0	1	0
AFMID	1302	503	1320	1195	635	1381	664	451	571	935	2996	1112	964	1661	973	305	317	473	924	1221	941	860	342	2102	960	2075	571	563	1775	2938	544	1833	1789	2422	2115	1112	1531	2320	947	641	46	2013	1656	2420	1384	460	1222	1941	3004
AFP	0	2	0	4	3	0	3	0	0	3	6	14	2	29	2	12	11	2	3	9	17	0	0	2	40	1	27	3	2	6	2	24	13	11	13	0	3	7	18	1	0	2	4	2	2	11	4	0	2
AFTPH	1372	915	981	2088	829	1843	1238	509	666	2138	2742	2215	2536	2559	2518	302	508	988	3045	2030	3084	694	897	2302	2215	2257	496	840	2096	3115	326	3217	2231	1844	2805	612	2221	2428	2319	690	47	2034	2588	4230	2372	545	2104	2402	3037
AGA	323	317	183	963	238	506	392	171	424	1262	780	1117	658	637	847	38	429	583	602	662	555	378	606	659	721	1124	278	310	1008	698	181	1067	1026	813	908	248	761	754	759	461	11	246	1060	1855	1065	325	640	1288	1817
AGAP1	1537	1376	2545	3044	1319	2376	1215	1013	1093	4095	4200	2369	3151	6155	4076	328	1278	1180	5444	3156	2312	1548	1381	1921	1586	4378	968	879	3645	3791	1696	2835	2111	1282	3860	1366	1891	1757	2334	881	93	2812	3996	3933	5365	1632	3601	2025	3794
AGAP1-IT1	6	5	14	17	14	62	5	28	9	18	12	4	69	3	7	0	6	5	10	10	126	28	23	2	11	46	12	1	11	28	5	7	44	3	14	19	17	7	29	1	6	72	12	27	6	4	2	71	12
AGAP11	15	0	0	2	0	1	1	0	0	2	0	1	2	0	5	0	3	0	2	1	21	0	0	0	1	1	0	0	0	1	1	1	3	3	3	0	1	6	2	0	0	2	5	2	2	3	2	1	0
AGAP12P	15	0	3	6	13	24	18	2	44	9	4	32	20	1	5	0	11	6	26	18	26	12	0	2	1	3	6	1	3	9	8	27	3	7	6	1	24	3	1	0	0	101	3	173	10	2	2	7	1
AGAP2	846	36	399	210	45	562	109	66	125	1037	55	259	427	21	342	12	160	44	660	96	94	269	619	71	68	592	21	47	73	85	17	57	239	22	197	117	150	78	101	35	20	1312	435	27	242	114	95	1008	562
AGAP2-AS1	223	88	136	390	96	1668	170	197	98	416	163	543	490	40	222	36	529	139	235	314	35	139	148	413	447	838	378	43	370	228	73	459	580	158	400	176	799	160	602	68	14	546	211	566	482	428	567	420	148
AGAP3	2537	2608	3757	3408	2316	4678	1460	1669	1709	2578	3838	4161	2844	5539	4190	946	2339	950	5630	4485	797	1354	1445	3386	4385	5669	750	1318	5477	6309	1515	4146	5633	1312	3938	1719	4492	2170	3910	1188	136	6387	2873	13692	9228	3011	3144	5553	3846
AGAP4	73	34	38	58	31	50	46	5	23	94	221	65	42	70	109	14	48	12	109	50	163	17	12	53	64	66	3	15	96	245	18	113	48	99	98	23	45	26	26	34	2	73	103	180	125	24	69	58	57
AGAP5	28	5	6	11	1	5	1	1	5	21	32	12	10	15	17	1	8	6	16	5	26	4	2	1	13	7	6	3	15	17	10	11	2	5	8	4	7	6	1	5	0	6	19	19	38	9	14	26	10
AGAP6	412	180	195	211	148	114	126	44	109	252	502	218	148	346	359	91	131	79	445	215	367	88	95	114	303	231	38	77	202	686	171	260	145	295	516	101	136	114	113	141	7	253	206	1029	636	81	286	242	243
AGAP9	101	98	137	59	48	50	23	23	15	217	240	125	11	183	143	42	65	44	176	134	208	52	42	28	209	173	34	54	112	297	64	116	128	118	150	56	95	62	63	89	3	167	143	373	285	36	113	163	112
AGBL1	0	0	0	0	0	0	0	0	0	0	0	0	0	0	1	0	0	0	0	0	1	0	0	0	0	1	0	0	0	0	0	0	0	0	0	0	0	0	0	0	0	0	0	10	0	0	1	7	0
AGBL1-AS1	0	0	0	0	0	1	0	0	0	0	0	0	0	0	0	0	1	0	0	0	3	0	0	0	0	0	0	0	0	0	0	0	0	0	0	0	0	0	0	0	1	0	0	1	0	0	0	0	0
AGBL2	35	25	22	58	4	23	19	6	31	49	100	98	44	97	45	27	42	43	30	42	142	33	12	62	29	9	4	22	29	83	29	45	46	57	85	20	46	49	19	48	2	32	87	134	32	7	38	104	63
AGBL3	36	29	25	51	12	37	35	14	14	47	91	102	161	109	98	7	25	57	63	39	216	16	36	49	45	62	20	14	73	73	14	83	81	180	35	29	59	62	45	31	0	25	46	247	43	20	38	55	59
AGBL4	1	0	0	2	3	71	0	4	13	2	50	4	16	0	16	2	3	13	5	4	11	22	14	1	14	70	6	0	12	10	0	1	4	6	4	33	32	19	4	0	10	87	9	33	1	15	7	40	1
AGBL4-AS1	0	0	0	0	0	0	0	0	0	0	0	0	0	0	0	0	0	0	0	0	2	0	0	0	0	0	0	0	0	0	0	0	0	0	0	0	0	0	0	0	2	0	0	0	0	0	0	0	0
AGBL4-IT1	0	0	0	0	0	0	0	0	0	0	0	0	0	0	0	0	0	0	0	1	2	0	1	0	0	0	0	0	0	0	0	0	0	0	0	0	0	0	0	0	0	1	1	0	0	0	0	0	0
AGBL5	676	666	766	1084	626	1389	544	525	942	1111	3367	1200	2414	3241	1102	245	714	619	1960	908	802	792	591	2574	640	1608	624	497	2156	2015	931	3194	1773	1292	1735	644	1449	1492	1066	1208	21	1012	1757	2801	1640	730	949	1375	2910
AGBL5-AS1	1	1	4	4	2	2	2	1	1	1	1	1	0	0	1	0	1	0	1	4	4	1	1	0	0	1	0	1	3	0	0	1	4	0	5	1	4	8	4	3	1	1	0	0	2	0	2	2	1
AGER	149	84	92	95	34	88	27	24	71	166	470	109	73	138	126	45	77	39	108	94	95	76	55	48	47	241	37	58	131	192	67	97	121	101	148	48	62	43	46	113	3	83	89	216	218	31	116	145	69
AGFG1	2107	2126	1355	2945	2022	2726	2174	1544	1529	3749	4155	3329	4161	5134	3587	554	1348	1636	5233	3950	7119	1491	1766	4051	3374	3843	1861	2375	4089	4593	1425	4975	4420	6777	4589	1449	3734	4338	3681	1840	81	3508	4381	6323	5635	1908	3765	3122	4756
AGFG2	1087	1103	1748	1918	548	1992	874	358	1058	1881	1891	1374	1575	2028	1087	210	348	873	5406	1666	381	853	489	1815	3848	1547	570	1063	3463	6674	507	1743	985	171	2000	971	2089	2248	1665	1020	66	1326	2231	4558	2103	1420	1063	1077	3293
AGGF1	881	582	474	1281	634	1537	1115	661	425	1620	1932	1641	2276	1843	1728	163	471	915	2383	1504	2730	637	1218	2155	1385	1640	578	943	3000	2140	286	2708	2156	1427	1797	644	1563	2068	1433	789	58	1575	1924	3384	2021	744	1765	1746	2419
AGK	1285	743	578	1190	681	809	544	479	463	1040	2310	1541	1580	2034	1420	244	211	714	2205	1241	1462	606	117	1665	1695	1723	397	616	2389	2060	340	1236	1840	1371	1881	679	914	2052	1427	631	48	1153	1283	4547	2588	627	1390	903	1571
AGL	1012	363	514	1138	588	851	729	614	508	1662	1512	1233	2452	1446	1043	133	302	700	1148	1026	3111	641	716	869	731	1768	231	550	721	1692	229	627	1354	937	1103	562	1188	1537	1424	215	42	286	1886	1369	1765	382	1742	1147	1853
AGMAT	781	1003	1074	1658	1563	454	761	388	929	2217	2083	1846	1803	3091	1854	348	398	996	3650	1786	420	1110	1139	1083	2160	1993	1274	1164	3525	2386	639	1266	4667	1513	2776	992	1698	2301	1684	482	87	929	2464	1326	2180	808	1796	577	4183
AGMO	145	20	24	21	1	6	7	18	14	126	223	45	225	29	15	0	5	275	12	25	89	30	2	228	377	59	0	8	16	8	20	127	53	173	17	17	335	820	21	28	0	15	53	156	31	7	32	334	253
AGO1	894	691	611	1668	905	2334	1023	792	1152	2223	3180	1559	2343	1738	1228	181	726	660	2131	1275	3698	1372	995	1515	748	1915	357	787	1236	1865	378	888	1209	243	1360	764	1238	1278	1261	712	36	2298	2145	1277	2966	648	2347	1390	1844
AGO2	3914	1779	2804	3953	3581	2488	2434	1558	1313	4802	7408	3080	3807	4432	5846	802	1409	1067	7808	5046	12435	1063	1644	3658	2203	12418	566	1419	5644	3991	1301	4701	2112	2624	6788	1645	3689	2226	1719	2067	81	4081	5262	3529	9158	1301	5979	2808	4464
AGO3	536	259	387	756	509	685	562	264	260	757	1330	698	991	1140	744	164	402	334	956	658	5816	235	373	630	469	789	215	340	539	1010	116	663	498	424	950	349	666	682	369	246	24	767	997	824	1487	230	1039	668	984
AGO4	653	364	563	1206	323	1451	779	420	415	773	840	1013	1326	1416	908	132	602	624	1117	950	1954	449	553	1005	388	1298	179	312	611	960	184	1029	820	408	774	682	841	1117	656	675	13	1793	1484	1209	1738	358	1016	1100	1063
AGPAT1	1622	994	1190	2826	1131	2904	1161	1276	1442	2444	3776	2607	3199	2542	1878	239	1483	861	4842	2736	418	876	1732	4984	2512	4602	761	1685	3084	3319	1258	4003	2409	1484	3142	1227	3109	2417	2071	951	67	2299	3412	4446	3951	1959	2710	2639	4911
AGPAT2	5696	5797	2821	3563	3798	11226	1175	2598	5782	7385	9307	3495	3575	5613	9507	1419	10341	2349	9200	4110	892	3585	3220	12110	6223	5885	5072	3232	4688	8695	5497	7447	19528	3026	8049	3594	7004	3672	9431	2600	270	3877	5781	11711	7932	7191	4480	7404	6374
AGPAT3	3244	2658	2692	5178	2223	4769	2988	2353	1675	5607	3766	3961	4596	5193	5485	891	1719	2502	8717	4531	1859	2398	2548	4260	5231	6217	1429	2866	4200	6820	1433	4484	3778	1540	6340	2514	4677	3207	3773	2682	166	6234	6919	4186	7659	2589	4988	4250	7088
AGPAT4	504	74	44	367	75	1523	180	88	119	181	65	538	488	55	138	34	72	76	59	283	359	129	373	477	302	80	114	134	151	457	29	189	44	71	79	109	411	46	91	67	14	720	332	1408	781	132	253	354	89
AGPAT4-IT1	4	0	0	4	4	12	1	1	0	2	2	3	7	2	2	0	8	0	2	7	34	3	5	3	7	0	1	2	3	11	2	4	0	2	3	1	5	0	4	0	4	7	13	54	8	0	4	5	0
AGPAT5	2249	1377	824	1149	897	1287	771	1554	506	2662	3195	1456	3004	2799	1825	370	533	718	2569	1123	2008	2076	916	2542	2856	1746	1575	1096	7838	2612	516	1489	4854	5943	1208	1551	1812	5018	2239	1147	51	2145	1811	2454	2795	708	1619	1850	4397
AGPS	1637	1322	1538	2987	1722	2537	2178	2018	915	4306	5366	3720	4311	3128	3451	391	659	1961	4255	2636	4860	1265	1737	3362	2462	4842	1402	1558	2667	4117	723	2285	3489	2320	3407	1389	3335	4245	2719	856	60	3555	3242	6257	4489	886	3793	3849	3978
AGR2	11306	15103	16496	15886	12490	157226	2319	25873	4831	35424	7599	24170	40053	3410	18236	1455	18998	31477	27924	6679	2607	9759	21257	18609	132322	156496	10310	17270	29681	52729	2900	8702	51428	8336	27036	38246	61329	7257	86643	1523	1355	169570	13760	153254	12443	10599	15309	71994	12319
AGR3	2576	418	461	695	662	2330	6	549	279	856	676	762	921	68	494	51	199	1895	424	351	329	446	1148	72	7109	6192	698	888	288	1250	47	80	1774	141	1579	282	4565	79	6360	37	75	4722	1583	4485	35	264	1084	4890	115
AGRN	4584	4886	6890	5463	5441	23852	3587	11527	8480	24784	37420	10135	12279	3047	13189	1168	12037	3439	15285	10416	571	5346	5526	13534	12212	9181	2209	5757	6223	9829	3322	21257	8816	912	10397	3741	8474	3818	13265	1127	260	2996	11189	9418	17548	7947	15396	10816	7153
AGRP	0	0	0	3	0	3	1	0	2	2	5	2	1	5	1	0	0	0	0	2	17	0	1	5	2	1	0	0	1	3	1	3	0	1	4	0	4	1	0	5	4	0	3	2	0	3	1	2	1
AGT	239	221	825	1175	987	233	580	107	569	1028	3237	2381	554	4573	849	227	452	438	1315	487	315	161	509	1242	345	1198	135	515	532	2103	3047	357	901	830	859	481	294	423	28	308	22	517	1287	640	4565	879	1680	229	1019
AGTPBP1	550	362	447	841	478	803	429	337	266	697	580	800	1039	1424	1008	121	559	294	1042	775	1739	288	340	823	556	977	396	630	964	1328	222	683	628	907	528	517	683	967	431	510	27	824	851	1872	1470	348	765	694	1157
AGTR1	0	11	1	23	0	82	11	1	0	4	5	44	107	36	1	1	1	0	0	8	21	4	5	204	4	0	1	1	0	1	0	69	7	2	3	0	83	7	7	101	2	3	5	1	44	17	51	1	7
AGTR2	0	0	0	1	0	0	0	0	0	0	1	0	10	0	0	0	0	0	0	0	23	0	0	0	0	0	0	0	0	0	0	0	0	0	0	0	0	0	0	0	1	0	0	0	0	0	1	0	0
AGTRAP	883	488	1102	1414	1321	2949	496	1285	1174	1606	1216	1624	1048	1063	1087	130	1672	478	1485	1509	227	1126	1818	1379	1232	1306	1200	1147	1738	2868	440	949	4250	706	1784	1474	1965	662	1445	390	65	2195	1338	2763	2137	1624	1082	1415	1760
AGXT	4	32	58	21	46	0	2	1	28	25	57	13	14	133	89	2	1	31	154	43	13	75	0	65	28	31	0	12	21	139	145	108	3	44	61	10	59	32	12	3	12	43	87	0	39	25	14	76	305
AGXT2	0	0	11	2	0	0	1	0	0	0	0	1	0	0	0	0	0	0	0	0	10	0	0	3	3	0	0	0	9	4	0	2	3	0	1	0	3	0	0	0	5	0	1	0	4	0	0	0	1
AHCTF1	1804	796	1320	1554	1050	1509	1044	723	400	2487	2554	1779	2873	2312	2075	356	481	524	3175	2848	4257	470	819	1497	2322	2374	351	968	2523	3161	312	1931	2106	2182	2713	635	2101	2231	1445	1097	81	1656	2059	5812	4856	641	2009	1851	2346
AHCY	7940	9510	6844	21857	7811	9640	8762	7030	6328	14313	34084	17879	20346	35029	13459	3330	3766	5222	26054	22364	4075	7970	4434	29125	18374	18878	12523	6652	32970	23453	31644	37022	52987	47929	25514	10467	10522	39260	15088	11496	984	13194	19424	46018	45002	24390	14848	11029	29686
AHCYL1	3806	2189	3108	5364	2489	5471	2797	2646	2635	7071	6469	5657	9480	7495	4053	717	1926	2994	8936	5288	3700	3337	2887	7220	4351	8503	2363	3286	4404	8919	1697	4280	6956	1883	7171	3199	6675	6169	6298	1388	135	6354	7414	5837	9432	2932	6352	6334	9752
AHCYL2	3081	3312	1124	5587	1129	2781	1106	2246	2637	6176	1140	4621	3042	3110	2636	416	1865	3941	8857	3779	2219	1473	2980	3625	5988	1042	3005	1883	1442	7881	593	1443	5512	373	1843	2134	11236	1054	7006	529	95	3230	7390	3827	5679	1494	1837	3032	1497
AHDC1	661	388	308	903	596	2360	453	387	462	906	1280	1225	1592	434	978	131	415	454	913	927	249	352	635	1622	817	1142	220	489	755	784	237	417	672	109	824	587	1385	297	746	270	52	1555	1209	816	1867	682	1478	1558	555
AHI1	651	378	392	592	407	635	504	168	126	821	1457	633	828	1046	669	150	269	290	1337	711	2551	168	336	657	630	1328	295	361	798	1081	154	892	636	1364	654	353	763	696	370	351	17	872	812	1901	1026	143	767	985	826
AHNAK	29000	12909	7433	29054	5053	46560	16392	9792	6444	35282	8181	32405	49581	16885	23510	2826	8433	8227	18350	27577	44709	4399	13411	26555	32233	21382	4169	5453	7342	14178	1943	13068	14773	2046	19588	10823	44001	4967	20937	3882	311	44913	26316	23942	47332	4833	19660	24397	23004
AHNAK2	871	266	784	2287	162	5763	768	5887	96	1837	28	2144	1661	698	2562	59	836	345	141	890	2146	114	1804	3311	3276	146	729	158	81	396	97	1078	1780	49	521	768	3079	311	654	444	38	999	560	1276	5854	720	1538	179	186
AHR	1425	902	2855	2600	1762	4896	2522	2222	905	2350	2224	3712	4586	2097	1774	303	570	2617	2676	2237	4999	1102	2738	2881	5283	5754	765	3026	3788	3536	502	2247	5190	2374	3181	2944	5797	2766	2126	847	95	2716	2993	6349	4884	1468	3374	5174	1759
AHSA1	3939	2567	5429	4913	4361	4355	2077	4204	2460	5498	5564	5304	7060	4084	9238	783	3460	2018	5306	5904	1138	2271	6414	6516	4388	5312	3459	3606	13401	7004	2235	5647	10102	4836	6548	2825	4790	8530	5071	2839	232	4312	6508	13844	9984	3182	6318	4410	4988
AHSA2P	1368	979	657	1233	460	571	546	126	766	1437	4373	1224	490	3254	1606	298	603	626	1594	1061	2857	373	304	396	1113	1013	178	370	1641	2204	715	1391	593	1143	2082	712	688	596	265	994	19	864	1360	4540	1851	184	975	1720	1384
AHSG	7	0	1	1	1	1	0	0	11	2	3	0	4	1	0	0	0	12	0	1	6	4	4	1	34	0	67	5	7	4	14	8	5	2	16	1	15	1	9	0	3	0	2	5	2	55	2	3	4
AHSP	0	0	0	0	0	0	0	0	2	0	4	3	1	1	1	0	0	0	1	0	5	0	2	1	0	1	0	0	0	0	0	0	0	0	0	0	2	0	0	0	0	0	0	0	0	0	0	0	0
AICDA	0	1	0	0	0	0	4	0	1	5	0	4	26	0	4	0	0	4	3	27	2	0	0	1	0	0	1	0	1	0	0	2	2	0	0	0	1	0	3	0	3	7	3	0	0	0	1	1	0
AIDA	505	242	188	1043	228	1253	585	521	200	1041	715	913	1339	773	629	74	247	329	857	1209	1346	401	466	817	1108	1154	217	586	719	1115	165	1053	947	915	587	382	1340	918	792	359	17	1189	888	2258	1524	289	896	860	1036
AIF1	60	145	82	543	86	1521	528	182	360	542	194	983	1207	70	215	53	270	211	180	308	97	334	525	646	125	294	324	322	154	449	42	196	502	354	98	220	591	155	262	88	30	589	491	109	447	245	435	52	160
AIF1L	34	69	134	136	113	985	116	521	154	83	243	333	1174	33	235	59	925	99	55	43	249	343	844	209	109	920	53	178	152	345	49	401	100	68	241	615	289	572	111	136	23	947	87	316	466	107	381	93	58
AIFM1	2569	1682	1471	3488	1747	1963	1550	1150	1519	7291	4324	3955	3819	5833	6926	569	2202	985	8983	3818	568	1368	4290	3689	4194	3087	1980	2238	4022	7029	2347	2574	4115	1915	6222	1618	1958	5781	2985	1587	233	2666	5179	4661	10836	5634	2858	1927	10619
AIFM2	1419	1085	895	1726	1070	1999	438	1647	934	1210	1257	2148	1493	1228	2091	258	1326	515	1334	1523	478	921	1374	2081	1406	805	1101	916	2020	4059	1064	2553	1826	869	1917	867	1581	1325	1619	423	63	1621	1651	2656	3423	1093	1090	953	2211
AIFM3	1830	1715	252	1787	485	111	200	88	612	1616	1941	782	278	3206	3414	358	224	674	2490	648	597	328	167	1890	521	573	1558	115	1560	2739	2760	758	553	393	3436	339	635	590	1061	300	38	1181	3876	3378	2293	571	1714	1422	5289
AIG1	586	579	2089	1598	767	1479	807	744	500	1089	2796	1085	1184	1838	1284	189	591	555	1724	1323	1140	504	581	2747	947	2139	794	2089	1551	2957	471	2924	1966	2467	1203	1004	1640	1938	1654	963	72	1231	1264	2720	2181	779	1626	1512	1967
AIM2	8	21	41	74	14	96	266	275	67	277	10	65	100	3	14	5	584	22	21	51	25	39	924	23	133	12	149	29	111	37	1	9	608	121	30	53	20	1	2	8	0	317	61	4	24	33	58	7	91
AIMP1	1670	1184	2599	1779	1292	2293	1516	993	823	2567	2711	3408	4050	3106	2821	503	635	1044	3936	2391	1764	892	1469	3734	3397	3457	1611	1454	4593	4341	497	3982	5196	4426	5635	982	2349	4366	2850	850	89	2514	3027	6812	4201	905	2132	2155	4231
AIMP2	840	594	487	1273	1062	888	424	660	693	1738	1240	1383	1949	1748	1490	145	462	537	1937	1132	175	598	469	1208	1938	1691	821	549	2833	2253	581	1557	2517	2099	3896	600	1014	1326	1281	386	40	1155	1355	4380	2911	924	1241	1106	1664
AIP	1012	1182	2456	1900	1241	3223	866	881	1651	1897	3062	2545	2364	1993	2499	443	1454	754	3321	1784	174	1210	1106	2932	1940	2090	1631	1138	2329	2561	2636	5005	5042	3525	4074	1053	2641	2483	2090	1381	141	1692	2102	2630	3502	2842	1646	1842	2280
AIPL1	0	0	1	0	1	0	0	0	1	1	0	0	0	0	1	0	6	0	0	0	2	5	11	0	1	1	1	0	0	0	1	0	1	0	0	0	0	0	0	0	3	2	0	0	0	0	0	0	0
AIRE	0	3	2	41	2	0	7	0	12	5	16	5	11	10	9	6	2	4	3	4	9	2	3	0	1	3	1	4	9	21	3	29	3	0	17	0	0	52	2	24	10	1	26	3	53	9	5	0	36
AIRN	0	0	0	0	1	0	0	0	0	0	3	0	0	0	0	0	2	0	0	0	117	0	1	0	0	0	2	0	0	0	0	0	0	1	0	0	0	0	0	0	3	0	0	0	1	1	0	0	0
AJAP1	3	3	8	33	16	53	37	6	8	18	11	62	21	5	25	0	6	8	1	15	30	9	18	19	6	14	6	7	23	13	4	16	8	3	0	6	18	8	13	13	6	13	10	1	143	11	16	0	5
AJM1	420	438	174	182	519	452	48	104	513	546	805	201	343	287	398	89	359	350	614	268	134	315	169	437	417	486	160	415	428	805	404	902	168	175	513	325	369	57	215	844	17	258	698	646	578	351	694	601	727
AJUBA	217	440	1135	991	726	1773	429	450	660	1397	675	1292	2084	1144	1293	171	214	414	1235	1370	1298	804	649	1017	801	943	407	421	4570	1391	352	1606	1162	821	952	491	1151	854	904	812	26	1242	874	1796	4269	583	1245	671	1190
AK1	247	190	195	288	250	1251	53	158	225	248	215	254	938	276	615	25	288	159	223	477	60	157	355	569	1228	532	77	358	607	507	198	1055	374	351	714	213	692	810	635	246	28	1174	620	1240	672	488	109	227	508
AK2	3867	2051	4374	4019	3667	4679	2287	2977	2841	5983	8201	5026	7292	5819	5399	594	1871	1857	8670	4771	1957	3703	2722	5124	6332	9564	5051	3713	5199	10254	1017	4702	11505	6022	10330	3200	4712	9144	6130	1227	180	4968	5270	6104	9877	2698	5000	3764	10404
AK3	2450	2407	1340	3531	1985	2070	2553	1770	2002	3359	8004	4525	6067	6583	2856	904	2007	2303	4628	3012	5039	1694	1685	4818	3717	3960	1417	3358	6940	8968	1012	6816	5286	8318	3416	2478	3541	6697	5109	1982	95	2301	4554	6488	5833	1125	4185	3225	7154
AK4	462	874	5490	3225	1577	783	1384	1258	213	307	2842	2756	2652	1858	1276	275	395	212	4837	1571	3924	107	1081	1781	984	1662	149	815	3354	4888	621	526	2403	677	4116	1447	3279	2783	197	962	43	367	2920	1893	5610	711	2375	150	2391
AK5	5	2	1	62	4	72	7	4	2	22	7	105	23	8	22	1	3	2	4	54	76	3	22	39	7	9	13	23	9	21	2	13	9	4	5	5	43	9	3	3	7	6	10	11	86	18	25	6	8
AK6	461	248	485	410	411	660	399	277	197	659	1209	774	1089	683	762	121	169	204	1149	688	565	267	692	792	870	889	385	392	1402	2145	126	1007	1008	1174	1479	232	713	995	861	192	17	691	566	2057	970	285	725	658	1225
AK7	116	28	20	62	23	155	26	54	36	170	47	91	258	36	80	8	90	100	40	55	75	42	176	52	99	286	57	51	240	267	15	16	182	22	91	169	129	130	168	25	6	139	164	424	70	27	36	141	35
AK8	16	9	75	39	17	52	12	12	15	15	4	54	10	42	11	0	110	7	11	24	30	4	24	56	12	13	11	17	119	192	7	47	14	40	44	42	50	44	8	60	1	38	36	63	28	52	37	13	57
AK9	202	96	84	258	95	255	110	36	87	138	724	248	355	307	393	25	45	131	731	248	477	87	205	473	121	219	146	156	296	462	68	450	192	620	688	59	171	382	173	101	13	306	338	743	194	69	244	382	724
AKAIN1	0	1	0	0	0	0	0	0	2	0	20	1	1	2	3	0	0	3	3	1	0	0	1	2	0	1	0	0	294	5	1	0	1	5	1	0	0	0	1	7	0	1	0	0	0	0	4	1	3
AKAP1	7658	5848	4946	11354	4143	6699	4857	3100	3650	8003	7507	8821	9737	19239	11555	1817	3199	4058	14385	11410	5615	3668	3907	18227	7600	10309	2752	2688	18899	16387	5452	14993	9201	7086	12889	4301	11316	11115	4302	5818	324	9264	18259	21821	14921	5954	7696	9661	12581
AKAP10	589	465	256	834	401	1136	430	370	320	1146	1002	1257	1294	825	747	179	347	531	917	576	1172	425	466	1022	890	1009	518	426	785	696	405	1836	1071	890	801	517	755	1816	598	677	31	980	933	1738	1620	398	984	895	797
AKAP11	2787	1722	979	3408	940	2106	2805	626	957	4699	5223	3977	2541	5564	3372	695	624	1248	9429	4244	9263	915	1299	6747	2782	2645	381	1478	2218	3200	481	7773	2023	3231	3783	1048	2609	3603	2232	1869	98	2132	4265	6799	5959	1280	2379	3206	6148
AKAP12	184	456	4580	2201	208	2485	1743	145	152	1487	529	2480	4224	589	1453	99	377	178	289	641	2233	108	588	8633	456	424	117	200	166	324	96	955	2073	245	91	145	1208	806	326	364	53	134	560	835	2426	733	2118	119	319
AKAP13	4284	2352	2268	4972	1172	11096	3777	1458	1721	6938	4605	5975	6729	4642	4916	1213	2078	2805	4240	4588	5538	1460	2416	7500	4142	7186	775	1610	4162	4655	1213	4218	2270	698	3239	1575	11194	2037	2322	961	102	8088	8105	9891	9288	1814	5009	6272	3532
AKAP14	0	1	3	2	1	1	6	1	1	1	1	9	0	2	4	0	1	0	2	2	4	7	7	5	3	1	7	0	3	32	1	0	21	1	9	6	0	0	1	0	0	13	2	1	1	1	5	1	3
AKAP17A	1518	1545	866	1487	1501	1474	794	770	1339	2575	7686	1905	2203	3820	1797	740	1901	816	4094	1873	946	1079	1792	2286	1546	2182	524	671	1982	8123	1398	2836	2393	953	4203	1206	1216	2137	1036	2020	93	2331	2750	2983	3085	1460	2089	3271	5412
AKAP3	52	6	62	68	8	207	23	14	7	31	5	17	52	17	330	4	58	46	42	22	42	81	29	50	11	140	20	11	23	35	3	63	43	29	51	23	87	18	35	30	6	122	63	72	37	16	19	116	17
AKAP4	0	0	9	2	0	1	4	0	0	0	2	0	0	7	3	8	1	0	6	2	4	0	0	13	1	40	0	4	14	0	0	4	1	2	0	3	1	1	0	6	0	0	4	0	6	1	1	0	0
AKAP5	90	64	53	411	52	349	144	69	106	340	56	229	311	101	90	29	108	532	182	92	733	125	256	89	53	90	71	196	248	127	23	74	199	76	53	41	279	35	64	45	5	668	642	1309	208	72	348	739	30
AKAP6	33	55	20	107	24	103	107	9	7	97	77	126	414	185	153	10	15	36	63	52	991	20	55	254	59	127	2	27	86	125	17	128	64	52	17	35	278	173	30	48	9	86	160	258	135	72	444	82	156
AKAP7	96	470	219	375	268	135	161	111	98	939	119	329	468	174	354	34	40	553	381	196	435	343	178	211	554	42	299	728	556	711	90	157	321	532	73	159	805	255	736	126	13	270	1103	622	353	120	2565	435	236
AKAP8	1694	1198	1265	1820	892	2049	1051	749	511	2421	1690	2028	1929	2439	1857	304	972	589	2405	2206	952	668	948	2274	1673	2452	510	692	2500	2616	963	2034	2562	2073	2566	813	1691	1908	1087	819	83	2065	2147	3871	3261	1243	1715	1572	2243
AKAP8L	1323	949	1700	1567	1130	1521	627	404	597	1381	2146	1426	1455	2032	1652	359	954	396	2176	1927	493	536	648	2453	1268	1477	796	504	2637	3177	706	1696	1199	1440	2475	512	1469	1095	959	624	46	1942	1845	3778	2763	1127	1446	1786	1757
AKAP9	2160	1599	664	2915	855	2530	1844	595	788	2716	3862	2686	1971	3951	2738	623	1283	1957	7163	2470	7953	597	1091	3173	2750	3840	403	883	2321	2767	416	2756	1408	1157	1587	657	3117	1716	1335	833	51	2946	2761	8637	3585	670	1756	3344	2940
AKIP1	441	286	400	632	324	839	319	299	370	492	925	1012	791	835	563	115	292	303	882	628	248	410	556	1091	728	744	458	428	782	1331	288	977	1272	997	1168	366	663	932	672	310	41	837	741	2339	1031	461	510	668	1214
AKIRIN1	1318	732	1451	1952	1810	2432	1080	1180	1463	2991	3265	2364	3682	2278	2167	350	1031	1154	3830	2450	1396	1063	1697	2477	2366	3515	1356	1471	1851	4659	347	2667	2134	1963	2829	732	2166	2554	1732	776	71	2021	2861	2986	3719	972	3248	3807	3061
AKIRIN2	942	1730	1501	1491	1472	1040	1477	1359	1022	1371	2383	1724	2271	3763	2683	253	1092	924	2100	1745	1058	1413	1976	2706	941	855	906	2140	2712	2120	962	2765	3778	2544	2766	1170	1502	1871	1919	1152	80	1384	2003	3101	3526	1266	2489	1588	2210
AKNA	1100	1271	617	2341	898	2974	1013	402	1219	3297	2838	2508	3073	3492	1675	253	1790	1024	2830	1304	1271	1296	808	1850	1079	2608	292	712	2417	2174	1241	2320	1149	383	1936	985	1879	1038	966	746	106	3987	3740	2746	3180	1582	1398	2706	2958
AKNAD1	9	42	4	12	4	1	10	0	11	27	9	42	10	40	21	1	0	5	12	3	45	2	1	39	38	4	10	7	21	22	3	61	38	41	38	2	27	31	8	17	4	1	5	19	58	4	19	38	32
AKR1A1	4100	2351	4236	4614	2453	5847	2432	3644	3762	7193	6346	5029	6113	4522	3908	596	3502	2950	6314	3292	910	6274	4758	7418	5494	8323	6064	4118	2998	16382	4711	3991	11857	3421	6947	4098	5953	6648	6387	1291	229	8299	5684	6337	6368	4532	6732	5206	7967
AKR1B1	76	209	120	1592	163	3455	574	352	556	1404	211	4137	1754	135	378	156	1269	210	2922	813	453	443	1156	3281	125	387	309	519	2984	481	501	2179	522	1996	2155	262	787	161	185	1135	82	1672	1718	2577	5747	1208	528	91	227
AKR1B10	870	221	215	528	66	34	88	645	510	3137	110	1236	1051	226	184	26	50	515	1279	624	99	163	264	45	1802	284	222	132	596	2153	52	12	375	7	176	124	3751	39	1735	0	16	326	1150	351	437	209	365	52	94
AKR1B15	30	0	3	6	2	2	0	0	41	78	0	20	2	8	6	3	0	2	14	10	6	0	0	7	24	7	18	13	6	26	1	1	6	2	2	3	21	1	24	0	4	8	5	3	16	13	5	5	2
AKR1C1	74	38	61	82	21	27	38	113	42	36	614	87	490	233	164	5	202	30	93	93	264	8	134	72	35	13	30	29	81	107	68	162	165	113	114	29	298	85	62	51	14	52	103	352	112	43	76	99	39
AKR1C2	46	27	8	162	13	26	57	41	58	59	473	113	1042	115	84	3	4	19	49	101	110	6	237	83	86	10	84	18	43	286	76	131	79	123	70	14	129	74	316	18	11	416	64	495	109	30	34	50	77
AKR1C3	796	1329	1013	2926	417	2062	2223	711	1201	1846	5317	3214	4200	5594	3243	82	869	950	2500	2471	673	846	2036	7595	2497	2667	1597	3455	1341	3874	1470	4561	9476	2570	2229	753	4311	4075	5256	927	92	2499	1309	5240	2632	980	807	2115	3485
AKR1C4	1	4	1	16	4	71	119	0	59	19	14	11	48	31	47	2	24	10	14	4	165	3	12	142	52	227	6	95	1	5	6	65	122	17	6	19	28	8	22	5	0	72	1	82	4	19	1	11	39
AKR1C8P	1	0	0	20	0	1	60	0	0	1	0	0	0	4	0	0	3	0	1	1	63	0	1	0	0	2	1	5	0	2	2	7	33	3	0	1	1	1	0	1	1	1	0	4	4	0	0	3	4
AKR1D1	1	0	0	0	0	0	1	0	0	2	0	1	0	0	0	0	0	0	0	2	12	0	0	0	0	0	2	3	0	13	0	0	0	0	0	0	2	0	0	0	0	0	0	0	0	0	1	0	0
AKR1E2	110	94	36	93	51	91	63	22	80	155	365	111	73	178	372	14	4	81	123	63	354	38	62	70	55	5	90	62	93	160	211	111	187	407	300	5	87	1	136	51	3	61	94	408	46	71	66	195	106
AKR7A2	1059	919	2089	1812	1064	2456	550	1571	1161	2229	2771	2096	2283	1216	1939	227	984	1145	3003	1360	323	1733	1380	2001	2253	2891	1480	1563	1817	4985	576	1606	5451	906	2233	2018	3007	949	2866	716	91	2982	1944	2952	1730	1575	1842	3131	3038
AKR7A3	563	579	1007	991	727	948	156	673	581	581	311	1017	1001	655	691	183	372	710	520	702	135	849	243	608	3458	2057	1135	1472	1547	2523	161	743	2781	399	1020	975	1952	752	2242	273	41	1964	1257	3751	667	844	326	2196	1255
AKR7L	127	85	166	131	65	249	16	27	71	78	72	64	76	278	142	39	119	79	83	60	125	99	42	9	246	181	27	132	169	617	19	95	152	46	198	113	121	33	83	40	6	420	184	275	92	44	54	169	178
AKT1	3238	2429	3643	5646	3628	8015	2036	2536	3181	8526	5585	5441	7028	5274	8025	949	4922	2312	7076	5856	1409	4115	4482	6427	4013	8084	2650	2568	7623	9671	2834	4052	7818	1903	4561	3930	7040	4939	4854	2139	333	7428	6733	15319	10988	6696	6096	6893	4624
AKT1S1	2355	1739	2026	2348	1752	2295	701	1768	1244	3589	3363	2744	2680	3073	2683	334	1863	739	4563	3040	429	1429	2324	4010	3191	2634	1053	1461	4484	4817	1140	4080	4188	1722	4852	1405	2815	2556	3149	1096	140	2719	2890	6921	4075	2329	3623	2391	4087
AKT2	4049	2626	3057	4767	2486	3340	1622	2479	2137	8601	9430	4586	4527	6977	4850	850	2073	1247	6997	5952	2319	2045	2486	5591	4034	5863	1449	2039	6585	7973	3588	5079	5918	2164	5718	2160	4649	3863	3336	2227	196	4033	5360	9346	8530	4097	5881	3357	6197
AKT3	72	182	72	831	90	1323	701	236	154	526	288	1429	1304	163	334	42	159	111	265	509	1936	113	331	983	130	279	101	209	184	325	44	1042	148	105	76	113	577	141	197	284	26	207	369	2686	1683	300	1170	109	184
AKTIP	552	417	419	828	278	825	368	316	474	944	622	981	945	915	1030	87	312	237	963	817	1123	389	614	811	1033	483	424	629	699	1224	161	1597	1105	861	1340	289	697	732	595	582	23	537	806	1289	1588	460	824	580	1156
ALAD	1604	1294	1170	1991	748	2653	926	562	1129	2088	4092	2231	1989	3035	2443	441	1573	1255	2079	1318	719	957	1266	4097	2241	1618	639	1230	1953	2741	1203	2521	1652	1687	1870	784	2227	2030	1416	1645	78	2869	2709	3942	3241	1595	1933	2431	2226
ALAS1	4170	1347	665	2269	1809	3812	1247	1957	2033	4459	3607	3588	5873	2223	3038	366	2305	1212	5670	2390	614	2359	3680	4039	7630	3575	3727	1690	3511	5103	1499	4377	3739	2165	7320	3107	3218	3189	4707	884	92	2731	4220	5203	4860	1601	2272	3684	4914
ALAS2	3	0	4	1	0	17	4	0	14	4	147	1	0	10	6	0	1	4	1	2	64	1	3	5	0	16	6	8	4	2	0	0	3	1	2	2	3	3	0	3	8	2	4	7	11	53	0	8	3
ALB	1	0	3	0	3	3	0	0	0	0	0	2	0	9	2	1	10	2	0	3	18	1	0	2	681	0	60	9	0	0	3	2	4	5	0	0	2	1	0	1	4	0	0	15	1	28	0	1	0
ALCAM	2524	475	746	3069	766	3641	1484	9062	261	3051	3308	2268	3475	3083	2446	117	1010	745	2178	2325	3193	1183	1679	2392	3414	1654	214	1999	455	4816	229	1718	3534	752	2065	1167	3468	4942	2042	823	73	2390	3444	5783	2250	634	4540	1686	1998
ALDH16A1	1704	1297	1731	1142	920	2020	726	764	887	4402	3183	1720	1399	1776	3111	259	1040	606	2002	1316	167	1310	1283	1723	2348	4009	810	639	2056	3193	1715	2276	2691	810	2299	1317	1603	1079	1407	526	83	1253	1728	2875	3264	2206	2703	1965	2066
ALDH18A1	8296	3875	6945	8599	5019	8688	3571	2171	4902	10041	11152	7469	9716	5161	8338	1862	2558	1695	14341	6677	4531	3662	2689	16856	7571	8421	3127	5284	5824	10794	3691	11666	11199	7156	10348	1848	7761	9260	8786	6981	193	5790	11354	12112	10633	3841	8381	6729	7425
ALDH1A1	1811	170	6874	1119	2228	1634	706	424	1008	1111	11173	2134	2891	273	1242	80	121	1691	791	470	302	2207	216	1485	2525	17757	162	320	6213	975	2327	878	164	663	470	1724	4496	1046	876	152	106	9047	829	26502	358	402	19349	25929	144
ALDH1A2	34	4	10	24	1	43	37	41	24	3081	3	112	26	8	87	2	4	10	8	10	20	12	4	31	23	14	54	80	1	2781	3	10	8	2	1	6	1697	6	90	9	2	19	13	7128	15	13	65	19	5
ALDH1A3	174	365	157	675	155	470	1019	132	151	430	288	1409	1940	123	782	69	126	140	366	255	830	97	296	1492	275	159	80	181	109	394	65	1441	217	422	85	107	283	165	176	302	26	253	757	510	853	405	919	218	340
ALDH1B1	5622	5716	600	5057	3177	4976	2778	2002	7786	7605	22388	5941	11797	14959	4076	2172	2199	4925	29179	4336	3135	4325	3575	9871	4850	4130	6612	3293	19712	11498	4054	5129	6036	6037	6033	3180	3879	5461	4943	2385	422	4165	9816	8486	6755	9093	7065	4686	18465
ALDH1L1	3584	57	30	516	146	2678	2	1104	1476	1798	1444	1043	1036	4	434	9	266	156	61	509	93	2446	1850	27	2484	27	318	17	14	650	105	105	35	26	381	2062	1400	3	1929	5	44	4227	2105	3409	24	113	111	4539	163
ALDH1L1-AS1	1	0	0	0	1	0	0	0	1	0	0	0	0	0	0	0	0	0	0	0	2	0	1	0	1	0	0	0	1	1	0	0	0	0	0	1	0	0	0	0	0	0	0	0	0	0	0	2	1
ALDH1L1-AS2	25	0	0	2	0	15	0	6	35	3	30	7	11	0	16	0	0	1	0	4	1	9	6	0	7	0	4	0	3	3	0	1	0	1	5	11	32	0	12	0	0	61	17	26	0	0	0	28	1
ALDH1L2	159	63	167	365	56	1147	209	49	110	396	254	821	389	64	364	55	60	50	149	374	2269	47	308	513	52	103	91	140	232	456	41	167	24	120	389	66	250	156	113	80	9	112	181	79	2255	191	273	62	522
ALDH2	15799	9566	5279	8389	4519	9575	4498	2692	4305	14606	12824	13441	11797	14768	8459	1333	4741	4267	19313	7616	3094	4497	9304	18625	14815	14506	4829	7316	10484	22850	4564	7412	17162	6601	31337	4376	13622	30237	16955	2125	412	16197	15097	22276	13625	7318	20165	11726	17186
ALDH3A1	1071	178	105	39	139	113	42	199	165	178	69	188	747	26	195	22	184	537	361	137	27	74	334	106	2175	402	93	73	383	663	81	411	416	102	640	219	320	879	918	198	25	936	380	527	116	238	87	1244	406
ALDH3A2	3813	1964	1364	1798	2147	3249	1521	2754	1684	5177	2449	3260	5055	2558	2526	604	2270	2432	2996	1505	1357	1717	3656	2624	5908	5142	1540	1698	3069	4017	1165	2797	8047	1181	3821	2399	4131	4012	4718	1593	122	5476	3854	7956	2881	1531	3006	4624	2046
ALDH3B1	2015	929	705	1308	546	5565	578	1402	1456	1254	458	1646	1497	1768	1578	138	1193	895	2471	1054	424	715	917	2463	4538	1336	626	1435	879	2046	511	1890	1978	185	2372	1216	4200	1075	2709	1099	61	2388	2008	2227	2628	866	704	1897	2432
ALDH3B2	205	11	7	6	61	106	43	6	255	612	79	16	52	0	14	0	1	23	18	77	10	5	35	11	378	62	12	41	138	39	16	32	72	14	253	70	43	172	218	11	12	25	61	1	54	61	64	76	36
ALDH4A1	890	909	347	909	1093	495	274	330	388	1109	8861	758	653	1555	2020	102	282	175	2556	717	72	1177	289	1968	1584	1352	331	1269	800	7688	469	3163	1639	788	2181	1120	886	649	1869	76	40	657	890	680	1216	555	2286	321	7189
ALDH5A1	462	1254	968	2068	663	1034	1161	329	1098	1983	2383	1357	2075	2519	1418	617	927	1079	662	1866	1684	735	816	3100	389	2681	454	725	2948	2495	336	3013	375	1338	1712	1054	2356	1937	805	1087	57	2808	2586	4225	2527	765	1607	1926	2527
ALDH6A1	1182	488	572	1034	668	1517	488	316	1010	1455	1209	972	2210	1742	778	228	649	902	1567	770	1826	680	509	1391	760	1368	276	557	1377	1831	233	707	615	178	1078	759	1285	1758	662	1079	33	2199	2565	3169	1428	359	1088	2241	1862
ALDH7A1	3060	1680	817	2238	1375	2166	856	1864	1172	3543	5932	3414	5023	3244	2682	418	926	1509	2906	1747	1130	1697	2197	2992	2120	3472	763	1595	2876	5990	1020	2598	5122	3861	6104	1167	2260	5069	2370	1383	41	2827	2330	1466	3048	853	4253	4393	4451
ALDH8A1	37	4	13	15	0	17	4	5	9	9	38	32	15	35	4	1	27	7	5	8	50	3	1	582	9	13	9	1	6	3	4	37	8	404	61	10	15	7	9	1	2	8	12	15	18	6	23	1	63
ALDH9A1	1742	1861	2036	2912	1139	3636	1612	1310	1669	3392	3643	3261	5115	3438	3420	508	1220	2086	4092	4067	1434	2197	2884	3892	4339	5124	2333	3268	4177	5182	886	4250	2831	5117	5546	2408	5482	5653	3277	2745	179	5049	4096	5658	5401	2872	2909	3549	5824
ALDOA	40669	45370	35508	42521	37784	89897	11052	58498	44494	72683	37381	47213	82555	35374	61842	6325	44644	16466	85916	61283	5088	61760	43533	81175	90975	84865	53863	54676	82934	97211	44210	54522	154826	37574	138045	59317	67082	66965	107526	31843	2948	48693	64086	125393	62733	77916	46209	39006	100455
ALDOB	237	3416	4393	2872	29	1384	6392	2354	643	484	64	1894	1990	4528	66	110	2664	229	1585	2127	115	8228	836	5098	289	355	66	2951	523	11074	233	456	536	153	199	1340	14246	146	867	21	55	5255	861	4774	130	773	30	1380	2367
ALDOC	605	521	1310	1050	608	3607	304	886	1284	1211	332	1313	2762	870	837	163	240	229	1956	1854	221	779	304	1418	2508	836	566	4508	2840	947	1280	2529	1655	819	4038	1024	1758	1619	5183	741	39	840	2967	1593	1456	1095	852	421	2681
ALG1	768	770	746	1744	832	1171	376	906	1155	1896	2344	1751	1246	1029	1320	187	336	611	2418	1501	445	816	621	2104	1326	1827	735	412	2055	1406	811	1757	2411	1433	3064	802	1023	1627	1071	765	60	1732	1676	1283	2574	1252	1430	1299	2373
ALG10	120	59	63	117	46	117	89	61	49	288	261	177	257	195	212	14	63	79	206	112	936	66	129	174	135	358	62	47	202	177	37	146	597	398	239	68	172	294	109	55	3	129	236	366	238	31	176	271	242
ALG10B	89	72	166	298	46	249	289	97	44	99	842	511	410	529	302	57	13	133	288	367	909	67	255	893	324	282	104	95	361	309	80	617	105	1040	717	8	268	455	165	181	13	148	550	1129	459	83	215	621	650
ALG11	350	182	110	391	137	329	236	122	246	571	843	355	438	469	674	72	49	122	1224	326	782	121	106	781	327	304	115	199	323	459	102	1230	393	608	496	118	324	486	346	231	19	325	519	757	729	174	285	438	746
ALG12	297	177	153	681	187	851	273	372	326	939	1842	641	856	814	540	101	436	290	599	542	339	348	419	639	527	884	388	275	646	659	2070	439	775	212	465	358	613	563	533	175	23	966	1001	1922	693	436	756	1119	929
ALG13	1200	468	986	1166	367	748	778	565	414	2153	1088	1205	801	1952	2160	234	778	850	511	918	4410	828	1013	1079	1022	1040	475	480	1130	1640	485	819	1789	1292	1312	1098	770	2152	1283	818	40	870	1591	2631	2290	663	924	1124	1501
ALG14	532	181	706	517	363	410	258	257	308	603	700	611	522	570	511	60	228	215	803	573	604	228	402	908	446	751	908	297	438	1075	340	723	1257	940	1101	377	720	1526	971	250	34	450	625	755	976	326	630	512	809
ALG14-AS1	0	1	0	1	0	1	0	0	1	0	3	1	0	0	0	0	2	0	0	1	63	0	0	1	0	0	0	0	1	4	0	1	0	0	1	0	1	0	0	0	0	0	0	1	1	0	1	2	0
ALG1L	85	52	84	32	33	294	15	11	96	93	160	48	110	104	217	1	31	69	29	54	14	3	45	161	166	111	62	50	204	131	48	132	113	97	96	27	83	164	215	58	1	194	154	407	58	95	74	298	107
ALG1L2	7	9	12	18	3	11	5	6	3	46	36	23	13	13	33	0	10	9	38	16	51	13	16	34	56	67	4	7	88	62	17	11	20	10	33	27	21	21	6	8	4	53	7	44	39	1	20	107	49
ALG1L9P	8	2	7	6	1	6	2	1	5	16	116	7	18	20	12	1	9	4	6	6	45	9	3	8	5	8	2	0	18	8	17	25	13	13	14	7	7	10	9	23	0	5	10	21	12	4	8	11	5
ALG2	1058	979	811	1429	805	1619	678	1367	899	2004	1097	1507	2190	2369	1042	332	1333	975	1612	1298	1389	988	1298	2088	2340	1900	784	1347	1845	2849	884	2720	1963	2965	1596	951	1958	2494	1582	1205	58	1945	2135	4614	3281	1194	1966	2422	2659
ALG3	2243	2016	4643	2385	2375	1550	952	1464	1825	3407	5217	2911	2428	3377	2280	535	1977	1101	4839	3396	496	1612	1791	4379	3215	4329	1559	1754	7469	4615	3044	3764	5033	3019	7268	1649	2731	3463	3161	2173	108	2724	3796	7299	5058	3170	4126	2496	5327
ALG5	1712	1079	1649	1706	927	2086	974	1173	1083	2128	2832	2470	2018	2042	2466	495	541	865	3963	2722	820	802	1129	4548	1966	3004	1972	1662	1753	3779	657	6274	5630	7951	4633	798	1694	4438	2382	2012	147	1965	2181	3859	2905	1541	1510	1989	5223
ALG6	482	198	326	561	419	340	325	241	346	911	832	581	765	801	654	78	132	338	1085	573	1167	347	433	611	415	1035	401	520	499	1604	70	430	1154	757	835	340	681	1256	674	221	18	714	848	820	1077	230	601	829	1254
ALG8	944	516	1391	1479	1104	661	822	692	659	1467	3241	1626	1944	1405	1295	233	322	952	2517	1340	1444	475	715	1433	1749	2387	821	934	2032	2100	341	2274	2521	2737	3390	692	1430	2165	1916	1123	47	1318	1460	2534	3351	414	1531	2055	2778
ALG9	269	156	197	309	201	299	366	122	146	416	777	341	404	559	285	56	133	91	385	299	761	129	174	472	285	523	68	205	296	530	104	457	341	504	631	134	392	450	341	393	12	407	397	214	560	78	364	360	478
ALK	1	0	2	15	0	4	1	1	0	2	9	6	9	4	0	2	0	2	0	7	21	0	2	9	1	2	1	1	0	1	0	3	0	1	0	0	6	0	0	0	7	0	4	1	2	9	1	0	0
ALKAL1	68	10	7	43	38	26	91	4	10	70	47	297	137	73	17	23	5	23	43	373	76	5	33	356	13	7	18	44	100	106	7	293	4	35	392	6	126	366	6	74	0	4	100	33	197	41	102	6	138
ALKAL2	12	3	4	39	11	5	12	2	32	45	33	33	9	7	3	3	1	32	22	9	114	10	5	37	2	8	4	16	6	65	3	1250	4	14	9	6	1	9	1	10	1	2	63	15	31	4	24	6	5
ALKBH1	231	163	308	421	312	376	233	218	271	502	432	389	645	300	436	63	218	199	374	336	405	320	366	524	315	459	417	231	1071	742	162	380	651	490	409	235	472	626	463	318	21	410	507	690	735	227	452	309	393
ALKBH2	457	446	839	470	440	715	332	408	371	781	434	588	901	735	874	143	525	302	608	529	152	548	635	657	711	531	407	360	789	1042	327	389	2016	1307	938	489	956	745	604	371	25	594	601	1343	960	529	510	737	864
ALKBH3	430	396	922	574	439	833	460	426	227	498	1001	989	658	1029	1031	186	371	221	1047	739	366	481	770	1232	760	267	480	399	1423	1331	340	1088	1532	1454	1569	363	424	1081	562	349	13	769	848	1385	1223	532	677	184	1228
ALKBH3-AS1	13	11	5	7	7	12	8	6	4	14	44	13	12	13	12	3	7	2	29	12	189	4	20	23	13	10	3	3	13	24	11	19	30	22	24	8	4	13	0	14	1	9	17	27	16	11	10	2	25
ALKBH4	360	247	452	401	320	605	143	208	258	403	585	572	575	583	596	65	233	283	550	468	88	314	218	568	481	463	186	254	1101	916	178	446	947	312	624	185	538	383	634	252	13	549	527	1591	842	421	506	495	477
ALKBH5	2187	1621	1194	2467	2483	4682	950	2407	1210	3276	1954	2534	5199	2253	2222	617	1663	1587	2990	1895	980	2323	2953	3138	3090	4446	1143	1603	3663	3521	1304	3095	3471	1013	2612	2164	3002	1511	3906	2253	104	3791	2951	8193	5393	1455	4135	3488	2549
ALKBH6	126	80	107	91	74	79	33	35	76	135	339	142	46	240	102	24	96	41	175	131	157	45	33	56	99	58	32	38	153	254	53	84	83	112	193	65	52	82	52	70	12	78	128	431	190	45	90	117	136
ALKBH7	1618	1498	4165	1353	1485	2202	796	1498	1622	1503	1043	1428	1271	3209	922	461	1935	1495	2273	1392	107	2210	875	3268	1965	1456	1409	804	1844	3222	2289	2961	5196	2678	2482	1892	2143	1897	2093	2367	149	1876	2391	3143	1828	2523	1424	2826	2091
ALKBH8	168	152	224	400	171	293	241	119	111	448	661	470	586	400	485	63	47	83	317	330	715	154	186	362	224	417	110	191	316	448	93	475	323	351	455	123	418	471	287	145	17	339	381	532	648	79	371	267	420
ALLC	0	0	0	1	0	0	0	0	0	0	23	0	1	1	3	0	1	0	0	0	9	0	1	0	1	0	0	0	1	2	0	1	3	1	0	1	0	0	0	0	0	0	2	0	1	3	3	0	1
ALMS1	653	462	442	967	487	963	590	371	319	1524	1888	921	1065	2220	1157	164	534	327	1499	759	4269	352	463	1111	556	1501	172	292	1102	1165	283	605	594	521	893	344	785	705	549	393	40	1332	1061	2300	1448	288	954	1077	1327
ALMS1-IT1	7	5	28	11	11	41	8	9	16	15	50	12	10	23	30	8	3	7	60	10	208	17	18	22	21	75	2	6	46	35	4	7	16	21	77	4	26	12	45	5	0	14	22	52	25	3	18	43	17
ALMS1P1	2	2	1	4	0	1	2	0	2	3	9	4	0	13	1	1	7	0	4	0	11	0	0	3	1	2	1	0	6	0	2	0	1	0	0	1	3	0	0	1	0	3	3	1	3	0	2	3	6
ALOX12	81	24	19	30	4	41	23	120	27	47	33	55	48	113	52	6	47	21	51	53	161	36	16	45	26	42	16	4	56	40	43	71	27	10	66	22	35	24	15	46	5	37	80	138	88	14	18	80	34
ALOX12-AS1	103	45	36	77	22	50	46	24	48	82	73	87	155	109	109	10	67	43	72	43	207	51	58	43	57	64	39	26	75	71	35	150	71	50	101	58	58	43	45	76	7	52	82	213	176	31	48	98	64
ALOX12B	8	2	21	11	3	101	4	4	4	49	33	6	17	2	28	5	70	22	4	7	4	2	17	9	9	135	13	3	24	2	3	109	3	0	10	19	34	29	3	18	10	42	9	59	32	23	3	85	6
ALOX12P2	156	1	15	5	0	1	3	0	4	138	573	6	4	4	0	4	50	98	3	3	154	1	24	0	4	4	4	0	6	0	35	256	2	1	4	31	4	4	0	3	2	0	6	3	2	2	1	6	2
ALOX15	147	42	67	94	22	15	17	2	128	12	130	68	77	9	18	13	4	34	159	255	7	54	7	398	42	54	3	56	62	18	12	468	15	47	74	56	127	80	3	11	8	7	112	2	45	190	45	7	68
ALOX15B	17	18	8	53	25	5727	15	11	11	100	29	130	148	2	5	6	50	4	5	54	11	68	97	83	6	328	13	15	17	6	12	45	9	8	4	36	274	12	43	36	6	348	75	8	67	28	12	45	5
ALOX5	491	168	308	975	248	1674	448	747	403	1093	78	1408	2054	77	868	47	1111	1286	296	749	310	504	584	973	3195	4686	670	666	98	751	111	654	2715	91	466	332	6009	237	1191	184	6	1999	2376	6149	706	554	744	4013	182
ALOX5AP	105	99	91	866	105	1271	489	297	196	480	101	1045	1144	81	152	41	200	187	169	652	157	512	466	1606	192	966	157	328	120	280	88	412	396	203	82	201	881	285	341	130	26	506	412	143	907	408	295	42	192
ALOXE3	2	2	7	4	3	64	2	7	0	14	0	2	26	1	0	1	55	4	0	3	0	2	7	13	56	25	11	1	10	0	3	117	1	0	4	10	17	1	8	32	3	30	4	51	26	4	1	4	7
ALPG	34	7	31	12	8	624	2	637	37	4	7	11	3	3	21	2	0	7	124	21	36	0	14	38	36	65	4	44	3	18	5	7	260	1	30	47	88	0	86	5	10	128	33	21	29	561	2	20	2
ALPI	8	29	36	209	0	193	9	81	120	89	170	55	9	68	16	29	94	26	266	85	8	176	6	18	64	2	24	26	28	29	52	56	9	2	4	19	45	8	104	18	8	23	65	11	2	104	4	1	61
ALPK1	754	364	758	623	356	678	566	293	335	403	643	870	948	1443	865	137	450	485	1061	698	2394	400	306	784	638	971	172	365	1053	755	202	960	797	309	839	402	968	801	740	427	23	1026	1313	1912	1180	484	463	1187	1083
ALPK2	6	11	19	90	16	541	74	15	6	74	5	207	119	21	35	6	22	13	6	222	92	36	114	161	6	31	17	22	38	16	8	15	37	67	4	15	180	19	80	15	5	75	23	37	463	18	131	7	20
ALPK3	163	147	96	2129	242	518	273	43	1976	2466	252	403	520	522	252	38	119	2271	3005	494	339	57	93	821	3758	222	803	2435	937	260	90	1010	47	203	88	51	1590	79	198	290	23	356	3142	78	755	822	583	31	2883
ALPL	28	37	79	199	48	394	119	82	118	310	170	484	195	68	102	27	65	36	89	128	24	48	152	405	30	203	39	829	143	128	32	207	72	34	24	105	324	74	116	65	8	195	162	45	227	131	198	152	114
ALPP	9	0	65	5	3	125	0	311	28	12	0	1	0	0	25	1	5	1	3	18	3	0	2	6	12	22	0	6	1	7	0	4	98	1	4	15	11	0	9	8	6	16	7	4	32	92	13	2	0
ALS2	514	442	462	823	402	1128	656	475	222	1507	1017	821	1676	1572	903	102	386	420	916	836	1489	435	664	967	958	1150	234	401	923	767	282	852	670	509	876	456	895	792	598	398	23	1213	897	2778	1744	326	659	1036	1130
ALS2CL	2848	1729	422	1859	725	1430	368	842	1705	1538	2255	1800	558	3438	1487	333	1485	817	2153	2109	2018	368	742	566	2815	590	535	823	1771	4394	1415	1690	859	678	2646	1187	1053	929	896	1256	47	2326	2219	6494	3101	571	663	1512	1244
ALX1	0	0	0	0	0	9	0	0	0	0	8	3	82	1	13	1	0	0	1	3	5	0	0	1	0	0	4	40	6	0	1	4	0	1	0	0	0	0	0	0	0	0	1	133	0	1	2	8	1
ALX3	0	1	0	4	0	0	0	0	0	0	0	0	0	0	0	0	0	0	0	0	9	0	0	0	0	0	0	0	0	2	0	0	1	0	0	0	0	0	0	0	1	0	0	0	0	0	0	0	0
ALX4	5	2	2	5	1	17	0	0	2	0	1	2	1	8	0	0	2	2	1	2	54	1	0	0	1	0	1	3	1	1	0	0	1	0	0	0	0	0	0	0	2	0	1	6	5	2	0	4	1
ALYREF	2030	1770	3353	2963	3030	3610	1006	3291	1440	3620	5463	4627	4662	4398	5390	658	2265	1084	5528	4669	1124	2450	3547	3936	3330	6260	3360	1171	7828	8929	2644	4309	10788	4804	5506	2743	2605	6874	3876	1171	271	3642	4386	9886	6995	4270	3227	3284	7472
AMACR	207	346	114	1410	192	210	588	100	875	361	2837	361	700	1686	372	130	76	361	2349	649	339	293	125	963	669	532	375	251	2976	1055	663	1409	459	588	2711	139	400	732	456	833	45	214	1335	769	857	678	2442	393	2053
AMBN	0	0	0	0	0	0	0	0	0	0	14	0	0	0	0	0	0	0	0	1	1	0	0	1	0	0	0	0	0	0	0	0	0	1	0	1	0	1	0	0	1	0	0	0	1	0	916	0	0
AMBP	0	17	4	22	10	16	7	3	25	5	1648	15	102	48	32	3	14	5	71	21	14	46	10	81	50	108	25	50	79	21	66	206	102	82	25	55	23	107	21	27	6	145	8	9	116	29	36	3	133
AMBRA1	1048	966	1216	2222	894	1904	1411	662	1390	1939	2616	2340	1951	2293	2050	389	846	707	2797	1762	1354	814	795	3193	1477	2052	624	733	2265	2521	814	2499	2097	785	3156	688	2134	1151	1139	699	49	2150	2753	3030	3230	1402	1769	1896	2417
AMD1	3305	1613	1880	4311	2752	3362	1202	2692	1361	4396	5839	4662	6609	3369	5297	602	885	1785	7883	5181	7240	2549	2951	4405	3533	5893	2950	3498	7168	4904	992	5099	8367	10028	5856	2467	2726	7346	4640	2083	157	4681	4681	13219	8762	1499	5386	5177	6967
AMDHD1	3	9	9	34	1	12	28	25	1	11	7	8	32	13	42	1	35	13	2	6	49	6	90	49	19	5	2	5	3	3	4	72	10	2	13	2	8	20	0	82	0	33	25	75	40	7	10	19	3
AMDHD2	229	217	240	590	191	792	183	457	311	569	1031	795	520	757	315	57	424	178	704	334	170	284	219	692	561	438	67	157	233	1256	687	707	986	137	527	382	470	402	185	256	19	461	535	739	810	345	361	439	590
AMELX	0	6	1	10	2	3	6	0	0	1	7	14	0	59	0	3	6	1	18	13	45	0	3	121	11	1	2	0	2	9	19	26	6	16	11	7	1	10	0	109	2	24	1	2	16	18	3	9	31
AMELY	0	3	0.5	5	1	1.5	3	0	0	0.5	3.5	7	0	29.5	0	1.5	3	0.5	9	6.5	22.5	0	1.5	60.5	5.5	0.5	2	0	1	4.5	9.5	13	3	9	5.5	3.5	0.5	5	0	54.5	1	12	0.5	1	8	9	4.5	4.5	16
AMER1	307	285	105	930	368	347	680	215	291	1991	1503	670	682	2052	475	270	540	175	638	824	1185	251	483	935	366	800	79	276	777	700	704	383	472	325	812	209	372	816	195	685	24	687	1298	803	2749	236	775	522	1700
AMER2	0	0	0	0	0	0	1	0	0	0	0	1	6	0	0	0	1	0	1	1	9	0	0	1	0	0	0	0	1	0	0	0	0	0	0	0	2	0	0	0	2	1	0	2	0	0	0	0	0
AMER3	0	4	1	4	0	1	1	0	3	8	9	5	6	8	23	0	0	6	3	0	3	0	0	2	1	0	1	0	751	1	47	0	0	3	2	0	0	1	0	12	6	5	2	12	4	0	130	18	0
AMFR	2707	2766	3139	5400	1816	4508	1749	2750	2633	3643	4044	5587	3743	5307	4516	721	2832	1921	5114	5421	3149	3152	2571	5298	3507	4028	2081	2963	3760	8338	2136	5380	8457	2896	5941	2358	4562	3378	4200	2395	130	4262	4979	6994	5729	3584	4776	4807	8248
AMH	531	143	320	7	142	126	2	178	16	515	2	0	10	15	120	17	821	52	89	13	15	763	137	10	234	686	60	22	34	96	23	305	8	47	47	480	14	7	5	85	12	36	47	6	38	48	41	269	77
AMHR2	1	0	0	0	0	4	4	1	2	3	1	3	7	0	0	0	2	0	0	0	3	1	1	1	1	1	1	0	0	2	1	2	0	1	0	0	2	0	0	1	7	0	1	0	2	1	0	1	1
AMIGO1	240	215	423	490	143	710	186	143	200	338	306	283	742	1191	243	71	406	281	396	300	177	40	248	379	195	92	78	318	434	119	73	475	312	57	322	153	583	350	342	281	19	330	509	215	833	239	538	135	341
AMIGO2	394	666	596	844	153	1675	1226	219	135	2196	1294	1105	874	276	2321	328	515	710	395	1608	720	168	726	2752	2646	2502	206	276	154	406	146	1050	2306	1315	747	200	3061	215	448	510	37	178	373	2393	2304	464	3158	1758	295
AMIGO3	0	1	0	0	2	1	0	0	1	0	5	1	0	1	0	0	0	1	1	0	4	0	0	0	1	3	0	0	0	2	0	2	0	0	2	0	0	0	0	0	0	2	1	6	2	0	6	1	2
AMMECR1	687	425	333	1174	751	993	908	502	307	4135	1312	1314	1446	1274	2015	128	188	559	1430	1357	1530	425	1145	917	1424	2010	304	859	1618	977	379	912	1185	964	1880	557	920	2143	798	607	33	1060	1686	2611	4155	622	1416	1026	2659
AMMECR1L	1263	987	697	1469	910	1239	1015	627	636	1926	2825	1475	1733	2942	1847	297	575	691	1997	2023	1647	618	652	2320	1298	1901	420	657	1542	1959	1063	1771	1530	1662	2401	706	1651	1955	1268	648	40	1609	1952	3120	3018	873	1961	1717	2096
AMN	1388	1972	4945	2339	588	770	273	2243	2637	2028	1525	1498	512	1992	1780	756	7252	2795	1249	1115	454	2114	1131	772	1074	1085	746	2154	2054	1125	1150	295	3748	43	763	1631	2947	221	1533	802	85	2942	2128	3922	1906	1339	1672	3211	204
AMN1	52	35	51	68	53	99	65	29	59	130	105	114	234	109	94	18	39	71	97	98	166	47	83	264	117	184	106	57	99	163	19	96	613	256	139	96	155	150	145	42	7	137	159	292	121	29	135	149	122
AMOT	1301	931	29	1265	406	703	2777	294	671	8730	1219	1142	1794	2941	4306	355	383	1111	1641	1918	694	939	956	1139	1342	2502	91	1730	884	2471	634	1569	2978	645	1355	570	1831	2078	1767	449	104	2280	2729	1656	2220	1760	2662	1933	5828
AMOTL1	69	205	57	1123	137	2306	897	138	192	2059	622	1854	2258	240	477	52	110	147	331	672	1439	144	368	1802	120	233	122	211	155	326	82	728	135	105	61	126	1065	148	183	264	30	269	502	1110	2348	513	1553	363	291
AMOTL2	431	824	955	1707	908	2462	1265	492	1487	2257	1365	2051	2230	3202	1381	420	899	532	4263	3542	859	433	756	5762	1106	1098	424	619	4825	1437	1092	5719	1279	1515	4039	469	2715	1139	1391	802	56	2136	2538	764	4150	1038	2052	605	1194
AMPD1	4	2	0	35	0	9	22	6	62	61	0	51	28	4	2	0	4	21	10	14	12	1	2	1	1	0	1	6	3	6	2	1	2	0	2	3	14	1	1	2	0	14	39	0	3	2	11	8	9
AMPD2	1310	1432	1667	2794	1441	3536	1316	865	1222	2487	4240	2901	2382	3656	2426	348	1051	761	3614	2959	922	1315	1330	3850	1525	3159	646	1256	2253	3300	1508	2400	2967	614	2269	1315	2613	2510	1743	683	93	3677	2828	3227	5549	2135	1833	2274	4468
AMPD3	283	286	208	1155	223	1516	297	215	341	684	190	1162	855	715	302	122	451	327	944	661	754	367	513	781	763	377	191	296	324	599	117	1345	287	334	603	390	807	438	441	652	32	1035	897	1648	1685	479	487	877	852
AMPH	15	8	4	70	19	201	33	11	16	61	16	191	111	9	36	6	6	14	34	75	50	13	43	157	5	18	9	20	8	28	13	35	11	32	14	14	67	6	20	13	1	17	51	14	245	20	87	7	20
AMT	306	156	220	458	342	99	187	78	877	467	1794	811	264	433	314	181	192	155	743	227	603	96	33	318	223	160	29	408	2693	461	1064	593	695	579	2313	129	503	206	18	349	38	206	519	425	1034	875	107	359	1185
AMTN	0	0	0	0	0	0	0	0	0	0	0	0	0	0	0	2	0	0	0	0	2	0	0	0	0	0	0	0	0	0	0	2	0	0	0	0	0	0	0	0	0	0	0	0	0	0	0	0	0
AMY1A	0	0	0	0	0	0	0	0	0	0	0	0	0	0	1	0	0	0	0	0	2	0	0	0	0	0	0	0	0	0	0	0	1	0	0	0	0	0	0	0	0	0	0	0	1	0	0	0	0
AMY1B	0	0	0	0	0	0	1	0	0	0	0	0	0	0	0	0	0	0	1	0	0	0	0	0	1	0	0	0	0	0	0	0	0	0	0	0	0	0	0	0	0	0	0	0	0	0	0	0	0
AMY1C	0	0	0	0	0	0	0	0	0	0	0	0	0	0	0	0	0	0	0	0	0	0	0	0	0	0	0	0	0	0	0	0	0	0	0	0	0	0	0	0	0	0	0	0	0	0	0	0	0
AMY2A	0	0	0	0	0	0	4	0	0	0	0	0	1	38	0	0	0	8	0	0	1	0	0	0	0	0	1	1	0	0	2	0	0	0	2	0	0	0	0	0	0	0	0	1	0	0	0	0	0
AMY2B	289	186	50	157	17	51	50	19	55	83	164	154	91	988	36	62	244	103	201	146	1050	16	17	73	73	33	8	71	119	136	88	53	66	41	76	75	89	84	15	82	2	87	147	403	70	50	63	179	90
AMZ1	1	7	3	24	3	82	6	4	4	16	6	50	32	15	8	3	20	0	9	23	137	22	10	23	7	7	0	5	12	11	4	10	12	1	6	14	40	3	4	3	8	37	17	18	54	4	21	4	1
AMZ2	1100	838	1527	2237	850	1908	1067	789	1190	1158	1760	2441	2320	3182	1529	302	714	781	3165	2601	1945	796	1111	3584	1714	1268	952	1261	3030	3186	444	2977	2262	2882	2960	971	1923	4249	1736	1470	81	1574	3328	4302	2731	890	1449	1866	4042
AMZ2P1	103	80	113	187	80	206	87	49	191	175	402	292	286	526	228	57	90	147	277	187	275	102	121	440	181	221	122	94	171	580	42	409	313	400	308	104	277	401	227	167	14	351	290	606	232	61	202	406	342
ANAPC1	805	630	481	1191	595	708	723	454	387	1841	2719	1336	2009	2637	1410	201	215	467	2419	1790	3282	366	315	1838	1052	2176	298	521	1563	1380	453	1883	1147	1197	1275	540	1005	2147	922	458	27	996	1694	2880	3503	460	1208	831	2706
ANAPC10	228	112	373	249	199	339	213	181	98	372	491	435	488	419	389	71	102	110	438	301	655	174	229	590	429	437	253	245	691	748	72	652	693	794	700	175	365	765	429	179	12	372	379	845	543	150	347	312	549
ANAPC11	2014	1644	5750	1931	1971	3832	665	2001	2144	2338	3082	3139	2254	3282	4367	526	1999	1220	3329	2924	401	2102	2116	3945	2661	3221	5461	1247	4647	5960	6024	3353	8139	6813	4295	2044	2715	3218	3136	1527	253	2287	3173	6117	3273	7512	2148	2699	4928
ANAPC13	1180	996	2165	1597	951	1966	920	764	887	1246	3426	2136	2439	1647	2132	301	676	1055	2212	2410	1590	955	1364	3213	2136	1668	1281	1226	4201	3197	730	3648	2660	3686	3134	758	1830	2379	2273	834	70	1688	2683	4608	2383	940	2151	2646	1966
ANAPC15	361	192	397	498	199	617	204	208	202	600	706	632	630	539	740	46	278	124	925	417	65	243	323	645	511	869	603	296	456	922	321	724	1408	944	1273	310	375	828	669	202	20	415	486	584	736	434	376	343	761
ANAPC16	3478	1639	2401	2974	1496	4039	1683	1229	1687	3418	4349	4558	5529	2377	5126	503	1203	1984	2900	3271	2466	1639	2271	6333	4265	4847	2946	2831	4073	9463	1091	6547	6755	7233	6865	1858	4382	4137	3336	2084	127	3559	4423	8256	4598	1403	3840	6012	5979
ANAPC1P1	0	0	3	4	0	1	2	0	5	2	5	2	2	0	5	0	2	1	3	7	27	1	0	3	0	3	0	0	1	1	0	4	1	4	3	2	4	2	1	2	0	4	2	6	6	1	8	5	15
ANAPC2	1027	1023	1202	1270	748	2007	536	874	1029	2039	3383	1319	1650	3055	1547	278	2907	689	1555	1366	479	1041	1179	1272	1081	1634	762	731	2519	2805	1461	1514	1514	693	1163	914	1583	1104	811	679	72	2603	1908	4555	3005	1577	1256	1766	2071
ANAPC4	1065	514	479	771	549	790	592	379	338	1189	1300	1264	1070	1382	1037	167	413	492	1515	958	2963	462	629	904	762	1348	507	743	835	1733	241	1427	1641	1120	1308	440	772	1384	654	589	50	1312	1140	2481	2037	394	924	855	1298
ANAPC5	4970	3777	4829	4804	3430	5028	2833	3385	2962	7891	6746	5945	5998	5730	5795	1018	4307	2777	8297	4743	5349	3432	4050	7795	5555	10595	4459	3051	6586	8312	3923	4116	9270	9014	9412	4458	5505	7280	3351	3956	241	6423	5744	11426	9619	5074	7692	4487	7676
ANAPC7	2075	1218	2123	1791	1346	1465	974	833	907	3143	2728	2055	2576	2688	2463	275	1195	953	3853	2379	1447	750	1533	1891	2217	3908	1375	1434	4172	4825	1082	1551	3173	3837	4341	1031	2013	2387	1720	1336	97	1513	2076	6914	4168	1951	3279	2544	2624
ANG	494	437	362	634	156	4650	48	366	223	460	556	506	501	190	411	69	249	600	683	238	90	283	410	1245	860	1918	370	361	2679	1624	197	576	1168	422	478	707	1899	646	1701	1055	13	2248	676	4432	275	675	611	2566	306
ANGEL1	1479	712	738	1893	1149	1214	776	706	1071	1618	2560	1275	1447	1984	1835	244	491	534	2246	2363	1516	482	637	2156	809	1537	489	765	4624	1875	657	1452	1508	1484	1308	899	1197	1550	1007	1307	62	1286	2565	4820	3794	569	1434	1092	2013
ANGEL2	892	561	367	996	292	688	550	314	337	964	940	920	1059	1374	942	154	263	486	1403	1353	2075	382	429	766	1068	1142	353	735	937	1104	270	1610	1061	1693	1214	487	945	1225	662	1019	49	906	1034	2617	1810	526	1127	1079	1499
ANGPT1	12	37	12	160	33	327	201	7	39	96	106	289	184	27	95	3	10	25	89	93	326	28	79	300	33	45	43	88	37	61	13	96	43	188	16	26	165	66	40	31	4	46	69	33	299	39	853	28	46
ANGPT2	91	139	156	201	296	950	329	105	141	355	821	668	653	182	301	29	112	76	690	207	966	126	235	864	107	727	96	239	422	573	117	205	181	289	350	181	371	448	249	79	14	194	525	168	1334	185	527	110	333
ANGPT4	1	0	1	7	0	10	4	0	1	2	6	6	9	0	3	0	2	1	3	6	22	0	1	9	2	3	0	1	1	0	3	1	1	3	1	2	5	1	3	1	1	3	4	0	7	1	3	1	4
ANGPTL1	4	6	4	152	0	55	67	4	10	33	12	86	384	21	2	0	1	30	2	40	954	10	10	55	29	2	4	8	0	5	2	133	12	6	5	1	127	15	8	15	2	1	8	7	14	77	209	25	8
ANGPTL2	265	804	232	3803	438	7056	2063	824	367	3104	457	8818	5753	488	879	208	1039	358	623	2852	850	640	2263	7193	359	948	446	687	440	851	311	1561	426	308	250	370	4137	408	1317	472	82	1388	1224	583	14399	2049	3566	228	903
ANGPTL3	1	0	2	1	2	0	2	1	2	5	15	1	4	1	2	0	0	1	5	4	627	0	1	0	3	3	0	0	1	4	0	1	4	6	0	2	1	0	3	2	0	4	1	3	2	0	3	3	2
ANGPTL4	111	118	180	188	193	1136	90	364	114	437	145	130	518	50	255	18	255	76	218	435	97	245	262	653	591	349	39	90	230	62	47	103	687	213	271	252	745	112	1877	53	22	269	291	100	611	365	137	92	78
ANGPTL5	0	0	0	0	1	1	2	0	0	3	0	2	1	3	0	0	0	1	1	0	11	1	1	0	1	0	0	0	3	1	0	1	2	0	3	0	0	0	0	0	0	0	0	2	0	0	0	3	0
ANGPTL6	11	5	7	14	2	18	8	6	7	13	3	11	16	7	12	0	13	5	8	22	2	7	11	9	20	13	7	7	22	9	3	9	7	3	7	8	7	9	9	2	1	14	18	9	26	30	6	3	12
ANGPTL7	1	3	0	23	1	0	1	1	1	2	1	8	52	3	0	0	0	5	0	4	150	1	0	23	2	1	0	0	1	0	0	5	1	1	1	0	7	0	1	3	1	1	1	2	1	18	18	1	1
ANGPTL8	2	2	1	10	2	4	1	2	0	4	9	5	3	4	7	0	5	1	9	8	59	2	2	1	4	5	1	3	10	8	8	2	11	4	2	5	2	4	0	2	1	2	3	2	7	1	2	3	1
ANHX	0	0	0	0	0	0	0	0	0	0	0	0	0	0	0	0	0	0	0	0	1	0	0	0	0	1	1	0	0	0	0	0	0	0	0	0	0	0	0	0	6	0	0	0	0	0	0	0	0
ANK1	8	23	51	61	22	83	29	81	213	61	37	200	83	14	17	2	296	20	10	42	75	381	81	44	204	28	22	21	158	32	8	17	60	9	7	32	64	9	29	20	26	73	34	36	295	30	70	22	30
ANK2	42	70	22	381	17	197	214	21	55	153	221	582	1150	75	154	24	29	76	44	143	775	38	47	255	116	51	19	53	29	46	32	139	28	21	25	42	237	11	22	52	28	49	122	293	227	178	431	43	85
ANK3	776	594	344	1047	406	543	559	299	473	712	503	978	1138	1372	934	122	408	529	997	1091	1861	632	379	1237	799	803	196	297	884	1407	372	840	666	555	782	549	1808	825	733	492	26	1045	2148	2274	1258	366	826	913	1371
ANKAR	71	31	28	63	26	43	42	32	30	109	79	82	78	129	95	17	21	55	80	59	734	37	28	78	61	60	20	25	72	75	36	166	95	175	82	27	91	133	55	70	7	52	100	186	122	31	68	154	79
ANKDD1A	89	63	73	76	26	234	93	25	58	183	124	224	126	115	100	26	123	31	70	153	251	44	85	87	54	68	29	36	52	134	78	73	68	68	108	46	133	52	37	41	5	99	94	158	272	33	204	86	68
ANKDD1B	157	150	42	79	62	11	66	21	87	74	93	152	194	142	110	58	20	92	367	133	433	54	144	14	79	152	227	54	284	274	37	27	157	136	158	9	125	100	81	21	7	53	110	104	164	35	177	236	44
ANKEF1	485	276	410	678	304	534	188	380	326	785	417	596	964	877	488	182	253	401	679	1518	1009	234	802	699	1253	690	341	1528	1832	495	74	641	1501	631	555	449	983	387	875	741	52	702	1432	765	643	517	569	901	1276
ANKFN1	106	30	17	20	3	31	4	1	3	2	8	12	9	231	3	5	4	55	1	6	54	1	0	16	89	21	6	0	10	5	4	80	4	14	13	8	86	14	9	33	2	26	5	12	11	42	0	166	85
ANKFY1	2234	1197	1176	2461	857	3070	935	1402	1090	4668	2050	2189	4135	2646	1835	259	1113	1239	2384	1726	1983	1270	1769	2128	2020	2916	705	1222	1956	1505	1255	2934	1993	692	1534	1393	1993	938	1560	1302	132	4212	2817	5070	6130	2416	2831	2834	2051
ANKH	4221	2716	504	10746	2866	5439	4267	688	4654	2921	7148	5649	7059	5758	5202	798	1240	3789	9546	6101	4846	1981	2545	15169	2854	6226	1131	3499	6059	6582	5997	16205	3562	4167	22029	1459	7150	5771	3104	6324	200	3839	8281	6669	6389	5347	7473	6558	7534
ANKHD1	197	106	51	211	84	239	132	68	51	305	483	183	189	414	201	36	69	68	553	205	923	54	101	252	218	341	73	54	329	372	63	281	203	269	250	69	202	220	224	138	5	305	285	736	383	62	180	294	283
ANKHD1-EIF4EBP3	163	55	29	117	59	85	47	40	54	148	321	158	138	113	151	9	66	80	176	77	518	69	77	141	158	197	30	62	133	391	17	99	193	45	205	79	159	99	236	44	2	167	132	385	124	30	245	233	266
ANKIB1	2072	1173	901	2878	911	2038	1524	758	757	2474	2335	3000	2862	3880	2122	406	759	1438	3856	2437	4473	540	1080	2260	2782	2369	466	1111	2857	3131	467	2132	2653	1947	1838	703	2385	1902	1642	1218	42	2458	2698	8095	5433	699	2394	2452	2223
ANKK1	13	3	0	20	1	10	2	2	36	3	11	14	5	124	5	16	40	4	2	10	21	1	0	6	6	12	9	4	9	4	30	9	1	9	28	2	6	12	0	16	5	18	7	4	8	14	9	20	5
ANKLE1	20	20	21	20	5	16	6	2	102	29	22	9	24	40	12	19	46	11	28	42	13	8	1	12	5	17	8	15	73	25	8	82	8	30	28	7	9	17	1	7	6	20	24	94	293	6	40	13	6
ANKLE2	2662	2339	2544	2448	1699	3619	1425	2512	1074	4757	4446	3401	3008	4395	3994	639	3781	1206	4752	3063	2972	1329	1466	3658	3420	5801	905	1335	3308	3759	1419	1802	3972	2885	3769	1591	4013	2487	2786	1728	137	2677	3044	8982	7162	1745	4183	2736	3436
ANKMY1	471	503	379	558	414	453	345	197	263	849	1011	527	520	951	1325	112	443	171	770	689	1064	254	192	611	475	842	227	145	838	1192	550	490	904	499	813	446	579	628	300	308	52	531	669	2048	1055	426	564	859	633
ANKMY2	491	489	1199	790	475	622	481	652	598	950	1057	870	843	1154	900	139	483	965	1249	631	537	675	494	948	1299	757	516	428	722	1218	182	696	1820	558	806	505	995	514	888	356	27	1205	909	1601	904	244	688	824	783
ANKRA2	463	361	354	543	243	507	283	200	238	502	1273	724	703	831	534	76	265	447	1027	609	723	216	304	1252	766	682	428	297	1380	1537	244	1256	805	1506	845	344	1050	1182	418	644	26	775	626	844	623	329	844	958	815
ANKRD1	0	1	3	1	1	6	0	4	4	2	1	3	16	1	1	0	2	0	0	3	8	2	1	2	1	0	5	0	5	2	3	9	2	5	1	0	16	0	3	1	1	1	2	1	33	2	8	0	0
ANKRD10	4444	3286	1678	3972	1649	2533	2094	1991	1451	3964	9443	14761	3202	5819	4705	1389	2486	1195	5639	3914	10747	1302	1576	4857	2717	3126	1795	2187	4114	9857	2590	13228	4168	7640	6453	1467	2892	3311	1752	3370	220	2513	4260	11220	5712	3739	3262	3788	6160
ANKRD11	2632	2153	1375	4235	2238	5922	1746	1403	1727	6560	10795	5160	5419	5941	7504	700	1892	1248	6381	5127	3423	1494	1975	5578	3463	5929	646	1231	4255	5135	2059	4215	3701	1225	6433	1823	3762	2374	2046	1202	150	5838	5611	9418	9608	2193	4128	4717	7227
ANKRD12	630	242	371	1046	522	1448	883	308	270	1230	795	1368	2096	863	880	184	370	516	1368	1140	3202	332	435	1026	963	959	154	357	828	1743	97	3606	785	666	1049	312	1632	523	659	223	18	1780	1365	1857	1294	177	1361	1317	689
ANKRD13A	1054	701	873	1933	589	1979	951	641	854	2033	971	2187	2029	1658	1695	228	1250	729	4514	2006	1489	1107	926	1983	1447	2206	378	826	1625	3019	434	1150	1118	947	2243	708	1933	899	972	1163	46	2416	2703	2856	3190	853	1589	684	1921
ANKRD13B	591	394	380	822	517	440	235	253	336	433	1784	645	513	1073	424	257	787	161	633	1016	295	363	309	733	625	603	159	441	2758	747	563	500	1723	469	878	402	413	868	257	263	36	719	1181	1399	1535	334	474	268	1096
ANKRD13C	870	281	421	930	415	1011	634	512	487	1088	906	1014	1352	1080	797	106	355	400	1233	836	2247	361	633	811	658	1041	254	534	698	1794	106	677	950	506	1363	425	1074	1148	833	277	28	1145	1590	1137	1771	264	1106	905	1516
ANKRD13D	600	643	1159	999	841	1658	431	445	873	924	2193	1095	692	1110	946	258	1283	354	1241	907	403	561	437	639	1039	549	393	476	1242	1670	799	1331	1098	828	1927	633	721	672	558	577	67	1232	1125	1088	2393	869	982	1125	886
ANKRD16	343	232	252	319	208	228	142	138	175	335	436	473	578	861	194	80	165	168	546	323	284	256	164	447	313	306	147	156	245	798	453	442	664	350	603	217	244	441	239	340	10	430	439	1380	806	167	414	207	615
ANKRD17	3500	2353	1795	5080	2745	4882	3374	1996	1365	6734	5684	5255	7355	7876	3790	943	2903	2515	7765	4543	8537	1876	2020	8298	4431	6682	1151	2525	3601	5615	1540	5947	3536	1849	5542	2229	4770	5476	3128	2300	157	5706	7833	10462	10772	2876	5768	4426	7891
ANKRD18A	117	26	33	29	42	35	44	27	39	44	60	53	85	248	132	13	58	15	121	74	1168	53	75	63	64	84	11	27	140	211	16	148	45	158	175	25	56	87	58	24	9	144	88	374	157	6	16	145	114
ANKRD18B	1	2	4	8	3	7	0	1	1	1	19	0	0	8	3	7	0	0	3	0	393	1	2	31	4	3	0	0	13	2	7	45	1	1	40	1	23	43	0	14	0	1	0	377	12	2	1	4	1
ANKRD18DP	0	0	1	0	1	0	0	0	0	0	4	3	0	1	2	0	0	0	0	1	6	0	2	0	0	2	0	0	1	2	0	0	0	0	1	0	0	1	0	0	0	0	0	1	2	0	1	1	0
ANKRD19P	44	23	24	14	8	18	6	6	1	13	31	36	23	31	22	7	26	8	15	41	65	10	15	23	56	9	12	11	28	54	7	30	23	25	95	3	28	33	43	7	3	45	42	51	31	6	29	21	41
ANKRD2	0	0	2	2	0	11	1	1	0	0	1	1	3	1	1	0	0	0	0	3	4	2	3	5	3	1	1	0	1	0	1	0	2	0	3	1	5	2	1	1	1	0	1	1	9	2	1	0	0
ANKRD20A1	0	0	1	5	0	0	1	0	0	1	0	0	0	6	1	0	0	0	4	4	6	0	1	1	3	0	0	0	0	0	1	2	0	2	0	0	1	1	1	0	0	0	1	1	3	0	1	0	3
ANKRD20A11P	1	1	2	0	0	2	1	1	1	5	3	21	8	2	4	0	7	0	1	10	497	0	0	9	5	1	0	0	0	0	1	2	0	1	1	0	0	3	8	2	5	0	23	9	7	0	16	17	8
ANKRD20A2	2	0	0	1	0	0	0	2	0	1	0	0	0	1	2	0	0	0	0	0	2	0	1	0	0	0	0	0	0	1	1	0	0	0	0	0	0	0	1	0	0	0	2	0	2	0	0	2	0
ANKRD20A3	0	0	0	0	0	0	0	0	0	0	0	0	0	1	0	0	0	0	0	0	0	0	0	0	1	0	0	0	0	0	0	0	0	0	0	0	0	0	0	0	0	0	0	1	0	0	0	0	0
ANKRD20A4	7	0	0	0	0	1	2	1	0	2	0	7	3	5	0	0	0	0	1	5	41	0	3	2	6	0	0	0	1	2	1	1	1	9	0	0	1	5	4	0	0	1	7	9	0	0	0	0	0
ANKRD20A8P	0	1	0	0	0	0	1	0	0	1	0	0	0	0	0	0	0	0	1	1	15	0	0	0	0	0	0	0	1	0	0	1	0	0	0	0	0	0	0	0	0	0	1	0	0	1	0	0	0
ANKRD22	2288	1698	1113	1534	852	1055	1060	240	304	1452	447	1486	1173	1734	751	186	367	297	1070	2098	713	516	1167	2578	2393	2206	1190	1109	828	3004	383	1855	4438	1031	3625	612	2708	1852	2954	246	61	1137	2146	1460	2434	630	1891	1311	901
ANKRD23	32	40	12	26	20	16	24	7	13	33	57	28	18	123	31	18	30	21	42	39	76	7	10	14	25	25	6	8	58	61	27	25	11	37	60	16	14	33	13	27	3	25	36	93	66	8	42	37	48
ANKRD24	90	31	84	35	3	36	7	1	20	28	24	24	41	193	61	15	110	15	46	49	56	21	37	37	113	17	99	6	116	114	52	31	9	14	184	25	35	28	8	30	19	31	153	132	59	60	17	207	86
ANKRD26	304	121	159	312	245	194	256	36	105	479	397	425	348	277	816	51	48	165	714	286	1729	72	124	358	322	407	57	157	321	517	60	370	356	565	425	76	238	271	164	122	10	214	437	835	604	53	457	374	456
ANKRD27	1815	1548	1655	3092	1519	1889	1110	987	1866	2810	4397	2777	2487	4507	4217	714	953	763	3480	3466	2435	930	1019	3528	1969	1210	521	1039	3331	3263	1491	4032	2067	2404	3078	721	2297	2649	1358	1826	83	2327	3171	4993	5135	2270	2509	1725	3862
ANKRD28	1976	1212	567	2023	1082	1965	1283	1052	852	2795	2702	2630	2531	2730	2626	332	689	779	3902	1808	5730	814	1191	1877	1751	2797	576	839	2570	2583	664	1938	2196	1231	3360	818	2240	2141	1319	954	54	2295	2890	5444	4251	781	2273	2033	2779
ANKRD29	134	108	5	139	8	55	165	15	68	46	3	57	192	612	21	43	138	188	55	275	174	25	53	108	106	28	92	74	92	158	56	83	236	30	65	9	206	91	36	65	2	33	149	13	106	43	257	5	148
ANKRD30A	2	0	0	0	0	0	1	0	0	2	0	0	0	3	0	0	0	0	0	0	7	0	0	0	1	0	0	0	0	1	0	3	2	0	1	0	1	0	0	0	1	0	0	0	0	0	0	0	0
ANKRD30B	1	130	2	2	1	1	1	1	6	9	1	1	3	3	4	0	4	9	2	2	7	1	42	2	17	9	18	2	162	5	0	0	0	0	2	0	22	0	99	0	3	19	1	112	0	0	2	62	0
ANKRD30BL	0	0	2	0	0	0	1	0	0	0	3	0	0	0	0	0	0	0	0	0	29	0	0	0	0	0	0	0	0	0	0	0	0	0	0	0	0	0	1	0	4	0	0	0	1	0	0	0	0
ANKRD31	2	2	3	6	1	2	5	1	0	6	5	7	6	6	4	1	3	6	18	11	134	0	5	14	10	1	0	0	14	20	2	11	0	11	7	1	2	21	1	9	0	0	7	30	25	4	4	15	21
ANKRD33	0	0	1	3	2	3	1	15	0	0	10	0	1	9	4	0	1	2	2	0	9	0	2	3	9	16	2	0	3	3	1	7	2	0	6	4	8	4	0	3	1	6	2	19	10	2	1	0	0
ANKRD33B	8	16	7	77	12	105	51	18	55	91	49	164	170	28	31	4	91	26	58	90	147	26	40	61	4	38	4	19	37	31	8	80	11	9	23	16	44	9	19	7	4	65	99	17	136	46	46	8	44
ANKRD34A	16	4	30	34	6	89	16	7	19	36	13	42	53	5	15	0	21	6	20	32	24	28	19	45	37	18	11	10	20	20	7	25	21	9	22	21	74	11	44	19	6	14	43	48	125	18	28	24	22
ANKRD34B	1	0	0	1	0	45	3	0	1	0	1	1	37	0	5	0	0	2	0	2	5	0	0	1	1	0	0	23	1	1	0	0	0	0	2	0	1	0	0	0	3	2	3	8	2	0	8	0	0
ANKRD34C	0	0	0	0	0	1	1	0	0	2	0	2	4	2	0	0	1	1	0	0	6	0	2	0	0	0	0	0	0	3	0	0	0	0	0	0	0	0	0	0	0	0	0	0	0	0	3	0	0
ANKRD34C-AS1	0	0	0	0	0	0	0	0	0	0	0	0	0	0	0	0	0	0	0	0	2	0	0	0	0	0	0	0	0	0	0	1	0	0	0	0	0	0	0	0	5	0	0	0	0	0	0	0	0
ANKRD35	3	17	7	39	12	121	36	11	23	39	17	102	88	12	36	7	20	13	13	30	13	11	45	88	17	14	9	20	10	30	6	31	24	11	8	20	84	3	17	11	10	22	25	16	107	36	87	4	14
ANKRD36	112	47	15	98	28	65	81	21	28	111	178	84	93	312	242	32	36	33	135	82	3662	71	45	40	50	161	8	17	187	84	42	54	94	64	103	31	53	87	38	51	1	110	114	369	155	14	79	159	65
ANKRD36B	104	21	5	62	23	58	27	27	14	76	200	50	85	245	88	2	17	13	158	49	1533	37	32	65	37	72	11	7	99	96	21	63	52	106	60	19	26	101	25	12	0	42	79	166	109	7	37	131	39
ANKRD36BP1	0	0	0	0	0	0	0	0	0	0	0	0	0	0	0	0	0	0	0	0	0	0	0	0	0	0	0	0	0	0	0	0	0	0	0	0	0	0	0	0	0	0	0	0	0	0	0	0	0
ANKRD36BP2	36	17	3	73	3	64	56	13	84	159	5	194	96	4	28	9	31	42	63	53	204	24	9	6	6	5	10	10	9	61	1	5	7	1	5	59	18	8	0	5	3	79	137	0	29	5	48	11	37
ANKRD36C	152	33	43	50	25	50	42	17	8	88	148	56	83	219	103	12	44	23	96	51	3695	26	28	29	103	65	5	9	101	74	13	42	34	55	55	17	52	85	29	26	3	116	117	482	92	2	65	46	53
ANKRD37	158	78	39	121	312	472	72	107	58	342	158	66	216	47	240	11	78	81	281	222	160	123	97	702	389	259	124	60	51	175	33	195	290	769	329	155	139	273	374	153	5	449	253	177	192	72	137	301	284
ANKRD39	175	254	386	302	219	510	133	261	220	374	732	452	526	488	469	40	241	155	597	429	352	285	294	774	413	394	227	173	904	908	346	539	935	388	670	402	370	659	536	165	30	579	337	994	579	363	331	361	535
ANKRD40	1233	693	1101	1739	981	1645	1046	917	771	1917	2500	1804	2320	2260	1325	275	609	798	2368	1860	2048	803	844	2463	1242	2268	480	620	2732	2135	408	2295	1663	1389	1557	922	2035	2410	1065	937	46	1812	2454	2664	3579	833	1513	1379	2670
ANKRD40CL	961	338	101	463	65	195	366	117	235	612	509	408	124	510	973	54	59	145	998	297	683	130	176	1105	1215	745	34	201	1412	871	302	822	747	246	892	231	459	735	714	279	10	582	1125	996	370	164	92	191	618
ANKRD42	371	231	194	499	198	520	286	170	183	475	524	465	584	470	210	85	310	166	532	409	582	220	395	441	516	435	142	166	599	598	104	484	346	210	545	206	418	316	429	211	12	572	538	671	808	209	504	419	378
ANKRD44	140	86	79	373	74	526	362	63	160	409	202	555	665	239	265	28	86	203	199	349	1237	218	227	265	121	363	91	153	76	239	52	214	128	215	145	133	268	186	55	105	5	459	477	272	408	111	237	199	224
ANKRD44-AS1	2	0	0	0	0	3	1	0	0	1	0	5	3	0	1	0	0	0	1	2	6	1	0	2	0	0	0	0	1	0	0	0	0	0	0	1	3	0	0	1	0	1	2	0	0	1	0	1	0
ANKRD44-IT1	0	0	1	1	0	0	0	0	0	1	1	1	2	1	0	0	0	0	0	3	157	0	0	0	0	2	0	0	0	1	0	0	0	1	0	0	0	0	2	0	1	1	0	0	0	0	0	0	1
ANKRD45	10	1	6	7	4	38	7	3	1	14	5	6	11	1	2	1	4	3	1	4	11	0	1	7	3	0	3	1	0	4	0	7	6	4	1	0	8	1	2	3	0	81	5	2	7	4	4	154	2
ANKRD46	830	306	912	804	473	509	805	277	379	636	2007	922	752	755	1041	114	150	425	944	1436	1831	326	294	1385	782	1418	630	751	1152	1325	135	2060	1070	2414	1815	431	1340	1983	513	890	28	622	1211	669	2279	448	1338	638	975
ANKRD49	372	272	299	697	257	395	392	148	286	570	1122	732	518	967	836	122	261	196	813	499	1056	252	227	403	396	616	273	507	792	1117	218	1032	765	2187	1572	239	426	733	261	442	14	562	702	840	979	162	557	445	755
ANKRD50	744	559	529	1327	429	1283	862	498	236	988	1097	1535	1818	1493	766	120	249	383	1706	685	3849	106	700	2586	588	626	339	614	1126	1826	240	941	446	420	750	248	1129	731	515	442	23	689	1538	2375	2215	651	1766	1121	918
ANKRD52	3206	2037	952	3332	2010	3425	1480	1803	1136	8133	6251	2849	5785	6147	1912	528	3472	1373	6327	3014	1706	1377	2600	2397	3238	6509	882	1569	3045	5078	1672	3537	1949	864	3174	1751	3452	1564	2122	2194	117	5773	4412	7065	9653	2464	4249	3383	4623
ANKRD53	9	1	10	13	3	18	8	1	6	14	16	14	13	8	10	5	49	1	8	7	36	8	6	18	0	8	0	7	9	9	6	17	2	3	2	12	13	0	5	5	5	12	11	5	17	21	15	14	3
ANKRD54	695	338	637	688	371	1291	381	445	413	738	1868	746	758	1125	585	158	541	315	719	730	239	577	771	564	803	1216	821	504	875	1611	694	718	1124	439	965	537	617	732	674	332	33	1013	1072	1969	1443	563	896	800	1429
ANKRD55	3	1	2	5	1	3	14	1	2	11	0	8	10	1	2	1	1	1	1	2	18	4	2	4	0	3	0	6	2	4	0	5	3	1	0	0	10	2	1	1	1	4	10	3	5	4	4	4	0
ANKRD6	27	23	17	140	8	495	61	9	28	68	71	140	128	28	53	12	20	22	47	98	312	15	36	124	50	28	16	28	305	48	14	167	24	60	48	13	85	306	42	168	9	44	135	310	203	47	86	46	53
ANKRD60	0	0	0	0	0	0	0	0	0	0	0	0	0	0	0	0	0	0	0	0	3	0	1	0	0	0	0	0	0	0	0	0	0	0	0	0	0	0	0	0	1	0	0	1	0	0	0	0	0
ANKRD61	17	13	5	19	9	10	12	8	17	41	65	21	15	51	44	0	12	18	44	16	303	1	14	11	16	34	7	2	37	7	16	20	11	16	27	15	8	10	6	11	0	18	30	93	118	6	19	22	10
ANKRD62	2	1	0	4	0	1	0	0	0	3	0	1	1	0	0	0	0	0	1	0	16	1	0	0	0	0	0	0	3	2	0	0	0	0	0	0	0	1	0	0	0	4	1	0	0	1	0	0	0
ANKRD63	0	0	1	1	0	3	0	2	0	0	1	1	0	0	0	0	1	0	1	1	0	0	0	0	0	0	0	0	0	0	0	0	1	0	1	2	0	0	0	0	3	0	0	0	0	0	2	0	0
ANKRD65	5	17	15	84	7	201	78	9	39	25	131	238	187	22	44	7	15	28	14	87	23	5	40	153	14	18	12	27	38	46	9	37	28	14	31	8	79	15	47	33	10	6	48	21	183	69	271	13	7
ANKRD66	0	0	0	0	0	0	0	0	0	2	1	0	0	0	0	0	0	0	0	1	1	2	0	2	0	1	0	0	2	1	0	1	1	0	0	0	0	0	0	0	1	0	0	0	1	0	0	0	0
ANKRD7	0	0	0	0	0	2	0	0	0	0	0	5	0	2	0	0	0	1	1	1	4	0	0	2	0	0	0	0	18	0	1	2	1	0	0	0	1	0	2	0	0	0	2	0	1	2	0	0	0
ANKRD9	1150	1290	1118	1846	946	1247	478	824	1523	1179	863	781	1257	3224	1930	434	2170	995	2098	1370	531	1499	692	660	824	1069	486	1052	2517	3550	2064	1068	1491	284	2508	1184	1951	442	949	1862	72	2360	4182	3944	2203	1220	1887	1336	750
ANKS1A	1474	1712	1397	3531	1650	2457	1402	904	1303	3505	3461	2772	3341	3695	3036	520	1336	975	5163	3198	1677	943	1059	4423	1578	4119	528	1248	5535	2848	1134	3424	1939	829	3153	841	3089	1646	1706	1257	80	2878	3592	4971	5803	1477	2508	2186	3593
ANKS1B	3	3	2	14	3	12	9	2	3	13	6	6	32	5	8	2	12	4	2	5	95	10	5	22	5	0	0	4	2	0	0	9	3	4	2	5	87	1	0	8	0	1	10	69	7	6	28	6	0
ANKS3	629	502	531	556	383	809	183	113	403	674	1451	846	467	835	724	128	487	233	500	642	448	307	280	439	428	459	168	281	531	1037	525	477	668	288	1132	264	418	318	276	359	32	859	545	816	1083	451	555	611	497
ANKS4B	862	2469	1131	2035	1072	2167	694	243	1254	2067	4429	1966	2126	2759	3659	386	281	1642	3065	1417	1493	1461	1272	3730	2300	2569	1231	2067	3415	4918	1007	2357	2805	2601	2941	950	2301	1768	2526	549	93	3237	2677	1502	1944	1596	1658	2163	3164
ANKS6	1200	1416	2290	1554	1435	2233	536	1276	982	3205	1088	1299	1434	3750	3037	342	1226	719	2559	1716	1945	964	1608	1287	1364	2659	513	593	3431	2946	1141	1759	1923	1125	1713	931	1867	1259	1135	1050	94	2112	1901	6225	5347	878	1550	1667	2131
ANKUB1	0	0	0	1	0	1	1	0	1	0	3	1	0	1	3	0	0	0	0	4	190	0	1	0	0	3	2	0	4	0	0	1	1	0	0	2	0	0	0	1	0	0	1	0	4	1	0	0	0
ANKZF1	1417	1532	2052	1819	1211	2147	847	668	1088	2005	3333	1581	1541	3395	2240	471	1454	911	1957	2151	735	837	663	1723	1431	2299	453	919	2647	3185	1109	2114	1567	3171	2840	1194	1575	1451	1135	1439	44	2125	1994	5916	3028	736	1391	1995	2019
ANLN	1857	1062	1068	1452	2468	2041	611	1228	533	3623	4449	1619	3501	2449	3123	222	162	578	5186	3224	2523	708	1400	1334	2986	5490	887	1413	4876	3077	576	1426	3003	3767	4099	1322	1748	2611	2936	417	56	1809	1633	6821	7044	591	2105	1582	2903
ANO1	725	374	3596	1103	339	2921	346	7136	648	4540	515	3002	3007	114	1798	92	1611	1108	999	2361	559	88	958	1750	2908	2976	370	173	194	1399	258	1149	1147	101	2914	763	5807	350	600	424	66	5794	907	3006	2305	1134	1770	3856	219
ANO10	1186	798	499	1934	911	1875	900	646	1520	1809	1610	2622	1796	2160	1935	230	476	868	3403	1770	915	824	805	2493	1823	947	800	2010	1833	4831	677	1910	1833	1185	2335	600	2182	1599	2279	792	65	1239	2711	4024	2214	1386	1431	2981	2953
ANO2	3	6	2	17	10	31	10	4	22	21	43	20	27	10	17	6	11	5	19	10	73	24	28	19	24	24	3	10	14	60	5	14	7	3	31	34	24	7	31	9	4	30	23	10	51	11	38	9	10
ANO3	1	1	2	5	1	5	5	0	0	1	2	4	15	0	6	0	1	0	0	0	72	1	1	4	4	1	4	0	0	2	0	40	0	0	0	0	5	2	1	0	1	0	2	3	3	4	1	1	1
ANO4	625	3	0	17	3	29	7	2	3	4	5	2	51	8	22	2	7	17	8	1	73	1	1	52	12	3	3	46	3	7	3	13	4	6	2	5	47	11	4	4	1	1	18	13	20	5	20	37	12
ANO5	13	4	3	145	11	225	31	29	21	88	2	139	164	9	22	8	6	9	53	61	89	5	128	30	7	0	1	106	1	9	5	130	7	0	7	3	73	62	63	5	5	5	20	1483	7	10	34	419	3
ANO6	2212	2025	2553	3346	194	3714	3021	1580	771	6598	4147	3702	5572	4746	2795	575	1323	1748	1894	2701	5332	1803	1631	4919	5136	7566	506	2507	1733	2897	1088	7283	4805	2453	3081	838	5712	4510	2472	1665	76	2226	3320	5749	7826	1393	5126	3027	4184
ANO7	296	115	98	563	281	610	26	84	195	662	216	277	144	237	285	37	137	736	150	213	111	94	30	98	139	3123	38	17	145	137	310	76	64	38	75	50	1276	105	179	29	32	4404	277	3490	97	49	288	9614	63
ANO8	754	246	252	478	314	908	209	128	215	537	310	383	601	605	337	70	738	196	625	577	95	256	203	416	504	511	116	327	625	972	298	507	230	261	545	676	658	166	263	185	36	929	729	1423	1204	521	265	739	320
ANO9	3476	5741	3135	9401	2568	594	1552	670	3864	5443	21726	5824	1438	20216	7724	2789	3242	1197	9277	4997	3455	1592	635	3749	3206	3299	1296	2296	7364	19343	11102	2748	5195	5922	15696	2042	2328	3716	1947	3234	138	5169	5827	4698	16902	2224	3542	2864	7790
ANOS1	52	67	67	985	41	1008	414	77	19	550	20	1145	806	44	326	51	89	24	153	717	748	89	556	1101	54	94	182	348	94	117	29	432	64	189	9	75	213	87	109	101	17	233	95	198	1769	223	373	8	197
ANP32A	3241	2652	7524	3807	2376	7316	2747	2964	1745	6876	10353	6412	9160	6333	8802	1345	1759	2480	5997	5895	1982	1928	3985	7140	5036	10368	1758	3708	8171	9640	1588	8784	11517	6160	7999	2312	6821	8587	6976	1359	148	6566	6772	9312	9819	1563	7785	6796	8309
ANP32AP1	4	11	13	1	6	1	2	13	4	6	9	3	6	0	4	5	2	1	2	3	27	3	6	6	5	4	13	2	5	4	2	12	6	3	1	12	2	5	2	4	6	5	7	8	11	2	4	4	11
ANP32B	4952	5862	8055	5499	6669	13596	3745	4334	2841	9980	5503	8776	9813	11084	19214	1639	6639	3205	12451	8607	1629	3840	7019	12045	9641	18323	3937	4329	15279	22558	2654	10531	17119	11031	11976	4208	11987	12447	12471	3541	399	12939	9763	35068	12127	3754	10461	11296	8845
ANP32C	0	5	10	0	2	1	1	9	1	4	0	4	2	0	6	0	1	2	3	2	1	2	4	1	2	3	7	0	0	0	1	0	1	1	1	3	1	1	1	1	2	0	2	2	1	0	1	1	6
ANP32D	0	3	3	0	2	0	0	2	1	1	1	0	1	0	0	1	1	1	0	0	5	1	1	0	0	1	0	1	0	0	1	1	0	1	0	2	1	1	3	0	2	2	2	0	2	0	0	0	3
ANP32E	1604	749	3429	1147	1082	4294	1283	2125	741	2635	1512	2631	3985	1484	3391	207	481	749	1952	3924	2182	1396	2192	1553	2160	6743	1014	1670	2773	2936	210	1880	4722	1565	3476	1319	2930	2853	3784	585	70	2731	1908	6158	3851	542	2567	1649	2079
ANPEP	138	253	27894	2987	178	3772	1107	1646	6971	3907	1791	4546	18719	953	1153	494	1024	705	1283	5641	313	7334	370	3125	1947	1180	4507	744	464	1545	799	240	4572	155	279	754	113793	496	11880	483	35	821	11286	533	2738	1153	1973	279	3877
ANTKMT	413	609	1067	246	687	469	86	717	1357	473	619	558	326	438	382	215	1150	439	386	478	44	556	508	380	581	380	626	383	580	690	440	790	1376	306	1113	544	378	299	631	400	47	345	499	410	804	1035	386	739	334
ANTXR1	366	1112	321	13557	616	25166	5890	511	787	7999	722	22517	12201	956	3735	450	1278	976	1741	8699	6244	1129	4100	20177	1019	1559	1086	1801	744	1546	306	5134	693	1218	316	725	9298	957	1420	2433	130	2223	2243	1749	25597	2953	10889	222	1933
ANTXR2	1071	1661	1566	3013	850	6370	1458	1972	539	4322	2468	3511	5159	1582	1255	276	2612	972	3061	2187	2626	1018	3390	6541	6584	1861	1150	1114	1332	3747	361	5595	2705	894	1196	2648	5936	1127	5119	980	95	1986	3590	8495	3468	1594	3455	3842	2636
ANTXRL	0	0	0	0	0	0	0	0	0	0	0	1	0	1	0	0	1	0	0	0	5	0	0	0	0	0	0	1	0	1	1	0	0	1	0	1	0	0	0	0	10	0	0	0	1	0	0	0	0
ANXA1	5838	1432	1259	2767	1446	7550	2203	5321	649	4126	819	4012	5413	957	2938	121	694	1301	672	2364	1844	759	4478	3436	5402	6655	2352	1974	1047	3080	257	1980	7023	1712	1472	935	4285	606	5135	344	119	2423	1714	3333	4974	1143	4465	2021	750
ANXA10	0	0	2	1	3	76	2	138	0	89	0	4	8	1	3	1	55	8	0	2	96	6	8	1	3577	203	0	5	1	1	0	6	140	0	14	51	114	2	16	0	0	25	1	681	0	0	2	3	4
ANXA11	14068	7925	14447	12532	7161	18152	4907	10343	8037	15246	7588	19654	14488	10211	17660	3098	7694	6428	18007	16004	3399	6749	11111	23541	17167	13413	4000	7221	13712	22672	6675	24939	19255	7050	16181	7156	18305	9488	17769	6983	445	6692	15980	25061	21857	7740	9270	14644	19336
ANXA13	381	1476	324	297	355	3732	117	54	136	909	1063	740	1320	459	1807	139	272	895	753	98	757	94	44	1450	1055	28216	405	110	129	716	252	1040	1945	496	1291	671	8628	2423	2697	109	26	2561	520	1259	700	593	571	3834	1402
ANXA2	30603	23569	68004	24067	9288	48407	20323	56075	8377	48242	11772	43578	40604	27876	30916	5107	17833	12804	20139	43023	5562	12171	36504	55472	89124	34464	42992	29301	19867	58988	8410	70985	130851	44217	50568	24500	73581	36682	73182	6952	1117	31761	28247	53573	52281	19344	30777	22100	27767
ANXA2R	13	27	208	42	24	120	27	43	31	43	35	84	109	12	58	11	68	18	14	42	68	45	46	26	23	63	27	39	32	83	8	25	73	61	39	24	109	7	35	9	2	65	53	123	53	26	37	34	21
ANXA3	2761	2030	2587	3220	1882	3499	1617	2009	1820	5304	1502	5007	5114	5431	3362	524	1070	1290	5111	5339	1666	2849	4026	6433	5446	4471	5360	5050	2851	5478	1680	13112	11976	7494	5214	2008	5045	5744	3413	3870	202	2589	3401	12796	8486	2215	3408	5028	5157
ANXA4	5119	6916	12888	9102	4320	8613	6593	7647	5398	11409	11140	15699	9808	14887	12898	2448	3982	7176	17107	8535	4552	6573	7258	23155	16511	16270	9457	8686	18987	19946	6398	19124	22196	18169	13973	6833	16097	19452	14411	4475	401	7501	10567	61111	15850	6743	8318	8930	15963
ANXA5	3387	2987	7974	8451	2910	14597	4083	14907	2596	7995	10914	13040	9986	3011	6450	1030	3910	2278	9951	5460	2914	3891	7408	19015	6581	5552	7499	5455	10450	17581	2621	14002	7071	12188	8267	2864	6408	5728	6039	5014	235	3348	5082	8580	12257	4578	14036	3553	6930
ANXA6	571	1127	610	5382	1686	9829	3523	1588	2029	4098	4084	7392	8339	2535	2963	707	1996	1519	3154	4247	1374	1915	4985	22009	982	4524	1837	1612	2003	4288	1391	12217	2266	4189	2757	2245	4845	3835	3674	5440	194	2628	2922	3107	10696	3775	4760	2922	8907
ANXA7	4691	1837	3130	5642	2239	5154	2423	3146	2280	5536	3586	5851	7964	3602	5853	611	1767	2946	4004	4008	2134	2509	3632	6222	4939	5305	4362	3369	5938	8230	2184	6923	6093	6546	7656	2007	5028	5147	4958	2409	128	5543	7154	12597	8310	3420	5287	5328	6754
ANXA8	0	0	3	1	0	24	1	99	1	3	0	0	3	0	14	0	1	0	0	6	1	0	1	2	3	2	0	0	1	0	0	4	6	0	0	2	13	0	1	1	1	1	0	0	9	0	4	0	0
ANXA8L1	3	0	3	3	1	10	1	45	4	8	1	5	3	7	21	0	2	1	2	3	31	1	2	1	1	1	3	2	0	4	2	8	3	1	4	0	15	0	2	4	6	4	2	5	7	2	8	5	2
ANXA9	242	133	319	302	116	388	230	47	529	278	993	245	218	550	350	48	42	280	362	600	220	115	61	390	757	208	271	404	242	309	235	2157	259	240	507	93	340	417	337	498	14	267	302	351	520	201	248	191	1067
AOAH	811	1207	197	2333	573	961	980	65	606	792	362	1777	549	2592	1260	372	220	528	990	1331	2158	266	203	5621	380	192	155	311	467	1192	571	2578	592	1567	2631	152	1530	787	1239	1151	25	614	1673	38	3561	390	405	221	2888
AOAH-IT1	6	2	0	6	1	2	2	1	0	3	2	2	0	10	5	1	0	2	3	3	186	0	1	7	3	0	0	0	3	7	1	6	3	5	7	0	3	1	1	2	0	0	5	0	18	0	2	0	1
AOC1	8753	6615	3632	15758	3014	8832	1970	4857	8195	9112	9648	7583	5924	7333	5003	1716	6660	15587	18834	10431	1023	2391	5454	16896	34086	5004	1364	4815	8884	11271	4321	6218	7060	3592	6948	1697	10302	9115	19102	7397	317	4602	15843	14774	5318	9414	5541	25727	6806
AOC2	16	4	35	16	6	21	11	22	6	23	22	19	32	24	10	7	113	3	15	25	108	13	14	21	12	15	10	8	37	26	16	8	6	14	22	13	13	16	6	13	5	27	26	26	38	5	8	17	25
AOC3	195	289	172	1500	182	2319	1168	134	333	1044	367	2123	4526	459	482	77	269	326	416	705	783	204	416	2545	234	193	162	205	288	309	101	1471	160	120	96	184	1652	271	658	450	26	209	475	254	1338	1314	2327	199	343
AOC4P	2	1	1	5	0	21	7	1	2	2	4	5	10	0	1	2	2	0	2	3	23	2	3	3	1	2	1	3	2	0	4	3	2	0	2	1	6	0	3	5	5	1	2	1	9	7	7	1	0
AOPEP	1926	543	1383	1002	493	1938	452	964	730	753	1333	1348	1199	1014	920	124	547	302	788	713	2345	446	943	1067	829	1442	1035	1237	871	2113	303	1053	1324	1164	941	378	1509	532	471	347	60	698	1163	3570	1425	542	3132	2293	623
AOX1	7	29	6	255	8	122	143	24	33	82	108	283	251	991	114	1	11	45	113	107	247	22	39	134	39	33	10	33	43	124	29	71	31	18	20	14	278	25	103	17	3	95	157	33	360	69	150	27	47
AP1AR	1310	545	1166	1076	656	629	1228	740	424	1757	2386	1504	2432	1840	1657	262	429	397	2764	1616	2763	610	482	2967	1540	2155	542	568	2959	3573	303	4163	2600	1703	2706	811	1898	2360	1437	738	65	1651	2477	3994	2752	603	1360	1451	2789
AP1B1	3561	2703	2628	6194	2235	7103	2321	2980	2900	8599	10476	6490	6983	5901	5558	682	3129	2189	8459	7352	922	3283	4143	6896	7857	7476	3017	2516	5146	13544	4045	3023	6261	965	6317	3008	5312	3132	5800	1034	176	5609	7052	8957	11629	4235	6027	3717	9047
AP1B1P1	0	0	0	0	0	0	0	0	0	0	0	0	0	0	0	0	1	0	0	0	0	0	1	0	0	0	0	0	0	1	0	0	0	1	0	0	1	0	0	0	0	0	0	0	1	3	0	1	1
AP1G1	2950	2387	1918	4621	1935	4335	1922	2046	2315	5039	5822	5572	5470	4416	4111	644	1702	2315	5974	5388	8045	1911	2617	4635	3668	5391	1426	3998	3927	5665	1010	5040	4330	2927	5476	1929	4859	3955	3956	1900	92	5551	5820	8023	6933	2148	3943	4344	7806
AP1G2	2567	1118	1150	2423	1164	964	724	664	1145	3000	3106	1605	957	2199	3121	253	1521	774	1973	1961	932	873	719	1402	1390	2358	608	1029	3635	3320	1313	1548	2592	903	1907	836	1823	1809	1503	1401	46	2856	3153	6317	3804	1581	1677	2301	1338
AP1M1	1197	995	1321	1719	851	2437	760	676	573	1950	1148	2375	1828	1445	1587	281	525	504	1992	1569	379	1012	1224	3445	1754	1021	746	571	2220	1823	1672	2825	2029	1594	2197	742	1767	1529	1266	853	67	938	1517	2951	3649	2101	1495	920	2449
AP1M2	6872	4022	5550	5876	3616	4816	1735	3652	2801	6326	3584	4109	9065	8340	4405	888	3322	2682	8503	6172	685	3434	3970	7007	8295	4686	5369	3941	8027	9310	3451	6251	10030	7137	7729	3585	6698	7419	7579	2828	291	5429	6888	15057	7528	8538	4627	5960	8922
AP1S1	3166	4786	3688	2724	2302	2846	1377	2976	2142	3714	6187	4482	4272	7943	3868	774	2729	2544	9495	4170	482	2016	3086	7228	11670	2582	4258	3541	6153	8126	1914	6129	15153	5670	6195	3520	3864	3765	8863	1534	280	2893	3319	13037	6412	4216	3036	1986	7657
AP1S2	256	154	69	877	127	674	562	485	199	360	1505	953	1025	499	464	140	231	263	931	651	1743	232	659	940	397	464	172	326	441	824	98	1013	536	884	734	387	603	1068	417	332	29	436	541	1027	707	181	679	387	981
AP1S3	361	180	346	315	223	421	136	325	83	476	369	351	428	425	382	31	47	140	468	582	446	217	292	248	1033	962	155	249	347	421	69	316	660	565	345	243	500	612	498	54	5	384	312	1527	953	102	310	406	315
AP2A1	3906	2807	2897	5994	2852	6077	1889	2440	2708	7861	8789	5702	5653	6562	5700	648	2607	1563	6714	6222	1007	2640	3641	6988	4589	3718	2063	2619	5082	5616	4251	5951	4489	1745	3935	1656	5293	3689	4299	2116	258	5999	5751	6378	9162	7117	5662	4646	7169
AP2A2	2262	1738	2560	3776	2361	6179	1455	865	2564	3579	6212	3525	3904	4791	3646	608	1946	1351	3891	2992	1105	1775	2093	6325	2820	5021	1153	1727	3690	5924	2221	3375	4084	1654	3663	2398	3756	2985	2266	1600	121	4399	3890	7544	5912	2668	3061	4658	5095
AP2B1	11782	7911	15765	16400	8175	8854	5788	9034	6826	20744	11788	14350	15124	21559	7573	1359	4110	6238	16531	13234	10962	5021	10394	19322	10728	15128	8178	12743	16924	19389	4513	13439	14432	8695	11608	6418	13130	14884	13814	4814	336	16609	22614	32184	24545	6405	12783	9560	29288
AP2M1	8538	4900	13192	9986	5395	13698	4470	6259	7378	11988	12561	11848	16011	7881	13334	1432	6274	3827	15095	11318	1684	5752	8928	16097	8815	12348	6332	6501	15785	16936	5158	11004	15926	5409	13495	4449	11633	7829	10565	4046	318	9362	13775	18008	18106	8609	15770	8517	9852
AP2S1	2415	1940	2491	2136	2544	4779	1008	2576	1786	4646	6061	3933	3620	2570	3611	597	2091	966	4580	3295	415	1496	2905	5318	4921	4357	3559	1863	3338	7637	2037	4381	9881	4706	4972	2119	3992	3439	5542	1382	214	3176	2696	5590	4435	3518	3783	2207	4835
AP3B1	2138	1398	942	2632	1399	3653	1706	1415	967	4123	3668	3034	2903	3554	2949	375	980	1680	6457	2852	2840	1417	1424	5243	2677	3768	1240	1872	3682	4346	784	4354	4109	2397	3479	1139	3160	3696	3021	1061	55	2862	3091	6614	3804	1453	2854	3152	5384
AP3B2	2	8	10	16	1	16	9	4	8	6	12	16	21	27	18	2	2	10	2	7	14	2	5	7	11	4	2	8	2780	4	5	12	1	174	50	3	7	19	6	48	12	0	11	8	114	17	85	0	14
AP3D1	6755	5781	5362	9181	5926	9025	3532	4177	3137	12521	7544	8260	12685	13384	8147	1435	5360	3385	14362	10591	2110	3588	4317	10716	10794	8495	2551	2636	12801	15157	6237	11472	7589	3339	10461	4139	7438	5494	6804	2789	391	11159	10891	21593	16306	10584	8196	8998	13738
AP3M1	1970	1052	786	2366	1225	1758	1260	1112	777	3286	3030	2835	3284	2252	2202	482	753	1309	2613	2311	2483	1057	1318	4447	2595	3314	901	1583	2835	3015	708	4414	2819	3652	2586	1159	2490	3094	2253	1569	43	2407	2951	4720	3597	981	2529	2503	4588
AP3M2	704	381	467	1192	474	1034	704	420	338	1081	1445	856	884	907	636	127	505	392	649	698	1430	285	434	1092	1098	2729	356	361	1155	1194	211	876	1303	984	1129	655	1099	1116	400	519	27	583	1003	832	2419	301	1086	566	808
AP3S1	1488	1007	928	1979	1029	3083	1242	1223	824	1925	2529	2875	3061	2001	2209	330	680	776	3700	2097	2273	583	2005	3655	3524	4249	786	1513	3880	3489	402	3290	3360	3509	2782	863	3678	3634	4384	1060	67	3495	2175	4652	2820	593	2500	2160	2895
AP3S2	608	534	519	839	237	1024	548	318	380	1154	1267	1099	1285	1785	1359	413	998	566	1797	888	884	387	719	1162	934	980	291	640	1687	1588	462	1439	999	891	1406	401	1143	1106	1200	248	32	1092	1786	2175	1194	362	969	884	2667
AP4B1	967	467	706	952	652	686	330	202	821	922	729	762	926	1519	843	115	329	443	1186	796	511	756	1262	410	653	823	615	487	923	2275	321	357	1043	460	1357	378	809	527	712	167	35	921	1235	928	1128	507	630	830	831
AP4B1-AS1	51	13	15	42	20	14	8	4	37	42	39	19	5	74	23	11	12	15	54	29	93	9	11	5	15	26	4	11	30	39	10	8	11	18	29	18	16	7	11	10	1	32	40	34	52	13	35	22	12
AP4E1	324	153	280	518	142	597	375	230	144	591	781	604	1015	595	663	116	133	183	598	524	820	161	361	516	577	496	146	258	466	500	100	529	301	432	718	216	482	523	376	149	21	490	693	960	1024	151	477	302	718
AP4M1	700	856	610	1160	487	1200	383	291	578	1163	1336	1227	1096	2521	1195	130	510	592	1501	1192	182	517	634	1201	1046	1150	635	670	1655	1962	682	1399	2468	1687	1657	463	995	760	1083	348	49	1162	1104	1956	1760	736	1196	921	1130
AP4S1	120	62	126	197	146	256	109	110	149	251	195	224	344	104	216	51	141	217	121	150	391	109	85	247	97	238	114	152	602	274	39	141	379	138	142	163	259	276	125	170	22	302	265	633	334	155	338	470	86
AP5B1	569	561	384	1185	462	1666	419	711	674	1030	1147	1154	1082	1175	845	131	692	561	1128	1097	215	606	542	794	641	740	441	351	1128	935	720	1052	831	271	1173	683	932	524	620	413	38	1106	1455	1319	2170	785	822	1254	1013
AP5M1	1644	698	752	1983	786	1319	1169	920	839	2492	1099	1942	3424	1534	2198	247	631	1345	2345	1545	4585	1039	1141	1649	1463	1947	1223	1391	3206	3093	309	1179	2484	1273	2136	1038	1947	2308	1973	855	65	1707	3010	3687	2881	989	2580	2220	1652
AP5S1	290	205	291	686	315	652	154	286	338	571	333	658	548	401	360	110	382	235	704	1230	636	367	436	837	674	742	426	503	1518	609	248	390	1136	312	481	349	628	361	551	506	26	506	1170	766	561	660	699	504	733
AP5Z1	1278	1404	986	3757	1434	1921	873	653	1690	2014	2242	2559	1289	3681	1933	400	1959	1152	2989	2186	352	912	1176	2032	2923	1239	693	898	4124	2812	1423	1961	2639	773	3846	688	1414	1032	1255	871	81	1986	1935	5385	5070	1597	1440	1077	2429
APAF1	1074	947	326	1255	462	814	702	396	557	2361	926	1214	1777	1620	1212	288	545	908	3708	1065	1748	589	584	1599	1864	1629	424	1037	1244	1763	386	807	1094	1454	1410	668	1428	1311	690	879	31	2021	1942	4125	2025	654	1125	1554	2442
APBA1	57	230	43	287	131	423	66	30	204	244	90	247	187	127	263	17	95	194	333	91	293	23	114	151	87	211	30	230	275	489	73	142	165	62	71	156	1171	32	60	181	9	527	184	1701	314	248	263	976	180
APBA2	24	58	60	205	57	1151	77	54	85	267	56	649	638	637	133	38	148	30	100	297	79	100	193	393	37	75	82	76	52	89	40	80	52	41	45	62	191	555	85	46	18	157	99	1179	1334	188	274	26	68
APBA3	416	435	650	737	419	880	297	362	369	653	546	658	866	1215	464	138	596	333	653	729	156	410	328	928	498	827	393	231	1232	1025	729	1207	748	741	668	314	569	477	350	414	44	611	760	1564	1369	775	564	818	828
APBB1	39	94	262	444	53	1688	326	60	104	264	407	538	661	188	238	62	181	89	136	376	150	88	197	828	64	76	78	112	469	190	110	439	105	61	136	66	441	327	100	649	24	127	301	189	1078	375	453	63	85
APBB1IP	29	90	45	360	41	643	312	78	186	370	43	534	652	37	94	15	212	127	95	288	171	268	257	286	60	103	41	205	67	113	23	98	175	63	31	124	221	58	62	85	5	402	307	22	272	147	156	57	73
APBB2	1703	536	330	1435	988	2919	1158	1281	381	1461	2362	2952	2335	1103	1184	268	860	593	2000	1625	3484	832	982	2124	1295	1729	718	850	640	2080	619	1676	1586	879	1560	841	1812	4957	1036	780	66	1164	1275	2836	2235	1666	3932	1988	1545
APBB3	352	206	153	396	207	397	164	66	316	470	543	316	281	735	258	45	529	220	324	253	305	158	102	223	182	376	124	268	749	864	332	213	317	334	405	352	295	251	96	256	9	420	437	1120	772	190	476	612	254
APC	1010	200	243	876	591	1301	872	421	344	1668	865	1121	2034	1909	871	72	355	534	2409	1150	2623	326	553	1655	1109	726	166	553	404	1240	185	1361	762	655	784	441	1345	315	388	338	44	1135	986	2416	1659	310	912	549	942
APC2	152	57	110	199	34	245	56	75	110	162	69	122	127	183	203	7	202	82	360	188	101	89	53	89	142	272	36	31	328	244	66	213	148	70	241	188	247	74	91	53	44	183	210	180	267	228	73	146	172
APCDD1	2279	558	48	1063	2368	1514	1623	144	1538	2581	20347	1855	955	48594	3071	634	197	163	579	905	796	394	906	18959	276	334	315	2401	412	1004	1661	121051	6648	4595	5516	300	1377	41084	3111	8712	163	1911	3545	568	2621	3071	48188	125	4986
APCDD1L	5	4	2	34	1	369	32	26	2	21	4	46	32	11	6	3	4	4	3	22	44	4	9	56	1	6	9	12	4	2	6	28	0	6	0	3	201	9	27	0	3	1	21	0	69	18	24	0	9
APCDD1L-DT	1	1	1	4	2	27	9	3	5	2	12	6	3	16	13	0	6	0	13	0	50	0	2	12	0	1	0	1	1	17	3	11	2	0	4	1	22	0	0	6	0	0	13	4	12	4	6	0	2
APCS	0	0	0	0	0	0	0	0	0	0	0	0	0	0	0	0	0	0	0	0	0	0	0	0	1	0	0	0	0	0	0	0	0	0	0	0	0	0	0	0	0	0	0	0	1	0	0	0	0
APEH	4864	4127	2536	6041	4583	6253	1911	5482	3985	9324	9635	5929	7359	5460	8730	674	3232	2261	10488	4586	1182	2581	5870	6393	7983	7427	6126	3284	11393	11429	4463	9816	12544	5998	8938	5510	3734	6962	6941	2877	271	7355	6950	14230	11089	7645	6314	5059	10889
APELA	2	5	3	10	6	28	25	2	7	9	29	38	20	9	9	5	3	1	11	2	15	1	5	82	7	4	0	1	1	27	4	13	16	53	3	1	6	7	4	15	0	3	10	15	75	4	42	0	11
APEX1	4146	3055	5246	6980	4727	5900	3290	2773	2848	6149	6071	7314	11478	5626	7868	914	2377	2725	4963	5755	1620	3706	4281	8557	3639	10658	5203	4336	15508	12766	2731	4576	16853	9703	7010	4688	7879	10032	6349	2945	367	8247	7769	17824	10944	5139	8515	5875	5675
APEX2	1519	1212	1005	2555	1154	1783	1142	875	1077	1992	1598	2400	2243	3858	2301	364	1891	675	3482	2834	359	1061	2334	3118	2557	1861	891	1306	2695	2701	1574	1796	3931	1235	2927	971	1983	3682	1658	1356	73	1676	2989	4161	6771	1674	1446	1395	4182
APH1A	5441	4781	6271	8626	4805	9068	3518	5801	7191	9613	8065	7942	10985	8864	7021	1197	5739	4630	12032	12479	1958	5082	5854	9166	11082	10059	5200	7347	10480	13258	3978	12654	16889	8910	10254	4744	11922	9504	9610	7609	286	11067	10427	17553	13742	7367	8224	8807	12084
APH1B	113	188	166	238	91	543	188	170	182	320	1177	541	575	427	593	78	367	328	315	235	360	196	210	754	218	412	95	208	227	255	189	2058	350	521	197	261	540	546	282	549	7	305	281	462	556	194	399	771	666
API5	2676	2036	2494	5861	1829	4230	3243	2407	1914	5725	3947	5757	7541	5826	5235	797	1160	2343	7428	4275	4586	2074	2937	7706	4248	6960	2190	2788	6544	7365	762	7584	7742	6714	8635	2327	4019	7244	4519	2507	135	4688	5860	11313	8144	1710	3923	4139	9057
APIP	2882	381	377	733	913	417	322	331	622	689	1247	1148	997	736	890	182	112	245	980	1058	838	181	1059	2261	891	925	842	452	2284	3678	127	921	1181	1236	2496	498	924	2201	671	463	26	563	3189	2452	1128	363	842	2151	2390
APLF	81	126	3	197	72	103	206	23	55	38	108	239	276	278	143	35	31	117	385	200	498	49	28	395	73	91	84	39	226	181	39	396	42	155	251	42	159	414	99	93	11	96	225	563	207	69	169	176	407
APLN	54	116	102	114	608	2033	193	226	174	270	1300	464	305	309	281	35	74	61	723	240	43	132	336	965	183	2193	66	150	685	726	162	145	347	371	431	381	193	301	366	140	26	340	965	473	3110	217	415	35	262
APLNR	112	217	108	1281	436	1975	1587	398	584	324	1283	3338	1601	256	662	78	115	274	631	727	213	250	902	1510	38	823	179	557	504	1052	127	1026	446	137	146	359	609	558	773	339	51	623	1207	285	3234	1006	2325	97	439
APLP1	2	12	17	45	20	939	26	37	25	37	192	90	92	8	68	2	220	16	46	48	13	17	53	198	67	27	25	22	83	28	13	93	17	17	19	47	55	8	39	18	4	55	30	14	112	59	251	7	28
APLP2	11986	15083	21002	28755	9944	24608	12943	8719	14615	29989	25510	25612	22546	17753	21740	3100	10252	6675	24067	17577	7879	8742	15077	43932	31491	29980	3566	11402	20322	40057	10200	31702	21055	13598	29429	10669	26378	23248	22060	15755	629	14198	29928	18679	29472	11759	33331	22158	20823
APMAP	2558	1039	3248	8827	3134	5587	4841	2083	4485	5267	3506	4910	5661	12744	6698	1576	2554	1977	4421	13124	2516	2183	3341	6265	6547	5603	1746	3790	11458	4477	1175	2701	8114	6201	10792	1764	5721	2234	4745	6718	303	4323	9189	5658	3947	4683	6478	1798	9760
APOA1	1	5	193	1	0	4	0	0	6	4	69	6	8	10	2	7	8	17	13	3	1	138	2	13	38	3	12	4	2	29	5	12	12	11	2	6	12	2	0	5	4	1	2	4	16	16	9	0	0
APOA1-AS	3	1	1	1	0	3	2	0	0	0	5	0	1	3	4	0	2	0	5	1	39	0	0	0	1	1	0	0	1	2	2	1	1	2	2	1	0	1	0	0	1	2	4	1	4	0	1	2	0
APOA2	1	0	5	2	0	0	0	1	4	1	2545	3	1	0	0	1	0	1	7	10	5	0	1	2	37	1	21	0	5	1	3	2	37	0	17	0	0	7	0	1	0	0	1	0	1	9	1	0	3
APOA4	0	0	8	0	0	0	0	1	10	1	4	2	0	0	0	0	0	0	0	1	1	407	0	0	1	0	1	0	0	0	3	0	2	0	0	0	3	0	0	0	1	0	0	0	1	0	0	0	0
APOA5	0	0	0	1	0	0	0	0	0	0	4	0	0	0	0	0	0	0	1	0	3	0	0	1	0	0	1	0	4	0	2	0	0	1	1	0	3	4	0	17	5	0	0	0	1	2	0	0	0
APOB	0	3	34	2	1	4	5	5	3	2	4	2	19	17	0	3	0	0	1	3	65	1091	0	8	451	0	132	8	2	5	2	3	4	1	1	0	4	2	3	13	20	1	1	9	19	45	8	1	0
APOBEC1	142	319	67	40	45	15	38	60	48	344	16	97	41	93	93	45	21	243	198	86	36	52	25	130	1211	558	59	116	88	198	73	324	648	131	777	28	271	160	436	20	2	255	179	1592	162	33	82	361	118
APOBEC2	1	2	4	8	1	3	3	1	3	4	5	7	19	6	6	0	5	0	6	3	170	2	3	4	4	11	2	0	7	11	4	1	2	1	2	2	6	0	2	3	0	3	2	9	3	13	2	9	1
APOBEC3A	2	5	0	69	3	108	42	19	25	28	30	56	14	27	4	1	6	1	12	52	6	19	38	64	2	33	3	45	6	6	4	3	10	24	5	22	12	18	20	3	5	55	33	4	89	17	11	2	20
APOBEC3A_B	2	5	0	69	3	108	42	19	25	28	30	56	14	27	4	1	6	1	12	52	6	19	38	64	2	33	3	45	6	6	4	3	10	24	5	22	12	18	20	3	5	55	33	4	89	17	11	2	20
APOBEC3B	123	78	150	510	79	597	75	192	166	703	742	371	77	118	415	28	120	50	590	298	23	232	103	355	131	488	81	89	1	517	223	507	92	355	528	94	255	232	358	60	10	275	291	1079	1487	84	406	252	664
APOBEC3B-AS1	0	0	1	0	0	0	0	0	0	0	1	0	0	0	0	0	0	0	0	0	0	0	0	1	1	0	0	0	0	0	0	0	0	0	0	0	0	0	0	0	0	1	0	1	1	0	0	0	0
APOBEC3C	111	831	428	1376	193	2806	675	2595	534	2319	1530	2151	1493	375	611	63	1781	357	380	534	200	1342	1709	2430	2322	212	163	480	251	523	743	1135	1434	270	1113	1519	1345	2550	209	625	20	702	969	264	1540	364	6660	207	1598
APOBEC3D	19	45	43	140	25	352	75	58	94	213	79	155	163	65	50	10	305	42	56	59	36	169	302	44	88	51	46	47	37	114	104	77	88	34	46	97	140	100	20	94	12	224	173	83	109	45	258	53	77
APOBEC3F	28	42	65	158	19	417	118	175	69	177	313	162	144	156	79	10	300	116	67	83	64	122	189	201	138	99	85	67	70	149	65	139	212	148	136	140	123	203	76	56	17	278	206	152	137	61	336	97	107
APOBEC3G	30	122	108	263	50	705	234	1111	239	379	83	396	535	61	145	6	816	136	114	110	112	488	426	233	79	66	167	196	79	176	83	188	717	291	71	382	201	223	35	153	12	533	223	47	229	140	380	48	91
APOBEC3H	2	11	8	11	9	36	14	31	24	23	4	37	28	1	14	4	54	4	1	3	8	30	17	7	11	4	7	20	14	20	4	4	48	9	6	17	11	1	3	6	9	43	17	1	13	14	14	9	2
APOBEC4	10	4	1	2	2	3	0	0	0	2	0	7	1	9	2	0	2	9	11	12	92	4	4	2	4	26	2	1	13	15	0	2	0	1	0	1	4	6	2	2	3	6	6	6	4	1	1	24	25
APOBR	3051	2947	120	2436	492	5433	347	695	954	2160	1502	2069	1120	1452	1887	403	353	1295	2887	1409	210	661	1774	2566	1033	506	265	679	1351	2864	665	924	300	75	3377	614	1798	167	1861	562	130	5447	5424	3830	1043	1884	1062	6867	2813
APOC1	50	302	171	1798	105	2465	679	267	251	697	104	1779	1367	217	500	81	676	122	72	1541	72	358	469	2618	241	177	812	367	265	238	52	659	1930	1202	213	384	572	259	402	307	54	1210	123	163	360	629	489	63	158
APOC1P1	0	3	1	4	1	10	1	0	3	4	0	11	0	1	1	0	3	3	1	1	1	2	1	3	0	1	5	1	1	0	1	0	8	6	0	1	4	2	0	2	1	1	1	0	2	0	3	0	0
APOC2	0	1	7	10	0	14	3	3	1	3	29	9	1	9	5	2	1	2	3	8	5	1	0	11	3	1	3	2	2	6	3	15	5	1	2	2	2	0	0	2	0	4	3	1	5	5	5	1	11
APOC3	0	0	2	0	0	0	0	0	1	0	2	0	0	0	1	0	0	0	0	0	0	11	0	0	14	0	2	0	0	0	0	0	0	0	0	0	0	1	0	2	0	0	0	0	1	3	0	0	0
APOC4	0	0	0	0	0	0	0	0	0	0	0	0	0	0	0	0	1	0	0	0	0	0	0	0	0	0	0	0	0	0	0	0	0	0	0	0	0	0	0	0	0	0	0	0	0	0	0	0	0
APOD	70	367	96	498	72	589	826	20	744	157	205	658	3634	62	286	28	130	120	122	91	273	36	250	1830	1339	138	13	147	67	188	46	654	303	67	55	65	95	171	391	594	67	45	138	301	258	1218	1291	180	163
APOE	55	2089	1047	7197	540	14589	3187	1877	3266	4995	731	8613	7222	930	2212	811	7320	1140	369	8716	75	6698	6294	11752	424	1299	3011	2909	940	762	666	3131	3190	1272	112	3174	3055	676	1562	1426	391	6393	827	371	2924	10154	2057	344	881
APOF	0	0	0	0	3	0	0	0	0	1	2	1	3	1	0	0	1	0	1	0	3	3	0	0	0	7	1	0	37	1	1	1	1	0	2	0	0	0	0	0	5	0	2	4	0	0	0	2	1
APOH	3	7	12	13	8	0	3	1	5	39	72	3	1	6	4	1	1	11	1	0	2	6	0	4	62	17	10	2	7	48	4	19	10	21	5	3	5	93	3	4	0	0	4	8	5	9	119	3	5
APOL1	2651	1407	1512	2944	1099	11444	5409	4833	2812	10237	817	4134	5652	2061	1966	402	11970	1248	981	1967	455	7954	19868	2655	7483	4873	2124	10827	2100	3050	418	743	24160	517	3739	5293	5771	2360	17574	527	102	12768	6608	2675	3724	1828	5263	4906	1167
APOL2	709	591	459	1181	363	2624	1172	1649	667	1934	748	1824	1536	1015	722	237	3301	380	555	1034	410	1980	4745	1279	1716	704	846	829	852	1426	380	635	4663	291	958	1469	1900	540	2632	221	45	2432	1216	1452	1962	709	1283	1046	834
APOL3	103	241	345	686	162	2480	999	1296	379	1287	114	1242	1647	363	286	34	1073	275	208	270	371	784	1421	380	439	1081	183	322	304	685	173	260	2130	163	559	919	659	911	108	309	26	4177	616	369	1099	391	657	975	1187
APOL4	104	116	21	278	45	531	528	209	79	951	131	484	472	76	291	13	245	121	345	148	108	798	108	343	40	863	136	270	190	182	57	200	850	100	103	403	401	93	114	59	4	507	158	258	358	318	512	606	93
APOL5	0	0	0	0	0	0	0	0	0	2	1	0	0	0	1	0	2	0	1	0	2	0	2	0	0	1	1	0	0	0	0	0	2	0	1	0	1	2	0	0	0	1	0	0	0	0	0	0	0
APOL6	1524	1371	724	4405	907	4510	4267	3749	1013	6709	2073	4370	3527	3530	3413	444	3851	2010	2107	2479	4370	3519	5210	2290	3943	4015	1096	2014	1628	4446	812	1200	6544	701	2469	2396	4024	2440	3940	450	46	9442	4752	5274	5670	813	3367	4554	4273
APOLD1	508	3701	277	1422	2394	658	1047	142	620	391	1188	2311	1473	397	7166	104	151	365	998	1277	2037	188	300	5778	188	697	297	618	1021	1352	1103	596	444	8614	1010	181	948	1725	213	169	37	270	1564	673	1333	244	6756	327	1120
APOM	60	82	272	149	22	110	75	43	28	105	229	101	154	49	135	6	86	42	219	42	160	50	32	793	51	159	55	67	336	188	32	637	304	65	296	72	97	864	175	385	9	94	80	183	92	44	35	39	198
APOO	401	247	438	489	282	453	272	288	253	412	621	671	622	1036	532	111	424	159	1418	662	129	313	640	1101	817	894	556	377	610	1137	246	372	1239	776	1159	394	401	1194	590	310	20	433	634	1255	749	242	497	506	1367
APOOL	837	479	515	1254	343	862	1148	532	548	2873	1601	1212	1714	2869	768	232	348	562	1663	957	2088	362	1071	2209	1423	1024	378	764	1554	910	488	1309	998	869	1499	615	1230	3079	1025	701	58	1352	1816	2025	3509	808	912	1353	3544
APP	46926	27931	26377	57089	21629	66387	24376	20564	22880	43108	30446	56261	75946	34966	37771	8771	10929	32758	50679	38363	18451	21329	25732	143167	59519	55618	16701	37943	31945	53075	13590	61513	21427	41615	69743	25913	72954	74501	35745	34716	1840	51213	65273	45831	48724	49345	81414	100476	67910
APPBP2	913	535	701	1448	634	1609	965	619	559	1314	1654	1426	1983	1671	1147	202	539	890	1366	1310	3769	638	879	2095	1016	1517	537	788	1426	1669	251	1958	1190	770	856	602	1704	1663	965	893	51	1432	2203	2283	1962	500	1655	1301	1550
APPL1	1439	998	678	2061	904	2520	1295	878	686	2342	3037	2209	2639	1624	1912	199	451	1013	3034	1891	5935	1099	953	1929	1640	3421	223	816	2869	3722	440	3227	1299	2803	3355	1168	2393	3881	1409	1184	64	3186	2732	5924	3090	611	1833	2802	4023
APPL2	1569	2034	1807	2865	852	2113	1187	819	1328	3748	2034	2400	2888	2672	1780	537	1441	1411	3250	2311	2758	814	1003	4494	2075	3860	799	990	2759	4307	705	1738	2740	2572	2337	1176	4737	1992	1614	1703	53	2225	3672	4917	4614	901	2810	2826	2283
APRT	3531	2818	2915	4856	3707	4804	1172	3230	3993	5067	9509	6128	6102	2942	6206	800	2492	2265	6627	5611	923	3135	2598	8289	5871	7528	4562	3143	7334	9011	1642	6218	16380	5377	14244	4564	4779	5791	7215	1962	294	6362	4991	10267	5283	4468	4175	4762	10620
APTR	317	281	246	357	240	388	125	119	256	308	719	441	601	526	663	82	125	216	685	514	371	196	161	351	728	405	151	346	954	766	141	566	603	795	635	174	470	420	644	155	4	420	427	2028	568	212	288	685	441
APTX	680	694	465	950	764	1132	478	654	742	1202	2641	1238	1451	1841	898	194	1084	470	1596	1098	1062	496	795	1463	1171	1238	931	825	2808	2375	526	1692	2055	2262	1333	567	1197	1479	1365	476	70	1083	1415	3314	1916	584	942	877	2038
AQP1	199	1082	3796	15867	362	1854	3364	629	1045	946	661	5159	9981	2973	1460	173	672	647	1336	922	939	716	1106	4279	429	1808	479	1159	1602	2017	369	2717	1329	510	2306	1193	2529	871	811	1923	105	1084	3934	595	2054	2836	3698	620	1067
AQP10	0	0	1	1	0	0	0	0	3	4	0	1	0	0	0	0	0	2	0	1	1	2	0	0	25	8	0	1	0	2	0	0	3	0	0	0	5	1	0	0	3	2	0	0	0	1	6	0	0
AQP11	54	45	76	113	36	65	54	63	135	229	520	100	166	163	179	25	108	89	121	68	503	188	123	51	162	57	42	102	120	176	137	169	289	124	218	76	85	151	87	73	10	111	184	116	179	76	185	129	128
AQP12A	2	0	0	3	2	0	4	2	2	6	0	2	1	15	2	0	0	2	26	4	2	0	0	9	14	2	2	3	4	0	3	5	13	1	32	2	6	27	12	21	1	2	25	0	6	3	1	0	25
AQP12B	6	2	1	9	1	4	0	0	6	2	0	1	2	9	4	0	0	0	231	31	7	1	1	20	11	1	7	6	1	4	7	6	8	0	35	3	2	25	9	42	2	2	27	0	17	9	5	0	30
AQP2	1	4	8	0	0	32	0	0	3	0	0	0	3	0	1	0	1	0	0	1	4	0	12	1	11	4	2	0	2	5	1	2	1	5	3	1	3	0	3	2	4	0	2	0	3	9	1	0	0
AQP3	961	97	71	638	402	15190	144	748	200	3275	465	367	1213	148	418	95	218	511	166	853	70	513	393	461	338	20642	164	256	117	301	81	279	225	256	298	305	17611	156	505	175	35	12685	705	13874	239	289	654	6564	305
AQP4	0	0	0	1	0	1	0	0	0	0	0	0	2	0	0	0	0	0	0	0	7	0	8	1	1	0	0	0	0	0	0	1	27	0	0	4	1	0	0	0	0	0	1	0	0	0	2	2	0
AQP4-AS1	1	2	1	0	1	0	0	2	0	0	0	1	1	1	0	0	2	0	0	1	3	2	1	0	1	0	0	1	0	2	0	1	1	1	0	0	0	0	0	0	10	0	0	0	0	0	2	16	1
AQP5	2	6	4918	3	6	26	9	22	7	7	4	11	9	6	7	9	1	57	9	1	2	14	2562	1	3071	56	23	0	8	7	162	31	4	7	2083	175	31	5	10	2	84	2	10	2	15	2805	4	8	18
AQP6	21	7	253	8	9	21	3	0	8	12	13	13	7	18	49	0	1	18	34	0	27	0	20	2	47	11	13	4	82	40	0	3	10	29	124	10	10	10	6	43	16	1	4	8	59	60	15	16	49
AQP7	80	45	12	130	10	237	39	23	122	52	705	43	51	330	35	42	33	66	89	68	94	15	10	181	87	103	19	28	70	245	57	388	45	19	55	7	166	34	95	47	13	191	235	285	56	16	20	209	79
AQP8	172	574	12	925	7	10	48	295	1382	218	1	221	4	12	8	69	14	6	85	1462	179	74	3	23	259	1	4	7	17	42	54	4	0	2	65	17	25	2	7	0	14	335	6897	1	14	458	23	3	3
AQP9	8	27	14	547	15	1042	271	144	27	177	44	437	256	80	31	3	36	10	30	750	37	132	243	555	10	1780	41	385	19	14	14	102	53	100	7	116	212	209	213	34	8	298	73	7	356	163	89	1	45
AQR	1619	1194	1618	1698	776	2175	1506	1091	759	3591	3402	2377	2566	3109	2912	549	522	1475	2492	2346	2444	1073	1527	2740	2297	3131	891	1065	1970	2991	711	3414	2955	2280	3200	1071	2785	3212	2220	692	71	2430	3416	5172	4754	717	2522	2295	4026
AR	29	29	1	84	6	180	62	7	180	70	39	304	1672	15	133	7	20	85	28	123	182	4	31	171	19	26	4	225	14	17	5	35	7	6	6	17	199	10	9	8	12	13	329	22	201	49	108	214	12
ARAF	2433	1483	1502	4543	2177	3775	1853	1765	2408	3474	3235	3338	2370	5539	3278	518	3747	1535	6479	4247	560	2086	4018	5515	3434	3360	1952	1874	3953	4119	4453	2882	3817	1316	3246	1788	3319	4478	2204	3205	124	4091	6408	5016	4973	3272	2432	3764	5759
ARAP1	2512	2431	2725	5384	1690	7000	2223	1417	2360	5148	8240	5393	4862	5552	6452	643	2563	1569	5320	3803	1270	1419	2476	3751	2726	3299	889	1270	4366	3088	3742	5942	3034	1356	5828	1455	3653	2535	2592	1573	120	6986	6235	4453	7189	3043	4329	3511	4661
ARAP1-AS2	10	6	4	17	3	6	6	2	6	23	71	9	3	22	10	2	4	1	17	8	227	1	7	2	1	7	0	0	7	2	8	4	2	12	7	5	3	2	0	8	8	7	23	3	23	2	5	1	5
ARAP2	819	388	135	1273	401	884	763	360	169	881	540	789	831	1559	869	98	272	504	1201	747	2161	380	351	813	1023	1347	157	265	479	695	155	1102	1319	307	855	335	1362	831	1012	265	16	1492	1239	1677	1946	111	1277	1023	813
ARAP3	580	957	154	764	401	1293	338	167	608	840	2863	734	835	883	419	182	267	406	639	825	445	165	178	2131	899	1482	326	201	1118	637	612	2516	421	151	897	555	853	1524	122	637	46	221	1085	222	1037	790	1643	297	1365
ARC	36	4	11	9	14	125	3	6	16	7	9	8	75	3	62	2	11	8	12	13	0	54	1	87	62	9	5	13	179	7	5	124	21	8	69	19	25	34	15	4	12	112	24	7	14	60	20	10	4
ARCN1	4212	3537	5202	10375	4269	11265	4985	4494	3941	10742	10955	9467	12823	7697	7151	1138	3756	4453	13551	6986	4874	3646	4351	12481	9339	11205	2900	4857	5915	10462	2183	12538	7350	7179	12417	4329	9235	10071	8331	4021	201	9461	9903	10360	13365	2649	8123	10937	11907
AREG	1027	1989	403	1119	6057	1070	1536	4079	992	1748	1751	2632	1510	9031	2664	837	400	275	6739	7143	3564	266	537	6987	3328	1588	960	1735	13432	3451	1550	3510	2878	22034	3639	278	3091	13154	2013	677	243	877	4750	2260	14871	2803	2962	472	11769
AREL1	1478	816	1219	2243	1284	2309	1015	1372	1005	2820	1418	2076	3254	2191	2183	228	937	736	2447	2148	1583	1082	1292	1766	1449	2405	613	1031	3958	2851	614	1422	1879	755	1258	980	1993	1434	1951	1349	56	2544	2743	5699	4389	793	2483	1791	1594
ARF1	19612	14379	19006	20418	13784	25509	7386	16897	16026	26827	23764	23055	28468	20511	20998	4030	19067	10382	34141	26120	4203	14129	16452	31205	33111	33073	17854	22561	23497	41267	19205	30726	45027	20080	33646	17181	30261	25176	26923	16758	1188	24080	26728	58058	38980	29442	22058	27490	35491
ARF3	8597	6512	4538	8361	4525	7388	4349	5373	5685	15720	15850	10390	14667	7554	8646	1204	6431	3693	20977	8215	3179	4283	5763	13047	13973	16026	2718	6023	9680	10957	2537	22924	13614	3543	18496	4073	8910	7869	9062	2858	294	10061	11587	18096	12406	6941	13310	10230	14336
ARF4	5311	4128	2998	10348	3646	13674	3920	7922	4645	10213	7957	12169	11208	5944	9391	926	3178	3490	11363	7990	3541	5978	9394	12779	10658	10874	4618	7806	9439	17204	2317	15857	15680	12735	13807	5206	9502	10169	13511	3504	196	11449	9090	24498	13873	3411	9271	11675	11371
ARF4-AS1	3	5	2	4	4	2	6	3	3	2	8	8	5	7	8	0	8	4	17	3	11	1	10	5	1	8	8	1	16	16	0	19	11	7	22	1	11	11	12	4	1	6	6	10	4	1	4	20	16
ARF5	4730	3482	4420	5347	2888	5971	1955	3331	4723	4601	6234	6716	5179	6456	5754	1128	4301	2272	11157	6030	499	2824	3366	7812	6931	4716	4724	4477	9726	13526	5092	7107	17677	6987	8419	2969	6320	5767	9102	2888	309	5120	5462	19723	8282	5900	5445	5285	5825
ARF6	5392	2813	4858	6372	4302	7113	3894	4657	2970	9708	3514	7544	9409	4963	10339	1219	2020	3743	7469	8186	7074	3462	4995	8136	7642	11379	2551	3454	17562	12219	1607	3957	10318	3731	7573	3530	12365	9056	9846	2985	265	7582	10178	24567	12681	3317	7100	9194	4408
ARFGAP1	1997	4445	3062	5112	2881	6132	2142	1715	2038	4721	8878	5434	2607	10885	5608	1595	3671	1254	8194	5885	1387	1537	2027	9535	4412	3496	976	2038	8688	7281	7404	12049	6711	2969	6982	2012	3159	4760	2804	2452	160	4006	4570	15029	14446	3915	4277	3845	10104
ARFGAP2	2593	1949	3102	4498	1928	4253	1955	1067	2605	4466	7282	4567	4426	4217	5361	620	2025	1702	4694	3655	1298	2322	2140	5833	3558	4763	1849	1725	5260	7000	1954	6020	5118	2634	7125	1229	4039	3821	3765	1545	98	4846	4842	8582	5854	2794	4119	4118	5331
ARFGAP3	917	508	810	2815	500	5371	1731	1489	711	2711	1635	2458	2578	1508	879	296	1389	890	1754	1554	1251	851	2424	3049	2867	3584	597	963	864	3625	488	2424	4037	512	1262	851	4116	1589	3309	591	41	3036	2723	6150	2217	475	1738	3726	1814
ARFGEF1	4365	2308	1864	5001	2357	2519	4286	1099	2018	4452	6408	4233	3966	3818	7487	540	740	1930	5183	3013	11480	1061	1552	6465	4588	5262	863	2757	3958	3493	681	4329	3624	4504	5467	1099	6732	5103	2084	2051	112	2900	9229	3380	14470	1433	5455	3737	4661
ARFGEF2	3035	3542	1042	7099	2026	2554	5674	1043	1842	4321	7402	8159	4156	13478	6177	1092	1054	1663	13349	6901	10909	1082	1478	9577	3275	5106	1098	3161	7228	7679	2551	11478	2919	3206	5774	1643	4010	6363	2273	3538	113	4224	8969	11556	14955	2315	4525	4220	10790
ARFGEF3	2040	1463	490	3106	1414	4059	697	730	615	2526	4674	1521	3794	2213	1522	293	919	2144	6367	2383	3468	920	942	3995	2582	9881	140	1118	1561	2749	790	2225	228	672	2432	2119	5188	2090	1623	1613	74	5406	3685	10458	1285	985	2590	8801	4106
ARFIP1	1930	1087	1420	2188	1321	2353	1354	964	1040	2443	2504	3010	3347	2552	2424	287	596	1708	2786	1967	5116	1234	1503	3778	2753	2635	1028	1745	3630	3475	449	3700	3879	2831	3858	1185	2583	4086	2426	1392	31	3260	3614	4581	3521	501	2837	3353	3927
ARFIP2	1615	1209	2345	2447	2086	3611	1013	1257	1477	3012	2397	2249	2504	3043	2545	381	1912	1120	3819	2012	646	1039	1550	3514	1841	4803	2180	1589	4309	5047	1608	2378	5562	2849	4236	1929	2757	2844	3066	841	68	2804	2300	9466	3797	1659	1967	3358	3320
ARFRP1	963	1353	760	1866	1413	2083	1002	897	887	1536	3151	2385	1431	3214	2700	451	1128	615	3388	2275	1391	847	1374	3317	2272	1321	613	1371	2447	4268	1817	3729	4149	1033	4614	927	1728	2159	1724	663	56	1502	2382	4003	6395	1373	1742	1344	3278
ARG1	7	3	0	5	0	4	3	0	1	1	12	4	2	13	5	7	0	4	18	3	180	2	6	8	2	6	0	1	1	15	0	4	2	4	1	2	8	8	5	3	0	4	7	14	7	1	5	7	2
ARG2	89	39	64	79	167	398	54	31	52	150	158	142	335	260	469	19	67	46	254	171	192	98	125	237	177	231	171	108	225	164	146	562	164	135	722	29	104	87	135	147	4	198	245	629	195	43	248	102	397
ARGFX	0	0	0	0	0	0	0	0	0	0	0	0	0	0	0	0	0	0	0	0	2	0	1	0	0	0	0	0	0	0	0	0	0	0	0	0	0	0	0	0	0	0	0	0	0	0	0	0	0
ARGLU1	3366	1497	1192	2248	829	1296	1418	673	1030	4196	9310	3151	2413	6027	4369	925	1252	1162	6360	2881	3751	997	1403	2174	1952	4105	1101	1221	3547	7059	1531	9791	3229	8268	6573	1506	1540	3507	1064	2253	104	2743	4332	8473	5588	1013	2118	4142	5652
ARHGAP1	3970	3817	1927	7294	2386	12273	2782	2012	3028	6678	4916	8601	8814	4795	5653	683	2793	2895	6723	6414	1469	2879	3745	12683	5346	7903	1714	2895	4920	5266	2309	6154	4646	1668	7639	2428	7918	4123	5109	3314	183	6180	6188	10598	10703	4749	6012	6825	8243
ARHGAP10	104	82	564	281	52	563	204	347	79	569	699	498	892	389	458	29	262	86	89	233	653	288	518	429	852	797	171	207	62	386	23	676	68	222	42	309	361	287	259	66	8	114	296	582	638	138	252	38	73
ARHGAP11A	1134	529	1437	519	643	1321	661	797	322	3188	2332	1416	2440	1532	3516	158	151	276	2453	1877	1401	758	1249	571	1193	4086	521	532	1825	2157	345	920	1931	1764	2674	963	1409	2404	1915	181	25	1827	1682	5150	4432	239	1891	1339	2691
ARHGAP12	1818	1040	1574	2135	830	1675	1074	842	740	2468	2062	2265	2521	1490	2392	415	885	1705	2771	1608	4475	1028	1060	2614	2561	3122	614	1530	1362	3131	407	3436	3646	1855	2130	993	2817	1747	1739	1322	49	3210	2558	5449	3446	437	2321	2677	1779
ARHGAP15	28	54	26	164	46	358	164	39	119	212	40	429	416	31	110	20	64	87	81	108	447	86	110	156	41	44	94	139	67	203	9	60	152	87	43	56	111	45	46	34	5	153	209	45	173	91	162	37	46
ARHGAP17	1751	1649	1386	3341	1265	2473	1364	1172	1710	2609	3354	3897	2439	2269	3069	574	1587	1248	3560	3141	2720	1498	1788	4133	1814	2408	627	1454	3623	4484	1160	2955	3417	1069	3888	1081	2278	1713	1906	1277	87	1816	3380	7145	4127	1480	2666	2547	2710
ARHGAP18	2441	1912	1210	2133	875	2581	1666	533	893	2204	4613	2008	2467	4125	3437	271	348	1284	5128	1948	2926	723	922	3882	1579	2558	546	2319	1118	4446	506	3576	2637	5871	3896	1203	2908	2278	1593	676	68	2031	4054	4574	2317	577	4184	3026	2435
ARHGAP19	338	152	383	346	181	499	285	256	235	678	393	495	602	308	987	93	196	102	491	527	449	252	202	409	271	986	143	202	385	380	100	412	522	313	558	253	427	349	427	127	19	847	426	1065	830	162	275	288	361
ARHGAP19-SLIT1	0	0	0	0	0	6	0	0	0	0	1	1	0	1	0	1	0	0	0	0	7	0	0	0	1	0	0	0	0	0	0	0	0	0	1	0	0	0	0	0	2	0	0	0	1	0	1	0	0
ARHGAP20	5	16	0	90	1	150	39	10	6	61	50	118	92	15	15	3	15	13	19	71	128	19	20	59	2	6	6	7	10	5	4	22	8	9	6	10	105	3	4	10	7	36	44	79	73	24	65	134	9
ARHGAP21	3470	1489	845	3385	1125	2599	1351	867	799	3717	1916	3592	2863	2968	3449	378	914	1133	6258	3051	4107	804	1274	3446	3216	3342	541	974	1926	3916	734	2747	2359	1745	3660	729	2946	1984	2057	1109	55	2771	4625	9984	6045	593	2602	2940	3504
ARHGAP22	67	21	9	107	42	486	47	82	93	75	24	233	208	17	138	9	35	92	89	114	98	50	98	347	115	525	133	32	53	49	20	97	28	42	49	99	350	136	44	72	19	134	155	999	178	116	79	572	57
ARHGAP23	271	309	186	895	370	1715	737	253	335	1645	1111	2139	1822	2018	1239	173	517	256	612	1719	638	284	587	1761	164	444	175	374	521	490	384	2029	1066	134	2442	245	992	344	526	632	30	878	645	378	3104	628	2015	410	1033
ARHGAP24	20	40	39	247	51	1031	144	107	53	253	133	637	424	35	145	18	44	86	86	253	254	126	119	199	93	460	64	78	134	150	24	181	59	124	97	112	700	52	80	34	13	329	121	1848	576	103	376	1923	114
ARHGAP25	57	92	34	408	88	762	293	86	180	471	245	633	826	116	176	22	143	184	146	333	144	244	232	268	84	150	93	191	78	174	36	127	211	129	78	132	208	127	54	56	12	419	443	119	370	135	231	89	96
ARHGAP26	2783	1846	787	3464	1224	4432	1441	911	827	3954	2293	2471	2487	2917	2817	375	469	1724	6527	1750	3461	1328	1485	5294	3306	5231	970	1078	3553	3604	1298	2133	2595	872	3489	1150	3051	2610	1645	1515	119	4525	4123	9374	3643	1574	2329	6458	2892
ARHGAP26-AS1	0	1	1	2	1	1	0	0	0	1	1	0	2	0	0	1	0	0	2	0	107	2	7	0	0	2	0	0	0	0	0	0	3	0	0	0	0	0	2	1	2	25	0	0	0	1	0	2	0
ARHGAP26-IT1	2	0	0	0	0	0	0	0	0	0	0	0	0	1	2	0	0	0	2	0	110	0	0	0	0	0	0	0	2	1	0	0	0	0	0	0	0	1	0	0	0	1	0	0	0	0	0	2	0
ARHGAP27	4525	4191	2334	3866	2873	3058	1604	1092	3705	5882	6493	3919	2944	5758	4577	1174	2351	2291	7178	4962	2394	2526	1849	6387	6177	3578	1496	1671	5084	7441	3074	5190	4397	2026	6097	3072	5945	4916	2420	2351	107	3988	7193	6933	6940	2631	2674	4654	5815
ARHGAP27P1-BPTFP1-KPNA2P3	449	88	70	138	53	69	57	29	80	191	197	213	73	144	143	10	117	114	192	178	471	46	71	72	275	97	21	53	187	438	28	112	90	121	317	86	214	137	55	107	4	147	240	1081	259	18	140	363	140
ARHGAP28	32	12	2	104	15	268	83	13	63	63	55	227	71	16	30	5	4	70	150	29	178	6	37	158	39	64	5	28	71	78	8	51	25	44	28	15	63	35	15	33	7	53	184	61	268	13	63	22	32
ARHGAP29	189	272	282	713	216	638	478	325	253	916	613	858	1098	236	653	41	404	355	434	382	2497	462	308	446	742	342	156	330	263	663	90	430	938	309	456	403	742	326	981	152	22	186	698	335	915	220	737	335	290
ARHGAP29-AS1	0	0	0	0	0	1	0	0	1	0	0	1	1	0	0	0	1	0	0	0	1	0	1	1	2	0	0	0	0	0	0	1	0	0	0	0	1	0	0	0	0	0	0	0	0	0	0	0	0
ARHGAP30	212	254	100	1042	132	2229	668	310	491	1139	168	1269	2159	157	358	51	611	301	337	768	308	468	699	702	178	381	130	352	259	397	97	216	388	90	92	391	537	88	146	136	34	1157	1083	147	961	516	452	192	179
ARHGAP31	333	249	97	1499	114	1981	767	246	388	877	462	1835	1767	341	440	61	212	454	547	1120	1253	179	784	1544	316	718	143	374	217	457	67	648	149	181	185	255	1000	215	230	286	31	1340	901	377	2297	525	876	2312	642
ARHGAP31-AS1	1	2	6	8	2	11	2	0	7	8	27	12	17	18	6	0	4	6	15	9	31	1	8	8	5	15	3	1	2	30	4	29	2	34	7	3	7	2	0	4	0	5	8	41	15	5	17	75	13
ARHGAP32	4466	2140	1916	4078	1981	3350	3478	2481	1342	7728	4648	2743	4616	5781	5514	459	1604	2458	5236	2631	6061	1284	1205	2803	5271	6500	987	1899	3967	3397	1096	3172	2556	1024	5125	2411	5165	3035	4796	1419	66	5850	5201	6055	4732	1744	3451	5042	3567
ARHGAP33	266	197	291	277	166	338	63	13	275	346	1734	319	154	807	651	54	109	67	678	515	76	247	102	156	162	479	67	177	626	1005	346	201	108	161	569	210	196	203	122	249	9	426	231	1470	554	182	276	793	501
ARHGAP35	2345	2263	3053	4222	2501	4908	1836	1431	1786	5943	7602	3504	4483	8019	5711	543	1477	1235	7049	5510	3110	1341	1675	3326	3066	4286	611	1527	5175	5837	1819	4552	2380	839	3816	1678	3771	1726	2450	1251	139	4812	5002	6887	8304	2423	5645	2634	5673
ARHGAP36	0	4	0	5	0	0	0	0	0	1	0	1	17	1	5	0	0	0	0	1	5	0	0	1	1	0	0	0	0	0	1	1	1	0	0	0	1	1	0	1	2	0	0	0	1	3	12	0	3
ARHGAP39	1210	594	1167	1222	1077	545	459	396	721	904	2151	990	813	1484	1597	332	557	311	1929	1227	145	444	418	1479	746	2361	236	454	2332	1323	679	1237	1247	357	1794	599	1017	638	357	660	46	855	1524	590	1784	897	1335	722	1021
ARHGAP4	163	245	1198	2288	1863	1372	635	775	2604	1169	1431	2893	1128	234	9592	203	4836	1454	4326	3311	167	466	1311	396	5270	248	1055	995	5599	595	206	1971	6730	1787	243	1630	2285	1521	164	2382	108	2195	3005	293	786	2260	3284	1134	3941
ARHGAP40	8	1	4	5	9	152	1	0	99	2	2	4	3	8	3	0	0	0	9	3	12	0	0	1	44	15	0	1	2	3	2	2	0	1	2	1	3	4	2	0	6	4	2	10	5	6	4	0	5
ARHGAP42	296	243	772	763	178	720	441	150	171	444	456	791	647	753	586	47	106	104	750	486	1450	89	309	596	328	553	160	211	540	555	86	748	285	355	544	123	480	221	220	182	4	302	737	419	1681	89	415	286	480
ARHGAP44	651	635	337	1280	472	575	211	193	1101	854	199	718	1015	939	150	53	569	386	100	464	444	819	737	825	220	59	476	406	1971	1588	704	618	78	232	635	376	520	339	310	650	28	657	2947	1516	1024	272	2807	153	648
ARHGAP45	1263	1441	1550	1980	1229	4138	719	524	1271	2249	1632	2109	2280	2375	1518	394	1860	908	2413	1469	349	1447	1251	2124	1859	1129	600	914	2157	2321	1201	2472	2602	585	2878	1028	1693	858	1433	495	102	3070	2751	1575	3900	2235	1254	1229	2874
ARHGAP5	2403	1363	1107	3926	1609	3752	2853	1712	857	5279	3476	2838	5021	3431	4882	500	817	2213	3793	3114	13034	1305	1627	4176	2810	7221	624	2162	5427	5330	387	3070	3547	2381	3137	1579	6992	4624	3140	1305	109	1606	5168	10820	5542	990	5467	5249	2464
ARHGAP6	22	114	44	126	40	639	412	8	40	115	76	334	390	3768	74	204	81	40	159	147	319	28	192	766	758	696	37	51	124	139	276	139	25	375	34	18	112	31	16	1344	22	161	240	30	653	165	193	306	25
ARHGAP8	282	176	54	189	59	94	42	54	38	214	436	129	72	677	104	49	44	79	292	174	947	39	65	75	129	199	61	40	272	313	103	101	220	75	133	70	127	80	149	31	4	189	298	474	246	41	126	219	178
ARHGAP9	58	102	70	331	109	637	225	95	280	525	102	505	585	58	186	37	398	154	95	325	132	383	268	190	90	185	65	173	107	213	76	85	361	79	75	203	174	27	50	75	24	511	514	85	368	166	214	142	91
ARHGDIA	11523	5925	7261	11823	6366	15564	4562	8000	4516	13156	16611	14858	11179	16233	13086	2031	8934	3196	15318	15131	1261	5553	7940	23241	11910	12276	3586	3397	14129	16577	6318	16507	20159	6725	12807	7633	13350	16611	14377	4272	563	14650	14372	23859	19201	14668	10329	11407	21837
ARHGDIB	3301	2252	1968	4191	1523	4039	2561	1047	2447	6155	1397	5681	6801	728	1898	229	1449	2166	3380	2932	2040	1982	6457	3852	2001	1309	1956	2583	3376	3422	462	1550	2731	2127	7545	1269	4097	1250	2876	676	126	3691	4096	4533	3238	2479	4155	2207	4014
ARHGDIG	1131	127	81	13	10	142	35	11	18	117	0	97	1002	26	337	24	96	8	25	284	2	1	0	122	298	0	5	102	169	81	47	20	106	8	736	23	208	339	174	16	2	49	182	12	151	38	18	4	171
ARHGEF1	3400	3111	4430	4932	2587	9922	1645	2047	2371	6299	8893	5336	4126	5185	5597	984	3062	1787	4586	6134	915	1700	2503	9556	4845	5914	1347	2132	8338	6143	2387	9798	5136	2308	5763	3322	5656	5043	1957	4317	239	5231	5580	18045	6386	4645	3805	6825	5066
ARHGEF10	1104	435	429	709	113	3079	374	349	326	995	812	1232	1253	2061	662	60	726	119	1095	734	1512	223	455	1419	1425	137	254	308	1656	1287	120	949	1731	254	402	80	1608	569	548	595	47	2344	918	4897	2021	484	720	1217	1839
ARHGEF10L	3866	2579	3227	4926	2776	3942	2090	767	2014	5093	10804	3674	3425	10457	4943	871	1700	2802	6944	3414	1042	2989	1928	5587	3752	4332	1714	2125	5666	8504	3046	4279	4542	995	6750	2732	4253	2122	2808	1504	156	9362	5650	5322	3723	4616	4827	5079	6602
ARHGEF11	2044	1942	1572	3065	1308	3021	1196	640	1566	3592	3857	2764	2989	4374	2531	502	1415	1365	4352	5018	1817	1386	1594	2109	2823	2963	615	1667	3214	3589	1408	3593	2273	1164	2945	1179	3060	1418	1442	2096	117	3324	4327	6413	5773	2006	3358	3436	3501
ARHGEF12	4505	2549	3523	7480	2423	7119	4854	1993	2622	7107	7915	7245	8310	7935	6500	833	2077	3568	9029	5661	11160	2395	2782	7381	4583	8992	908	2799	2965	7202	1319	8548	3536	2682	6868	2776	7037	5006	4746	3101	124	6105	8014	6650	9705	1787	7598	6175	8196
ARHGEF15	52	140	69	353	89	646	341	84	187	200	401	845	674	129	241	34	90	72	269	201	116	64	193	396	54	224	32	101	232	421	87	277	102	33	95	113	267	129	204	91	20	151	390	108	733	264	541	77	201
ARHGEF16	2482	1487	1484	2417	1551	4861	613	1123	1479	3063	4466	1763	2385	3702	3312	377	2204	1410	5389	2284	223	2176	1047	3300	3379	3679	1345	1652	2288	5334	1204	4658	4333	662	3475	2466	3302	1151	2391	732	83	5425	3507	4547	3889	2105	1916	4969	4389
ARHGEF17	174	382	416	1657	361	3939	733	338	1160	1167	2823	2526	1950	470	928	134	459	235	1057	1276	951	236	668	2208	259	760	206	470	686	1004	411	1290	202	149	249	344	1401	483	334	527	27	367	889	516	4205	1048	1781	296	626
ARHGEF18	147.5	147.5	67.5	319.5	67	275	129	78.5	64	423.5	163.5	234	236	251.5	233.5	33.5	128.5	80	291	333	54.5	63.5	123.5	375.5	281	204	47.5	46	212.5	247.5	64	357.5	243.5	96	158	71.5	312	119.5	103.5	72.5	10	259.5	340	567.5	551	156	185.5	229	275.5
ARHGEF19	406	287	501	459	766	1234	314	75	371	688	6856	577	466	853	1790	109	212	443	1072	464	162	493	92	1746	339	2860	229	350	1130	939	486	1107	1753	570	1702	446	542	750	306	241	19	437	776	461	721	709	1824	1148	1027
ARHGEF2	3055	2131	1269	2631	1359	4577	1379	1158	1633	4462	4185	2906	6261	3447	2324	601	853	1662	4238	3652	2430	1288	1697	3656	5345	3717	1070	1870	2007	4047	1648	3190	3196	1904	3161	2048	5249	2114	2404	1765	132	3058	4197	8605	5454	3057	3864	4143	3777
ARHGEF2-AS1	34	12	1	9	3	2	1	0	0	22	11	9	2	28	1	1	0	7	20	6	118	1	0	2	27	21	0	3	4	13	7	12	1	3	8	7	23	16	5	0	1	11	38	98	10	0	5	26	3
ARHGEF25	25	63	225	382	44	992	169	28	102	271	82	649	604	121	190	25	62	46	117	370	149	61	163	570	71	60	65	76	126	182	26	566	64	89	35	42	303	82	127	180	10	64	134	399	759	264	440	40	123
ARHGEF26	132	67	98	116	152	311	221	92	153	206	101	207	568	509	273	37	73	115	494	129	440	159	89	64	199	424	7	235	354	369	26	114	603	12	231	129	367	47	192	32	14	391	184	586	195	67	151	209	127
ARHGEF26-AS1	1	1	4	3	0	3	5	0	49	1	0	3	14	3	0	0	0	2	1	2	14	2	3	0	2	1	1	0	26	6	0	3	3	1	0	1	21	0	1	0	1	10	2	8	1	0	11	9	3
ARHGEF28	1072	324	461	549	465	1202	212	300	288	778	708	723	900	872	659	108	450	1195	1447	854	1450	592	488	996	1447	2528	179	371	1157	890	152	1444	662	441	767	435	1803	592	455	651	52	1825	894	2610	478	534	548	2227	986
ARHGEF3	499	637	349	987	423	1014	637	458	436	1130	362	1345	1680	866	751	82	389	466	589	734	812	640	673	783	1582	507	359	729	923	1194	296	680	1298	468	952	492	898	1028	737	296	34	930	906	2680	1321	713	966	396	674
ARHGEF3-AS1	0	0	0	2	0	0	0	0	0	0	0	0	0	0	0	0	1	0	1	0	59	0	0	0	0	0	0	0	0	0	0	0	0	0	0	0	0	0	0	0	2	0	0	0	0	0	0	0	0
ARHGEF33	5	0	0	8	2	10	4	3	32	8	15	11	8	22	7	0	10	2	3	6	88	5	3	10	5	17	5	2	14	17	0	10	3	2	2	4	44	5	1	5	0	10	11	22	14	2	7	5	2
ARHGEF35	0	92	109	240	109	208	155	76	121	2	178	335	210	621	299	33	80	62	1066	656	1	57	203	828	431	225	18	176	498	623	26	352	490	105	330	92	272	183	496	35	9	87	504	1051	138	131	250	341	610
ARHGEF37	331	110	96	568	183	856	242	125	193	558	227	558	945	589	480	37	275	449	794	303	243	257	400	324	619	1326	109	415	122	1190	68	1168	398	53	343	322	765	139	594	161	19	1983	431	870	601	285	527	620	753
ARHGEF38	549	233	525	356	306	249	404	84	71	263	951	432	505	890	303	56	50	316	808	294	1815	230	171	1067	618	1078	206	223	778	749	202	859	223	401	855	303	642	1052	247	385	13	346	592	1716	596	197	605	926	765
ARHGEF38-IT1	3	1	13	1	6	5	1	2	2	0	19	2	1	4	4	0	1	0	7	0	131	30	13	9	11	8	9	0	18	17	3	1	12	5	4	5	5	7	2	6	0	6	4	3	5	1	3	1	1
ARHGEF39	316	359	359	269	486	571	121	258	276	931	2039	442	620	699	1015	57	342	255	743	360	309	223	408	194	633	1327	346	346	3232	1006	314	358	1218	971	978	405	378	493	785	173	16	650	509	3035	1003	211	929	624	738
ARHGEF4	30	19	229	72	121	684	11	413	45	489	11	185	234	122	54	71	840	18	30	355	90	14	21	466	248	403	25	42	107	43	24	228	67	14	52	220	132	19	29	138	23	2333	14	3330	338	50	142	541	8
ARHGEF40	1230	2075	854	3267	620	2644	917	368	1626	1602	1542	2824	1940	2053	3585	249	622	1533	3441	1345	799	1607	1291	2914	1307	1083	833	1202	11684	4019	1291	1185	520	516	1745	1392	2170	2452	1029	1395	91	3439	2875	1706	3480	1663	2077	1259	1695
ARHGEF5	1290	1050	596	1534	454	1012	359	330	494	1061	1223	1116	989	2353	1250	290	593	616	3141	1840	180	385	715	1858	1791	567	343	552	1384	2577	380	1453	1436	469	1016	283	1414	838	1352	536	33	1030	1238	3602	1519	678	795	1287	1191
ARHGEF6	72	169	115	721	100	904	600	109	286	705	278	1128	1317	91	321	43	185	175	308	343	954	277	316	686	90	196	94	288	115	320	62	268	173	98	89	169	393	98	120	141	3	619	664	565	948	185	469	99	257
ARHGEF7	2644	1843	1164	2495	1107	2577	1670	1000	1444	3684	5760	9994	3018	4992	4297	878	1542	1217	5242	3013	3154	1176	1090	4941	2292	3961	633	1497	2806	3217	1542	6427	2426	1902	3687	930	2410	3009	2169	2218	123	4112	3556	4822	5436	2454	2082	2495	5406
ARHGEF7-AS2	0	0	0	1	0	0	0	0	0	1	0	0	1	0	0	0	0	0	0	0	2	0	0	0	0	0	0	0	0	0	0	0	0	0	0	0	0	0	0	0	0	0	1	0	0	0	2	0	0
ARHGEF9	772	485	748	939	319	778	555	262	402	1697	624	1234	1023	1567	1063	136	213	298	1318	1013	923	349	423	1304	1006	1456	259	549	937	772	572	717	628	591	1290	343	793	1329	605	657	40	665	1504	2094	1777	610	682	753	2088
ARHGEF9-IT1	2	0	0	1	0	0	2	0	0	2	1	2	0	0	1	0	0	0	0	0	25	0	1	0	1	0	0	0	0	0	0	0	0	0	1	0	0	0	2	0	0	0	0	1	3	0	0	2	1
ARID1A	3072	2104	1823	4916	3230	4067	2661	1841	1534	7392	7787	4794	7695	6602	5274	615	1787	2464	7937	5148	1817	2128	2884	6989	3828	8572	949	2281	5580	6652	1588	3683	2858	952	5685	2240	5835	2042	3731	1451	126	6809	7002	6480	6232	3446	7684	6915	6491
ARID1B	2213	1964	2081	4049	1799	3432	2318	1111	1441	4085	5328	3896	3722	4785	4503	424	1590	1150	5684	4384	3913	1396	1653	5825	1958	6605	541	1923	4670	4353	1683	4957	2702	1920	3580	1483	4544	2841	2294	2067	121	5263	3872	7312	5957	2059	4555	4514	4364
ARID2	1022	674	432	1249	519	985	966	434	379	1965	2547	1329	1716	1468	1233	225	371	791	1989	1068	4596	571	629	1643	926	2818	340	559	1205	1749	338	2154	1307	1044	1521	522	1441	1189	881	602	44	1234	1651	2888	2023	586	2376	1798	1290
ARID3A	596	1865	523	2116	1493	771	759	50	736	2279	9343	2023	597	6443	2289	853	770	724	4756	1950	1317	273	383	5018	504	1106	209	250	5238	2628	2956	2687	1857	1608	3507	237	964	1237	523	1648	55	657	2853	1430	5591	835	7154	2458	1164
ARID3B	233	195	241	339	154	441	164	111	147	911	1107	363	430	482	459	82	347	175	531	382	169	166	223	682	422	375	74	138	529	525	327	591	483	438	541	180	453	389	338	194	15	556	614	523	727	167	517	461	503
ARID3C	31	0	4	4	4	10	1	2	2	6	5	5	6	6	5	0	14	0	21	3	1	1	6	6	3	9	6	1	5	14	1	4	5	9	4	5	17	2	12	5	1	8	9	12	10	6	2	7	9
ARID4A	527	335	413	990	399	903	747	231	291	883	898	950	1421	704	1120	176	234	602	984	803	1784	271	463	1111	530	1049	195	517	1763	1182	97	918	829	655	676	323	1198	1038	456	618	43	1078	1282	2172	1338	240	923	945	524
ARID4B	955	630	848	1637	643	1927	1258	273	565	1624	1667	1655	2444	1399	1215	297	468	833	1818	1727	2765	396	718	1759	1549	2006	261	1147	1325	1760	218	2770	1439	1359	1335	487	1873	1597	860	1038	39	1319	1917	2947	2768	528	1769	1443	1765
ARID5A	1192	385	424	1368	875	2191	712	254	494	1043	1375	1237	1332	526	1180	175	682	254	843	1165	248	1064	731	4316	331	1190	568	382	980	1093	473	5095	1083	1325	2183	1123	1252	1254	494	2032	72	998	1006	810	1551	1180	1087	3842	2655
ARID5B	600	883	1723	3580	1258	2435	2492	733	1387	2980	1556	3528	2478	2010	3725	368	1384	1619	1647	2497	5540	668	1598	2759	1552	2098	396	1306	2685	2205	324	1935	2045	861	2599	836	2974	1122	3483	1132	53	2801	3683	1473	5673	1032	3303	1248	2424
ARIH1	1686	1416	1834	2103	836	2636	2145	1378	667	3305	3906	2595	3643	3311	2500	601	1217	1417	2879	2687	4222	1193	1596	3662	2722	4089	846	1634	1811	3048	805	3810	3105	2993	3210	1198	3575	3153	2488	1046	51	2550	3409	2828	4619	768	3434	2561	3990
ARIH2	2415	1670	1285	2425	1898	2831	1274	1272	1155	3556	4936	3080	4050	3670	4117	398	1325	726	4068	2649	2355	1183	1665	1980	2458	3716	1187	1331	5627	4900	1375	3630	2921	3635	4410	1337	1672	2573	1775	1655	68	2924	3039	7652	6037	1804	2765	2210	3733
ARIH2OS	16	18	7	43	16	64	22	13	31	30	92	50	31	80	40	2	45	19	35	17	25	35	22	34	17	40	19	24	70	102	29	54	72	106	110	25	23	40	10	28	3	54	39	66	54	15	38	37	67
ARL1	3216	1752	2189	2814	1454	4107	1759	1978	1766	4512	4000	3851	4181	2706	2451	644	3232	1988	5586	2414	2637	1456	2872	5699	5147	6239	2509	2364	2766	7375	890	2955	4856	4920	5263	1190	4860	5186	4035	2518	154	3448	3144	7943	3991	1663	4690	5293	4423
ARL10	30	118	11	256	49	415	283	15	127	214	135	363	233	341	107	34	55	97	128	236	1165	46	76	368	36	45	30	101	226	182	44	183	207	55	61	27	258	164	66	350	13	131	195	218	780	133	232	45	71
ARL11	19	15	9	139	6	220	152	25	106	71	605	358	162	969	45	53	23	34	738	72	220	36	59	71	18	49	23	61	288	20	327	1246	42	58	624	26	72	596	17	496	7	89	124	20	446	184	60	29	977
ARL13A	15	6	3	12	1	2	9	0	1	17	20	12	19	76	17	1	4	4	17	8	234	5	4	17	4	8	1	5	16	9	4	11	5	11	7	4	8	9	2	10	0	18	17	35	21	3	7	13	41
ARL13B	114	85	199	256	120	553	235	175	45	358	597	423	610	298	315	39	166	75	297	403	644	90	231	231	238	307	32	147	449	298	65	406	156	463	324	181	290	367	191	142	4	324	280	1053	591	90	230	180	308
ARL14	468	254	271	463	140	91	89	190	189	225	39	452	333	133	380	78	618	292	348	912	465	57	138	222	422	351	268	38	955	414	55	227	1263	118	669	40	590	292	212	45	9	210	652	1166	405	27	145	715	238
ARL14EP	390	362	539	839	337	623	572	346	331	745	1076	885	1475	955	703	179	241	243	705	628	1189	347	448	1260	715	990	507	540	1087	1173	151	1157	1176	2252	1366	392	782	1329	740	442	17	867	918	1903	986	296	967	665	1476
ARL14EPL	0	0	0	0	0	0	0	0	0	0	0	0	0	0	1	0	3	0	0	0	4	0	0	8	0	0	0	0	0	0	0	0	0	4	1	0	0	0	0	0	0	0	0	0	1	0	0	0	1
ARL15	684	406	55	1089	395	774	735	261	235	759	1149	1329	1248	742	787	213	250	544	2135	620	1820	426	425	1773	719	827	214	445	775	755	186	1678	453	1251	942	332	872	1200	743	299	25	780	1017	1287	832	366	2498	852	973
ARL16	652	444	851	734	450	654	253	396	520	836	1308	1217	902	1052	1169	165	838	231	1023	836	404	301	501	1062	790	639	768	354	1437	1525	403	1470	1734	1567	1766	454	749	1186	238	299	39	670	1101	1884	1518	575	867	708	1586
ARL17A	20.5	2	18.5	23	5.5	13	8.5	2.5	7	21	61.5	24	31	66.5	49	3	4	7.5	30.5	25	160	7.5	1	30	19	44.5	3.5	7.5	18	45	4.5	34	14.5	16	42	3.5	11.5	22	22	15.5	0	36.5	47	33.5	21.5	3	32.5	23	62.5
ARL17B	27	0	17	6	5	9	11	1	5	20	26	28	29	53	55	4	1	6	22	34	84	5	0	38	24	32	2	10	5	36	5	41	8	5	28	3	15	7	11	18	0	41	52	6	6	4	38	18	50
ARL2	1106	714	867	1930	1815	1717	574	881	1377	1433	3793	2133	2137	1597	1934	321	1415	866	1911	1398	181	1266	969	1896	959	2152	1382	1081	3704	2996	1843	1710	5375	2526	3124	761	2177	1734	2495	911	56	1740	2043	2170	2482	1477	2602	2169	2010
ARL2-SNX15	2	0	0	2	0	3	0	0	0	0	0	1	1	0	0	0	0	0	2	2	0	0	0	0	0	0	0	0	1	0	0	1	0	0	0	0	0	0	0	0	0	0	0	0	0	0	1	0	0
ARL2BP	117	159	60	223	112	277	128	123	149	258	306	380	339	379	174	50	71	162	313	369	143	162	163	384	154	183	101	315	230	159	133	431	195	247	187	184	237	180	157	254	17	220	274	313	443	301	216	271	484
ARL3	407	312	630	521	470	1887	281	341	511	734	910	939	1270	665	809	167	386	217	664	608	188	370	746	1618	666	1012	672	854	396	1746	417	1012	1261	1734	615	498	783	754	796	461	66	1085	639	2261	1217	509	821	928	840
ARL4A	1392	956	404	1101	728	872	976	330	266	1658	1616	1865	981	2599	1972	383	193	628	1606	1691	1457	276	581	1746	2383	1004	412	590	1628	2312	199	1224	2612	1814	2503	288	2353	1425	2613	336	32	799	1059	5212	2473	422	1743	1243	1106
ARL4C	176	342	373	2914	330	5352	1978	1498	460	9593	652	4470	2816	462	1993	115	1128	809	387	2179	706	642	1148	4363	1449	431	287	633	359	1045	113	894	1126	527	374	464	2640	514	1338	328	40	1182	1281	515	3283	706	2852	124	416
ARL4D	14	17	140	161	52	354	40	51	51	34	50	132	162	121	25	17	28	24	44	100	40	5	14	236	16	18	21	19	167	150	68	93	34	113	139	48	195	109	46	40	2	137	153	135	160	92	115	94	32
ARL5A	1035	914	1324	2104	1067	2009	1493	1199	780	2149	3510	2505	2926	2401	2582	272	382	1255	3319	2461	6490	1055	1419	5117	1959	3350	1011	1313	1715	3297	466	3960	2553	6698	2220	1046	1938	4585	2088	908	60	2146	2375	6098	3126	696	3780	2335	3190
ARL5B	1514	634	863	1777	1238	1386	1909	679	512	3636	3311	1870	1736	1151	2456	409	584	849	3857	2084	6851	825	1167	2819	2203	4106	673	1391	1217	3163	437	2487	3048	4366	2015	833	1846	2287	2276	688	15	1989	2650	3960	3277	273	2751	1626	1369
ARL5C	0	0	0	0	0	0	0	0	0	0	0	0	0	0	0	0	0	2	0	0	3	0	3	0	0	0	0	0	0	1	0	0	0	0	0	0	0	0	0	0	1	1	0	0	0	0	0	0	0
ARL6	71	38	47	101	45	153	64	96	13	116	161	126	180	146	94	10	15	54	143	139	213	23	55	119	102	131	43	66	159	124	22	217	56	238	120	68	90	165	64	88	8	106	121	265	238	40	136	80	117
ARL6IP1	8222	5101	7472	8205	4674	6337	3896	4800	7771	15362	12244	15766	12860	7181	17349	1438	5743	3470	15098	9733	10202	4644	6554	11337	12526	14272	7332	11518	11738	31602	2565	14363	36111	15181	24423	6791	10651	13054	13029	5550	388	9898	10294	14582	13475	4034	12293	11126	14876
ARL6IP4	52	81	122	60	43	59	22	45	36	97	191	86	35	86	76	28	79	32	108	74	24	38	57	76	102	151	59	22	82	282	60	45	90	107	151	65	55	42	55	65	9	59	49	219	108	35	109	89	131
ARL6IP5	3125	2726	1271	4506	1640	5469	3210	2803	3864	4699	4307	6503	7556	3715	4025	516	1132	3071	4816	4260	3690	2339	3291	5855	6880	3708	4512	4290	4702	8572	1419	8224	6981	6843	5494	2750	5711	4488	6019	2490	156	3745	5689	9493	5823	2681	5801	3027	5055
ARL6IP6	415	358	401	808	362	711	465	513	389	1182	2030	763	1260	960	1520	81	205	375	1211	991	1080	551	395	807	578	1922	404	377	1200	1599	388	1293	1577	2987	1163	617	830	2165	962	532	16	963	1213	2178	1271	379	926	1157	1142
ARL8A	1733	1179	1254	1536	951	2347	852	889	760	1451	1177	2066	1979	1779	1374	422	1957	586	1887	2722	379	670	1870	2681	2773	784	866	1108	2180	2921	601	2747	3477	1418	2095	684	2777	2078	1933	1309	88	2042	1878	3835	2762	1423	1787	2038	2221
ARL8B	1823	1501	715	2496	1371	3182	2064	1856	1503	3464	4039	3938	4246	2713	3127	322	1109	1134	3615	2844	4160	1393	1964	3552	3675	2858	1615	1904	3117	4432	731	5269	4154	4480	4497	1537	3541	3378	3523	1529	100	2594	2657	5874	4815	1091	3421	2601	3782
ARL9	3	5	12	18	5	207	7	22	12	12	6	44	44	8	17	0	22	16	3	8	10	3	11	17	8	87	8	26	10	11	4	11	9	58	38	6	34	2	3	6	3	8	7	58	25	12	38	3	4
ARLNC1	0	1	3	0	1	7	18	2	6	5	17	8	11	11	11	0	3	2	8	7	11	4	4	8	3	6	2	22	1	11	2	11	9	24	11	2	3	3	1	0	8	3	1	4	7	5	5	2	24
ARMC1	1356	559	627	2117	1195	1565	1478	661	744	1599	2048	2256	2292	1367	2776	158	355	794	1904	1683	5243	789	891	2196	1591	3146	875	1237	2468	2373	258	2289	3122	4842	3192	724	2298	3101	1392	707	36	1523	2496	1947	5160	607	2318	1328	1924
ARMC10	1270	1213	1055	1778	1030	1201	866	767	959	1785	2268	1932	2118	2243	1865	376	477	641	3716	2118	2107	1002	1045	2255	2445	2034	1046	1235	3462	3548	434	2355	4299	2960	2556	716	1968	2669	2715	779	94	1926	1710	8100	2745	852	1936	1778	2447
ARMC12	3	5	7	4	3	12	1	1	2	4	27	7	6	20	4	1	6	4	1	3	7	0	3	3	8	8	3	3	12	14	4	21	4	13	3	4	3	5	3	3	0	5	5	14	12	10	2	8	16
ARMC2	39	40	67	63	66	109	85	16	62	79	170	144	101	189	339	15	16	84	177	577	250	53	38	169	47	44	37	152	165	233	45	104	98	340	88	34	81	89	49	43	6	109	123	224	168	49	130	107	198
ARMC3	28	2	26	2	0	0	0	10	2	1	5	3	64	9	0	0	0	0	6	1	528	0	3	5	16	20	4	1	6	0	0	1	2	8	5	6	1	23	2	8	1	0	13	0	5	0	5	0	10
ARMC4	0	2	0	1	1	50	21	2	6	1	3	14	32	1	6	0	1	0	4	6	19	0	3	19	2	20	1	3	0	6	2	4	4	5	2	1	24	0	0	7	4	82	3	61	11	6	20	138	1
ARMC5	303	577	511	695	346	838	207	256	602	653	1060	946	538	633	981	114	587	294	861	717	111	1054	570	785	411	609	174	359	1192	1121	670	900	837	334	1435	278	527	377	435	312	31	535	644	1330	1095	712	760	667	1344
ARMC6	1495	1024	1328	1908	1319	1523	636	1000	601	2225	1881	1674	2292	2664	2218	218	776	550	2571	2724	409	1270	1205	1855	2153	2437	1977	800	3156	3164	1858	2142	3689	3370	3114	1140	1531	1606	1585	535	94	1368	2004	4314	2923	3147	1576	1237	2913
ARMC7	649	258	628	601	308	978	277	365	372	720	793	754	1159	763	794	125	469	264	651	769	271	493	898	766	674	410	511	220	991	1378	321	946	980	603	1100	339	905	900	597	239	34	1003	835	1771	1100	504	630	852	1153
ARMC8	996	539	1221	1069	647	1274	645	637	659	1586	1607	1207	1857	1051	1637	197	483	704	1354	1346	2490	692	866	1146	1033	1565	652	864	2505	1854	364	1508	1509	1467	1625	528	1331	1225	893	611	32	1317	1753	2863	2190	548	1310	1138	1104
ARMC9	242	178	237	780	185	1272	322	283	132	743	893	869	1153	464	399	49	1088	120	199	666	922	148	337	953	457	712	154	174	401	744	136	935	345	398	292	181	558	427	399	253	35	402	394	1317	1208	330	821	375	477
ARMCX1	15	43	30	245	19	399	134	36	59	158	70	461	341	443	127	13	98	42	64	186	170	50	109	535	48	74	49	119	37	115	39	341	56	337	22	21	187	37	106	56	9	81	113	55	448	147	242	23	185
ARMCX2	29	77	119	611	56	1952	247	71	114	324	123	824	832	661	214	39	61	62	277	427	499	54	206	1255	150	84	79	160	668	331	72	657	47	178	185	46	516	79	297	1178	24	96	421	2795	1189	379	432	864	113
ARMCX3	1114	1147	1045	2733	688	2915	2044	613	872	3738	2558	2946	2829	4832	3294	576	131	909	3132	2546	2356	128	2730	6291	2411	919	459	1276	1522	1762	1231	3571	171	1513	1838	690	1657	5774	1942	2020	112	1678	3881	6877	5214	1915	1528	2445	5906
ARMCX4	278	275	176	303	94	262	154	35	145	153	108	470	498	852	705	73	333	169	287	165	697	11	307	444	174	150	63	89	274	489	134	150	91	40	144	109	357	213	90	311	8	336	430	722	950	161	325	565	529
ARMCX5	453	283	242	889	205	601	567	141	245	1302	728	731	714	1461	1111	111	208	347	610	636	664	203	647	1091	567	524	351	416	618	572	390	702	670	641	975	183	513	1717	362	436	23	677	1108	1085	1480	652	526	550	1341
ARMCX5-GPRASP2	75	102	64	249	60	512	235	38	77	318	237	308	270	305	437	27	71	93	160	192	239	39	86	544	135	125	62	106	119	162	66	270	121	118	108	79	275	226	62	287	15	239	255	342	547	159	242	192	278
ARMCX6	265	149	190	415	103	567	269	137	182	717	348	446	522	535	713	75	38	151	350	376	108	44	329	757	229	110	52	170	405	279	158	509	77	368	396	126	288	673	260	332	39	382	494	874	950	289	249	301	377
ARMH1	14	7	23	18	5	23	7	11	28	34	39	29	43	8	5	4	65	14	6	32	25	29	8	5	16	32	22	10	10	57	10	4	16	5	12	55	20	7	9	13	4	23	17	17	18	10	18	30	15
ARMH2	0	0	0	0	0	0	0	0	0	0	0	0	0	0	0	0	0	0	0	1	0	0	0	0	0	1	0	0	0	0	0	0	0	0	0	0	0	0	0	0	0	0	0	0	0	0	0	0	0
ARMH3	1474	612	727	1370	718	1216	850	429	812	1741	1498	1702	1788	1159	1204	241	757	427	1437	1164	1444	858	913	2421	1353	1760	539	1032	1087	1870	440	1927	2017	858	1485	642	1348	1529	1353	712	15	1410	1633	1940	2198	637	1289	1154	1073
ARMH4	53	39	16	195	21	880	64	40	57	76	58	233	165	30	72	10	39	100	57	102	674	15	74	647	11	56	42	79	183	85	17	127	17	134	77	128	247	182	107	265	17	47	302	112	218	182	192	46	48
ARMS2	0	0	0	2	0	0	1	0	0	0	0	0	0	0	0	0	0	0	0	0	1	0	1	0	2	0	0	0	0	1	0	0	1	0	1	2	0	0	0	2	0	0	1	0	0	1	0	0	0
ARMT1	571	627	700	982	576	1115	747	664	423	1557	2153	1157	1633	1276	1155	128	313	296	1908	1124	1356	632	1157	1238	1261	2283	486	1019	1111	1949	272	1456	1997	2139	1119	637	1263	1993	1843	407	46	918	1329	1753	1440	331	1381	631	1949
ARNT	1217	811	826	2104	928	2665	998	766	1275	1990	2116	2155	2891	1849	935	341	605	1032	1775	2171	2154	865	937	2021	1471	2885	752	1643	1762	2232	639	2631	1367	829	1574	751	2736	1701	1254	1391	61	3007	2749	5062	3550	1079	2318	3238	1807
ARNT2	30	61	16	267	47	1587	186	25	51	2182	121	364	1093	49	156	13	515	240	47	200	188	173	385	571	63	4693	38	51	42	121	36	863	55	75	69	18	369	283	149	162	9	159	494	58	468	111	1583	346	61
ARNTL	121	139	264	383	71	690	297	87	265	488	279	387	401	275	443	46	198	129	710	465	365	174	255	434	234	305	174	171	229	390	141	722	238	242	337	141	276	252	159	255	9	229	408	620	562	152	199	219	316
ARNTL2	636	340	340	904	339	1818	699	1251	367	1659	516	1112	1255	2986	1325	89	758	706	1271	1201	1088	813	1810	541	1136	4317	482	567	515	693	167	916	3963	881	773	886	1202	778	1062	176	17	2707	751	2584	2473	130	884	1681	1248
ARNTL2-AS1	0	0	1	1	0	0	2	1	0	1	3	0	1	3	1	0	0	1	0	0	21	0	3	0	0	1	0	0	0	0	0	0	2	1	1	1	0	0	0	0	0	0	0	1	0	0	1	3	1
ARPC1A	3795	4100	3922	5686	3274	5404	1547	3590	4622	5061	6326	5676	5392	9603	6719	998	3075	3237	16865	7148	1662	3678	3249	5855	7996	5946	3944	5106	9049	13233	3299	7211	11833	6416	7027	2984	7229	5607	8236	2505	262	6947	5848	17039	12468	4642	4889	5937	8223
ARPC1B	4099	5916	3843	8618	3350	12028	3333	5965	4944	6806	5487	12323	7478	7864	11031	982	4721	4437	17839	9158	924	4978	6220	8899	18315	4788	3008	7001	11370	19585	5657	12151	18788	5367	10837	5137	7812	7500	14582	2249	438	5428	7512	17177	15721	9640	5661	5024	11147
ARPC2	6115	6714	7306	11230	5605	13285	6944	7077	5427	16046	11625	15776	15189	16196	14034	1839	4836	4483	14568	14032	5392	5946	11133	18605	16376	11765	7211	8151	9335	16193	4993	17306	20985	22145	12456	5756	12888	13598	14356	4553	447	10440	11731	22507	18445	6993	11380	8514	12527
ARPC3	9476	5270	5867	7897	3850	6575	5055	3921	3934	11209	8355	12006	10442	7792	10962	1351	4648	4041	17665	7205	2174	3554	5712	15163	15012	11056	4880	7051	7674	18296	1429	7439	21975	18621	17979	3391	11828	12479	12788	4101	384	7084	8325	23112	9646	2795	11231	9694	10455
ARPC4	4056	3628	1888	5919	3274	6700	2497	3070	3251	5374	5619	7961	6538	4667	7194	630	3034	1705	9679	6081	1189	3146	4327	6424	7767	5930	3475	3623	7066	12582	2008	9111	16263	8785	12168	2510	6789	6788	9269	1938	202	6443	6686	11921	7196	2658	6437	4886	8011
ARPC4-TTLL3	38	44	2	15	12	9	4	31	7	31	30	17	12	26	57	2	15	12	39	11	33	9	1	9	15	13	8	4	14	25	5	21	13	18	32	21	6	6	9	8	0	22	29	54	30	8	22	14	19
ARPC5	6874	4104	5864	7737	2485	9190	4333	6522	4327	8210	5234	9603	9710	7406	7410	1316	3136	4391	11749	14135	6129	3394	7241	7161	9857	6920	5254	9729	7507	14987	1690	11967	18235	15048	10131	3732	9436	9663	10072	4247	495	7677	8647	16944	11960	5857	7197	6318	11815
ARPC5L	1446	1616	2602	1380	2057	1996	752	1648	1329	2338	3151	1980	2196	2622	2341	550	2063	870	2682	2003	521	1148	2300	2215	2804	2106	1646	1799	3117	5052	1098	3023	3896	2859	2335	1173	1703	2416	2688	960	106	1540	2193	5025	3889	1545	2394	2020	3084
ARPIN	1274	1032	489	1937	487	2358	1275	498	683	2153	3244	2227	2993	3021	2395	468	916	1624	2139	1232	1597	854	1324	1454	1574	2421	386	776	2421	2740	568	2197	1682	788	2725	948	2487	1463	1271	498	56	2513	3712	3404	3414	438	1933	3209	3114
ARPIN-AP3S2	9	0	0	8	0	12	4	1	0	10	10	8	16	8	14	1	5	1	20	8	2	4	3	11	10	10	3	0	11	17	1	13	8	11	10	4	10	10	15	1	0	21	21	18	15	1	8	14	29
ARPP19	3846	2462	2713	3463	1274	4735	3178	4771	1329	6177	5707	5232	9672	5008	4440	699	1726	2504	5407	5023	7017	2303	2415	6303	4620	7401	2322	3195	3798	6749	940	9878	6593	9193	5425	3262	6299	6684	4522	1562	133	5503	5931	13902	8076	821	4928	4139	6259
ARPP21	0	0	0	2	0	0	0	0	0	0	0	1	2	0	0	0	0	0	0	0	21	0	0	2	1	0	2	0	0	0	0	1	0	0	0	0	3	0	0	0	7	0	0	0	0	1	0	0	0
ARR3	15	1	4	21	4	6	4	2	1	32	11	17	8	21	24	2	13	3	10	12	138	3	3	7	8	5	2	0	19	14	6	3	4	16	13	3	10	3	4	9	0	5	17	28	55	1	3	24	6
ARRB1	533	370	959	2196	764	1526	919	482	999	1489	465	1662	2137	694	1260	194	496	683	2022	1164	677	1065	1541	1582	890	1426	392	971	1505	1938	420	1224	2377	246	1029	933	1505	206	2031	661	63	2093	1791	1042	2557	1373	735	724	1049
ARRB2	772	1065	2339	2015	672	3725	958	573	810	1447	1181	2350	2860	1729	1738	494	633	516	2792	1293	460	1314	980	3128	988	2163	881	824	2114	2579	1381	2915	2335	1024	2129	1121	1620	958	1740	989	103	1431	1635	2077	4105	1689	1077	675	1892
ARRDC1	2388	3296	3398	2516	2571	2757	1059	2077	3664	3539	4487	3143	2333	4908	3630	561	4814	1723	4078	2676	493	2095	1548	4453	4553	2670	1654	2166	4952	7354	3475	4889	6595	1735	4088	2280	3439	3683	3488	1930	103	4165	3806	9935	6177	2817	2564	4889	3901
ARRDC1-AS1	289	166	304	266	160	243	109	157	260	294	1000	327	496	585	346	67	362	177	490	297	245	238	258	260	351	513	216	275	654	1327	177	583	585	390	469	203	331	265	246	261	10	187	349	886	482	230	239	417	559
ARRDC2	1103	681	1024	1357	479	2816	762	414	433	1160	400	1614	1227	1203	1047	246	1866	518	1029	1437	382	687	787	1614	1378	2022	275	487	1250	2577	374	1831	1348	757	1442	484	2814	820	755	607	43	2217	1461	4415	2727	963	775	2631	913
ARRDC3	967	806	140	2291	1435	4713	1935	972	728	3328	2384	3068	3464	1391	1797	229	703	1405	2583	1794	3625	695	1728	5423	1374	3086	979	1378	3192	2725	433	2898	2098	4384	2562	1203	3311	2633	1086	1476	62	1402	4629	5384	3610	942	4353	2287	1770
ARRDC3-AS1	25	7	5	18	3	10	6	8	7	39	115	22	43	16	48	2	3	12	34	17	122	12	22	8	17	21	42	5	53	79	2	23	44	28	21	16	18	3	18	3	5	12	14	50	15	3	19	27	28
ARRDC4	1140	622	383	2000	153	2749	820	374	394	741	875	1254	1746	446	965	191	602	506	1121	1391	1326	489	639	2399	544	2012	144	764	2422	686	328	1730	762	838	1289	1035	2320	1214	2575	342	30	1987	1531	1991	1540	693	1643	2444	1099
ARRDC5	3	1	2	4	0	15	3	0	6	11	2	5	3	3	2	0	11	0	1	3	14	6	1	0	1	1	8	1	0	6	3	1	1	2	0	3	4	2	1	0	3	3	4	0	5	4	1	2	1
ARSA	1110	649	134	1597	585	3195	844	1631	1810	2358	3011	2284	1064	1995	831	232	4095	1335	1569	1682	168	879	1226	553	2050	1632	473	637	1247	2340	774	743	2507	264	865	1268	1938	1214	2309	369	37	1906	1429	2338	1777	743	1123	2453	1822
ARSB	222	232	55	792	341	931	425	253	210	782	1119	980	1039	223	443	34	175	573	542	543	664	429	771	1138	195	1897	96	353	724	821	214	713	290	260	331	231	1056	298	458	247	39	990	635	654	1166	382	993	972	385
ARSD	3993	3790	770	3561	603	2388	1976	1312	1868	2392	9460	2430	1927	10624	2762	867	5862	5725	5322	4088	2530	2563	5865	11410	3173	5074	983	1481	3176	4010	1447	3534	3922	1087	6760	3390	7995	5466	5859	5219	164	3223	8533	3696	2510	2820	2109	9852	11529
ARSD-AS1	0	0	0	0	0	0	0	0	0	0	0	0	0	0	0	0	0	0	0	0	0	0	0	0	0	0	0	0	0	0	0	0	0	0	0	0	0	0	0	0	0	0	0	0	0	0	0	0	0
ARSF	0	0	0	0	0	1	0	0	0	0	1	0	1	0	1	0	4	0	0	0	1	0	0	1	1	0	0	0	2	3	0	0	0	0	1	0	1	0	0	0	1	1	0	0	2	1	1	1	0
ARSG	179	133	102	257	70	322	112	63	179	165	102	356	251	198	199	32	85	68	462	306	257	80	184	317	129	144	66	41	770	268	47	446	26	101	316	151	288	189	85	170	11	287	173	608	400	128	245	388	322
ARSH	6	6	6	7	1	0	4	1	5	17	14	4	1	11	9	0	1	3	3	15	4	18	18	2	16	8	4	0	3	9	3	1	22	20	10	6	21	15	7	0	2	2	12	13	4	4	2	3	2
ARSI	4	27	26	169	19	431	47	114	20	140	27	260	129	12	35	20	53	17	16	224	19	32	118	266	13	27	69	30	29	31	12	72	8	22	2	18	87	12	179	40	6	43	51	38	524	129	110	5	45
ARSJ	179	127	250	302	280	495	148	402	124	902	198	266	1832	35	502	26	127	261	149	205	327	747	631	542	598	929	25	114	152	411	13	92	118	426	124	235	985	34	471	11	13	421	109	1934	360	209	508	1551	333
ARSK	106	57	43	256	136	280	169	109	63	198	410	231	420	218	112	27	108	106	215	191	320	53	122	274	240	266	86	198	500	333	32	205	300	345	206	86	225	273	110	168	22	125	298	457	352	97	282	167	315
ARSL	1738	3645	1523	3696	803	436	31	237	908	1956	17934	2244	592	5841	1736	987	544	3469	237	1219	845	1824	2012	5783	1461	3775	1331	941	2432	1904	4470	2437	1810	3408	6662	1199	2631	4105	3216	2484	88	1864	2543	128	1179	2436	4049	3736	7012
ART1	0	0	0	0	0	0	2	0	0	0	0	2	2	0	0	0	1	0	0	0	4	1	0	0	0	0	0	0	0	0	0	2	0	0	0	0	0	0	0	0	1	0	1	0	0	1	1	0	0
ART3	2	15	0	46	436	52	14	17	50	9	19	55	33	6	3	1	3	17	8	10	17	104	352	46	21	3	160	34	74	87	1	1	47	46	18	196	28	84	6	20	5	52	53	21	11	70	342	13	16
ART4	0	2	8	7	0	4	6	0	3	3	1	15	45	0	0	1	0	8	1	3	69	1	0	0	0	1	5	2	2	0	36	9	0	4	1	4	32	100	0	1	1	3	2	9	11	8	2	0	0
ART5	0	3	10	17	15	41	2	0	13	3	3	68	12	3	7	0	10	5	0	7	7	2	1	11	4	0	0	7	28	8	1	55	43	0	1	16	4	4	8	13	0	54	9	25	3	4	6	3	6
ARTN	63	57	75	39	51	72	14	43	109	115	62	22	84	132	69	15	34	16	59	68	21	39	65	49	161	50	31	13	66	158	31	39	32	7	168	99	50	18	64	24	10	83	70	72	151	73	103	43	72
ARV1	845	389	373	582	201	328	267	216	368	644	600	631	849	812	469	90	114	518	1225	619	298	280	261	473	832	619	872	572	708	1318	303	974	1502	1214	935	516	824	1203	933	544	39	646	770	1571	868	508	507	598	963
ARVCF	521	662	151	733	303	1025	232	154	314	440	1730	772	836	2366	834	217	879	425	621	664	295	548	305	547	723	670	274	208	573	2230	1634	813	980	204	751	501	563	721	622	164	49	1742	679	928	1424	381	1115	1263	1390
ARX	3	4	79	13	0	106	2	7	0	9	2	4	22	0	14	0	84	61	40	2	3	14	36	1	70	6	3	3	2	1	2	118	5	1	3	51	667	0	8	2	4	82	5	29	5	2	1	217	10
AS3MT	0	1	0	2	1	4	0	0	8	1	16	12	13	9	4	0	0	2	0	2	0	0	1	8	2	0	0	2	17	3	5	9	0	24	8	0	0	10	0	7	0	0	6	10	6	0	5	0	5
ASAH1	5628	3328	1340	5149	977	7874	3599	2951	1616	6622	6012	5601	9297	5950	2038	836	2714	2192	4310	3873	3335	2764	3932	11327	10467	2996	2949	3972	1748	7586	1603	4764	7722	3577	1736	2887	8952	7960	4561	3914	149	7037	4994	4998	4598	2662	3923	6705	8659
ASAH2	15	18	51	35	9	19	16	8	12	48	5	42	65	15	75	11	6	15	3	26	69	6	26	69	83	33	19	36	48	79	6	48	43	41	1	20	45	76	21	5	1	28	26	123	65	1	32	46	54
ASAH2B	195	66	175	139	110	160	82	76	42	147	242	170	227	188	188	18	99	115	218	119	396	99	109	197	226	260	51	108	161	303	33	366	154	321	514	84	171	281	150	91	7	251	292	491	177	66	224	228	239
ASAP1	431	1132	284	1660	961	2002	1303	323	546	1236	2477	2992	2485	3182	1927	310	286	581	2748	2620	3586	537	562	3063	1443	1996	222	681	1794	1069	344	2225	703	1698	1617	445	1610	1933	465	893	43	956	1844	21314	4576	487	2124	506	2128
ASAP1-IT2	0	2	2	1	4	9	3	0	0	0	2	9	0	4	2	0	2	0	1	2	146	0	0	0	5	4	0	0	3	12	0	2	0	1	1	1	4	4	8	2	0	0	2	45	1	0	2	2	0
ASAP2	1081	689	477	1280	490	1603	626	664	496	1999	1854	1157	2019	2269	2144	170	704	698	2201	1178	1308	332	611	1930	1034	2461	358	419	1142	758	537	1508	784	355	827	614	2109	1326	684	892	39	1352	2099	2943	3110	720	791	1960	1430
ASAP3	330	203	103	742	183	1872	196	232	476	624	539	893	764	245	255	63	433	477	436	392	361	205	309	473	228	546	49	126	192	692	138	164	116	38	345	200	795	115	304	117	21	1117	779	466	752	313	830	1154	109
ASB1	638	601	626	1062	639	1464	378	537	515	1319	2021	980	1417	1888	1296	149	626	416	1838	1361	1215	433	500	856	570	1053	387	386	1119	1479	757	1181	698	871	827	463	905	858	643	507	39	1019	1267	1514	3030	785	1266	747	1382
ASB10	0	0	0	0	0	0	0	0	1	0	0	0	0	0	1	0	0	0	0	0	1	0	0	1	0	0	1	0	0	0	0	1	0	0	0	0	0	0	0	0	5	0	0	0	0	0	0	0	0
ASB11	0	0	0	0	0	0	0	0	1	1	1	0	3	0	0	1	2	0	2	1	7	0	0	0	0	1	0	0	1	0	0	1	0	1	0	0	1	0	0	0	4	0	0	1	1	0	0	0	1
ASB12	8	11	5	14	3	4	0	2	8	3	2	18	14	8	12	0	29	6	8	11	11	0	5	39	17	1	14	2	6	26	12	12	0	9	11	1	17	12	3	55	5	11	29	22	31	46	9	30	16
ASB13	1430	1247	1657	2389	967	1226	1135	764	1213	1583	1269	2671	1647	4555	2800	463	559	843	2946	2248	644	1165	705	2367	1049	1247	432	1702	2054	3802	1704	2546	2881	2128	2260	1030	1798	1356	1288	1260	77	1996	2502	3575	4077	1379	1483	1123	2991
ASB14	34	17	13	13	16	31	7	6	2	29	54	20	28	36	24	5	18	9	38	15	313	6	15	30	16	51	0	8	39	53	9	26	16	30	56	20	30	35	6	16	2	32	24	111	34	4	31	23	34
ASB15	0	0	0	1	0	0	0	0	0	2	0	1	3	0	0	0	0	0	1	1	5	0	1	0	0	0	0	0	0	0	0	0	0	0	0	0	2	0	0	1	2	0	0	3	1	0	0	1	0
ASB15-AS1	0	0	0	0	0	0	0	0	0	0	0	0	0	0	0	0	0	0	0	0	0	0	0	0	0	0	0	0	0	0	0	0	0	0	0	0	0	0	0	0	1	1	0	0	0	0	0	0	0
ASB16	47	45	22	49	11	55	12	15	44	41	90	38	26	153	50	5	67	22	78	47	74	32	16	31	24	49	12	16	76	53	62	98	22	32	48	44	16	30	7	36	6	50	56	108	111	16	34	56	57
ASB16-AS1	314	175	129	346	115	288	130	107	170	272	393	353	271	767	269	37	385	133	406	381	196	157	136	321	217	370	101	178	790	842	170	585	288	211	503	211	237	244	114	231	8	369	484	698	520	142	275	415	671
ASB17	0	0	0	0	0	0	0	0	0	0	0	0	0	0	0	0	0	0	0	0	4	0	0	0	0	0	0	0	0	0	0	0	0	0	0	2	0	0	0	0	0	0	0	1	0	0	0	0	0
ASB18	0	0	0	0	2	0	0	0	0	0	4	2	2	0	0	0	1	0	0	0	20	0	0	0	0	1	0	0	0	4	0	0	0	0	0	0	0	0	0	0	0	0	1	0	0	0	2	0	1
ASB2	36	78	9	146	51	109	145	37	160	265	16	310	718	122	66	23	104	99	78	122	115	140	73	160	71	13	34	64	26	106	45	227	146	19	31	54	111	6	12	102	19	85	259	23	129	358	326	60	32
ASB3	38	23	53	94	36	115	58	31	16	49	154	148	133	81	106	6	20	29	78	96	250	29	42	118	88	100	28	21	115	191	22	164	106	195	130	30	104	140	109	14	6	111	102	222	112	10	113	127	80
ASB4	5	3	21	88	2	1	26	0	5	7	59	3	15	164	53	5	4	7	0	4	30	5	10	5	48	0	3	34	2	35	0	7	0	10	3	9	11	6	11	5	0	6	11	39	0	1	42	23	8
ASB5	0	2	0	3	0	0	0	0	0	0	0	2	31	17	0	0	0	0	0	1	42	0	0	11	0	0	0	0	0	0	0	13	0	0	0	0	1	0	0	4	0	0	0	0	0	11	16	1	0
ASB6	914	675	1023	1072	709	1313	567	627	630	1225	1565	1062	1208	1565	1252	229	2289	365	1553	1100	356	612	993	1528	1095	1045	502	762	1783	1963	539	1416	1644	726	1435	558	1243	1173	1053	737	51	1343	1399	2936	2429	952	1104	1070	1272
ASB7	488	344	726	677	191	629	549	548	300	846	1018	802	1042	876	864	156	322	421	699	684	786	375	376	816	533	761	307	411	1157	890	211	1363	925	905	1005	374	806	890	619	215	5	748	1020	1589	1426	269	907	611	1037
ASB8	973	606	493	1158	404	1159	620	428	544	1356	1646	1301	1438	1188	933	166	563	570	1853	980	802	538	678	1649	1052	1919	468	666	1065	1685	280	2329	992	864	1700	418	1332	1081	1034	739	20	1214	1353	2139	1395	641	1260	916	1305
ASB9	150	210	49	173	102	343	203	109	170	185	1024	206	262	217	252	43	312	247	786	206	86	68	433	820	403	193	211	368	564	173	572	394	508	962	570	152	142	566	36	190	31	237	240	1283	364	374	224	95	999
ASCC1	549	383	486	764	431	742	447	447	348	817	936	1171	999	472	1124	120	254	420	690	674	651	560	531	1334	760	876	554	825	931	1346	290	1716	1567	1617	1286	496	878	960	752	554	30	571	940	2024	1473	424	940	947	1242
ASCC2	1999	1175	1430	2649	1025	3215	1019	1069	1060	3092	4145	2847	2864	3173	3044	356	1458	1113	2548	2707	736	1338	1785	2788	2874	2864	1348	878	2267	6110	1626	1627	3079	972	3213	1140	2481	2337	2521	576	95	3025	3360	6260	4783	1559	2457	3268	3939
ASCC3	1438	1587	1562	2174	1723	2142	967	1011	720	1902	3349	2847	3163	2617	2930	304	738	1534	3678	2908	4474	760	1661	3001	2574	1939	511	2719	1740	3258	574	2199	2510	1441	2048	1262	2371	2838	2624	936	43	2499	2749	3849	5180	1069	2995	2373	3508
ASCL1	0	0	0	2	0	0	1	2	0	2	0	3	8	3	1	0	1	0	2	0	3	3	1	2	0	0	0	3	0	1	0	3	2	0	1	0	0	0	1	0	2	3	1	0	1	1	3	0	0
ASCL2	2195	4545	171	4038	3972	64	1856	21	7972	2992	8399	5761	2884	13030	4502	2317	192	2942	5357	2336	1081	4179	1461	5952	1081	135	1681	3915	9425	5071	3320	5918	7099	4244	13777	1974	563	7758	3277	7006	451	213	4353	4	6517	7258	5824	199	6552
ASCL3	1	0	0	0	0	0	0	0	0	2	0	1	0	0	0	0	0	0	0	1	4	0	1	0	0	0	0	0	0	2	0	0	0	0	0	0	0	0	0	0	0	0	1	0	2	0	0	1	0
ASCL4	0	0	0	0	0	1	1	0	1	0	0	0	0	0	1	0	0	0	0	0	5	0	0	0	0	0	0	0	0	0	2	0	1	0	0	0	0	0	0	0	2	0	0	0	0	0	3	0	1
ASCL5	568	29	2	25	9	26	20	11	4	44	393	2	45	132	64	1	30	43	32	20	19	44	9	225	143	8	29	39	50	24	29	294	323	6	101	23	7	547	172	140	0	26	92	60	34	36	703	26	94
ASF1A	379	391	776	754	405	610	474	535	302	528	985	850	1499	667	957	88	240	423	772	982	1249	389	539	889	428	577	402	956	1136	696	196	1263	1273	2632	1261	435	610	1153	670	431	30	1080	986	2358	1117	281	1150	1083	1076
ASF1B	1127	1101	1339	853	1047	1683	425	1445	696	2231	1625	1767	1746	2496	2705	181	613	485	3225	2095	345	1403	1940	1025	1742	3957	1529	1173	4170	4939	1108	1192	3967	3699	4668	1610	1185	1888	2058	570	101	2043	1332	5484	2863	1677	1276	1897	3670
ASGR1	21	54	270	62	22	107	70	20	27	72	1095	82	73	119	157	61	23	16	78	54	12	24	35	152	103	105	15	279	140	1130	294	417	106	220	138	29	36	456	141	83	16	61	64	113	247	178	77	41	658
ASGR2	4	3	3	17	2	50	22	4	9	13	116	22	34	3	17	0	3	6	7	8	4	18	14	21	4	3	9	9	6	10	4	11	6	13	17	6	13	4	18	2	12	7	24	5	14	32	22	2	45
ASH1L	1692	1435	1656	2804	1107	1916	1633	564	1092	3489	3892	2315	4207	4087	2695	443	803	1102	4805	4416	8269	638	941	3196	2256	3458	420	1756	3061	2953	770	3041	1354	1327	2744	811	3759	1905	1439	1312	75	3199	4012	6540	6209	1538	2890	3106	3445
ASH1L-AS1	46	41	44	42	31	53	35	31	72	39	156	75	71	99	61	14	30	22	67	134	191	26	20	26	40	58	54	67	149	157	49	102	120	133	100	43	28	67	35	62	2	27	93	197	147	36	37	101	70
ASH2L	1516	1021	1783	3616	414	2083	1735	855	843	2253	2124	1444	2663	1824	1339	327	663	1077	2206	2804	2222	1244	939	3288	1941	6345	899	816	4536	2524	343	2359	3645	953	3634	1012	2892	2278	1561	912	61	2123	3410	1887	1477	1051	1813	2042	2491
ASIC1	482	839	1082	440	739	1001	229	164	318	757	961	464	933	758	403	111	288	280	549	827	362	154	182	1285	998	747	236	229	2124	923	115	1341	459	1081	2444	743	463	924	717	650	48	280	414	793	2055	365	1069	263	963
ASIC2	1	13	47	142	1	5	65	4	1	15	1	122	17	177	14	36	0	35	94	14	28	29	1	22	13	2	2	5	53	0	16	20	0	0	123	10	5	4	63	2	5	4	16	132	2	28	10	16	36
ASIC3	223	7	81	17	3	28	6	19	13	42	16	26	23	44	4	9	383	13	23	31	15	23	6	13	80	69	54	8	101	100	8	12	26	18	15	33	26	18	23	7	10	11	25	46	46	19	11	38	19
ASIC4	12	1	6	4	0	7	0	0	5	2	23	9	0	9	3	0	44	3	3	0	6	1	1	103	19	1	0	2	3	2	1	135	1	1	6	6	10	21	0	13	5	5	1	2	3	1	7	2	1
ASIC5	0	0	0	0	0	0	2	0	0	6	0	1	1	0	1	0	0	0	0	1	5	0	1	0	0	0	0	1	1	0	0	0	0	1	0	0	0	0	5	0	0	0	0	0	0	0	0	0	1
ASIP	4	4	6	4	0	7	1	2	4	5	21	5	6	24	6	6	1	6	10	8	132	2	3	5	2	1	0	5	44	7	8	3	5	2	2	1	0	6	0	9	0	3	2	6	9	2	7	1	3
ASL	2058	2560	1824	2276	1246	3442	783	1259	1636	3090	3566	3761	2008	3441	3085	658	790	2143	5656	2711	352	2329	1225	3843	5544	2173	674	2367	4626	5306	2580	3617	4871	1661	2237	1164	3753	2339	3497	945	182	2456	3340	8002	4707	3444	2191	2531	3186
ASMT	0	2	5	9	4	1	4	3	7	1	4	8	5	11	2	5	4	1	8	3	5	7	4	0	0	0	0	1	7	11	4	4	7	3	10	0	0	4	1	9	1	4	4	1	18	2	4	1	106
ASMTL	966	846	832	966	901	1448	840	684	628	2109	3653	1482	1681	1669	1117	280	484	695	3624	860	301	916	575	3366	881	1379	235	291	639	2803	686	1693	3057	511	1374	756	1330	2107	1449	1159	42	2026	1195	1924	1916	1054	1134	1762	3019
ASNS	1508	909	1073	944	1099	2319	508	845	621	2190	3539	2268	2831	5026	4214	374	611	664	3104	1730	889	439	535	1794	3295	4106	1806	1020	1572	5759	951	2712	2100	4219	5430	618	1702	2074	2157	505	110	2293	1892	10029	6300	1335	1549	2961	5712
ASNSD1	925	867	882	1592	1024	1957	1090	738	713	1857	2390	1894	2230	2696	2207	261	511	686	2037	1844	1642	989	1235	2605	1432	2379	820	1148	1933	2599	553	2718	3049	4431	2084	781	1736	4289	1943	1035	73	1410	1916	3277	2468	737	1783	1247	2455
ASNSP1	0	1	0	0	0	0	0	2	1	0	0	0	1	0	0	0	0	0	0	0	1	0	0	1	0	0	3	0	0	0	2	0	0	1	0	0	2	1	0	0	1	0	0	1	1	0	0	0	0
ASPA	0	2	1	44	5	21	10	15	23	35	36	66	57	7	9	5	16	18	7	33	52	26	12	9	12	3	9	9	1	9	6	8	2	6	3	8	9	3	0	3	0	18	19	3	8	19	8	8	2
ASPDH	46	9	13	24	3	5	2	3	1	16	15	3	13	99	23	4	23	4	22	14	32	2	4	2	9	20	0	1	20	18	1	9	1	3	25	1	22	4	0	4	1	14	8	17	13	4	11	10	14
ASPG	52	4	6	228	4	65	7	91	42	128	15	12	0	27	17	17	2	14	20	87	186	8	11	24	12	14	8	4	44	38	43	12	8	1	19	18	11	11	21	172	26	175	46	7	32	24	45	22	3
ASPH	9426	2635	3234	8350	4498	10211	3684	4385	2975	13510	7415	9389	11527	4464	10983	950	1702	2556	9462	11549	17844	5351	4304	11558	15788	42454	2423	6968	6440	9780	1012	9574	10182	7862	13126	8130	17227	19849	10888	2931	269	11845	16922	12321	21023	3143	11630	16921	12669
ASPHD1	191	267	2344	136	120	1681	152	133	480	222	81	419	226	419	259	55	570	247	188	186	112	92	565	317	860	151	56	326	2619	386	165	416	1149	132	1207	156	394	334	275	88	19	145	298	1264	738	309	138	445	627
ASPHD2	151	160	135	284	101	1077	151	732	79	514	61	318	362	148	102	32	740	160	130	257	52	437	610	545	673	348	89	62	159	787	72	265	722	34	190	650	724	309	291	144	28	988	272	1107	546	214	269	634	319
ASPM	1167	516	652	501	738	678	481	532	195	1874	1498	811	1423	1020	2359	139	281	242	3096	1501	3509	349	617	462	1078	2384	369	794	1501	1931	246	789	1479	1470	1836	655	1028	1071	1105	413	32	1401	956	4765	2776	327	1227	1140	1643
ASPN	44	229	48	2709	48	3973	836	32	71	361	22	2339	2417	202	472	38	66	87	153	580	2732	70	319	1744	153	138	81	509	44	552	48	2039	74	282	36	49	612	497	580	549	8	153	176	199	3231	194	1308	58	852
ASPRV1	13	19	24	20	5	94	36	53	15	34	19	42	36	25	31	15	135	20	12	22	17	31	21	44	41	71	12	16	19	61	9	29	76	12	16	32	66	26	29	14	5	146	28	50	28	25	40	25	26
ASPSCR1	1091	750	1516	1339	1015	1760	585	466	836	1685	9471	1490	958	3525	2278	355	1111	683	1558	1863	820	891	690	1947	1195	1643	796	646	2873	3492	1282	5723	3113	1463	2511	822	1295	4477	1200	845	84	1491	1864	3801	2036	1506	3281	1735	2330
ASRGL1	60	70	194	360	393	2005	116	157	392	523	161	530	1626	352	926	36	128	552	621	245	31	589	867	65	425	4625	345	438	785	1126	92	90	322	201	167	1278	1338	78	615	24	35	3086	827	1812	172	236	646	2677	639
ASS1	7007	5246	14460	18659	7362	23377	3330	20582	9982	17710	4255	12759	11552	14719	10547	4430	26607	4204	17355	9246	2041	29571	22668	14025	15285	11181	17407	11182	13880	22975	4973	17448	56293	3450	18011	11748	44520	9585	32598	3679	549	21785	16571	120081	16902	8233	4782	9619	17963
ASTE1	302	300	738	488	157	305	166	102	197	395	528	467	458	475	543	74	194	223	739	497	504	136	174	337	307	470	138	351	977	850	134	412	403	327	609	137	463	228	217	194	15	384	492	891	619	210	367	391	366
ASTL	13	2	1	8	2	5	6	1	6	20	15	7	8	1	11	1	6	9	8	3	6	13	4	3	0	6	2	1	17	8	1	0	9	5	20	3	6	19	30	0	5	15	18	2	11	1	6	5	13
ASTN1	2	2	0	11	0	1	1	1	0	6	2	9	14	1	0	0	2	2	2	5	14	0	0	10	3	1	2	0	0	0	0	5	4	0	0	0	4	0	0	0	6	0	3	0	1	8	9	0	1
ASTN2	79	74	78	115	96	2290	57	97	107	144	92	128	190	172	125	17	118	104	78	122	240	88	130	290	187	81	111	66	199	169	43	53	285	68	49	38	234	232	168	89	7	224	180	454	136	116	307	221	162
ASTN2-AS1	1	0	0	1	1	1	0	0	1	0	1	0	0	3	0	0	1	0	0	0	163	0	1	0	0	0	0	0	0	0	0	0	0	0	2	0	0	0	0	0	0	0	1	0	2	0	0	1	0
ASXL1	1591	2135	1776	4676	2018	2357	2988	922	1930	3163	7144	4729	2602	8269	4392	1215	1188	912	7212	5166	5290	1227	1247	5978	1716	3195	672	1316	5569	3882	2762	5969	3165	2688	6649	1266	2430	2903	1253	2985	138	2697	4400	7043	12105	2109	4121	2020	5161
ASXL2	1246	1192	847	2406	975	2005	1822	917	691	3019	3315	2419	4057	3856	2367	283	618	1079	3710	2309	5789	638	858	2913	1771	2974	162	860	2488	2198	675	2786	1380	1146	2180	820	2010	2470	1744	978	71	2041	3681	4876	4535	733	2192	1870	3062
ASXL3	1	0	0	53	27	109	7	20	6	22	3	62	46	125	157	2	1	61	8	104	58	7	9	68	5	57	1	13	107	5	28	84	3	2	12	2	13	49	2	3	2	176	272	90	18	3	12	207	0
ASZ1	0	1	0	0	0	0	0	0	0	0	0	1	0	0	2	0	0	1	0	0	5	1	1	0	0	0	0	0	0	0	1	0	1	0	0	0	0	0	1	0	1	0	1	0	0	0	0	0	0
ATAD1	2119	905	1386	2123	1283	2035	1349	1425	857	2985	3335	2591	3774	1588	2725	417	804	637	2775	2042	4101	787	1248	4321	3018	2996	921	1292	1681	3686	452	4710	3151	4749	3444	990	2635	3059	2356	1422	25	2500	3300	5477	4281	173	3105	2533	1802
ATAD2	1780	635	1746	1155	1659	610	1224	1069	653	2748	3806	2195	2932	1743	6003	275	404	624	5254	2386	2751	960	1231	1429	1762	17025	459	1386	5122	3001	332	2297	2793	4640	4590	785	2225	2750	1292	468	52	2099	2460	2765	9185	540	2106	1857	2781
ATAD2B	428	304	264	601	383	451	487	130	214	781	1943	690	618	935	918	112	139	288	951	579	2627	207	275	664	493	783	102	301	684	947	161	719	377	619	885	178	541	612	161	309	10	679	785	1490	1029	155	861	679	620
ATAD3A	1078	863	1896	1520	1642	1856	399	1301	833	2667	2917	1643	1571	1871	2085	323	1176	398	3230	1940	164	1162	1605	1385	1814	3453	989	689	3071	3714	930	1869	3482	426	3303	1190	1162	1596	1838	317	125	2039	1673	3016	4324	2085	1661	1716	3275
ATAD3B	996	550	1238	974	1860	824	333	807	634	1848	2957	1277	930	1757	1706	239	1207	307	1646	1151	318	591	1505	226	1149	2157	546	556	1894	3383	741	767	2889	510	2449	820	592	1099	872	313	20	655	1136	2865	4279	585	1015	1282	1593
ATAD3C	43	163	24	184	27	437	20	5	161	47	170	222	195	346	173	36	20	42	416	551	52	13	11	37	57	170	118	84	388	139	86	36	5	22	530	56	43	226	15	135	30	20	376	181	196	267	34	344	893
ATAD5	327	123	190	241	265	296	214	140	103	642	986	426	441	734	728	51	101	113	771	460	4019	157	193	188	291	911	106	136	403	510	86	281	473	574	666	245	200	623	201	142	18	459	526	882	771	87	314	325	737
ATAT1	671	487	283	615	306	377	366	123	289	509	1970	660	706	1324	536	268	564	228	1214	630	531	311	259	758	302	1020	155	409	1160	1198	484	1095	577	605	1088	291	446	508	281	452	12	623	714	1511	886	164	510	681	888
ATCAY	0	3	0	5	0	2	1	1	0	2	1	3	7	1	15	0	2	0	1	7	11	2	2	46	2	2	0	3	2	3	3	10	3	0	0	4	4	0	2	5	11	0	1	1	4	9	14	2	3
ATE1	1385	861	1009	2195	998	1104	1060	914	655	2745	2630	1808	3129	1266	2062	283	513	996	2037	1685	3316	683	934	2344	1462	2541	897	1392	1674	2243	527	2354	2337	2248	2178	887	1887	2348	1564	1557	44	1580	2907	3715	3540	636	2691	1747	2696
ATE1-AS1	31	15	41	18	12	1	3	1	11	5	15	17	38	26	29	3	10	39	4	9	14	3	11	0	9	6	2	2	36	89	0	17	7	22	25	9	29	7	3	3	4	14	10	46	58	10	13	42	14
ATF1	477	380	701	984	398	1144	767	453	284	1250	2601	1050	1399	927	1356	127	288	398	1691	990	996	534	793	1398	808	1806	391	485	1175	2128	243	3086	1056	2077	1964	494	939	1575	716	424	41	1105	1287	1990	1469	388	1497	1241	1787
ATF2	867	636	861	1692	718	1979	1300	843	568	1681	1934	2156	2657	1849	1518	242	380	906	1434	1751	3287	728	783	2323	1335	1906	598	1017	1427	1939	468	2015	2376	2139	1881	713	1715	2635	1573	730	56	2041	2131	3649	2152	527	1948	1795	1840
ATF3	2174	496	620	1271	1196	2496	1036	1590	492	1352	1298	1541	1639	1246	804	335	1758	765	4548	4701	782	772	908	3435	4171	2782	838	419	2044	4996	350	1315	3938	1237	1156	558	2283	1672	1046	232	91	5496	1955	1544	1965	1797	698	11213	780
ATF4	7620	5080	4831	8173	4624	17614	5250	5319	3435	18291	20672	14006	14182	14016	15752	1954	9100	3187	11548	8753	2512	4556	4779	15832	15532	22561	6345	4416	9334	35034	5435	13112	29626	12924	26696	5272	13029	21529	10840	3011	393	12609	12466	41658	24933	4116	13157	16444	15808
ATF5	1044	760	1653	1627	556	2925	648	786	985	2803	1306	2388	3080	1155	1460	179	874	529	1558	2473	85	1268	1551	3042	2474	2507	537	856	2398	2319	397	1415	2156	1086	2784	1237	2461	1190	1969	460	54	2235	1618	2834	2164	822	2737	1386	1424
ATF6	1728	1474	1565	2940	1136	3568	1500	1345	1285	3656	2602	2792	3504	3236	1948	560	1125	1549	4257	4332	3622	1090	1926	3648	3023	3976	1250	2290	2603	2768	686	4831	2639	2613	3198	1004	3741	3115	2274	2551	96	3516	3513	5444	4647	1887	3050	3183	3475
ATF6B	3740	3101	3258	7184	2808	4915	2629	1905	4513	5713	10259	6671	4996	5286	7446	670	1666	2346	10903	6071	804	1806	1772	9901	3459	10866	1264	3939	10869	8305	2360	11246	6423	4414	10801	1895	6243	6609	4134	3813	151	6413	6954	10700	8108	2715	6075	6363	8981
ATF7	1175	1079	667	1580	718	1636	1015	487	511	2106	3229	1730	1873	1612	1149	286	766	734	2300	1115	2125	512	692	3495	1550	2773	376	824	1227	2258	456	2104	1071	989	2070	539	2280	1592	1324	674	33	1389	1957	3379	2466	704	2602	1735	1610
ATF7-NPFF	86	43	19	55	18	34	18	5	21	53	134	51	33	70	29	7	55	22	58	31	51	24	33	23	59	62	6	6	27	118	41	33	12	52	54	21	52	9	26	27	5	37	24	99	79	14	55	82	33
ATF7IP	1683	1544	1559	4247	1320	2411	2654	936	785	3339	3867	3343	3456	4177	2561	386	1628	1862	4418	2519	10215	985	1108	5624	1975	4096	616	1593	5457	2325	934	3248	2188	2199	3177	835	3789	3151	1480	1718	68	3208	3796	8312	4597	1092	4312	3148	3245
ATF7IP2	94	203	369	217	174	110	126	56	314	196	921	448	391	233	571	36	62	224	436	561	1046	27	419	323	309	420	428	241	355	57	147	635	151	643	944	160	247	13	285	138	18	358	718	17	553	171	645	506	437
ATG10	216	148	62	173	201	206	149	118	205	282	276	278	299	372	290	50	127	139	569	224	329	122	230	373	251	243	203	171	607	512	81	243	546	481	361	131	261	450	313	160	17	160	299	829	430	259	309	397	360
ATG101	974	547	955	928	703	1685	444	848	554	1911	1807	1194	1433	976	1452	194	1245	435	1889	1275	122	735	979	1695	1335	2219	1137	419	1494	2024	758	2795	2406	1120	1981	578	1329	835	1270	461	50	1161	1160	2356	1872	1717	1505	1491	1457
ATG12	925	739	476	1496	722	1607	921	757	380	1533	2352	1630	2585	2003	1460	252	533	761	2391	1311	3675	317	986	2546	1736	2109	703	852	2512	2693	321	2541	2356	4816	2016	743	1748	2630	1614	674	60	2228	1595	2752	1848	412	1598	874	2343
ATG13	1511	1609	2650	3860	1421	4467	1528	2085	2202	2999	3323	3890	3030	2623	3199	436	2221	1632	3798	2802	1110	1576	1545	4016	2268	3648	773	1191	3654	3856	1288	4827	3526	1776	3822	1279	3655	1840	3224	1688	97	4037	3370	5833	4364	1630	3406	3116	2781
ATG14	722	426	474	946	450	988	566	373	397	923	549	882	1142	727	776	126	1059	561	526	700	1763	399	450	781	538	803	297	395	1998	1113	228	611	992	567	571	377	1113	780	588	846	22	858	1043	2017	1294	282	1034	784	422
ATG16L1	1203	1557	1358	1938	1249	1216	849	931	711	2724	2145	1909	1313	2751	1971	328	1096	690	2244	2064	1568	895	1373	2580	2523	1387	1345	1088	2179	3888	850	2542	4572	3347	2187	1146	1883	2807	2275	1090	67	1912	2024	4709	4435	1403	1535	1548	2248
ATG16L2	806	419	279	649	320	636	226	132	541	898	2229	712	381	1447	823	85	683	273	639	607	1073	487	193	160	404	988	130	257	823	1344	526	281	599	187	873	760	337	315	239	257	22	944	1212	1207	1711	211	471	1056	548
ATG2A	1271	1229	2034	2857	1321	1772	1160	1510	1551	2523	3072	2395	1983	2679	2332	373	2828	938	2886	2063	486	1375	709	2516	1646	2561	537	879	3098	2482	1420	3149	2060	575	2921	1304	1814	1360	1444	1247	66	3105	2877	2366	5458	2057	1643	2465	2811
ATG2B	973	383	501	1492	524	1703	964	311	519	1241	1171	1366	1061	998	1598	134	735	776	1493	1276	2007	487	758	1437	542	2759	251	723	1134	1447	216	951	684	400	766	694	1796	1094	546	1108	26	1658	1673	2098	2444	552	1137	1391	839
ATG3	1557	1267	2791	2199	1397	2399	1268	1703	1612	2036	2194	2804	3046	2190	3023	416	1606	855	4249	2564	1446	1445	2867	2925	2258	2779	2964	1715	3472	5132	863	3167	2760	3368	4500	1156	1970	2877	1821	1242	112	2397	2323	5419	4177	1730	1695	1851	3445
ATG4A	372	196	289	664	224	727	335	272	266	986	275	749	792	704	713	66	196	163	765	653	183	187	691	495	1124	448	444	406	414	648	217	442	245	431	632	149	541	595	540	280	32	504	827	1314	1084	467	364	333	858
ATG4B	1715	1695	2577	2077	1759	2336	795	1137	1628	2466	5336	2525	2082	3234	2964	496	2363	940	3164	2875	856	1540	1159	2840	1769	2498	1504	1232	3372	5304	2709	3035	3720	2865	3285	1244	2378	1980	2146	1218	119	2393	2672	4781	4400	2074	2132	2179	2915
ATG4C	299	71	248	378	184	419	304	130	148	512	522	528	761	406	402	56	101	249	537	329	739	181	217	447	352	707	156	160	348	607	47	299	566	523	483	158	563	666	402	103	31	406	592	657	663	149	481	469	646
ATG4D	834	611	674	874	596	1172	252	848	525	780	528	756	932	1505	565	147	1021	378	2018	928	132	730	511	1032	1161	971	715	554	1319	2234	911	1274	1309	731	880	844	1048	907	796	454	45	901	1150	2044	1128	1574	663	868	1032
ATG5	1177	1124	1534	2223	1081	2048	610	1074	970	1383	2087	2438	2481	2125	2550	238	739	1276	3329	2511	2040	1163	1656	2169	1707	872	1465	1942	2449	2706	549	3175	3570	5253	2228	884	1731	2703	1907	1111	63	2209	2276	3313	2601	851	1900	1871	2972
ATG7	662	551	336	1286	396	1505	520	567	708	1242	1061	1332	1248	944	1422	102	553	399	1036	1057	1438	641	534	1134	707	1590	1042	437	1145	1131	376	1041	1815	1008	1161	576	1053	1048	1075	331	24	305	1304	2282	1804	673	873	1279	1112
ATG9A	2012	1657	3251	3702	2274	4655	1288	2254	1597	3859	5788	3295	3912	4780	3363	626	2682	1382	4038	4812	686	1544	1928	5115	2887	4143	1164	1759	4195	5415	2823	4253	3555	2509	4619	1734	4285	2191	3744	2500	105	3546	4133	7021	7036	2780	4278	3477	4557
ATG9B	192	541	72	242	50	72	77	75	310	116	188	266	103	499	216	35	58	69	431	489	96	19	38	1297	174	21	101	54	558	283	65	817	439	121	365	154	311	531	106	391	29	42	154	112	772	552	100	12	230
ATIC	3552	3910	5521	5200	4018	3469	3226	3103	2215	6447	11626	5548	5586	10623	7455	1065	1990	2325	8086	6764	1632	3003	3489	9715	5011	8489	2066	3006	7918	9534	3344	7215	8748	10057	8926	2306	5016	10345	7057	2765	212	4802	5752	13746	9896	3782	6032	3506	11355
ATL1	142	157	51	322	19	362	189	110	135	132	93	386	316	145	347	56	106	147	279	213	264	114	219	310	39	123	87	124	192	142	78	284	271	453	270	64	316	310	49	183	20	157	445	240	560	189	316	272	135
ATL2	1406	1109	1786	1951	1105	1610	1496	1089	684	2602	3510	1939	2485	2804	2938	318	601	1230	2689	2156	3102	1099	907	2540	2249	3936	1185	1070	2407	3408	649	3287	3111	4330	2464	1164	2248	4114	2303	942	91	2330	2415	4487	3600	799	1908	2731	2696
ATL3	2023	1753	1143	3013	1315	4458	1865	2411	1646	4118	949	2440	3448	1706	2757	132	1293	2524	2279	2200	7931	1854	2536	1952	3674	3834	1711	2514	1305	4356	355	3825	3864	1699	3123	1962	4511	1963	3847	2207	64	1426	2686	2939	4493	803	2641	3191	2042
ATM	988	553	698	1612	558	1144	1130	284	507	1564	2573	1749	1651	1940	1512	266	286	432	1534	1142	8730	315	417	765	917	2268	161	624	855	1157	284	1703	871	1729	1760	577	1065	1396	609	762	26	1156	1727	2410	2215	228	1596	2385	1899
ATMIN	1335	1210	1150	2612	992	2054	1340	971	1092	2830	2804	3078	4744	2446	2525	298	1333	1084	2044	2542	2719	1375	2183	2789	1887	2338	750	1648	2071	3122	584	2648	2799	2484	3629	1226	2574	1818	1973	1228	39	2725	2531	4693	3575	909	3035	2600	4305
ATN1	5774	4116	5078	5874	3561	6891	2898	2208	3264	8317	7095	6830	7444	4654	5231	1080	4422	2297	11644	5888	568	3084	3913	14229	6128	9776	1672	2117	6348	22939	3518	8794	6077	2230	10230	2625	7692	4513	3861	3778	156	5587	8796	13425	10884	3232	7389	8919	7541
ATOH1	133	16	21	747	307	1472	148	190	156	1588	16	399	323	274	1421	142	2	1019	436	100	1	336	65	5	129	4906	31	70	88	338	300	0	107	10	71	369	2955	93	209	0	50	22288	986	17888	44	294	1596	8763	18
ATOH7	15	6	1	12	1	6	0	5	24	3	7	4	19	9	4	1	6	9	5	11	19	0	5	3	2	1	1	0	39	40	3	5	4	15	11	1	8	8	1	7	0	4	9	30	10	2	3	9	8
ATOH8	326	24	3	84	122	109	34	25	131	193	751	115	618	94	200	14	14	436	29	37	76	51	40	119	32	135	20	518	8	181	43	302	37	91	418	35	343	723	608	25	10	30	485	185	126	99	1122	1374	27
ATOX1	561	731	474	1144	886	1527	608	558	535	1111	1990	1680	1335	1146	956	226	930	455	1659	1343	648	718	1198	2080	1514	747	1584	839	1546	2959	619	1673	2853	1757	1100	562	1263	1463	2058	723	69	896	874	2913	1914	1171	1357	785	1571
ATP10A	47	72	263	603	81	937	223	43	93	330	73	571	436	84	219	17	136	51	160	443	304	81	235	661	59	100	76	96	48	144	66	235	70	49	31	54	426	28	74	81	15	140	188	94	774	238	353	45	122
ATP10B	8673	5967	849	14495	4038	1348	6007	1616	3915	14019	7258	6894	8420	21799	4343	2254	556	5468	14806	8578	12094	2619	3360	13781	10063	2517	2175	4220	12517	12566	3973	4726	8017	2301	9962	1069	10176	7696	7838	5041	304	6868	24859	11976	22667	6604	5773	6477	11505
ATP10D	289	162	73	521	263	1176	730	296	191	609	376	1063	895	624	229	25	438	410	311	572	1382	328	578	1084	365	458	149	242	171	506	68	684	289	160	265	418	619	661	55	218	35	1253	1014	775	905	408	652	654	779
ATP11A	2302	1930	1776	2352	1758	2627	2703	844	1158	5977	14565	4214	2788	7047	4347	870	1670	845	9515	6745	3022	928	1521	10020	2659	4541	353	2491	3452	5262	4538	10054	2615	2110	3924	1355	2690	4124	1716	3376	209	1611	3305	6305	8318	5055	3382	1548	8091
ATP11A-AS1	0	0	0	1	1	1	0	1	0	1	2	0	0	1	0	0	0	0	1	1	118	0	4	4	0	2	0	0	2	1	6	3	0	0	0	0	1	0	2	0	3	0	1	0	0	0	1	0	3
ATP11AUN	0	0	0	0	0	3	0	0	0	0	0	4	1	0	0	0	2	0	1	2	4	0	1	0	0	0	0	0	1	1	0	0	0	1	0	0	0	0	0	0	0	0	0	1	0	0	0	0	2
ATP11B	2692	2206	1840	2789	1588	2599	1682	1277	1277	4079	2779	2757	3990	4045	3885	541	946	1890	5065	3686	6167	1418	1646	3234	3929	3683	1230	1648	3539	5630	599	3339	2293	1225	4145	1193	4683	2052	2467	1293	58	2599	6533	7454	4682	878	4933	4770	3663
ATP11C	506	355	247	1133	342	607	961	427	249	2794	612	1334	1542	1357	1954	143	314	305	1758	1366	2613	329	740	1157	685	894	108	549	1145	953	227	590	1108	849	771	395	609	1576	530	641	38	842	1344	1989	3173	409	697	522	2364
ATP12A	12	1	2	0	0	1	3	1	246	1	0	0	5	0	3	3	0	87	5	0	4	0	0	0	54	0	6	2	24	17	0	0	1	1	11	0	16	2	23	4	15	2	191	2	36	22	27	2	4
ATP13A1	3892	2716	3793	4856	3152	4095	2004	3081	1850	5957	4253	5158	4489	4995	3253	733	2682	1703	6635	5277	676	2308	2499	5653	4745	6740	1358	2485	6376	6013	3523	5304	4945	3262	5104	2513	4420	3151	3486	2062	233	5564	5001	10692	8164	6732	4406	4680	6085
ATP13A2	2994	1892	2465	4308	3615	3757	1059	2365	1879	4007	5213	3386	3146	4554	2716	583	3196	1567	7880	4021	287	2792	3417	2426	5025	4404	1715	3300	3252	8351	1981	2302	4457	597	5244	3891	5593	1663	5233	1506	196	5707	4822	6188	6090	5413	4093	4385	7055
ATP13A3	2669	2996	4572	4342	2575	2973	2863	1654	2089	5312	13046	5433	5623	5540	5916	996	755	2000	11768	6901	14941	1499	2203	5826	4818	8096	1124	2300	11230	6860	1289	5774	3932	4210	7921	2314	4877	5557	4012	2707	110	3800	6798	10912	10087	1437	9815	3391	8729
ATP13A4	34	7	1	90	7	40	2	15	122	110	12	38	10	10	2	2	0	29	91	77	41	16	48	18	19	82	11	6	58	86	5	10	3	2	6	59	31	5	1	0	2	238	171	22	7	10	3	30	34
ATP13A5	0	0	0	1	0	2	0	1	0	1	0	0	1	0	0	0	1	0	0	1	13	0	0	1	0	0	1	0	0	1	0	2	0	0	1	1	1	0	0	0	6	5	0	0	1	0	0	0	1
ATP1A1	31249	29310	33617	58415	31098	47150	28658	35942	38879	56789	84419	46781	55086	155947	72233	7716	10874	43943	158563	39454	9367	38187	26863	81599	43409	78900	39081	34423	54677	132292	41383	42375	51482	25170	111963	42706	81588	83340	35453	18388	2679	34063	71868	66280	78830	64701	97115	95200	180271
ATP1A1-AS1	42	71	52	72	40	74	58	65	79	62	140	63	82	195	117	19	58	63	74	48	213	52	41	42	27	98	82	31	94	146	61	74	127	51	62	115	100	54	56	28	9	59	90	68	129	42	63	130	113
ATP1A2	13	35	0	108	1	10	59	1	15	12	14	40	610	56	42	3	9	16	38	15	159	0	4	44	20	0	7	11	1	25	5	108	14	3	5	4	44	5	4	30	13	4	61	1	16	117	56	73	14
ATP1A3	10	36	292	82	8	611	32	17	19	56	23	161	134	243	125	31	418	47	383	85	31	84	29	61	110	8	48	38	3058	33	39	119	31	9	124	80	72	34	45	24	30	101	80	32	219	201	105	8	36
ATP1A4	0	0	2	4	0	0	3	1	0	4	0	9	5	0	0	0	1	1	1	5	18	5	1	4	2	0	1	1	3	1	3	0	3	1	0	2	1	0	0	2	4	0	2	1	4	0	2	2	1
ATP1B1	16362	15213	4474	11617	10424	42188	4934	7169	7521	27122	10222	13176	26423	22498	18156	4904	12673	15439	32301	44872	6585	17610	20187	16304	94093	35828	23651	42414	14565	29780	3353	11143	31683	10678	32529	31170	43761	23065	22905	8510	1171	42041	36966	64321	15896	14748	24663	55252	20084
ATP1B2	9	20	19	59	11	66	58	3	24	21	93	53	110	11	27	6	7	12	31	19	20	9	6	77	11	18	1	15	11	26	9	32	21	2	13	7	31	20	9	19	10	8	65	11	28	20	53	27	16
ATP1B3	3959	3405	11799	7040	4718	3972	3634	5228	4712	6275	6110	7985	5532	7482	7904	1294	5080	3008	12787	8779	2689	3535	5054	5009	6018	5692	2219	6197	9966	22987	2573	10489	10097	10722	13496	2629	11309	11006	9043	4264	268	3531	9103	9085	12425	4335	8984	3084	10440
ATP1B4	0	0	0	0	0	0	0	0	1	2	0	0	0	0	0	0	1	1	1	0	8	1	0	0	0	0	0	0	0	0	0	0	1	0	0	0	0	0	0	1	6	0	1	0	0	0	0	1	0
ATP23	222	144	269	303	151	241	114	115	215	554	481	348	292	245	332	34	117	177	772	201	190	134	226	268	318	565	286	140	452	695	100	480	517	705	800	130	484	357	295	101	5	246	433	910	367	138	493	422	435
ATP2A1	114	35	135	48	31	34	6	18	35	48	372	81	27	89	79	15	627	24	64	55	434	49	67	9	30	103	19	11	103	116	67	33	39	73	163	84	35	21	12	33	6	64	70	83	56	18	35	54	38
ATP2A1-AS1	10	13	55	28	29	20	8	17	22	13	71	45	74	26	21	0	7	0	17	14	10	11	4	12	14	37	19	15	104	207	16	34	50	39	184	14	12	40	16	23	5	23	21	56	43	10	5	14	59
ATP2A2	11447	10161	8796	15570	10109	17101	7880	10426	6901	27728	16622	16991	26318	19103	17725	2795	7374	5752	34209	16833	11136	6798	10101	21377	22135	34895	5529	10520	19622	17471	6844	7257	13605	7982	22292	8268	22415	15981	12099	6604	578	19185	21203	28310	37234	11347	24508	19624	23039
ATP2A3	6069	3916	259	6055	1484	11902	732	3115	3105	10939	2400	5632	3789	1465	2057	344	963	5968	4419	2550	299	2746	2537	5307	6544	15973	987	2411	1673	3273	2218	7405	883	316	1913	8118	7121	2019	2486	1919	306	13257	9686	30171	2441	7274	6855	17053	831
ATP2B1	2406	1459	955	2708	1308	3668	1388	1389	935	4616	2627	2791	4861	2578	2815	398	1293	1153	5061	2325	3974	858	1306	2773	3506	7267	543	1228	2246	4687	541	1153	3077	1151	3031	1258	2746	1957	2253	751	74	2144	3575	6277	4440	626	5929	3019	2797
ATP2B1-AS1	18	32	15	39	19	32	20	10	6	25	45	78	58	29	26	7	25	14	71	47	63	15	12	58	21	40	7	16	69	112	8	27	22	20	60	25	31	14	13	7	2	14	55	71	67	14	91	47	19
ATP2B2	1	0	1	2	1	3	3	0	1	3	4	10	5	4	5	1	2	0	2	5	19	0	2	16	4	1	0	0	2	4	0	3	3	2	0	0	5	1	0	1	15	1	2	1	1	2	2	1	2
ATP2B3	0	3	1	5	0	0	0	0	3	3	1	2	9	0	6	0	0	1	1	1	13	0	0	0	2	0	1	0	2	0	0	1	0	1	0	0	2	1	0	0	21	0	0	0	1	8	1	0	0
ATP2B4	1758	862	559	3112	413	4175	2847	504	938	3721	1028	3703	8470	2149	2055	296	848	1292	1837	2674	5438	1201	1141	4891	2999	1464	271	1478	758	1409	403	1783	1674	222	1190	725	3552	1313	2156	854	72	1759	3929	1288	5390	1681	3404	608	1162
ATP2C1	3990	2600	3249	4817	2528	5110	2507	2791	2481	7392	5357	4720	7002	4624	5690	809	2189	3207	8039	6341	5032	2274	3851	6957	5375	6686	1865	3004	7965	6787	1358	7130	5437	3532	6107	2897	5657	5523	4015	2627	104	4970	6018	11022	8517	2131	5755	5656	5701
ATP2C2	1777	1204	913	4380	1495	4994	525	264	1231	4431	4564	2515	2426	3697	5546	407	454	1784	5782	2303	1100	1863	1591	4315	2526	5728	986	2589	6247	6951	1878	4264	1104	2126	3942	2409	3912	1537	2033	963	216	8306	4803	9012	3655	4787	1620	4629	11424
ATP2C2-AS1	38	19	41	43	27	35	4	6	21	49	105	40	8	90	86	6	17	17	62	58	135	28	13	18	55	113	3	34	53	214	51	38	12	10	65	67	37	9	11	35	1	104	36	270	74	21	28	69	79
ATP4A	1	0	0	1	0	2	0	0	0	0	113	0	0	0	3	0	1	1	0	0	4	0	0	0	1	1	1	0	3	0	0	0	0	1	0	1	0	3	0	1	10	1	2	0	3	1	12	0	0
ATP4B	0	0	2	2	1	1	0	2	0	2	1	2	0	0	2	0	2	0	0	1	5	2	1	0	1	0	1	0	0	0	0	5	0	2	1	3	0	0	0	1	7	0	2	3	1	2	1	1	5
ATP5F1A	10927	6643	5474	12947	8129	20172	4990	17014	8401	24332	16069	16913	29634	15463	14538	1886	19979	9769	24228	9264	3095	17587	16917	20310	20992	29615	23581	9112	15418	22693	7122	13640	38611	14802	18215	17722	23084	16353	26017	4844	678	25766	17707	23541	19930	11893	24876	21728	15714
ATP5F1B	34037	19043	16843	26552	22186	29806	11412	32469	20421	57474	56160	30125	52764	32727	30618	4353	36763	15256	72987	21692	5305	29306	26151	40872	41950	78764	34864	21406	30837	70342	20007	55715	47713	37807	48129	38586	45507	48235	32769	14726	1543	35538	37515	58990	48793	32353	45720	30756	49575
ATP5F1C	9013	3602	5900	6273	4703	6257	3129	4584	4653	8011	8166	9383	10272	11188	8011	1235	3458	3784	13777	5667	2539	6140	4870	12538	10052	11176	10014	9483	5832	19647	3060	9886	20886	19775	12837	6376	6366	12651	9755	3494	260	7493	8145	19578	11040	3135	8809	7799	12151
ATP5F1D	4097	3906	5137	2010	4179	4057	502	5457	2112	3388	3068	2994	3986	4502	2044	890	6126	1880	4219	3087	190	5167	2229	3905	5458	4135	4113	1521	5815	7236	3816	3554	9720	3951	5363	5928	4199	4266	5364	2146	403	5285	3737	6085	5270	6252	3269	3783	5020
ATP5F1E	5458	7814	7922	6752	6284	7520	6383	3480	3513	5490	14240	21772	7369	14026	12121	2768	4046	2529	17372	13407	3101	2200	3793	22909	13453	5401	7937	8493	18072	46666	4147	21557	20947	25955	17913	3421	11056	15945	11095	6488	392	5615	8850	23775	18294	5388	10280	5574	14669
ATP5IF1	3324	1858	5242	2996	2510	4675	1586	2448	1626	4353	6382	3878	4156	3561	4008	745	2357	1890	7240	3019	655	1913	4595	4273	5991	5936	4379	2692	4507	12153	965	4658	12225	4176	8512	2790	3911	5944	6159	952	214	4434	3690	5797	2956	2293	3863	4599	6964
ATP5MC1	3832	1761	3573	2559	2102	2209	1102	2079	2874	3555	7224	4936	4271	5018	2970	644	2250	1266	6503	3372	861	1399	3045	4208	5043	5817	6529	1913	7924	12613	2080	4338	11478	5277	7816	3079	3197	9927	5933	1478	168	4586	5537	6316	4149	1750	2996	3425	11974
ATP5MC2	8212	6277	8139	7389	6116	9602	3493	4785	4058	9600	14792	8910	9189	10960	8513	1733	7653	4431	13056	6702	1177	5478	3329	18601	16690	14249	6494	5078	9740	17684	4890	18123	23796	15567	20168	6043	17068	15556	14532	8059	436	12974	11688	22672	8396	6278	13181	15344	10670
ATP5MC3	8858	4975	6152	6873	5698	6991	3360	8120	6242	9521	17749	9910	11604	12285	7480	1304	4765	3591	14929	8869	2352	6902	6606	13326	11710	12978	14661	6627	8549	21455	6994	12440	25187	18950	17329	9665	10009	21433	15568	3955	437	9813	10905	15558	11599	6613	10320	7017	14867
ATP5MD	3226	1743	2991	1853	2320	1874	1089	1641	1322	2211	2489	3368	2878	1673	2233	573	1921	582	3396	2068	1823	1155	2180	3961	4693	2844	3413	2290	2460	8199	637	4931	8651	6543	4921	1647	2824	4709	4801	1452	135	2289	2326	6685	3845	1038	2642	2364	2338
ATP5ME	3807	2008	1814	3136	1844	3709	944	1594	637	3677	5166	5179	3781	3942	2725	451	2480	687	6817	2741	586	904	1818	6403	6297	3240	3717	886	2986	13863	1036	4250	14627	5547	7751	1963	4476	6332	7056	1042	228	3286	3367	8011	4753	1732	2875	2644	4756
ATP5MF	3866	3193	4852	2996	2529	2469	1403	2077	2681	3599	6127	5439	4358	4808	3162	1202	2163	2000	9650	4478	641	2096	3945	5603	8940	4532	6387	4042	7611	14828	1755	6470	20561	11413	7808	2698	4423	6932	8561	2114	378	3023	3819	14638	6660	4129	3524	3684	5988
ATP5MF-PTCD1	3	5	2	2	2	4	1	1	3	5	21	1	4	2	6	0	4	0	14	4	8	0	2	3	4	2	2	1	10	13	3	2	41	7	8	2	4	3	4	4	0	4	3	6	12	5	2	8	6
ATP5MG	3702	2126	4735	4649	3287	5649	2242	2728	3484	4662	8499	6947	6825	5198	5719	767	2543	1737	8977	4455	1136	2403	3924	4922	7243	5172	8004	3321	4939	17948	2229	7678	15720	16102	13297	2556	5706	7637	7277	2221	175	5664	5557	5983	6351	2437	5827	4618	8201
ATP5MGL	0	1	2	0	0	0	0	1	1	3	2	0	2	0	3	0	1	0	0	0	23	0	2	3	2	0	14	0	2	4	1	2	2	6	2	2	2	0	1	0	2	1	2	3	2	0	0	1	8
ATP5MPL	2185	1668	3152	1676	2475	2103	1037	1606	1757	2482	2767	3015	2905	1743	2736	555	2147	1127	3190	2138	845	1636	2602	2600	2676	3139	3033	2365	3408	8881	1054	1953	10289	3932	4211	2612	3192	5688	4617	1887	222	2537	2819	6326	3624	2247	2569	1942	2323
ATP5PB	5174	2326	3762	5999	3671	4803	2743	3953	5356	6636	8019	6861	9672	6734	6157	662	2493	2755	11055	5241	2845	4585	4227	6573	5815	8944	9638	4873	5570	16211	2800	5716	15211	8782	10909	4664	7171	12694	8289	1429	249	6667	7786	6595	9705	3847	7304	5770	11715
ATP5PD	5515	1957	3600	4353	2515	5143	1751	2558	2579	4010	5276	5751	5125	5554	3059	600	2674	1705	6787	4724	1877	2678	3101	6401	6661	5007	4400	2064	7689	12017	1220	6156	13657	9123	8226	2342	5692	10845	8332	1854	233	5293	4529	9746	5326	2504	4359	3926	9518
ATP5PF	3133	1814	3038	2366	1768	2555	1384	1961	2311	2615	2591	3573	3422	1855	2605	640	985	1381	5214	2284	840	1923	2777	4195	5306	3302	3988	3228	2290	6119	522	3013	7016	7351	7148	2115	3085	5269	4640	1426	143	2444	3033	3044	2245	1331	3227	2616	5812
ATP5PO	3327	1476	2499	2478	2035	3925	1171	1585	1891	2550	2451	3033	4157	2273	3402	474	1007	1157	4822	2197	919	2225	1647	4006	4985	3333	4342	1805	2672	9364	543	2719	5781	9934	6514	1808	3221	5407	4589	1306	126	3398	3128	3572	3270	1628	3109	2787	5311
ATP6	225453	119588	104374	127876	69733	25175	55539	70360	98493	58215	96282	204138	139523	217261	18289	41299	129023	47239	212730	176556	18062	55949	154769	221312	285310	114620	31682	100558	164448	390557	64823	60343	58381	24703	342041	73286	179857	20579	311073	61432	2634	178337	175605	600418	130162	52636	137699	213968	98072
ATP6AP1	4943	3638	5087	8237	3823	8667	4133	3032	4880	12766	9044	7801	7327	10909	8354	1612	9268	2824	11704	8047	1201	3344	7759	12666	8766	6224	2099	4597	8264	10475	5976	10070	6392	3126	8446	2648	7500	8282	5925	7255	400	6204	11447	10782	17514	11267	8731	7948	14011
ATP6AP1L	163	35	50	86	55	178	69	16	52	63	259	152	150	355	71	9	61	22	328	73	339	48	29	152	51	101	64	57	58	155	24	69	64	203	111	49	67	198	77	92	7	30	98	454	192	58	106	289	108
ATP6AP2	3487	2429	2366	8589	1842	6935	5578	2396	3363	5452	6008	8833	6689	7622	6181	1701	3620	2295	11262	7714	4229	2178	7096	14184	5646	3678	2362	5546	5278	6974	2101	8618	6888	7026	6644	2053	5169	12244	4782	6704	175	4296	9718	8116	8673	2622	5787	3711	13082
ATP6V0A1	2971	1955	2038	3810	1390	2888	1485	890	2052	3029	5663	3436	3980	4678	2768	421	1307	1436	5578	3200	3342	974	1192	4500	2782	2613	1018	2110	2594	5645	1450	4264	2000	1368	3492	1447	3405	2258	2429	1293	84	3409	4126	2888	4465	2107	2686	2939	6741
ATP6V0A2	1066	755	481	1726	673	596	542	596	483	2155	1216	1589	1765	1401	1106	210	604	547	2680	1114	2477	580	738	1525	1456	1412	701	463	1184	2012	485	1207	1254	2660	2261	534	1050	1162	744	974	60	769	1343	3000	2706	733	1763	1263	1864
ATP6V0A4	4	1	1	4	6	5	11	0	156	6	72	2	1	7	11	0	5	8	2	2	8	1	2	37	0	157	0	11	0	7	0	7	1	2	2	6	16	26	3	0	3	1	5	9	2	1	16	0	2
ATP6V0B	3166	1548	3925	4320	4724	5710	2001	4462	4007	3630	4884	3849	3450	3615	2990	645	4168	1846	8954	3730	619	3877	3531	3873	5783	7560	6148	4219	3695	10130	1918	3979	11526	4810	6807	3417	4774	4443	5655	1472	316	4648	4281	5652	7582	4663	6037	4248	5907
ATP6V0C	821	457	657	1573	384	1792	554	755	481	1638	2189	2164	1774	1300	1577	71	513	257	2844	1658	51	566	483	2779	2170	1694	401	498	1258	2633	379	2829	2669	964	3077	406	1640	1214	1473	413	25	1513	2064	1419	2409	836	1601	1692	2256
ATP6V0D1	2809	2577	2275	5724	2601	5674	1428	3321	3452	4214	3249	6118	4375	5072	3649	623	2881	2042	6108	5242	817	2579	4761	6525	4685	3389	5322	4695	4340	10629	3723	5139	6626	3141	5730	2277	4168	3274	4913	2028	224	4463	5992	8295	6630	6436	3452	4836	9696
ATP6V0D2	15	5	7	102	1	26	72	5	34	104	5	79	123	12	15	1	5	19	7	130	44	13	25	116	31	59	2	35	4	10	4	19	26	21	5	3	33	3	4	32	10	37	129	13	101	12	15	11	15
ATP6V0E1	3179	2855	2271	4748	3312	6217	2508	3043	3887	4529	5461	6206	6943	4803	3916	738	3509	3124	7311	4822	1866	3250	4865	7304	7651	4227	5771	4989	4979	12295	2336	8842	10600	8806	6959	2428	6866	5728	6376	2514	297	4410	4787	9575	6356	4449	5657	4950	6922
ATP6V0E2	1163	282	1008	654	499	1815	221	256	460	313	1129	824	885	2178	721	52	366	182	1962	1069	176	150	458	357	1722	125	138	416	1795	2815	207	1160	529	336	772	482	658	960	1018	578	48	1017	1034	4065	1370	1078	1883	1690	1120
ATP6V0E2-AS1	17	8	17	26	34	86	7	6	17	7	11	21	35	55	28	3	28	14	27	30	36	11	24	7	50	7	2	8	91	198	4	34	6	7	17	22	19	9	7	13	2	30	35	178	96	42	31	45	30
ATP6V1A	1906	1142	2303	2336	1651	2479	1858	2027	1781	2601	5145	3108	3609	2800	2342	346	678	1267	5276	3458	3767	1423	2344	3395	3149	2788	1309	2682	3756	4460	804	3244	1652	2269	3547	1393	2556	2004	1779	1491	118	2495	3594	5975	5614	1262	3206	2168	4541
ATP6V1B1	3	2	320	8	22	72	3	10	81	2	6	5	41	11	8	0	132	25	7	1	32	5	3	5	7	1	4	3	3	12	11	13	4	3	2	106	9	2	11	8	6	4	3	8	15	3	15	3	4
ATP6V1B1-AS1	0	0	6	1	0	1	0	0	0	1	0	0	12	1	0	0	0	0	0	0	3	0	11	0	1	0	0	0	3	0	0	1	0	0	0	3	0	0	1	0	3	0	1	0	0	0	0	1	1
ATP6V1B2	3086	2234	959	3435	1190	5976	2002	2651	1252	4695	5461	4267	6281	3226	2184	478	3279	1136	2586	2816	1727	3726	3179	7594	4744	4725	1981	2162	1906	4522	989	3124	5765	2707	1151	2417	6006	3407	3422	1781	133	4577	2636	3175	4636	1760	2950	4167	5471
ATP6V1C1	2011	1099	1927	3302	1554	2430	2440	1106	961	2032	2390	3564	2981	1903	2853	389	671	868	4242	3840	2058	778	2025	3986	2489	3475	931	1488	4320	2779	504	4830	2147	2826	3516	783	3067	3254	1613	1145	92	1806	3941	2526	9198	1198	2398	1273	2800
ATP6V1C2	910	496	111	769	93	116	90	185	892	188	329	311	444	418	406	151	240	68	716	125	839	148	116	238	83	118	54	88	668	784	117	369	241	108	540	158	213	1378	298	352	8	345	407	149	498	77	114	87	505
ATP6V1D	1769	780	973	1951	921	2294	880	1235	887	1637	964	1936	2232	1369	2754	212	873	878	2459	1755	1007	974	1667	2407	2303	1699	1473	1438	2961	3680	342	2167	3124	1620	1867	719	2027	2106	2772	926	47	1467	2051	4036	3318	651	2111	1391	1296
ATP6V1E1	2575	1624	1415	3431	1142	4226	2059	2619	1493	3485	3437	3622	5105	3228	2528	624	2304	1773	3913	3207	1094	1917	3511	5711	5473	3109	3104	1873	2643	9723	1522	4418	6993	3634	3532	1763	4246	4788	4150	1420	112	2718	3785	7304	6514	1924	3063	2468	4656
ATP6V1E2	117	68	70	187	97	147	112	68	93	192	275	266	185	335	279	35	89	174	381	129	151	94	156	333	145	132	64	51	354	412	87	373	218	214	293	170	221	432	142	152	5	221	291	766	287	92	115	273	510
ATP6V1F	2854	2093	2556	3025	1748	2971	1446	2218	1439	2758	4783	4454	4065	4198	1663	616	2066	866	7292	3944	282	1502	2695	6193	7155	2387	3424	2355	5156	7551	1784	5464	11089	5354	5734	1857	3547	5252	6680	1879	201	2225	2794	9762	5795	3714	2779	1606	4339
ATP6V1FNB	440	331	194	365	71	77	56	40	112	168	173	322	48	405	303	70	119	167	264	189	447	56	39	57	241	56	23	162	333	335	96	162	214	48	375	107	67	81	81	83	9	150	189	92	709	83	174	59	139
ATP6V1G1	2490	2327	2638	2820	1515	4299	1997	2038	1148	3304	6681	3828	4240	4904	2917	573	2542	1503	4052	2684	2010	1136	2498	8670	4562	4623	2149	2544	4064	10336	790	9706	6298	9065	3428	1872	4043	5463	4150	1933	94	3135	3737	9680	5298	1342	5031	3890	5699
ATP6V1G2	3	6	5	17	5	20	4	5	6	9	21	17	59	7	6	0	7	3	16	9	25	4	4	22	10	10	3	10	31	25	3	28	2	2	25	3	16	7	1	2	0	3	14	9	23	8	24	12	11
ATP6V1G2-DDX39B	0	0	0	0	0	0	0	0	0	0	0	0	0	0	0	0	0	0	0	0	0	0	0	0	0	0	0	0	0	0	0	0	0	1	0	0	0	0	0	0	0	0	0	0	4	0	0	0	0
ATP6V1G3	0	0	0	0	0	0	0	0	0	0	0	0	0	0	0	0	0	0	0	0	17	0	0	0	0	0	0	0	0	0	0	0	0	0	0	0	0	0	0	0	0	0	0	0	0	0	0	0	0
ATP6V1H	2621	1169	672	1944	1318	1873	1519	1173	1113	1676	2471	2356	1361	1721	3389	298	613	781	2834	1674	1162	607	1687	4925	2157	2990	996	1553	2460	3418	563	3543	3021	1268	3711	861	2051	2621	1320	910	69	1243	3297	1549	6011	806	2376	1341	2785
ATP7A	616	248	119	480	181	614	620	187	206	1273	1024	608	843	824	542	96	211	372	527	1091	1555	195	585	1221	608	672	44	408	382	508	152	469	415	476	436	181	888	1621	388	537	10	594	1505	754	1373	310	849	670	954
ATP7B	1693	1058	856	1000	500	997	782	433	379	2242	5050	1196	1147	1634	3855	394	285	738	5428	952	1121	541	480	6524	1167	419	382	881	1001	2484	1420	6971	1012	874	1774	753	2086	1281	2797	1490	64	932	2564	2421	2200	1289	1331	733	4230
ATP8	57528	23274	11059	19024	12977	2657	12244	11941	13183	9677	19257	36101	23122	35024	2077	8271	10651	13447	43186	21244	1283	7764	16464	31477	36848	15459	2148	15454	23368	40022	4683	8151	11156	3281	45942	14489	20240	4013	34850	12507	480	21131	28001	82294	24344	2174	17173	42472	11267
ATP8A1	1928	362	176	1711	367	1729	1511	791	510	2749	951	2202	1114	1279	958	242	1409	1401	1947	1412	7892	548	1360	873	1301	3181	1360	400	600	1366	88	817	2043	92	962	510	3774	728	698	1250	21	3359	2948	3989	838	346	1610	5887	750
ATP8A2	2	8	4	28	5	134	26	9	19	22	19	75	54	7	23	1	4	12	13	17	37	6	21	137	7	13	1	14	12	17	6	32	3	12	6	9	33	23	15	9	8	8	21	7	60	17	51	7	6
ATP8B1	6200	3479	2344	9925	2720	6266	2896	2516	4525	14673	7034	8307	12713	8278	6778	1255	3785	6872	9834	7323	6110	4098	3702	7676	10961	12496	4245	2971	6826	7273	1639	5583	8251	2610	8566	3128	11882	7531	10585	1943	147	13233	15167	9833	6916	2618	9002	21233	9488
ATP8B2	104	213	74	1129	172	2028	699	148	327	948	360	1574	1706	181	435	65	270	193	374	784	650	257	417	946	109	586	88	235	197	349	115	559	141	83	96	205	887	125	186	179	25	525	736	191	2203	492	1098	268	262
ATP8B3	12	9	45	52	10	178	25	48	12	47	22	53	55	16	28	2	46	8	17	33	19	18	17	49	44	25	20	9	11	28	6	34	61	9	9	32	47	7	14	11	27	57	35	63	101	13	44	19	11
ATP8B4	21	43	39	152	17	267	174	27	58	158	37	118	238	67	58	4	32	49	58	69	626	35	82	106	53	67	15	84	41	86	3	47	87	30	45	40	84	45	36	22	1	127	131	110	158	20	87	52	46
ATP8B5P	11	9	5	8	1	9	4	2	1	14	35	12	17	33	4	4	15	10	11	9	110	8	6	4	11	30	4	2	12	5	6	6	4	21	8	4	22	7	6	4	3	15	5	23	9	3	6	25	15
ATP9A	3833	9966	1519	12065	2274	2130	12015	920	5333	11882	10113	15116	4105	22467	18746	3363	1871	5505	20015	14114	8230	1984	2551	32052	3642	5839	1317	10361	13525	12287	5692	36849	5769	3562	9577	1307	11496	6747	2192	11344	217	8155	18123	34723	21025	6123	10697	10255	12218
ATP9B	361	314	404	684	236	776	307	460	440	1489	702	678	1136	594	490	107	671	477	583	452	1313	421	622	1140	852	1112	373	370	493	497	350	672	1005	266	581	534	934	250	692	267	24	1112	806	977	837	575	1053	785	605
ATPAF1	1132	1242	1434	1550	1449	1907	893	1100	1838	1870	3676	1733	2382	3624	2442	352	1330	1339	3428	1403	1647	1696	1670	1722	1737	2445	1606	1769	2104	4419	830	2254	2854	1114	2654	1760	2121	2863	2372	979	115	2073	1996	2083	2851	1227	2491	2224	3477
ATPAF2	673	312	300	357	455	855	147	310	347	664	609	524	690	538	467	68	461	297	620	357	251	545	353	782	694	786	1117	233	645	670	452	936	1142	305	748	457	659	403	746	296	40	792	532	1480	760	524	632	684	398
ATPSCKMT	302	254	297	504	194	385	275	196	329	778	904	533	435	538	501	50	96	233	1070	377	1008	223	377	725	496	580	266	502	609	744	147	855	788	922	1474	245	407	530	495	161	26	439	484	826	767	384	567	519	1021
ATR	1321	927	1337	1322	762	700	855	291	687	2075	2193	1358	1208	2165	1736	305	405	632	3740	1933	4648	484	476	1334	1505	1558	537	830	2496	2156	480	1686	1518	1615	2018	680	848	1760	751	707	27	688	1703	3453	3615	702	1358	980	2673
ATRAID	1716	2363	3303	3242	2066	3217	1522	2530	2964	2590	5782	4210	4199	3334	3316	1079	2552	2584	4297	2356	896	2081	1892	5218	3060	4412	4417	2518	4737	5381	2124	5654	10609	6357	5075	2416	4029	5325	4872	2726	176	2742	3438	7749	3947	2887	3650	4733	4022
ATRIP	7	6	3	2	5	3	4	7	1	10	9	5	8	9	4	3	3	7	9	2	35	3	7	1	1	3	2	1	27	7	6	3	5	6	10	10	1	1	0	7	1	6	1	19	12	4	1	5	3
ATRIP-TREX1	7	6	3	2	5	3	4	7	1	10	9	5	8	9	4	3	3	7	9	2	35	3	7	1	1	3	2	1	27	7	6	3	5	6	10	10	1	1	0	7	1	6	1	19	12	4	1	5	3
ATRN	748	599	1355	2302	799	3379	794	870	990	2551	963	2132	3784	1645	730	382	595	939	2337	3292	3634	614	1023	2705	1998	819	310	1181	3652	417	458	1660	184	805	662	460	2377	1349	1268	3643	114	2185	3884	2199	3141	2566	2410	1898	2166
ATRNL1	8	8	1	12	1	6	55	0	23	8	9	27	98	4	52	0	3	13	22	6	386	2	1	81	13	4	1	4	1	4	5	56	4	6	4	0	68	0	0	16	5	2	9	8	5	21	460	7	1
ATRX	1654	1297	926	2661	1034	2563	3563	581	895	5351	4294	3227	4561	4584	2410	518	1183	1392	2572	2953	8399	597	1800	5094	2362	2679	330	1351	3261	2331	665	2876	2042	1773	3087	671	2655	4460	1586	1502	63	2630	4306	3995	7205	877	3279	2380	4525
ATXN1	897	691	607	2182	640	2400	1071	247	655	2028	1452	2175	2289	2092	1185	194	1009	641	1315	1553	7356	409	718	1948	865	1704	185	668	1028	1420	459	1882	923	628	1669	418	1626	1016	951	546	44	1178	1353	1559	2990	525	1914	1219	1094
ATXN10	2067	1216	1403	2220	1356	3437	1518	1913	1410	4123	5840	3365	4739	2219	2751	504	1150	1708	3675	2983	2550	1819	2559	3782	3519	4732	3089	1633	3444	3767	1236	1906	7792	3065	2997	1954	3750	5817	4111	1199	90	3310	3298	4493	2258	1612	4468	2662	4244
ATXN1L	1226	1232	911	2572	849	2163	1079	638	1106	3061	2894	2690	3160	2890	1795	261	1255	850	2542	2454	3414	676	1124	2613	1179	2124	373	966	1734	2127	824	2088	1255	729	2432	586	1874	1128	967	1245	58	2147	3008	3632	4747	1169	1897	1813	4277
ATXN2	1506	1134	1411	1806	1150	1183	1092	614	569	2434	2251	1653	2082	2490	1450	354	1275	662	3298	1709	3150	652	827	2462	1873	2370	644	757	2231	2925	948	1019	1182	1089	2743	710	1998	1551	1125	869	80	1682	2407	4066	3493	1207	2902	1933	2017
ATXN2-AS	3	12	4	4	2	2	3	5	10	9	11	17	6	8	12	3	3	1	21	5	23	4	4	13	14	11	5	8	23	26	1	13	15	20	25	10	8	13	3	1	3	3	7	14	16	10	14	7	21
ATXN2L	3480	3268	3457	5951	3323	5417	2130	2484	2936	7221	13169	6625	6877	8988	6107	944	3714	1830	7515	6554	2859	2789	2394	8599	4564	9271	1542	2764	10792	10267	3585	6637	6737	2648	10066	3020	5592	4428	3651	3256	172	6663	7664	20845	10728	4042	5876	7680	8430
ATXN3	752	393	597	968	511	1000	489	303	481	748	522	871	911	794	1070	133	437	693	726	892	2037	396	494	594	464	1274	290	636	973	1276	175	881	859	548	770	406	1002	996	640	600	61	1186	1129	1948	1225	340	904	1573	530
ATXN3L	0	0	0	0	0	0	0	0	0	0	0	0	0	0	0	0	0	0	0	0	0	0	0	0	0	0	0	0	0	0	0	0	0	0	0	0	0	0	0	0	1	0	0	0	0	0	0	0	0
ATXN7	958	691	307	1205	553	1186	734	416	458	1476	1836	1150	1525	1727	1399	231	718	405	2149	1024	2472	532	601	889	1104	1394	168	443	2012	1778	345	1377	812	763	1871	487	836	810	645	517	38	1657	1772	2273	2073	371	1162	1059	1317
ATXN7L1	333	244	226	541	140	315	302	116	181	365	601	482	523	623	487	74	212	213	565	387	674	152	193	504	512	495	109	238	594	651	140	435	372	245	401	204	511	291	357	182	20	678	577	1057	690	217	400	575	415
ATXN7L2	174	169	390	252	210	238	118	83	201	372	533	244	300	476	317	47	157	92	309	335	110	187	146	249	142	351	45	176	432	292	184	272	374	201	610	138	209	249	183	98	10	258	282	243	626	168	413	186	343
ATXN7L3	2713	1638	3145	3768	1977	3647	1605	1685	1749	4264	6230	3565	3015	4491	3194	632	2057	1323	4569	4148	1223	1621	1838	4478	2730	3842	938	2044	4643	4390	1701	3587	4661	1611	4736	1556	3059	3355	2479	2000	94	3198	5074	6878	6196	2042	4095	3068	5029
ATXN7L3B	3262	3181	2800	4383	2590	5882	2998	2434	2190	5851	7554	5153	7239	5600	6141	790	2426	3249	7583	4332	3689	2046	1813	10322	5194	13450	1599	3279	6623	7016	1450	5151	5254	7897	9252	2023	7515	4829	3881	3237	152	4449	7231	13499	7053	2492	10770	7254	6441
AUH	443	338	307	544	379	620	378	210	499	608	729	650	707	936	623	75	611	377	755	429	591	335	305	957	627	746	429	626	752	1361	183	1258	1392	732	708	360	773	842	636	407	15	673	848	1090	897	283	579	723	866
AUNIP	139	77	271	90	288	239	77	142	63	407	480	157	404	278	303	26	46	43	398	254	74	140	162	117	202	522	134	146	356	584	55	201	345	397	790	148	93	144	209	53	7	239	182	364	330	119	206	129	378
AUP1	3078	2667	7513	6657	4356	6398	2418	3752	3938	5501	14163	6447	5364	5889	6206	968	3655	2181	4512	7384	1257	3303	3075	5471	5280	8670	5712	3385	8373	11468	3442	9162	9578	8244	9191	2426	6525	8167	5524	3585	274	7114	6607	11067	8863	4663	5708	8178	6688
AURKA	777	1053	1502	1105	1640	850	871	782	906	2273	3517	3175	1904	3290	1876	298	424	323	7478	2632	1094	717	1373	1550	1820	2721	916	2379	5558	6237	1089	1937	2888	3566	4190	949	908	3292	1796	537	93	1264	2248	5372	7009	966	1997	634	4967
AURKAIP1	2590	1827	3435	2140	3694	4198	759	3264	2256	3762	4266	3254	3411	3551	3320	515	3484	1798	5089	3048	105	2938	2928	3658	4355	3844	2978	1962	4926	8725	1275	5378	9499	2057	5944	3180	3082	4449	4800	1152	198	3911	3808	4222	6098	2854	3686	3670	5154
AURKB	1100	722	948	477	982	1273	221	1006	620	2047	1308	863	1219	872	1973	104	667	285	1817	712	126	623	925	599	1020	3832	1388	654	2838	1536	1414	1030	3369	1961	2601	1178	726	894	1674	474	43	1406	623	5466	3540	1301	1328	991	1002
AURKC	1	4	41	16	13	26	8	5	9	11	28	22	31	36	14	18	11	10	5	16	11	13	19	12	18	16	19	6	29	25	5	13	7	14	21	4	16	5	2	3	2	54	12	48	21	7	32	5	6
AUTS2	2047	3939	65	3610	1447	759	1358	349	1592	3563	921	2834	2873	7031	4007	696	853	2328	5194	3373	3129	1110	1149	3271	3433	2638	527	1119	3599	3429	1069	2047	3426	1398	3624	372	3878	1357	4607	1657	114	3422	3620	13936	4151	1811	4328	3711	2105
AVEN	478	579	1074	585	378	966	372	378	263	951	1138	805	727	725	1213	135	152	318	751	968	167	332	681	1058	1012	780	346	310	634	1259	223	1750	1832	1214	1729	408	868	1283	1189	385	31	438	833	860	1560	364	868	562	1216
AVIL	416	119	36	365	546	130	171	42	116	305	468	238	170	327	343	68	266	765	283	152	635	47	65	144	107	291	118	50	323	357	133	249	95	165	523	100	297	97	39	166	13	172	261	270	488	76	820	411	218
AVL9	3103	3516	1601	5715	3150	2680	2930	1159	1851	5049	7303	4761	4465	8683	4912	829	1023	3047	9868	5351	7847	1407	1757	8395	6233	4097	1275	2749	8059	6760	1541	5790	5159	3999	10047	1606	4438	4614	5109	2499	153	3480	5763	8681	11246	2130	4612	3578	8088
AVP	0	0	1	0	0	0	0	0	0	0	0	0	0	0	0	0	0	0	0	0	2	0	0	0	0	0	0	0	0	0	0	0	0	0	0	0	0	0	0	0	1	0	0	0	0	0	0	0	0
AVPI1	2320	643	376	1026	900	2700	341	539	689	710	434	1247	866	498	649	417	1135	205	1203	1478	210	679	871	2527	1282	1083	698	282	1205	3847	593	1273	1532	571	1860	600	1108	779	827	633	66	1695	1551	2805	1088	795	506	2187	592
AVPR1A	5	8	19	110	14	286	87	40	15	85	111	205	90	6	32	3	10	33	43	83	171	29	51	124	14	62	12	71	139	22	3	27	25	44	15	29	119	63	84	15	7	29	20	1	122	45	62	15	45
AVPR1B	0	1	1	2	0	1	0	0	0	2	0	2	0	0	0	0	1	1	0	1	5	1	0	1	0	0	0	1	0	0	1	0	0	0	0	0	0	2	0	0	3	0	0	0	0	1	2	0	0
AVPR2	4	12	4	27	6	13	26	11	30	13	18	26	56	2	15	3	37	13	11	42	12	3	20	14	21	5	5	2	71	7	5	95	11	19	4	5	7	3	5	276	4	20	34	3	24	27	44	9	22
AWAT1	0	0	0	1	0	0	0	0	0	0	1	0	0	0	2	0	0	0	1	0	38	0	0	0	0	0	0	0	0	0	0	0	0	0	0	0	0	0	0	0	2	0	0	0	0	0	0	1	1
AWAT2	0	0	0	1	0	0	1	1	0	0	0	0	0	0	0	0	0	0	0	0	6	0	2	0	0	0	0	1	0	0	0	0	0	1	0	0	0	0	0	0	1	0	0	0	0	0	0	0	2
AXDND1	298	43	244	63	9	3	4	29	124	24	18	84	103	228	34	4	48	123	332	147	87	14	25	15	21	0	34	6	342	172	6	15	11	70	531	12	161	11	30	2	7	190	681	27	12	145	29	55	36
AXIN1	3235	2621	3100	3484	2744	3108	1352	1134	2168	3769	5562	4962	2474	4956	5061	853	2215	1041	4970	4916	820	1344	1319	4527	2873	3001	1130	1903	3686	6547	2395	3665	4862	555	11353	922	3121	3341	1976	1733	118	3361	4067	4364	6374	2773	2502	3734	4710
AXIN2	7720	3041	198	3879	4446	1133	8204	458	3819	6449	16891	2589	3742	41868	11019	1333	288	5061	3555	7012	3933	1374	1175	3560	1388	2854	804	5193	3925	5484	4429	10106	14969	9606	15895	639	6069	21075	6524	4505	105	6668	22921	12055	6958	1224	15063	6655	9342
AXL	192	399	1417	2151	256	2703	1152	450	793	1504	607	2301	2305	295	625	138	679	407	676	1300	1055	492	1728	2890	244	718	378	508	303	672	212	969	328	211	167	326	1674	231	569	570	63	1050	1150	420	4274	1112	1441	153	501
AZGP1	1095	3514	6633	3635	724	5552	994	135	121	2554	5223	2511	1015	7800	1078	510	15	2221	2338	1171	139	861	698	5779	7856	4258	1294	3437	3711	17214	916	8881	3604	3076	6150	1123	2546	3471	1748	1843	163	358	857	9311	1874	3209	1820	253	5631
AZGP1P1	2	19	41	22	6	4	2	1	0	9	30	7	7	66	6	0	0	2	4	2	2	5	0	12	24	35	8	4	1	60	5	148	0	43	18	0	10	11	0	10	7	0	1	18	7	10	8	2	25
AZI2	373	257	192	629	353	1157	438	333	240	507	833	913	1124	812	985	63	172	235	824	610	671	313	491	981	483	1098	276	327	807	764	217	1399	699	1178	692	335	850	932	501	435	21	766	710	1594	1117	252	704	797	872
AZIN1	7893	3173	7340	9514	5258	5338	6911	3687	3964	7067	6993	9259	9055	7302	11636	1372	2250	3628	9191	13464	13521	3289	4168	14784	10260	15688	3766	6224	9011	9685	1285	15016	14515	24190	12123	3809	11477	11496	6031	3793	209	7334	12752	7289	22710	2607	9710	8762	8466
AZIN2	251	85	52	194	161	437	82	103	320	196	101	316	562	127	56	22	172	38	169	136	173	138	135	247	126	34	79	28	160	622	71	126	64	36	470	84	102	56	55	47	19	326	537	379	293	346	171	57	403
AZU1	1	3	12	3	3	8	0	1	2	9	3	1	5	1	1	0	3	0	3	1	0	2	2	0	4	0	2	1	0	1	2	2	3	2	1	0	3	2	0	1	4	2	8	1	3	1	0	0	0
B2M	46566	32696	40587	100636	19571	197718	81715	156102	65560	146329	24742	133299	102191	42262	89271	11681	68163	27682	68298	73770	19559	72159	141846	71541	170865	35937	39615	82521	47754	145242	30222	104663	394966	58968	83592	29348	109174	85656	144983	24773	2074	111062	122747	135436	87349	33682	88847	85800	141917
B3GALNT1	62	12	100	204	88	425	185	389	196	114	350	390	553	302	78	15	14	31	108	339	332	34	343	317	213	121	53	135	264	107	7	372	49	1359	187	85	222	56	106	114	9	414	149	289	279	42	181	113	43
B3GALNT2	516	207	227	556	279	578	341	412	279	698	548	410	769	735	453	85	130	261	692	475	1320	335	273	433	360	1084	241	407	505	384	286	570	305	559	376	344	473	509	190	439	12	512	674	875	1394	438	588	471	639
B3GALT1	54	42	4	201	2	9	5	54	83	151	2	70	55	37	11	10	5	38	21	87	28	6	60	1	35	0	60	17	10	181	8	4	2	0	6	8	101	0	69	0	4	5	304	8	13	15	40	53	0
B3GALT1-AS1	0	0	1	0	0	0	0	0	0	0	2	0	0	1	0	0	13	0	0	0	3	0	0	0	2	1	0	0	0	0	0	0	0	0	0	0	1	1	0	0	0	0	0	2	1	0	0	0	0
B3GALT2	6	97	5	36	11	76	14	6	7	21	423	44	30	6	30	0	6	26	13	1	711	6	2	745	29	174	1	6	12	45	1	479	9	144	96	12	262	9	6	168	8	33	35	64	18	44	152	312	142
B3GALT4	278	301	198	574	55	781	188	322	411	388	318	466	425	232	370	62	608	468	565	519	97	105	341	635	314	419	167	297	658	292	165	782	765	85	572	227	718	262	420	206	21	515	631	551	417	319	299	826	210
B3GALT5	1507	343	3163	5700	247	1061	239	452	312	6160	29	729	1554	88	139	86	2817	228	1188	532	587	222	443	224	10038	2829	233	451	255	441	187	56	273	10	290	536	3076	35	4106	62	35	1356	1082	1483	659	339	145	710	409
B3GALT6	734	661	1714	741	1130	1145	439	1018	1038	723	1127	1178	1002	1106	1109	169	563	536	787	1010	184	512	843	864	629	1282	449	663	1886	2517	323	1341	1440	284	2109	923	1231	456	1128	312	65	822	999	1190	2217	1008	1619	1238	889
B3GAT1	32	5	10	19	4	32	16	6	7	17	10	15	27	0	8	3	70	4	21	15	40	16	23	3	26	2	1	9	95	8	0	50	17	2	14	24	7	2	12	6	21	14	19	3	19	1	13	4	3
B3GAT2	24	23	6	23	10	12	13	8	14	39	64	16	15	37	27	12	5	8	37	24	214	1	20	23	19	15	5	5	20	30	11	10	11	36	12	13	14	16	12	17	4	16	29	48	50	5	32	30	25
B3GAT3	894	590	1060	1424	757	2529	473	457	779	1048	2646	1520	1390	1909	1424	209	1274	471	2003	1267	201	749	738	1450	1356	1318	573	720	1820	3560	947	1644	2620	1216	2435	772	1361	986	1621	562	57	1259	1307	1663	1944	865	1097	1871	2344
B3GLCT	410	362	229	520	91	443	422	236	197	736	530	595	375	812	972	42	236	284	728	527	488	253	538	864	248	375	297	415	550	740	190	879	712	530	781	211	463	675	413	688	20	381	442	1089	785	248	492	475	686
B3GNT2	1090	727	659	1624	707	1242	1293	749	543	1797	1475	1696	1912	2125	2196	180	569	841	2371	1526	1441	819	856	2604	1846	1896	544	815	1000	1808	284	1896	2018	2127	1063	821	2181	1966	2516	482	51	1545	1474	2518	1945	501	1373	1513	1810
B3GNT3	4321	6734	2233	6319	2503	7196	2619	2471	3382	5430	6943	5020	3469	8283	5849	1364	2169	2605	10835	8773	1136	2267	4053	17531	10046	5795	3068	2906	10953	12645	4847	12570	5749	6087	8047	2771	9708	6414	6078	3332	215	2639	5931	11421	9184	5380	4118	6581	11685
B3GNT4	72	29	45	19	30	171	9	78	63	41	29	14	55	50	39	10	121	18	138	17	87	68	21	7	47	42	72	23	59	78	14	19	57	12	69	52	35	22	41	16	5	62	18	47	105	26	23	23	31
B3GNT5	1487	644	746	1202	483	500	1002	551	345	2580	1639	1556	1578	1400	1839	250	267	599	3305	1712	1327	445	554	2056	1497	2608	313	711	1390	1648	351	1435	2331	997	1690	498	1672	1167	1656	449	18	1818	2273	2458	1557	281	1906	2352	1651
B3GNT6	505	9	3	1381	516	3212	3	237	206	1496	10	464	238	17	214	25	15	718	137	331	1	31	14	6	100	10364	7	14	24	168	117	2	0	0	4	28	5335	2	63	2	19	8118	661	8879	6	257	483	22390	2
B3GNT7	631	187	1346	9347	567	553	108	1719	495	3245	41	1165	141	548	282	317	1507	169	113	1772	54	224	369	243	328	5231	174	410	482	1248	666	215	851	13	70	266	2504	99	675	86	48	1186	851	2260	951	354	229	4907	31
B3GNT8	595	1055	102	1806	290	474	248	188	767	1272	1473	819	1063	941	1141	200	231	922	1157	1277	79	561	173	2022	824	235	427	380	958	1730	754	1790	2088	534	2128	264	1527	1218	827	471	37	775	2121	582	653	1555	1432	579	837
B3GNT9	85	123	152	360	137	1239	191	196	228	355	234	698	655	305	239	59	244	314	302	427	123	178	319	648	210	273	150	240	365	408	116	256	144	89	259	224	434	89	271	123	39	438	323	1683	990	482	558	719	304
B3GNTL1	267	164	339	177	138	328	85	60	105	441	662	279	226	379	353	40	144	118	370	258	473	179	227	370	505	494	168	70	368	574	186	247	514	145	416	261	224	450	368	139	12	188	356	680	253	254	236	567	585
B4GALNT1	7	5	17	133	20	533	36	14	16	46	33	145	246	13	51	9	16	15	40	104	49	13	63	243	25	26	41	33	31	67	5	145	28	19	35	11	206	19	37	18	16	16	52	52	330	45	124	11	38
B4GALNT2	278	0	82	895	73	364	9	292	466	1078	3	819	102	5	2	10	21	417	205	1855	1257	22	1	6	109	1036	3	2	4	38	34	3	0	3	1	54	1170	8	3	1	24	1291	1523	225	4	111	64	12335	3
B4GALNT3	5777	3264	1395	3682	1529	3161	1465	1186	1007	3919	353	2576	1986	3988	9427	1082	3904	1562	4475	2937	966	666	1976	4088	3547	2875	363	1046	2735	5230	1189	2819	9279	518	4701	346	3041	1942	2486	779	55	2521	5171	5266	5705	610	3311	4404	4272
B4GALNT4	368	4	1656	269	17	1380	66	380	17	81	1158	331	578	50	36	190	7	27	42	576	51	4	46	1287	11	1055	22	130	592	200	19	810	1765	21	756	8	260	504	414	283	17	1022	10	4	2183	45	455	9	423
B4GALT1	3866	3760	1483	6359	2861	13650	3128	3321	3144	9340	14473	5816	5750	6300	2953	929	3064	3049	7655	8145	3553	2604	4291	11983	6265	9330	2025	4393	9656	9537	1497	5733	5196	2542	3329	2357	9065	5479	6066	2703	185	9448	7692	12927	9654	2534	7566	5593	5146
B4GALT2	1494	1070	1996	2137	1864	3268	657	1658	1854	2554	2506	2221	2762	2888	2005	376	1523	880	3072	2134	546	1433	1633	2657	2466	3567	1658	963	2687	3376	730	1652	4275	991	3988	1768	2827	1633	2828	510	121	3348	2526	4110	4427	1480	2870	3160	2340
B4GALT3	982	992	1371	1575	1760	2043	684	1143	1661	2056	2207	1480	1901	1871	1501	354	1356	867	2625	2546	439	1365	1029	1975	2348	2389	941	1716	2488	3210	971	2687	2852	2098	2030	933	2429	2142	1751	1712	76	2356	2055	3813	3749	1679	1999	2003	2316
B4GALT4	1096	1121	2786	2029	706	1823	854	613	755	1712	2444	1844	1274	1828	1763	310	784	1163	3782	1577	1015	788	1589	2796	2307	3067	758	1015	2533	6994	561	3027	1508	930	1792	848	2893	1586	1479	1402	43	2980	2251	2606	2226	630	1774	5570	1301
B4GALT4-AS1	2	3	0	2	0	0	1	0	0	0	0	1	0	1	1	0	0	0	4	1	31	0	2	0	1	1	0	0	0	1	2	0	0	0	0	0	0	0	2	4	0	0	1	0	0	0	0	2	0
B4GALT5	2944	3267	2754	5781	3125	3583	4213	5345	2056	5546	7290	10633	5762	10020	8825	1216	2145	2052	11219	6558	3676	2053	2522	9207	3417	5127	1002	5144	4989	12927	2419	6908	7371	5948	4734	2066	5847	6586	3830	2270	161	5328	7691	7808	15175	2440	6627	3146	7094
B4GALT6	151	132	156	308	95	135	143	114	69	201	295	299	319	411	170	37	39	163	776	222	525	153	490	469	620	437	158	131	318	527	19	1103	572	218	391	258	648	227	406	109	10	298	284	1240	273	112	394	340	304
B4GALT7	761	525	585	1099	1217	1746	540	515	1006	1284	1729	1313	1252	1393	1224	200	867	772	1953	1086	376	845	1093	1707	1294	1451	739	983	2705	2527	807	1786	2201	639	1644	877	1446	1045	1644	638	90	1864	1732	3262	1752	1879	1616	1537	1305
B4GAT1	287	339	875	619	363	1331	252	359	585	746	1526	794	902	583	868	135	477	400	611	435	194	525	977	982	680	913	218	487	1719	760	504	1371	975	897	1198	650	828	855	1118	545	52	896	838	1798	1361	658	783	603	1009
B9D1	288	146	223	158	263	535	66	450	123	593	479	449	362	281	223	50	337	170	272	158	152	202	460	348	360	741	588	98	545	438	346	447	951	297	416	590	230	875	592	259	19	381	214	1210	508	235	403	320	282
B9D2	139	176	176	221	88	409	67	195	108	312	336	220	294	188	148	41	192	105	229	185	64	213	242	405	246	416	236	125	256	377	270	356	538	294	396	194	273	207	159	75	10	234	206	506	215	349	428	224	262
BAALC	5	8	8	47	1	46	13	16	16	18	20	38	72	1	8	0	6	16	1	30	42	16	6	23	4	11	7	8	5	1	1	18	8	9	14	4	33	7	21	10	7	5	57	3	19	13	50	10	7
BAALC-AS2	1	0	1	1	0	2	1	0	0	0	0	0	2	1	0	0	0	0	0	3	0	0	0	4	1	0	0	3	0	1	0	1	1	0	0	1	0	1	0	0	0	0	0	1	1	0	0	3	3
BAAT	2	6	5	5	1	2	1	1	1	2	9	6	44	11	2	5	8	3	6	4	30	1	1	4	21	35	8	2	18	15	4	29	6	89	8	5	4	10	30	0	2	0	4	18	9	6	3	0	1
BABAM1	1340	995	1323	1606	1008	2130	580	921	769	1683	1244	1938	1747	1810	1534	251	960	676	2202	1897	453	957	893	2283	2069	1534	1469	736	2422	3677	781	2156	3393	2503	2569	888	1724	1486	1661	714	67	1620	1638	3481	2001	1828	1332	1595	2409
BABAM2	941	736	749	1291	770	1493	835	435	729	1443	1861	1695	1487	2181	1358	219	654	565	2074	1094	611	667	696	1955	1200	1880	513	1121	1468	1992	455	1474	1798	731	1787	438	1504	2255	1535	634	17	1165	1733	1897	2249	458	1367	1372	2452
BACE1	705	460	781	1986	636	2274	800	255	859	903	1061	2162	1370	903	1428	192	341	348	676	1032	1332	336	550	1695	461	769	241	1185	738	3327	252	968	270	588	1440	314	1115	423	387	643	29	1023	1246	1388	3638	706	1626	1014	754
BACE2	8057	3155	4995	5827	5924	13303	3715	11216	3420	5349	1482	5237	6237	5727	3002	616	1315	4172	7317	5103	1720	5825	6156	6375	13213	19276	2045	7923	6369	11853	1104	8688	12899	2155	10814	11090	13334	8150	12411	2944	360	14479	10627	8967	3974	6253	8087	19260	3218
BACH1	890	679	884	2303	835	2597	1684	717	519	1985	1454	1675	2431	1158	1527	341	389	1002	2749	1852	3974	693	1046	3751	1994	2127	291	855	1154	1837	207	1938	1421	1690	2147	993	2505	1322	1503	962	30	1941	2382	1324	1753	514	2278	1773	2046
BACH1-IT3	0	0	0	0	0	0	0	0	0	0	0	0	0	0	0	0	0	0	0	0	38	0	0	0	0	0	0	0	0	0	0	0	0	0	0	0	0	0	0	0	0	0	0	0	0	0	0	0	0
BACH2	8	18	4	184	6	304	68	17	20	55	17	179	170	26	46	3	18	26	13	177	130	13	67	124	13	73	4	16	14	62	8	67	36	5	4	8	43	14	23	31	18	44	51	56	225	19	138	98	22
BAD	791	434	1104	947	723	2394	352	544	953	1037	1289	1284	1260	1043	1023	232	737	559	1390	887	148	695	538	987	1060	1202	562	630	1201	2729	550	1641	1883	1276	2217	577	1354	797	1301	645	47	1686	1378	1247	1467	807	1043	1350	1463
BAG1	3066	2560	1822	3294	1800	13290	1327	2366	1971	3137	4364	3240	5881	4239	2840	850	1589	1970	4913	3294	1636	1973	3387	5931	4209	5915	2905	2116	9799	7148	1035	4500	6005	4339	3694	1942	6361	5901	3140	2345	186	5495	5060	13976	4455	1864	3446	5627	3550
BAG2	271	73	576	317	618	597	344	809	246	1042	242	291	1399	113	414	22	254	75	147	211	1045	272	802	212	626	1355	235	93	146	237	33	444	1039	770	602	264	223	514	810	60	26	309	130	1600	356	113	1296	91	134
BAG3	2281	1072	1581	1758	2540	3427	774	2528	927	2196	1750	2106	2999	892	2007	247	1553	690	2997	1714	336	1513	2088	4203	3224	2275	881	1141	931	2402	619	3804	2382	1202	2511	1422	2611	1302	2422	905	69	2652	1705	5096	3161	1507	2421	2718	3903
BAG4	669	375	1226	1701	261	786	840	628	319	959	1084	636	1081	560	473	107	241	458	849	1062	5095	594	545	1488	1045	1727	412	406	1875	1404	175	1292	2151	874	1268	499	1328	1265	947	492	35	936	1358	971	772	395	1030	818	924
BAG5	2133	1300	1270	2139	1582	2250	1277	902	1040	3541	2105	2078	3608	2392	3359	385	1310	1548	2771	2593	3279	1173	1550	2458	1569	3055	929	1462	3236	3518	593	1875	3164	1445	2328	1483	2489	2713	1874	1772	96	2448	3075	6051	4623	1579	2902	3273	1998
BAG6	6591	6658	7017	11415	5610	7318	4162	4981	6541	10370	17848	10311	11524	13622	11793	2133	4904	3843	20178	11927	1728	3413	5839	18555	5880	21821	3662	6119	17908	14364	5582	15134	11039	5231	16831	5250	11707	9457	8796	4794	311	11538	13266	18606	16118	6365	10265	11269	16013
BAGE2	0	0	0	0	0	0	1	0	0	0	0	0	0	0	2	0	0	0	0	0	13	0	0	0	0	0	0	0	0	0	0	0	0	0	0	0	0	0	0	0	7	0	0	0	0	0	0	0	0
BAHCC1	59	435	803	965	352	894	266	839	511	681	1208	870	1734	98	693	35	1663	243	333	1031	381	422	428	1703	359	927	146	530	129	866	97	1428	821	227	56	511	602	60	340	538	60	1631	755	120	1736	818	1060	394	89
BAHD1	1375	1059	1289	1274	475	1960	709	691	772	2071	2644	1482	1844	2070	2765	321	604	753	1853	1819	311	782	1257	1570	1385	1554	351	702	1073	1928	792	2370	2156	700	2167	649	2006	947	1388	607	42	2106	2531	3858	2701	643	1919	2318	2322
BAIAP2	1802	575	2374	3414	1020	4088	592	977	1258	1880	1645	2279	2149	828	2146	348	1122	325	2106	2640	774	1115	780	2682	1461	2919	841	524	656	1641	372	3721	2578	313	1877	1024	1715	2712	1706	628	73	5658	1619	490	3191	1422	1169	3948	4599
BAIAP2-DT	667	803	731	789	334	1347	371	253	823	818	3271	1277	1178	1030	951	182	402	368	1217	877	316	457	795	1456	555	547	631	454	630	1722	178	1486	866	98	1260	720	951	872	799	283	37	2092	1201	914	1140	971	1024	1897	2574
BAIAP2L1	7695	5475	2657	4867	2323	3855	1310	2027	2186	4728	2823	4269	2725	5984	5482	1192	3007	2765	9457	4503	1146	2321	2071	6330	9522	3797	1482	2994	5238	14386	1466	6003	8169	2110	6097	2407	8518	4105	4752	1893	261	4053	6378	14103	5988	4619	2281	4312	3944
BAIAP2L2	1799	1398	926	1374	621	3469	658	381	1079	1700	5283	1522	1374	3252	1323	897	614	973	1896	1701	271	1418	450	3550	3655	3584	859	1070	1358	4239	1051	2381	2958	436	1907	2961	2810	1840	3308	818	44	4044	2143	6547	2016	899	1472	4647	3504
BAIAP3	118	123	347	158	57	549	41	85	164	119	98	119	184	148	398	31	265	107	60	106	207	65	25	406	367	120	40	64	69	195	51	1165	72	10	431	272	306	56	101	459	29	308	193	613	281	179	520	386	64
BAK1	1605	469	584	1726	843	2218	961	2318	1066	2700	1571	2023	1405	1861	872	220	1503	688	3805	1752	270	1548	2069	1856	2583	3127	1251	1296	874	3092	784	1640	6689	1171	2622	1579	1910	1707	1851	458	52	2795	2815	3451	3309	1075	1476	1965	2570
BAMBI	669	32	576	259	1064	630	1693	343	314	2117	3346	268	750	2018	1079	78	408	365	64	204	39	370	188	595	496	813	161	1650	64	952	68	1082	691	719	1102	410	459	1491	182	240	15	144	263	287	1246	243	6823	692	127
BANCR	0	0	2	1	0	2	1	6	1	1	0	1	4	1	0	0	0	3	2	3	4	2	6	3	0	3	0	0	4	2	0	2	7	2	1	9	2	0	0	0	0	2	1	6	3	2	0	3	0
BANF1	3216	1688	4916	4011	2566	4725	1562	2089	2422	4518	8537	5924	5621	4144	6331	550	1874	1557	6765	3910	249	2066	3077	6902	5802	7290	3617	2492	6430	6144	1525	7741	13042	8888	13311	2315	4506	5480	5637	1419	178	4758	4709	6452	7515	2964	5553	5322	6768
BANF2	0	0	2	0	0	1	0	0	0	1	4	0	0	0	0	0	0	0	7	6	2	0	0	0	0	1	0	0	0	1	0	4	0	0	0	0	0	0	0	7	0	0	0	0	0	0	1	0	11
BANK1	68	18	120	93	30	211	104	72	32	124	24	207	518	191	100	9	5	88	59	236	255	87	15	54	229	187	16	62	39	149	16	159	69	61	50	90	129	146	4	45	9	170	157	555	92	66	137	199	262
BANP	330	402	268	548	581	812	144	266	401	565	931	552	700	513	663	117	347	289	636	617	523	582	386	512	489	591	418	299	760	876	486	821	665	550	1065	303	531	369	387	346	40	650	800	1281	1087	562	525	826	910
BAP1	2186	2383	1618	3797	2066	4328	1464	1606	2188	4058	6058	4423	3532	5169	4543	355	2569	1035	4527	3589	954	1811	2316	3101	2440	3881	1274	1560	5780	5783	2378	4716	4231	1675	5737	1832	2300	2517	2446	1356	142	4237	4529	7156	7895	2868	3414	1869	6173
BARD1	234	264	276	304	293	588	204	214	179	777	795	572	853	728	746	58	99	232	1017	659	1386	416	395	201	406	1175	178	482	900	1031	200	447	614	2339	896	339	392	789	665	128	26	461	494	1777	882	188	525	669	723
BARHL1	1	0	0	0	1	0	0	0	1	0	0	0	0	0	0	0	0	0	1	2	9	1	1	0	0	0	0	0	1	2	0	0	0	0	0	0	0	0	0	0	1	1	1	2	1	0	1	0	0
BARHL2	0	0	0	0	0	4	0	0	0	0	1	0	0	0	0	0	1	0	1	1	3	1	0	0	0	0	0	0	3	0	0	0	0	0	0	0	0	0	0	0	0	0	0	2	3	0	0	1	0
BARX1	15	3	1	5	2	637	0	4	32	8	0	11	2	2	4	2	5	12	9	7	2	3	29	6	9	0	10	7	0	0	6	5	1	8	11	2	20	94	21	10	1	2	3	2	7	7	2	20	10
BARX1-DT	14	1	1	0	0	17	0	0	5	1	0	1	0	2	0	2	0	0	0	1	4	0	2	1	2	0	1	0	0	0	0	1	0	0	0	0	2	7	0	4	4	0	1	2	0	3	0	0	0
BARX2	335	67	685	215	32	92	115	745	112	232	199	118	616	177	183	8	1917	312	43	153	36	523	428	50	677	1634	9	99	58	287	16	33	145	32	74	357	411	31	488	45	16	51	277	663	36	27	19	519	89
BASP1	59	132	68	1019	131	2604	674	164	184	571	172	2130	1400	90	235	65	240	166	163	1360	217	249	655	1951	120	544	134	312	261	401	47	314	112	251	172	157	1164	271	627	114	9	519	968	235	1522	249	1528	67	152
BASP1-AS1	0	1	0	0	2	3	1	1	0	1	0	4	3	0	0	0	0	0	0	2	11	0	1	2	0	1	0	0	0	1	0	2	0	1	0	0	4	0	1	0	8	1	2	1	3	1	0	0	0
BATF	56	62	548	208	52	241	291	51	161	141	29	249	229	14	63	11	162	39	160	327	13	327	140	83	36	43	34	296	322	104	16	260	752	86	94	246	148	4	136	89	2	343	125	11	87	70	94	19	51
BATF2	601	745	259	2546	544	986	1408	989	977	1153	827	1501	697	1599	706	234	3285	481	2201	986	241	3449	3667	867	1036	397	449	821	1886	2098	470	992	8408	533	1159	1342	801	639	1571	279	32	2611	1686	232	2890	515	444	718	1554
BATF3	28	34	30	90	33	86	36	74	42	50	27	115	82	12	40	5	44	21	37	53	55	52	77	50	21	56	65	49	49	56	21	29	76	38	44	102	89	29	33	25	8	58	40	69	139	54	81	14	27
BAX	3642	3734	2696	3355	2413	2399	1120	3790	1435	4954	3007	6331	3178	3305	4092	547	1270	1551	4959	4287	363	1150	2549	5443	9892	3286	2432	1391	7050	7852	1211	2894	13034	2458	4395	1883	5158	5624	5768	2282	182	1156	3322	7788	6246	2189	4998	3293	3911
BAZ1A	1695	954	1294	2772	1441	2120	1535	533	640	2609	1609	2822	2306	2211	3637	441	697	945	2806	2613	2889	593	1064	2140	1823	3628	632	1508	4004	3253	383	1722	2686	1400	1964	816	3016	2780	2186	881	44	1703	3281	6415	4350	912	2461	2629	1634
BAZ1B	3539	3219	3088	4988	2755	6212	2278	1924	1935	5914	7826	5856	7331	9603	6404	1169	1894	2572	9704	6149	3582	1705	2971	5084	5873	7988	1216	2034	8829	6956	1434	5423	5308	3130	6160	1945	4846	4137	4477	1995	159	5528	5688	14170	6703	2492	5398	5133	7147
BAZ2A	4218	3811	3192	5996	2746	6282	3516	3235	2257	10619	13471	5588	8269	8261	5260	989	4975	2085	12194	5870	2710	2326	2126	10675	5755	9604	1132	2118	5794	6491	2302	11047	3808	1818	6049	2754	6703	3996	3001	2650	157	7729	7918	13069	10991	2991	6818	5926	7080
BAZ2B	595	329	325.5	678.5	309	748	627.5	161.5	176.5	830.5	1329	870	908	1259	905	123	150.5	519	912.5	681.5	2813.5	243	253.5	1521	641	792	111	307.5	367.5	649.5	155.5	1413	660	736	669	296	929.5	903	487	371	18	713	1081	1596.5	861	257	948	1270	722
BBC3	962	1257	541	950	393	1615	322	1237	316	525	492	2139	660	1327	1115	255	2850	446	982	1175	146	395	349	1799	2172	746	310	503	914	1791	392	1395	3181	291	1867	552	1626	960	791	1008	61	3107	900	1466	952	741	1051	1509	870
BBIP1	313	130	115	245	120	285	168	136	106	265	435	403	425	246	407	57	91	73	346	255	1932	86	186	499	363	416	222	205	169	375	67	620	390	554	410	168	318	363	317	170	10	303	272	930	343	75	320	373	456
BBOF1	111	31	52	159	42	342	61	64	46	130	47	164	151	72	100	18	22	32	46	94	203	17	90	146	60	59	31	74	92	190	12	86	86	92	106	42	112	45	73	72	2	95	90	312	249	20	116	63	40
BBOX1	1	1	7	2	7	2	3	0	5	7	2	3	1	5	2	0	0	8	5	1	736	0	0	2	6	1	0	2	0	5	3	7	7	2	1	1	0	1	4	5	1	3	3	23	0	1	12	11	0
BBOX1-AS1	44	68	125	15	61	169	94	8	118	96	133	116	129	126	207	1	22	140	211	119	186	5	0	125	246	148	23	76	215	169	62	730	414	245	160	39	8	223	0	147	4	90	102	684	60	24	116	341	147
BBS1	62	24	42	80	26	75	26	17	41	123	313	71	81	155	68	6	44	33	75	37	187	30	19	68	60	103	19	24	124	114	47	127	57	76	78	44	56	61	26	42	5	82	110	101	193	25	80	94	111
BBS10	184	192	210	540	78	437	374	125	116	512	938	616	578	638	496	53	96	260	275	387	988	122	161	911	351	473	101	216	583	332	106	566	398	2044	680	176	591	878	311	376	4	297	224	533	847	131	967	327	688
BBS12	140	81	324	336	98	197	139	299	54	235	81	246	244	115	123	38	140	160	152	130	259	63	226	445	272	78	252	133	365	384	47	311	362	183	136	133	211	168	150	234	18	253	302	832	251	153	233	176	134
BBS2	1245	1086	463	1354	466	1324	648	473	673	1635	1544	1658	1537	3044	1386	132	516	806	1377	1226	1428	813	667	1416	1042	721	454	1134	1623	1933	353	2733	2648	1972	1228	842	1414	1363	1550	1047	39	1378	1852	3594	1298	797	928	1148	3592
BBS4	297	139	183	414	71	746	238	178	186	500	609	528	564	485	282	71	205	346	156	320	400	325	426	316	439	666	393	239	225	397	132	395	570	751	428	243	626	502	335	150	18	577	495	495	487	142	425	538	332
BBS5	168	143	63	121	126	227	121	53	72	46	338	171	191	146	118	28	79	48	175	215	183	48	72	344	196	82	40	100	258	95	189	338	76	235	410	65	172	302	110	97	10	183	223	325	284	138	442	240	262
BBS7	448	175	354	505	271	396	330	376	143	674	524	558	969	563	504	74	301	161	554	408	766	205	340	667	549	694	173	329	756	812	90	559	781	537	602	258	654	897	498	274	27	545	683	1178	1147	200	462	409	686
BBS9	289	148	134	487	203	614	320	194	153	281	346	495	425	327	288	82	139	233	220	365	898	212	182	798	186	206	104	196	305	223	52	428	215	190	251	160	481	447	290	222	11	455	499	844	574	249	306	346	332
BBX	1021	686	1125	1616	668	2372	1329	1316	479	1706	1890	2099	3318	2051	1787	307	862	951	2667	1816	4766	703	1332	2650	1716	2982	281	615	1844	966	352	2646	647	1136	1724	897	1586	1805	874	1220	41	2457	2008	4828	3043	465	1465	2315	1917
BCAM	809	714	1699	878	566	3472	630	696	854	833	21985	1584	1681	521	979	505	1064	610	950	1027	128	194	276	3692	548	487	230	315	1357	1302	1235	9001	544	432	1037	386	1201	784	612	2569	61	706	1309	441	1370	1607	2727	1102	496
BCAN	66	73	58	130	18	187	31	32	6	168	344	109	140	261	199	20	48	30	139	200	191	25	51	331	221	294	42	62	121	103	90	327	131	57	168	71	128	184	108	63	8	85	146	273	283	85	76	88	258
BCAP29	684	906	785	2137	515	1154	973	948	585	1605	1641	2245	1567	1916	1863	321	729	675	3690	1636	1767	599	1071	1927	2294	1677	881	811	1734	3016	231	2833	2410	3403	1983	839	2100	1940	1639	660	85	1807	1433	3226	2517	527	1767	1871	2280
BCAP31	9710	8411	23421	16146	6035	12861	7832	6893	7354	30498	19870	15935	11176	21398	35870	2605	13978	4495	26983	16756	1211	5764	11273	28686	19421	13124	6327	8828	15650	23248	10612	22606	33618	13099	25421	5019	14247	23787	16300	10546	886	10427	18783	19996	38920	23070	12674	10506	33337
BCAR1	2311	2672	4257	4369	2298	7908	1253	3181	3136	4714	4756	5256	4469	4237	3828	703	3729	1509	5318	5243	636	2392	3176	5725	4272	4806	2320	2421	3898	7122	2754	5441	5584	1009	6070	2666	5401	2074	3530	916	192	5620	4802	7241	8519	5202	4125	6401	5693
BCAR3	320	397	538	796	214	1314	295	451	521	976	546	664	767	1071	1156	58	320	518	1076	552	322	191	432	933	777	819	262	305	307	2000	355	442	760	198	1162	304	1263	344	503	170	19	676	1175	1037	1182	290	1135	908	953
BCAR4	1	1	2	0	0	0	0	1	0	0	0	0	0	0	0	0	0	3	0	0	5	0	0	0	1	2	0	0	1	3	0	1	1	1	0	0	0	0	0	0	0	0	0	0	0	2	1	0	2
BCAS1	2284	1151	262	3656	217	1022	200	588	803	2576	65	1769	1078	406	374	173	72	2598	2485	1170	185	161	369	1531	4523	3512	83	560	125	2744	356	470	219	42	234	308	6667	912	1086	80	38	6612	4285	12226	1271	728	1131	7945	640
BCAS2	710	469	697	1157	679	1458	694	763	724	1358	1157	1311	2214	1278	1136	156	340	512	1525	1146	672	707	1036	1379	993	1442	1051	790	1291	2414	358	1116	2470	1825	2041	506	1254	1879	1262	276	54	1313	1324	1332	2122	558	1391	1126	1882
BCAS3	718	329	379	1137	392	959	569	237	509	718	961	898	1025	1448	699	144	527	550	471	829	1881	423	285	2252	331	431	246	248	818	465	313	1066	458	298	578	238	1277	1265	238	544	36	823	1497	1481	896	583	895	1408	965
BCAS4	84	175	200	404	142	367	290	61	362	104	228	716	228	1017	212	307	439	60	198	538	368	125	290	867	221	64	82	121	485	660	242	1071	211	399	269	82	443	701	142	596	47	325	336	182	1211	299	145	72	265
BCAT1	8	92	44	850	66	3152	464	153	67	537	143	1487	767	74	242	54	141	40	206	821	914	236	691	1445	91	326	136	213	149	240	39	209	118	245	56	174	1281	202	527	88	13	505	206	123	1826	215	529	20	229
BCAT2	2073	866	1810	1254	1453	2368	323	827	1033	2416	3622	1237	2045	1318	2348	354	1619	869	1388	1384	276	1345	1003	1149	1799	2590	650	801	2441	2323	1016	1709	3147	694	2266	1629	2496	1025	1260	939	74	1687	1553	5004	2282	1438	2702	2139	2956
BCCIP	1811	714	1573	2053	1488	1751	977	1049	898	2663	3174	2694	3507	1533	2876	471	829	666	2688	1789	1482	946	2054	2531	2439	3071	1184	1151	2131	4513	598	3087	4180	4192	3768	827	1911	3646	2275	724	62	1995	2403	5156	3979	664	1992	2126	3888
BCDIN3D	179	79	129	246	34	479	116	87	102	225	374	258	290	144	302	34	69	102	179	163	166	126	166	150	312	417	129	124	269	316	32	344	380	448	549	147	283	331	244	72	8	305	265	380	409	66	313	184	346
BCDIN3D-AS1	19	6	9	17	3	23	16	3	8	27	67	22	11	35	31	12	18	17	16	18	89	6	4	9	23	41	5	6	50	30	9	39	16	26	35	11	23	14	5	13	1	16	27	58	59	11	30	40	17
BCHE	1	3	4	53	0	15	16	1	2	15	101	54	246	8	11	0	3	12	2	20	100	2	2	49	10	3	6	2	3	9	1	114	6	87	1	1	19	2	4	12	3	3	6	245	33	21	42	33	42
BCKDHA	146	78	51	214	50	203	69	73	72	332	284	144	286	210	243	18	50	91	227	164	44	83	73	366	178	364	49	71	224	173	78	303	200	119	172	81	226	215	153	74	11	283	275	315	214	194	241	218	281
BCKDHB	1143	852	465	1185	334	1437	498	399	730	934	1656	1430	2018	1726	1022	388	277	914	2506	1104	1549	282	576	1801	1564	717	383	664	1323	1583	558	1437	1118	1913	1877	561	947	1845	1311	499	36	1595	2002	3711	1959	365	1171	2281	2562
BCKDK	1226	1469	1270	2050	1502	2895	775	1822	1769	2004	2983	2765	2431	1852	1264	350	1771	834	2920	2175	479	1029	902	3207	1558	2745	1060	1566	3782	4016	1282	2240	3273	1138	2930	2051	2243	1815	1984	1031	63	2653	2379	4703	3510	2012	1863	1989	3542
BCL10	1373	917	540	1726	1096	1542	749	901	750	1577	952	1385	2090	1522	1296	197	912	955	2744	1881	1732	868	1281	1287	1918	1602	745	956	1025	4081	263	1312	2910	733	1823	877	2300	1580	1916	353	56	2161	2393	2038	2039	432	1498	1987	1934
BCL11A	374	614	484	876	569	86	520	126	333	386	2218	713	709	1333	1172	191	164	497	698	1012	1362	426	194	869	255	742	260	526	1379	2097	414	1128	1085	1142	1615	431	571	1448	871	280	48	644	694	1245	830	462	1854	735	1339
BCL11B	337	171	542	636	365	358	506	103	246	616	281	780	866	1277	881	99	156	406	1267	625	1766	317	400	430	282	727	64	410	1406	840	269	186	482	138	1140	193	555	665	592	491	22	527	1215	868	1639	385	464	600	682
BCL2	429	67	86	847	132	495	359	135	161	595	143	694	962	270	557	103	327	524	376	227	536	335	397	197	49	724	71	101	344	309	73	102	364	110	370	242	610	78	167	75	12	1866	712	689	366	121	1129	1643	215
BCL2A1	7	41	35	219	36	765	153	113	65	168	46	265	314	55	31	11	53	31	24	300	30	150	321	310	19	607	68	238	65	50	16	48	156	249	25	109	246	237	221	15	6	250	104	26	309	119	120	9	43
BCL2L1	2265	3843	5719	10892	2501	5710	3985	5566	2988	4595	5572	10847	5012	10876	5923	1083	1334	1719	10853	9215	1070	2082	3333	14493	10855	2649	1724	2720	11190	10940	3709	18275	11542	5261	15947	1856	8887	11186	8115	5291	173	3787	6409	8510	13819	4215	6192	2508	10884
BCL2L10	0	47	60	46	17	37	37	11	253	26	18	31	31	59	66	5	57	26	22	35	4	5	0	33	43	2	47	44	79	62	54	64	75	85	29	15	39	68	43	24	2	31	56	97	84	12	33	24	82
BCL2L11	403	457	792	1586	406	1233	1001	670	427	1480	596	1005	1066	803	915	101	492	557	1015	1289	1779	823	483	951	536	1618	141	591	1078	1581	189	1100	689	426	584	713	1313	825	471	627	23	1103	1022	2512	2196	391	904	624	776
BCL2L12	628	539	974	595	1216	963	213	648	662	1755	1487	982	987	1124	1383	192	545	378	1190	1122	59	653	746	991	1075	1513	774	564	1918	2086	596	1165	2620	1559	1658	781	766	825	914	416	33	1049	800	1977	1867	810	1248	746	1209
BCL2L13	1490	1074	1114	2207	628	2707	1386	1555	930	2623	2176	2136	2951	2881	1882	357	1065	1443	1996	2286	2060	989	1344	2985	2602	3388	1267	917	2167	4427	840	2425	3502	1372	1978	1273	3157	2697	2386	810	56	2467	3007	5732	4350	794	2365	2764	3609
BCL2L14	992	732	639	923	498	681	542	445	551	2086	213	932	708	490	1208	224	938	1732	984	523	805	343	674	2220	2367	1637	273	525	1291	854	274	255	2938	424	993	876	1739	736	1134	375	45	1831	1173	3174	858	398	495	1659	1206
BCL2L15	1712	680	387	1902	563	297	1655	365	1981	3910	111	1691	1842	2514	2419	150	162	1587	3734	1585	1161	979	2480	407	1837	2150	1241	3025	2188	2793	168	305	2761	78	2657	551	1956	838	2699	36	40	1924	5615	1723	1773	538	867	1810	1537
BCL2L2	1267	740	642	1691	766	2279	871	575	775	2077	2103	1682	2682	1772	1740	181	715	822	1851	1318	1708	605	952	1273	1377	2063	434	595	3044	2918	501	1575	1469	542	1193	694	1770	1470	1039	639	45	1729	2783	3529	4480	689	1933	1492	1111
BCL2L2-PABPN1	17	2	9	28	7	17	9	6	4	20	17	16	29	25	57	2	5	3	30	31	31	6	12	10	10	21	12	9	41	60	6	10	19	7	37	5	27	10	15	2	0	15	20	122	20	4	15	37	37
BCL3	2357	1451	1334	2470	3307	2563	1275	1654	1546	3615	1602	2780	2367	1346	1037	466	3854	990	3670	3403	198	1576	2105	3692	2738	5555	1235	1244	3788	4386	1567	1733	5364	569	3043	1891	3134	1307	2443	695	104	2814	4135	5465	3825	2648	2270	5815	1593
BCL6	392	288	1901	1027	598	1682	502	494	249	586	563	909	1182	425	390	69	490	289	414	806	562	407	456	755	468	852	137	317	341	1016	129	386	388	222	747	343	1683	425	637	357	21	761	960	572	1542	392	1120	377	393
BCL6B	49	157	66	432	102	739	422	95	299	211	517	893	711	107	285	44	69	55	226	314	169	68	203	477	52	287	56	126	303	380	53	293	87	101	128	113	391	243	186	74	14	167	325	110	894	182	569	76	131
BCL7A	655	580	750	766	843	1131	518	396	387	1019	1208	986	1410	1291	1160	188	424	378	821	834	536	513	438	1865	748	2089	262	290	1399	2133	516	764	815	1134	1893	568	1424	936	594	576	60	1344	1262	1902	1754	548	2453	984	1066
BCL7B	1655	1392	1312	1956	1091	2574	766	1130	1108	2349	1488	2519	2574	2504	2545	249	1398	1022	3577	2068	329	1138	1344	2146	3302	2138	1326	1441	3286	3429	710	2795	4611	1738	2430	942	2534	1611	2793	1178	84	1741	1860	5929	3720	1634	1622	1969	1877
BCL7C	1099	1383	1314	1428	1096	2583	489	521	1608	1242	1909	1938	1503	1664	1710	426	1161	754	4640	1847	427	1458	1210	2318	1528	1469	1239	1106	2505	4829	600	1909	5116	2659	3188	867	1766	1784	2004	1145	118	2099	1596	3267	1832	1357	1506	1792	2854
BCL9	821	1031	1375	1905	1075	1693	763	536	1144	1762	2726	1701	1877	2717	1371	223	272	766	2031	2543	893	826	604	3105	1028	2148	426	864	2331	2381	650	2388	464	766	1917	435	1723	1305	858	1230	42	1370	2365	2719	2699	841	2733	2237	2138
BCL9L	1313	856	617	2701	942	2961	1416	845	1213	3333	2695	2534	4200	1938	1631	297	1117	707	2349	2259	452	851	1480	3978	1711	1947	547	776	1246	1392	660	3103	1919	352	1338	1047	2431	1138	1204	592	67	2639	2974	1364	5982	1276	1780	1759	2557
BCLAF1	3247	2505	2705	4779	2308	4071	3447	1666	1175	5986	7751	5538	5031	5381	6188	664	1255	2409	8074	4945	9298	1445	2384	7362	3983	10545	1487	2857	6099	7706	719	6177	6192	4856	6158	2292	4431	6499	4722	2138	114	4361	4748	10122	7079	1280	6232	4701	6677
BCLAF3	677	424	233	812	129	295	646	198	214	472	602	636	405	1521	685	128	326	359	1347	662	1750	198	347	1039	572	404	79	349	604	668	169	611	658	410	718	148	641	792	449	445	14	485	896	1131	780	140	654	697	1035
BCO1	104	107	30	139	16	175	129	18	79	221	66	138	135	54	57	11	177	117	202	59	111	101	172	172	442	775	29	166	84	385	49	96	340	23	157	107	218	73	228	64	7	362	222	151	55	41	47	229	199
BCO2	101	28	28	35	17	14	10	6	18	27	126	34	24	75	25	9	20	5	76	21	283	6	11	88	24	11	4	8	12	111	5	107	16	13	44	15	16	9	9	18	4	26	51	30	28	8	22	26	39
BCOR	1292	1143	977	2014	798	2149	1357	755	736	1955	7289	2164	2380	3068	3376	556	3483	1120	2698	2294	1185	756	926	5384	1034	5458	244	970	2284	2352	840	2730	1285	947	2416	1082	2768	1929	954	1138	56	2438	3240	4313	3704	1050	2416	3645	2500
BCORL1	441	438	682	1391	399	940	673	380	334	1534	1372	709	882	1470	1464	313	3159	312	1404	1127	447	235	605	2091	579	700	62	292	1256	710	482	1027	840	242	772	203	751	953	559	796	37	1137	1511	1455	2653	619	1172	563	1590
BCORP1	0	0	0	12	1	7	2	0	2	16	0	7	4	0	0	0	0	0	0	3	0	0	0	0	0	0	0	0	3	2	0	2	1	5	0	0	0	0	0	3	0	8	9	0	4	0	7	1	1
BCR	2319	1821	2427	3622	1543	6216	1553	1554	1736	5695	6240	3182	4056	4496	3907	651	2254	2130	3115	3326	849	1974	2435	2630	3262	5087	1594	1447	2248	4951	2209	1896	3068	482	2416	1733	4177	2616	2744	684	136	5567	4865	7765	7969	2182	4207	5462	4919
BCS1L	785	598	734	1140	886	558	450	332	629	1163	3198	1036	1133	1988	1413	164	501	365	1302	1366	469	654	521	1422	1009	1487	891	738	1555	2217	1211	1014	1321	1838	1716	542	878	1498	911	619	48	971	1113	2406	2368	903	930	1160	1528
BCYRN1	68	196	18	292	30	34	75	1	77	105	326	145	39	893	294	34	15	103	199	133	3263	25	16	127	77	86	14	35	151	175	215	382	57	145	101	41	66	143	202	166	5	41	391	420	318	23	84	241	200
BDH1	4249	2860	3331	2217	1972	2976	974	741	3462	2941	3800	2512	2771	4554	3816	649	1252	1479	5500	2791	1300	1969	1962	2981	3988	3150	2179	1658	3688	6461	2424	2182	3606	1660	6448	1911	2841	2473	2409	2374	129	3207	5740	6809	5526	2349	3826	3102	4580
BDH2	608	235	564	596	339	744	386	191	255	566	419	1472	1043	581	738	102	180	176	320	457	544	141	153	1088	332	301	192	255	625	808	118	688	612	900	1048	86	878	432	578	204	31	513	1117	2348	978	273	962	1039	799
BDKRB1	35	19	77	98	35	173	95	47	27	75	16	132	59	18	42	5	65	19	54	96	29	35	43	51	117	47	22	29	35	58	13	14	89	19	42	15	241	28	165	5	5	205	177	99	167	57	55	49	10
BDKRB2	378	216	706	1149	424	1776	696	346	414	1078	484	1672	686	403	1174	145	499	520	1074	996	386	371	549	787	824	678	140	657	461	937	202	325	1423	232	427	208	1031	247	1499	157	64	1094	1520	1226	2921	493	524	621	265
BDNF	25	7	8	62	27	35	42	293	6	27	96	53	40	33	20	7	19	10	31	29	118	12	9	43	14	20	11	5	12	45	3	18	5	30	15	15	39	17	5	40	2	13	26	9	87	11	168	7	11
BDNF-AS	111	37	72	77	8	26	50	22	15	43	24	88	45	101	56	3	21	44	76	62	120	14	11	176	60	41	14	9	12	127	9	111	25	112	238	36	86	55	28	77	5	34	115	113	80	48	48	131	127
BDP1	1052	560	329	921	809	1223	1048	355	251	2069	3090	1341	2407	1941	1341	163	263	455	3244	1209	6558	340	367	1821	1193	2138	305	581	2851	1848	246	1540	1219	1420	1608	444	1295	1865	755	443	20	1440	1334	3956	2575	303	1581	1157	1817
BEAN1	53	26	3	63	5	154	9	11	17	27	12	41	16	33	19	2	35	4	16	82	99	21	33	158	44	10	38	5	9	194	9	54	6	12	19	76	70	49	30	26	12	14	14	13	148	15	19	3	26
BEAN1-AS1	2	0	1	3	0	4	0	0	0	0	2	1	1	0	2	0	0	0	1	3	5	0	0	0	1	1	0	0	3	3	0	1	0	0	0	1	3	0	1	2	0	2	1	3	0	0	0	0	0
BECN1	2726	1496	1269	3672	1019	3119	1853	1075	1320	2993	4554	3685	4511	5267	3001	405	1185	1378	4152	3682	1812	1110	2286	4496	2968	2157	1132	1534	4793	4438	1109	4356	2112	1513	3530	1230	3198	5398	1994	1416	71	3650	5754	3666	5094	1919	2559	3237	8186
BECN2	0	0	0	0	0	3	2	1	0	0	0	0	0	4	0	0	3	0	0	0	0	0	2	1	0	1	0	0	1	0	0	2	0	0	1	2	0	1	0	3	8	3	3	2	2	0	0	5	8
BEGAIN	29	16	35	52	20	1234	5	68	15	68	7	22	54	26	46	4	387	22	4	33	47	31	18	22	23	90	14	26	29	85	14	27	40	5	19	42	63	9	50	22	15	170	46	326	62	45	20	32	8
BEND2	0	0	0	0	0	1	0	0	0	0	0	0	0	0	0	0	0	0	0	0	12	0	0	0	0	0	0	0	0	0	0	0	0	0	0	0	0	0	0	0	1	0	0	0	0	0	0	0	0
BEND3	398	440	350	527	576	648	143	359	297	668	961	403	829	1062	696	83	263	348	821	624	586	747	476	452	333	857	222	407	1220	776	404	465	595	310	896	473	463	450	476	312	15	1034	635	1113	1349	430	910	1025	1080
BEND4	1	2	0	11	1	0	5	1	8	15	3	19	15	0	15	0	6	6	9	17	27	6	4	2	1	0	0	1	0	2	0	5	2	1	0	3	34	1	0	0	2	10	9	2	0	5	12	4	0
BEND5	0	6	2	14	1	123	11	2	18	24	13	38	91	6	19	4	6	11	3	11	9	15	11	40	4	19	5	6	4	14	1	29	8	50	4	14	65	5	3	5	2	84	8	22	36	24	27	30	0
BEND6	2	4	0	75	0	90	25	2	11	13	2	121	64	7	12	0	4	10	8	31	41	4	24	55	10	5	0	7	12	5	1	23	11	11	1	7	58	4	13	9	0	12	20	48	134	12	49	1	5
BEND7	489	539	845	1045	331	633	571	282	343	364	620	1048	847	1028	930	195	328	466	1083	575	1633	442	408	1154	517	79	113	354	699	2142	239	1565	660	719	1110	304	1007	815	447	1183	13	1395	1299	2805	1362	222	720	964	1538
BEST1	23	33	69	159	23	150	80	24	66	107	66	154	115	107	92	7	51	13	179	138	136	68	83	103	19	96	16	48	266	581	40	39	51	29	63	49	84	30	27	21	17	51	142	69	300	49	75	18	87
BEST2	231	2	2	511	59	6	0	99	105	809	1	102	10	32	9	30	8	169	109	83	11	5	1	0	11	3	0	6	37	118	73	0	0	1	0	5	229	1	12	1	12	2353	401	33	4	162	38	1420	5
BEST3	1	2	9	4	0	4	8	5	0	10	450	6	35	1442	13	6	5	10	2	3	14	2	12	0	29	0	8	1	0	5	2	2	22	3	1	1	2	573	10	1	0	2	22	8	1	0	1301	0	26
BEST4	49	13	154	98	4	24	1	113	213	121	14	133	33	77	9	19	49	22	23	126	17	13	25	22	53	4	35	24	54	26	32	117	31	26	12	18	25	10	18	9	2	33	29	20	24	43	15	54	13
BET1	559	418	525	809	308	880	559	508	490	661	971	990	782	931	733	191	223	555	1523	709	1221	363	384	1244	1575	876	324	583	1348	1811	128	1245	1933	2113	1140	419	909	1387	1289	320	28	824	818	3164	1148	250	643	804	1341
BET1L	1845	1463	2055	3500	1113	4421	1501	1203	1594	3439	3286	3864	3400	3740	3117	553	2324	909	3874	2430	792	1157	1863	6088	3877	3297	1179	1333	3483	4671	1550	4746	3887	1629	4859	1430	3151	2756	3049	1916	96	3999	3864	8914	5160	2526	3175	3674	4003
BEX1	0	8	0	6	1	396	2	3	4	3	0	14	14	0	2	1	3	3	6	2	1	3	1	20	5	0	11	0	0	1	4	28	4	2	1	0	4	3	2	2	1	0	4	6	5	18	22	2	6
BEX2	5	80	1	121	4	1011	123	7	62	51	3	47	187	293	24	24	5	19	684	48	76	7	3	799	1	1	287	18	862	164	501	1318	4	218	522	1	75	395	11	1164	22	15	209	1496	286	399	17	592	257
BEX3	405	169	1916	688	1039	3580	897	1087	1136	526	1499	1587	3498	434	879	164	2460	803	838	1512	482	132	3990	4039	2486	230	1475	222	3096	2885	1037	1680	177	1755	2687	1083	1251	3882	344	2282	86	1872	1957	6624	3711	2003	2326	2131	216
BEX4	32	48	34	513	25	1461	172	50	96	355	61	654	502	143	150	60	64	76	307	213	318	44	157	1578	174	108	56	176	679	236	170	754	108	68	38	34	295	31	56	1222	29	282	207	124	549	300	268	175	86
BEX5	1	22	44	108	32	211	75	2	89	40	2	52	516	71	96	4	27	10	17	74	3	2	8	86	9	1	18	49	155	119	26	46	7	1	212	1	4	56	12	0	9	1	142	451	36	84	39	136	0
BFAR	2297	1939	2201	3781	1521	5262	1977	1754	1209	3586	3490	5105	3591	3201	3948	581	1396	1709	3163	3974	1434	1883	2215	7611	3501	4623	1852	1952	5201	6304	1131	4875	7975	6457	5264	1851	4987	4360	2662	2801	120	3258	3281	6164	4724	1771	3039	5091	3962
BFSP1	80	113	90	76	60	89	11	27	50	87	21	65	92	55	71	13	47	87	26	193	57	62	93	363	325	185	22	66	233	108	35	100	177	259	77	83	166	75	85	112	4	110	80	537	337	93	103	172	137
BFSP2	1	1	3	6	2	7	2	3	8	9	1	19	11	0	2	1	2	4	1	9	6	8	4	1	0	1	6	2	1	5	0	1	10	1	2	1	0	0	0	3	2	4	8	0	2	1	1	2	8
BFSP2-AS1	1	0	1	0	0	0	1	0	7	1	0	1	1	0	0	0	0	0	0	2	8	1	2	1	1	0	0	0	0	1	0	0	5	0	0	2	1	0	0	0	0	0	2	0	0	0	0	0	1
BGLAP	26	8	19	7	15	14	1	0	12	22	52	6	8	31	13	4	18	9	11	14	15	11	2	14	11	10	1	4	10	50	24	6	14	13	20	7	15	7	5	16	0	28	6	12	24	6	31	26	17
BGLT3	0	0	0	0	0	0	0	0	0	0	0	0	0	0	0	0	0	0	0	0	0	0	0	0	0	0	0	0	0	0	0	0	0	0	0	0	0	0	0	0	0	0	0	0	0	0	0	0	0
BGN	514	4575	1629	22993	2725	57006	8852	4124	2174	10684	4257	48167	18393	1711	5683	1002	5370	1057	3815	32541	1215	3804	14093	38102	2415	4113	3153	4407	6004	9211	1219	9922	1744	1602	1355	2400	23896	3253	17250	3987	373	7268	3176	6930	39278	10586	21483	607	5230
BHLHA15	8	8	14	20	16	135	19	96	50	101	14	45	90	44	13	15	35	13	51	18	4	20	17	32	56	315	14	14	19	23	18	44	9	8	18	58	68	66	21	6	0	157	44	200	58	16	26	111	51
BHLHA9	1	6	0	0	0	0	0	0	0	1	7	1	0	10	1	3	0	0	25	0	0	1	0	31	0	1	1	0	39	12	7	131	0	6	2	1	0	2	6	29	2	0	4	11	19	18	1	0	0
BHLHB9	44	88	65	346	86	179	283	20	112	460	260	225	372	338	265	41	99	93	113	100	604	30	65	290	106	69	46	128	346	132	84	285	70	133	212	31	197	500	88	347	22	188	415	573	617	220	222	132	309
BHLHE22	3	23	19	89	19	172	118	9	30	40	16	318	291	4	35	4	10	21	14	64	113	18	130	56	22	8	17	12	19	65	23	21	12	14	8	29	57	3	3	8	3	38	95	31	199	26	71	4	28
BHLHE23	0	0	0	0	0	0	0	0	0	0	0	1	0	0	0	0	0	0	0	0	0	0	0	0	0	1	0	1	0	0	0	0	1	0	0	0	0	0	0	0	3	0	0	0	0	0	0	0	0
BHLHE40	6289	3419	1351	7190	4304	10141	10329	3546	2063	18284	4477	9210	10275	4259	8243	1103	4730	1710	12348	14731	2321	2751	4088	28597	14517	6565	1795	1921	5864	19546	1370	4900	12122	3040	9368	2718	12880	5732	5799	2334	190	7888	11556	15764	12825	3340	5456	9425	6002
BHLHE40-AS1	18	28	9	45	18	48	71	18	41	92	69	81	111	16	42	6	38	28	30	30	32	27	33	44	16	76	20	49	28	42	13	69	127	47	60	43	44	30	24	30	1	38	35	49	55	30	63	61	69
BHLHE41	858	548	1775	973	58	1350	755	521	161	548	13	1713	2503	163	281	70	566	1112	319	874	867	155	643	1384	1960	1805	53	279	274	1608	47	354	593	45	281	636	3120	134	793	156	12	470	585	2141	961	306	450	516	686
BHMG1	3	0	0	1	2	1	0	0	0	2	0	4	0	3	2	0	0	5	6	0	3	1	0	3	1	2	0	0	1	2	4	0	0	0	3	6	0	33	0	0	5	0	3	7	1	2	0	0	14
BHMT	65	0	0	0	1	2	0	0	0	0	281	5	5	21	22	0	0	1	5	1	103	0	0	1	0	1	1	14	2	338	2	2	7	1	9	0	2	1	0	0	0	44	2	35	0	1	6	88	3
BHMT2	7	10	2	41	1	58	25	3	5	28	3	45	149	16	19	0	2	5	15	20	91	1	12	55	4	13	3	4	11	15	1	46	22	12	4	3	41	4	7	10	6	21	15	4	120	29	58	9	11
BICC1	35	145	10	861	104	1320	566	67	83	464	139	1658	1189	49	336	52	102	84	194	552	1235	107	536	1128	110	128	103	305	109	277	45	225	76	323	103	79	489	80	171	166	8	220	289	234	1713	264	1063	32	163
BICD1	196	257	331	528	250	585	444	135	136	962	660	493	851	758	759	57	382	396	71	496	1799	204	475	905	607	236	162	189	359	374	109	636	1671	556	348	215	466	651	303	225	28	159	368	753	1282	139	999	162	384
BICD2	884	749	497	1386	654	1579	767	806	494	2207	1802	1339	2135	2055	1453	222	832	393	1848	1207	1483	873	705	1687	433	1416	273	705	1494	1367	715	1633	499	650	795	601	937	802	481	659	46	887	1570	2312	3947	798	1374	585	1610
BICDL1	730	588	609	728	334	551	357	183	289	1261	826	580	635	714	939	84	852	197	1321	630	216	178	497	717	830	448	180	172	2418	1306	287	654	673	288	1572	276	508	463	707	474	26	431	615	2129	1667	411	898	726	737
BICDL2	3152	2379	1955	1988	1060	878	628	664	2040	2436	2728	2008	782	4014	2306	544	2092	1189	2847	2065	277	486	468	1134	2272	1518	263	1168	1724	2837	1570	3866	2718	900	3494	1126	1499	1289	1090	1027	73	2334	2376	2253	2812	1351	1352	1941	2072
BICRA	559	611	748	775	729	675	358	326	631	854	1540	813	680	1181	838	224	602	403	853	1080	153	483	416	1260	594	646	147	464	1161	812	575	861	521	208	940	352	853	400	367	519	54	854	1055	1364	1349	904	1191	936	624
BICRAL	724	872	573	1303	438	1085	791	376	460	1164	1343	1564	1522	1489	1251	212	391	730	2064	1441	2231	483	383	2200	621	2797	176	724	1875	2563	331	1478	762	552	1237	635	1383	1148	719	845	30	1650	1691	2770	1918	499	1097	1660	1656
BID	1160	1140	1841	1955	839	2115	1023	1072	1059	2345	2241	1962	2674	3376	1400	408	1034	1093	2210	2030	781	1975	1384	2200	1919	1718	2552	2015	2000	6775	2320	2056	5712	2132	2311	1454	2410	2957	2730	539	120	2141	2398	5541	3085	1824	2245	1703	3224
BIK	628	336	245	712	417	1795	242	415	373	406	271	653	565	450	522	98	458	677	603	676	268	684	441	450	891	1867	1336	296	892	673	540	624	2214	136	941	641	901	1302	2013	83	32	1939	1293	2631	547	195	1198	1871	829
BIN1	1036	1592	3019	3177	3374	2616	901	872	2348	2143	7339	3497	2199	4136	4037	591	1516	1207	4376	3712	399	1662	1845	2976	3516	926	1626	1509	3633	5258	2879	2523	3529	2104	7041	1371	2257	2109	3276	1079	151	1640	2998	699	4805	2194	3979	1655	4646
BIN2	204	109	51	399	48	507	283	67	258	493	150	567	624	169	201	50	170	147	237	219	173	182	265	271	199	161	71	156	248	259	59	87	177	159	448	115	259	149	99	90	12	442	582	279	434	127	255	219	144
BIN3	753	415	238	363	225	1081	170	206	199	875	1499	535	561	710	425	127	505	122	725	352	201	297	407	1160	1081	671	401	201	274	1169	342	643	1607	472	294	339	835	900	627	279	20	798	404	1013	618	434	324	808	902
BIRC2	1235	841	1054	2213	762	2418	1560	1064	907	1949	1995	2225	2712	1785	1638	380	892	801	1877	1887	3089	861	1127	2254	1814	1964	710	1143	1803	2081	377	3483	2523	3062	2304	886	2314	2069	1005	1258	47	2628	3551	2254	3143	383	1892	2318	1991
BIRC3	750	197	356	2061	659	1209	1420	1361	569	1756	207	2355	2926	535	483	165	4549	413	1461	2128	2120	2167	3130	693	1874	1432	1097	469	2254	991	100	1509	1571	617	1801	755	913	438	2311	134	17	7149	4271	549	3502	206	606	562	824
BIRC5	1345	961	3114	1263	2316	2673	544	1868	1482	3535	4406	2326	3265	2087	4511	182	710	482	5290	3151	1466	1689	2129	1448	1941	6030	3457	1209	7070	7072	1188	1550	6807	7593	4991	2018	1568	5962	3910	598	141	3186	2650	7084	4084	1329	2401	1572	6137
BIRC6	3157	2832	1813	4293	1850	3846	3183	1394	1099	5020	7628	4418	4863	6825	5813	783	1675	1809	7140	3665	16972	1393	1470	6293	3441	4997	1159	1693	3848	5162	1755	4140	2809	2389	4166	1751	4257	5212	2743	856	81	3642	4832	8980	8295	2009	4018	3918	5060
BIRC6-AS2	4	3	2	0	0	1	0	0	0	1	12	0	0	3	2	2	2	1	4	2	261	0	1	0	2	2	0	0	1	1	1	0	2	0	1	0	1	4	2	0	0	1	2	5	1	1	1	1	1
BIRC7	4	31	4	42	1	9	1	4	13	48	14	14	16	7	76	6	17	2	15	13	4	20	7	29	17	8	3	9	9	4	19	50	64	2	40	10	8	5	6	10	1	2	2	22	129	18	4	2	16
BIRC8	0	0	0	0	0	0	0	0	0	0	0	0	0	0	0	0	0	0	0	0	2	0	0	0	0	0	0	0	0	0	0	0	0	0	1	0	0	0	0	0	3	0	0	1	0	0	0	0	0
BIVM	592	436	240	468	197	501	583	122	292	607	1427	1302	444	1391	1036	328	114	336	1131	723	1311	272	326	1434	636	731	100	354	746	1798	267	1895	699	2052	1406	330	609	1316	674	1019	25	788	858	1859	1396	308	589	750	2160
BIVM-ERCC5	1449	773	1084	936	391	1211	691	245	414	1186	1702	1763	1049	1367	2363	426	470	435	1908	1041	667	266	603	2198	1305	937	225	556	1169	2591	276	2314	1105	806	2560	340	1096	1482	1918	595	33	1373	1557	3217	1591	553	917	1128	1846
BLACE	0	0	0	0	0	0	0	1	0	0	0	0	0	0	0	0	0	0	0	1	3	0	0	0	0	0	0	0	0	1	0	0	0	0	0	0	1	0	0	0	9	0	0	0	0	0	0	0	0
BLCAP	1791	3888	1912	5738	2153	3145	2359	1588	2546	4134	2758	5211	4103	5973	4605	954	2327	1673	10066	6266	3312	1808	2649	4308	6625	2595	839	3111	7946	7341	2118	10447	4535	1833	8225	1504	3659	2575	3599	3188	184	3245	5714	12598	9849	3995	4609	3314	4687
BLID	0	0	0	0	0	0	0	0	0	0	0	0	0	0	0	0	0	0	0	0	27	0	0	0	0	0	0	0	0	0	0	0	0	0	0	0	0	0	0	0	0	0	0	0	0	0	0	0	0
BLK	13	2	10	22	7	13	5	9	73	64	4	67	156	1	33	5	3	35	3	180	21	21	5	1	4	1	15	4	8	24	3	2	16	0	4	6	15	8	1	5	8	33	61	3	15	27	9	35	5
BLM	288	192	343	178	242	418	269	290	99	1027	1374	514	789	633	1163	136	131	179	848	590	468	234	287	297	390	1996	228	350	1345	790	198	478	864	1126	1045	223	415	670	454	81	15	700	466	2111	813	82	366	449	1132
BLMH	603	576	2378	1145	1119	1956	884	1001	527	2074	2627	1764	1887	2452	1205	227	1059	752	963	1659	994	672	2130	1791	1187	2988	628	890	3084	1438	707	1258	2378	1662	1598	595	1633	2439	1496	795	48	1744	1447	5650	3081	568	2270	1148	2009
BLNK	707	177	32	1005	151	1151	372	209	441	458	76	553	657	131	378	94	280	299	927	436	319	699	302	597	883	852	232	166	435	1501	51	232	386	70	504	485	679	173	238	90	17	1659	850	1581	128	226	220	746	634
BLOC1S1	1259	729	1629	1111	593	2269	461	542	569	1402	1232	1368	741	824	1385	212	1144	498	2709	1027	244	525	1091	1824	2008	2097	2326	545	1601	3217	580	3111	3741	2187	2652	679	1833	1238	2186	498	102	1564	1328	3176	1177	1572	1065	1278	1567
BLOC1S2	615	430	951	909	397	1481	592	794	544	1150	955	1573	1671	546	1218	110	392	297	474	899	544	505	691	1008	2101	1286	892	637	838	1455	189	667	2180	1296	1238	462	1572	1268	1562	420	57	1535	584	1938	1086	332	1008	703	618
BLOC1S3	642	595	515	1017	481	573	324	372	526	774	1024	915	916	1138	760	156	429	284	981	1018	208	439	833	848	836	615	177	441	1025	1015	366	974	667	276	1472	376	815	706	756	422	37	819	973	1542	1238	731	903	471	1199
BLOC1S4	420	369	932	563	506	638	283	511	421	527	861	873	944	731	591	122	362	362	479	621	218	299	502	862	601	612	428	488	785	1094	396	1022	1350	414	1308	379	669	791	581	412	61	552	845	1472	1327	615	712	892	899
BLOC1S5	325	405	331	659	328	612	461	206	388	551	1087	645	864	698	780	161	142	343	1097	671	1079	279	339	912	355	821	307	458	1292	918	163	1172	886	1332	992	259	813	783	671	436	30	563	835	1409	833	277	626	620	941
BLOC1S5-TXNDC5	5	0	0	10	0	10	11	0	2	5	0	13	16	1	7	0	2	1	1	4	7	1	0	9	1	17	0	1	3	5	0	10	2	3	5	1	12	4	11	0	0	2	7	78	6	1	17	3	2
BLOC1S6	1194	740	1717	1674	594	2808	1768	1102	554	2216	2868	2585	3507	2115	2541	294	286	490	1986	2093	2205	855	1192	2755	1830	3844	822	1016	1783	2463	350	4209	2932	4035	1954	1192	2161	3166	1824	549	33	2678	2329	4962	3582	447	2366	1695	2933
BLVRA	484	209	74	772	166	1929	433	550	319	876	267	754	987	930	818	47	693	402	112	443	114	550	767	531	1439	164	297	216	216	1107	50	209	3476	258	69	473	892	551	1272	300	15	1173	302	2448	477	303	388	478	387
BLVRB	1590	757	1213	1393	782	3772	421	1598	1139	3061	1662	1545	1763	1684	1763	267	1610	1139	1892	1565	259	1845	1967	1649	4099	1557	1918	745	1306	3960	1863	1203	4389	787	1988	1424	3777	1723	2544	637	142	3686	2037	4212	1447	3965	819	2022	2288
BLZF1	500	240	301	780	267	873	504	434	217	896	678	712	963	724	646	136	287	405	728	1147	1331	377	557	664	1359	838	489	1200	637	750	111	1356	1345	1353	903	394	1245	1029	874	372	25	907	878	1816	1530	269	926	742	830
BMERB1	370	68	288	462	86	750	177	49	102	264	79	698	697	92	181	31	120	71	173	319	155	77	228	1182	95	171	85	116	111	351	50	259	148	117	158	58	455	225	119	152	29	93	228	149	835	270	442	39	212
BMF	291	317	77	965	141	1063	578	126	406	700	956	1016	912	1120	504	160	353	501	362	695	285	201	208	1165	241	363	92	370	221	1241	344	1255	544	282	256	183	853	121	190	190	33	906	1707	476	1989	296	1498	247	150
BMI1	1105	470	1216	1121	448	839	823	446	622	1566	1155	1929	1939	1011	2255	218	278	1050	2345	1302	1494	486	816	1575	1289	1831	369	772	1212	1692	212	2752	1663	3034	1861	471	1209	2302	988	591	26	1431	1669	2540	1725	334	1677	1759	2072
BMP1	1282	774	698	2095	622	7376	768	865	548	1958	1796	4068	1675	1233	1129	396	1010	233	1289	2839	399	777	1768	4946	1674	790	722	644	1158	2833	724	939	1437	486	741	720	2413	935	1822	835	66	1891	1456	1230	5659	1469	2006	687	1353
BMP10	0	0	0	0	0	1	0	0	0	0	1	0	0	0	0	0	0	0	1	0	3	0	0	0	0	0	1	0	0	0	0	0	0	0	0	0	0	0	0	0	0	0	0	0	0	0	0	0	0
BMP15	0	0	0	0	0	0	0	0	0	0	0	0	0	0	0	0	2	1	0	0	3	0	0	0	0	0	0	0	0	0	0	0	0	0	0	0	1	0	0	0	0	0	0	0	0	0	0	0	0
BMP2	556	196	628	868	316	586	121	338	391	691	145	535	1153	54	118	86	485	443	729	1443	877	569	293	371	1056	554	132	384	1427	885	88	125	337	188	527	509	1427	110	575	338	40	864	2306	486	1043	572	438	859	178
BMP2K	260	142	90	570	219	459	440	232	158	699	261	582	663	601	460	66	165	131	797	350	1397	291	248	622	435	1106	103	235	227	518	172	561	524	248	488	244	409	291	252	269	17	413	664	708	790	289	517	433	502
BMP3	47	4	2	248	1	9	29	84	75	196	5	231	79	17	12	5	3	23	34	289	50	29	6	66	52	1	5	6	0	8	10	31	3	2	0	9	8	2	1	23	2	8	35	0	32	18	124	4	4
BMP4	1998	2687	1173	1775	1124	1095	3487	1003	414	15060	803	2397	2823	3183	8029	278	2228	1305	904	1957	527	1279	2551	6283	6982	3437	985	3972	405	2032	765	2717	12978	1349	2803	1243	3601	9508	7560	4055	94	1247	1336	2687	3649	2372	10182	1463	1513
BMP5	39	13	1	65	15	0	167	8	88	103	34	155	45	50	124	18	4	242	260	23	86	12	3	113	73	47	4	33	4	135	16	20	80	43	5	7	75	3	0	29	5	1	249	74	114	19	550	63	33
BMP6	96	10	3	78	27	231	120	38	71	248	19	150	191	11	45	2	24	38	32	39	83	18	15	283	12	73	25	21	20	39	10	104	13	23	5	23	210	25	35	26	3	54	115	1186	242	53	127	35	21
BMP7	612	21	1214	1776	997	119	506	237	831	2466	1086	1313	3158	2896	2224	99	546	563	245	1444	1149	521	15	644	9698	7110	50	3433	87	414	257	2108	489	2833	4794	234	1758	859	6684	257	15	425	2086	516	7211	134	3976	18	3239
BMP8A	20	27	10	116	32	57	29	37	35	64	78	92	115	102	42	8	30	13	124	102	79	22	39	85	22	44	19	9	38	55	43	34	8	8	25	35	42	17	3	15	14	38	82	48	253	120	51	9	49
BMP8B	352	235	379	1632	203	713	238	311	362	490	785	638	483	515	712	113	546	158	638	602	683	221	204	461	532	792	157	121	556	574	439	303	786	129	623	288	609	660	553	223	27	1196	540	838	1786	375	498	470	390
BMPER	12	8	3	67	25	94	204	3	23	55	16	23	27	2761	2	6	3	23	12	24	51	15	11	16	4	5	13	50	88	46	19	3	70	3	2	5	63	50	189	1	6	28	33	17	37	107	25	8	14
BMPR1A	854	358	445	1147	611	844	662	551	445	1095	2007	1664	1411	921	1168	229	280	356	1334	1018	2950	674	625	1569	847	1570	350	800	820	2130	420	2259	1529	2139	1375	444	1050	1388	803	709	29	1236	1559	2057	1806	449	2195	1510	801
BMPR1B	3	10	2	60	0	239	43	2	3	15	6	39	104	3	18	0	8	10	4	18	345	2	13	78	13	2	1	14	3	31	3	35	11	3	0	1	274	8	18	57	9	215	6	1252	54	7	78	387	11
BMPR1B-DT	0	0	0	0	0	0	0	0	0	0	0	0	0	0	0	0	0	0	0	0	9	0	0	0	0	0	0	0	0	0	1	0	0	0	0	0	2	0	0	3	0	0	0	14	2	0	0	0	0
BMPR2	1471	1435	915	3439	584	3380	3310	895	774	3091	2651	4830	4526	3223	3030	428	726	1736	3274	3230	9085	899	1086	6092	1739	2306	535	1825	1607	2623	577	4163	1810	2234	1861	457	4196	2497	2091	1454	78	2651	3856	4998	4539	917	5311	2916	2234
BMS1	2469	1293	1622	2686	1745	1522	1406	1658	883	4042	3486	2860	3122	2275	3329	521	1756	1317	4588	2571	1605	745	1266	3874	2743	4500	972	1341	2950	4370	745	2944	3487	1345	3483	1339	2533	2659	2145	1098	73	4011	2991	7486	5774	967	2931	2631	3799
BMS1P1	105	14	21	91	10	59	21	18	38	104	117	59	67	105	103	6	25	31	79	35	576	10	15	42	48	88	14	17	22	64	17	108	65	143	62	23	38	38	25	17	7	106	63	402	98	4	70	96	42
BMS1P17	0	0	0	1	0	0	0	0	0	0	2	0	0	0	0	0	0	0	1	0	45	0	0	0	0	0	0	0	0	0	0	0	0	0	1	0	0	5	0	0	0	0	0	0	0	0	0	0	0
BMS1P22	0	0	0	3	0	0	0	0	0	0	24	1	1	0	0	0	0	0	0	0	43	0	1	0	0	0	0	0	3	0	0	0	0	0	3	1	0	2	0	1	0	0	1	0	1	0	0	0	1
BMS1P4	19	5	5	14	3	8	12	1	2	22	29	13	8	19	18	2	10	2	13	8	28	10	7	9	6	16	1	8	13	27	12	7	9	15	13	0	7	3	7	5	0	10	12	43	26	1	14	19	19
BMS1P4-AGAP5	2	0	3	3	0	7	2	0	0	3	5	2	0	8	4	0	0	0	4	0	1	1	1	1	3	3	1	0	2	3	1	3	6	2	4	0	2	0	0	1	0	1	2	8	2	1	1	2	5
BMT2	211	246	221	513	145	483	343	200	197	428	388	625	573	376	328	84	68	248	430	429	896	140	231	692	316	370	219	294	502	550	70	776	470	1009	267	182	464	370	296	240	20	369	448	1120	694	166	553	528	345
BMX	41	21	6	40	68	44	49	12	27	38	22	79	237	49	31	10	10	421	61	45	178	7	6	20	8	61	35	11	23	54	8	63	14	19	10	19	154	18	23	5	1	8	94	7	73	24	251	96	12
BNC1	0	0	0	3	0	12	1	0	2	5	0	4	9	1	0	0	0	0	0	4	9	0	1	0	0	0	1	0	1	0	1	1	0	0	0	0	8	0	1	0	1	1	1	0	9	1	0	0	0
BNC2	33	62	10	387	25	933	322	34	42	236	49	747	579	58	107	7	50	30	59	241	1203	45	171	490	39	47	26	35	26	75	9	129	25	41	13	16	492	31	102	53	12	89	107	54	664	136	413	23	85
BNC2-AS1	0	0	0	2	0	13	4	0	1	2	0	7	5	1	0	0	0	0	0	2	27	0	0	3	1	1	0	1	0	1	0	4	0	0	0	0	5	0	1	3	1	0	3	1	4	2	4	1	1
BNIP1	291	157	228	255	349	627	106	204	192	392	605	406	557	371	257	43	278	191	507	223	142	264	221	483	519	551	511	240	482	824	167	405	777	698	560	171	447	579	592	147	15	451	283	952	264	233	311	416	335
BNIP2	1143	820	4903	1286	395	1647	1648	1386	485	1763	2608	2126	2198	1411	2207	299	912	639	1923	1538	3100	436	1006	1829	1773	2300	342	1052	614	2007	336	3356	2084	2146	1847	811	2419	1251	1224	744	47	1407	1663	2303	3219	485	2023	1474	1094
BNIP3	56	625	97	446	57	3128	162	95	73	305	1454	280	2910	1019	812	138	80	210	630	692	233	104	132	891	62	141	303	1979	2276	951	381	1832	135	968	258	83	426	2536	1340	1063	26	1432	1207	106	2234	355	177	48	1411
BNIP3L	1676	1322	906	1836	675	7650	1200	1525	548	2995	1730	2418	5886	848	1622	243	1000	1257	2216	1778	2308	2125	1554	5655	2789	14332	751	1564	1108	1701	310	2448	4012	1954	1278	2206	4924	3193	4765	2106	58	3457	2111	1482	2413	431	2205	4664	1982
BNIP5	366	509	579	1675	734	1278	1824	113	607	642	884	955	781	2011	881	361	2344	487	3929	1958	609	1302	196	2152	868	1822	163	785	1652	2796	511	3768	1453	414	1735	557	1671	1375	726	650	15	5914	1663	1779	1715	363	396	683	833
BNIPL	64	12	12	18	6	19	2	3	13	16	37	11	10	28	16	5	10	14	49	13	41	2	11	6	35	17	5	19	17	49	23	19	8	35	29	12	15	7	14	26	1	12	20	48	65	4	22	40	18
BOC	37	113	25	545	40	931	465	39	89	337	80	774	1468	179	249	20	81	84	93	348	784	78	227	660	55	64	67	84	43	113	45	433	38	31	19	65	647	45	47	147	31	110	182	140	709	581	725	46	133
BOD1	782	850	1049	1601	1496	1333	545	792	856	1750	3034	1406	2195	2530	1609	330	865	688	3021	1556	1286	1294	1125	2690	1230	1999	1465	1020	3116	4163	1276	2397	3952	6308	2448	879	1633	2769	1204	749	56	1816	1904	4804	2897	1400	1987	1658	2743
BOD1L1	1335	933	560	1823	687	2120	1558	305	464	2901	2636	2714	3933	3212	2110	253	826	932	3125	1983	4803	453	998	3802	1665	2060	396	537	1633	2069	533	2906	1503	751	2362	749	2164	1797	1124	888	62	1609	2789	5451	4262	901	2152	2195	2643
BOD1L2	0	0	2	0	0	0	0	1	0	0	0	0	0	0	0	0	0	0	0	0	5	0	0	0	0	0	3	0	0	1	0	0	0	0	0	1	0	0	0	0	0	0	0	0	0	0	0	0	0
BOK	700	720	1807	1397	1246	1710	463	1352	960	1273	385	1308	1668	397	825	280	1501	536	275	989	423	1351	1256	1036	1764	896	533	1155	2236	3067	362	1632	3031	179	449	1033	2762	1076	1938	251	66	1441	1184	2189	1595	1012	1277	538	369
BOLA1	205	176	209	235	154	740	95	141	477	301	168	349	298	306	358	27	169	173	299	315	102	239	75	283	330	431	271	278	428	696	242	318	932	556	632	353	575	346	377	319	17	357	392	929	458	241	250	443	341
BOLA2	0	0	0	0	0	0	0	0	0	0	0	0	0	0	0	0	0	0	0	0	0	0	0	0	0	0	0	0	0	0	0	0	0	0	0	0	0	0	0	0	0	0	0	0	0	0	0	0	0
BOLA2-SMG1P6	144	79	68	458	116	255	87	93	51	377	367	413	445	336	249	18	69	21	405	244	138	34	72	257	234	269	199	124	475	806	99	297	603	633	412	73	281	263	201	59	3	181	273	1447	271	112	144	115	416
BOLA2B	37	57	69	28	32	38	4	35	13	24	55	36	23	32	18	3	16	16	44	29	4	8	27	37	39	18	0	25	45	116	24	28	116	38	47	0	23	30	43	18	5	15	27	48	44	20	15	28	56
BOLA3	452	314	817	446	581	534	214	475	434	644	1340	701	808	906	738	126	291	230	976	724	283	399	839	544	973	708	904	449	1291	1476	277	488	1703	1305	1091	625	697	1887	1013	247	49	516	671	1309	991	336	670	599	999
BOLA3-AS1	8	8	4	52	6	46	19	8	14	23	200	36	103	65	14	21	9	3	14	45	67	5	17	51	8	13	7	5	204	14	28	90	11	12	16	9	36	103	31	86	4	10	70	18	76	17	53	2	15
BOLL	1	1	0	1	0	0	1	0	0	1	7	1	0	0	1	0	0	0	0	0	70	0	1	1	2	1	0	0	1	0	0	1	0	0	0	0	0	0	0	1	4	0	0	4	0	0	2	1	1
BOP1	4758	2238	9193	5140	6659	2836	2116	2354	2272	4132	8113	4997	3860	4930	9146	1077	1982	1018	6310	7369	295	2418	2289	5283	4686	16180	2034	1562	11976	7254	3164	4196	7726	1960	10574	1788	4658	4294	3157	1625	210	4185	6046	5106	9034	4272	5422	3382	5966
BORA	322	303	325	356	227	303	265	218	213	826	966	644	573	683	1523	53	72	152	1944	396	533	226	214	431	427	665	241	302	812	955	211	1140	625	1534	1046	218	219	735	460	334	24	407	434	1455	1097	322	387	245	1399
BORCS5	433	312	199	396	272	376	398	200	211	654	545	453	480	434	399	88	296	323	877	451	643	265	221	749	599	546	196	186	724	328	271	397	932	351	650	225	316	480	380	340	7	259	595	828	840	151	373	341	564
BORCS6	361	213	178	343	134	733	117	230	205	392	200	407	441	186	316	47	377	144	285	251	25	188	337	391	383	321	122	195	360	368	234	596	423	104	531	213	495	160	550	204	13	702	384	954	706	489	366	425	234
BORCS7	615	209	683	708	129	900	524	203	241	651	1191	926	1048	415	847	79	183	152	477	527	777	368	380	1475	960	713	522	368	324	868	137	1867	1165	1261	920	383	749	1393	1261	244	40	910	821	1440	765	169	991	550	573
BORCS8	372	204	127	421	227	404	153	212	165	395	491	496	383	583	352	47	178	177	594	540	305	218	322	393	519	464	307	157	616	1141	290	629	993	568	574	218	333	411	414	186	37	268	382	1071	864	343	362	417	556
BORCS8-MEF2B	18	8	21	17	4	24	6	3	11	36	16	33	25	31	17	0	28	6	11	33	15	7	10	6	9	19	7	3	45	31	17	5	4	24	17	8	8	3	10	21	1	11	30	54	22	5	8	18	14
BPESC1	0	0	0	0	0	0	0	0	0	0	0	0	0	1	0	0	1	0	0	0	4	14	2	1	0	0	1	0	0	0	0	0	2	0	0	2	0	0	0	0	0	0	0	0	0	1	0	0	0
BPGM	246	126	247	512	158	644	250	255	205	484	287	1136	695	386	363	61	212	202	540	743	223	214	382	723	473	543	354	180	490	538	58	427	609	679	296	156	750	568	456	169	17	494	439	1392	1028	214	400	202	341
BPHL	376	305	284	808	357	672	255	293	681	709	1015	594	986	744	759	152	587	417	781	640	739	263	332	646	524	983	222	476	1372	1085	306	937	1403	1013	898	459	969	1127	676	378	44	621	951	1403	1094	349	881	671	909
BPI	9	6	1	12	4	10	8	3	0	7	3	17	25	0	3	6	0	0	4	5	19	2	3	58	4	5	6	4	0	3	0	30	4	22	25	8	6	3	2	16	1	1	4	5	11	15	23	0	63
BPIFA1	0	0	3	0	0	0	0	0	0	0	0	0	0	0	5	0	0	0	0	0	4	2	0	6	0	0	4	0	0	0	0	0	0	0	0	0	0	2	0	1	0	0	0	0	0	0	5	0	0
BPIFA2	0	0	2	0	0	0	1	0	0	0	1	0	0	2	2	0	0	0	0	0	4	0	0	0	6	1	5	0	0	0	0	0	0	0	1	1	1	0	0	0	0	0	0	0	0	0	0	0	0
BPIFA3	0	0	0	1	0	0	0	0	0	0	0	0	0	0	0	0	0	0	0	0	3	0	0	0	0	0	2	0	0	0	0	0	0	0	0	0	0	0	0	0	3	0	0	0	0	0	0	0	0
BPIFA4P	0	0	0	0	0	0	0	0	0	0	0	0	0	0	0	0	0	0	0	0	7	0	0	0	0	0	0	0	0	0	0	0	0	0	0	0	0	0	0	0	1	0	0	0	0	0	0	0	0
BPIFB1	0	0	16	0	1	166	0	18	2	1	0	0	0	0	6	0	1	0	0	0	6	1	0	0	6	3	1	41	2	2	0	0	0	0	1	0	24	1	0	1	8	0	0	0	0	1	0	3	0
BPIFB2	1	0	9	0	9	2	0	0	0	0	0	0	0	0	0	0	1	0	0	0	6	0	0	1	2	1	5	0	2	0	3	0	0	0	0	3	38	0	0	0	2	0	1	2	0	9	0	4	0
BPIFB3	0	0	0	0	0	0	0	0	0	0	0	0	0	1	0	0	0	0	0	0	5	0	0	0	0	0	2	0	0	0	0	0	0	0	0	0	0	0	0	0	5	0	0	0	0	0	0	0	0
BPIFB4	2	0	0	3	0	0	0	1	0	0	1	1	0	0	1	0	0	0	0	0	6	0	0	0	0	0	0	0	0	1	1	0	0	0	0	0	0	0	0	0	2	0	0	0	0	0	0	0	0
BPIFB6	0	0	0	0	0	0	0	0	0	0	0	1	0	0	0	0	0	0	0	0	6	0	0	0	0	0	0	0	0	0	0	0	0	0	0	0	0	1	0	0	6	0	0	0	0	0	0	0	0
BPIFC	0	0	0	0	0	0	0	1	0	0	2	1	1	0	2	0	0	0	1	1	7	0	0	0	0	0	1	0	1	0	0	0	0	0	0	0	0	0	0	0	0	1	0	0	0	1	0	0	0
BPNT1	1794	1070	1914	2167	1016	1848	789	874	1104	1640	1312	1657	2016	1706	1500	249	390	1290	2854	2156	722	1088	1066	1376	3427	2194	1143	4690	2024	3974	863	2930	3437	2295	2280	1220	2189	2715	1309	1121	102	1184	2536	3374	3196	1451	1701	1474	2946
BPTF	2631	1256	1346	3062	1436	3172	2049	693	742	3583	5691	2983	4039	4566	2882	550	775	1299	4108	3569	13331	640	1181	4246	2475	3997	424	880	4203	2913	856	3709	1557	1465	2936	989	3169	3343	1302	1309	58	2563	4646	7279	4192	1124	3890	3245	3501
BPY2	0	0	0	0	0	0	0	0	0	0	0	0	0	0	0	0	0	0	0	0	0	0	0	0	0	0	0	0	0	0	0	0	0	0	0	0	0	0	0	0	0	0	0	0	0	0	0	0	0
BPY2B	0	0	0	0	0	0	0	0	0	0	0	0	0	0	0	0	0	0	0	0	0	0	0	0	0	0	0	0	0	0	0	0	0	0	0	0	0	0	0	0	0	0	0	0	0	0	0	0	0
BPY2C	0	0	0	0	0	0	0	0	0	0	0	0	0	0	0	0	0	0	0	0	0	0	0	0	0	0	0	0	0	0	0	0	0	0	0	0	0	0	0	0	0	0	0	0	0	0	0	0	0
BRAF	745	473	592	933	464	964	756	345	465	1101	1498	932	1335	1589	835	237	309	577	2002	967	3246	227	268	1358	860	946	268	464	1506	1291	189	1048	668	593	892	312	1156	1119	847	543	39	936	1211	2330	1803	325	969	794	1020
BRAP	873	737	745	1124	549	1154	738	546	453	1789	1315	1182	1733	1315	1294	294	848	631	1842	957	1077	585	771	2101	1457	1756	537	465	1307	2068	412	1001	1201	1118	2097	484	1376	1249	1021	790	62	1104	1239	2217	1604	729	1918	1168	1609
BRAT1	2352	2461	2564	2420	3043	3208	811	1101	2011	2524	4855	2967	2736	5521	3393	717	2072	1793	3573	3154	507	1935	1152	3219	2668	3380	865	1829	6493	5225	1984	2758	4816	1408	6428	1685	2818	1993	2568	1265	119	3200	2624	8963	6465	2360	2766	2944	3804
BRCA1	970	467	499	573	649	896	470	349	344	1903	2561	1366	1288	2454	1862	120	256	361	2638	1636	3394	350	708	653	930	3061	457	442	3148	2289	413	814	1390	1335	2090	534	622	1782	757	292	40	918	1296	4044	2550	397	781	886	2809
BRCA2	503	359	159	278	375	391	264	192	158	1187	1429	650	608	797	1063	81	111	88	2758	1092	3569	270	154	559	597	1116	126	301	1095	1095	165	811	594	1581	1804	342	275	907	558	256	30	344	536	2122	1332	202	411	514	2068
BRCC3	1603	1173	1082	2667	969	1049	1830	511	794	4240	2707	2765	2509	3655	4294	388	678	869	4337	3314	1649	875	1790	2785	1691	1383	638	1612	3738	2867	725	2321	3002	1690	4335	681	1478	5065	1240	1232	96	1745	3431	3675	5809	1550	1816	1492	5571
BRD1	1198	983	1066	1975	749	2057	1225	761	754	2683	3816	1818	2542	2728	2144	451	1122	1111	1977	2183	1288	849	869	2246	1548	2743	555	618	2248	2456	1256	1543	1980	579	2129	1022	2007	1506	1303	751	51	2788	2848	5499	2490	926	2755	2612	2611
BRD2	6172	5434	6453	9692	4371	10884	5478	3906	4503	12801	14426	9192	15874	9498	15612	1558	5765	3369	13957	11384	2888	4625	4230	14126	5956	21980	2042	4621	15968	10200	3320	12457	9147	6492	18397	4227	11243	9509	6409	4201	235	11595	11228	24634	18457	4234	10445	11746	11698
BRD3	698	1110	796	1937	1141	2403	777	595	851	2127	3153	1340	2405	2702	1997	294	1198	844	2657	1542	1011	846	589	2972	774	2411	266	961	2646	1980	922	2638	1171	1024	1279	997	1552	1242	724	1157	82	2331	2279	4502	3484	1346	2207	2419	2349
BRD3OS	221	351	370	417	264	1082	204	315	331	340	989	619	728	831	406	104	516	211	498	416	306	156	372	1189	350	351	194	608	912	707	256	1222	426	458	449	421	596	611	280	455	44	457	516	996	1346	595	721	248	649
BRD4	3106	3299	3916	5050	4173	5100	2673	2231	1643	4571	3950	4975	5593	7654	4103	1043	3636	1998	5896	6585	2189	2164	2884	6404	3907	5973	1252	1934	7562	6099	2723	4227	3911	1959	5601	2330	5148	2760	3788	2606	208	5862	6785	10166	8706	4490	5119	5974	5304
BRD7	1704	1355	2158	2866	1414	2607	1661	822	1140	3230	4227	4398	3494	3943	5142	409	1038	1027	3392	4094	2822	1124	1681	3403	2286	3473	975	1643	4169	5488	521	3385	6798	2453	5407	1074	2662	5307	3044	1289	73	2954	3210	6369	4589	940	4772	3185	6092
BRD8	1360	907	1243	1763	948	2764	975	896	723	2349	4446	1710	2521	1988	2133	240	1292	1016	3224	1541	1154	964	983	2884	1124	3327	1002	932	2973	3855	876	3754	2700	2703	3100	1236	1690	2103	1114	1316	56	2028	1920	5106	2300	1315	2089	1959	2306
BRD9	1163	1071	1759	1369	1186	1889	816	512	1566	2872	3089	1321	1904	1956	1478	373	879	620	2148	1263	1230	738	972	2034	1321	2136	554	685	2123	2552	1160	2128	2954	1164	4421	822	1494	806	1200	709	86	2123	1235	4132	1868	1296	1640	1776	1867
BRDT	3	0	2	1	0	2	1	0	0	0	0	1	0	2	1	0	1	1	0	0	19	0	0	2	0	0	0	0	0	4	0	0	1	0	0	0	0	1	1	0	0	0	0	5	1	0	0	1	1
BRDTP1	0	0	0	0	0	0	0	0	0	0	3	0	0	0	0	0	0	0	0	0	2	0	0	0	0	0	2	0	0	0	0	0	0	0	0	0	0	0	0	0	0	0	0	0	0	0	0	0	0
BRF1	1066	591	1408	1302	1020	1957	524	388	939	1462	1267	1514	1514	1524	2247	229	1260	634	1252	1240	906	817	1001	1213	858	1696	266	778	1917	2523	563	797	1874	367	1512	695	1680	963	1051	733	75	2233	1814	3591	2681	1256	1693	2022	1021
BRF2	232	173	405	212	80	491	287	224	105	372	517	200	357	376	222	47	201	185	254	360	48	251	239	919	382	606	290	131	928	361	225	520	630	341	512	193	654	472	203	194	5	302	591	441	856	190	371	260	464
BRI3	2110	2689	2310	3692	1459	3305	1376	2351	2039	2005	2231	4154	3163	4963	2738	785	3379	1442	6784	4186	1006	1720	2372	4894	6585	1494	2305	1751	2675	10257	1113	5750	8025	2032	3952	2090	3843	2529	3287	1978	174	2954	3964	7030	3996	2030	2067	1970	4294
BRI3BP	2349	1661	2347	1965	2221	2521	1071	2085	1298	8092	3729	2993	4091	4151	3485	466	2013	1286	9270	2985	3038	2974	3321	1761	5453	13324	1574	2554	4117	4808	1315	1206	5149	3808	6775	3150	4231	4876	4252	901	130	7262	4007	7362	6018	1679	4344	3026	6938
BRICD5	138	88	76	106	55	81	24	26	106	153	292	123	56	139	194	34	208	58	190	90	57	47	38	27	129	120	14	45	104	727	103	84	116	120	276	72	51	41	25	99	10	71	136	239	254	57	91	119	104
BRINP1	7	20	0	28	0	271	1	2	16	1	7	27	7	278	1	18	0	2	3	10	29	1	0	11	3	1	15	1	27	19	7	10	1	15	23	2	115	2	21	2	5	43	114	0	33	13	21	25	76
BRINP2	0	3	1	0	0	1	0	0	4	0	0	1	7	0	0	0	0	5	0	12	6	0	0	6	11	0	2	0	0	0	12	1	1	1	2	1	28	0	0	0	2	0	2	1	0	3	21	9	0
BRINP3	26	0	1	93	0	1	0	54	32	144	0	181	6	1	8	1	2	7	1	47	10	32	0	2	10	1	1	0	0	0	4	1	2	0	0	19	267	0	0	0	4	0	11	3	5	4	5	2200	0
BRIP1	430	155	224	209	170	339	174	253	98	752	664	400	484	768	632	65	88	148	842	509	1892	261	258	163	368	1321	67	142	808	791	111	266	638	499	821	324	346	696	383	99	12	510	483	1273	729	91	481	401	534
BRIX1	1150	744	1446	1351	1391	1076	1038	820	840	2533	2845	1573	2110	1666	1836	383	374	423	2973	1446	1295	799	1015	2063	1793	2570	847	933	4710	3462	262	2727	4265	5321	7576	738	1398	3391	1891	677	47	1341	1201	4837	2343	457	1711	1613	2572
BRK1	3058	2603	1853	3599	2637	4909	2282	2629	2744	4571	6749	5509	8862	3588	3941	525	2720	1802	4539	3715	1407	2930	4467	5020	6242	4875	4855	3172	4603	10362	1897	7338	10282	8555	7054	2211	6279	5338	7308	1980	223	4146	4527	10548	6318	2631	4880	3941	6473
BRMS1	1275	1090	1650	2616	1747	3353	749	1089	1359	2598	2959	2864	2618	1864	2421	313	2003	646	3241	2295	183	960	1723	1987	2851	2293	1434	1105	3739	3393	1120	2755	5171	1826	5717	833	2080	1808	2672	811	73	2682	1909	2435	4018	1887	1863	1674	2961
BRMS1L	154	92	119	245	171	256	151	163	95	299	286	247	408	176	307	45	79	120	213	261	573	147	186	159	156	366	145	218	552	325	43	250	516	341	211	125	367	442	201	293	7	252	284	803	522	126	356	207	212
BROX	2174	1154	1701	2494	1155	1971	1607	914	1034	2077	1437	2488	2555	2227	1831	404	981	1778	4880	3794	5258	1137	1622	2831	2567	3134	775	3222	2799	3710	389	3749	3387	2366	3008	1366	3763	2355	2641	2474	83	2817	2932	5342	3950	903	1981	2556	3252
BRPF1	960	734	501	1209	709	1396	577	482	551	1678	1795	1317	1820	1654	1833	161	742	336	1839	1193	517	627	634	1314	959	1695	390	414	1981	1596	651	1315	1197	559	2220	578	1269	1184	767	516	46	1610	1564	2961	2679	838	1234	1302	1471
BRPF3	1350	1688	1000	3183	1115	2493	1507	714	1574	3332	4959	2248	2550	4624	2782	568	922	1396	7390	2324	1058	1096	803	4378	1248	6385	465	1597	5894	2841	1234	4137	1260	954	3325	1021	3244	1901	1182	1481	55	5514	4734	5274	4574	1270	2600	4610	3274
BRS3	0	1	1	2	0	0	0	0	0	0	0	1	0	0	5	0	0	0	3	1	6	0	1	0	0	0	0	0	0	1	0	0	0	1	1	0	0	0	0	0	0	0	1	2	0	0	1	0	0
BRSK1	48	83	71	313	48	336	91	11	49	93	83	337	165	162	203	16	29	24	582	262	65	11	61	229	356	33	26	37	327	621	30	226	230	65	304	37	119	155	374	68	21	58	357	142	221	79	202	31	180
BRSK2	146	296	325	325	114	45	20	3	28	43	63	386	44	150	451	75	55	107	342	436	161	4	924	412	63	65	9	287	1366	19	144	383	2780	194	280	63	30	100	83	289	37	83	83	4	780	417	151	7	349
BRWD1	2194	955	1556	2038	996	1828	1697	833	777	2406	1631	1904	2607	1878	2252	440	637	1042	2503	1703	13360	648	910	2126	1789	2546	519	980	1791	3187	201	1317	1387	1693	3049	977	2284	2218	1321	947	54	2134	2651	2293	3183	489	2509	2484	1865
BRWD1-AS1	0	0	0	1	0	0	1	1	0	0	2	0	2	2	3	0	0	2	0	1	23	0	0	0	0	0	0	2	2	1	0	0	1	0	3	0	1	0	0	2	0	0	0	2	1	0	2	2	0
BRWD1-AS2	10	14	8	12	4	18	8	11	15	4	13	12	7	10	18	12	10	21	13	12	23	5	4	6	8	14	11	8	49	27	5	27	23	9	47	5	12	19	5	8	4	6	21	25	27	6	9	38	13
BRWD3	1034	491	467	1407	565	867	1096	163	352	3296	1331	788	1437	2738	1180	223	494	476	1532	1438	4250	277	1058	1615	980	1698	56	845	1063	1253	400	1254	814	637	1440	452	1435	2078	570	552	38	1253	3229	1606	5109	544	1222	1638	2455
BSCL2	161	131	93	337	140	485	126	165	113	313	583	315	212	208	289	18	137	90	313	188	124	84	66	342	344	207	44	115	455	272	141	261	554	180	326	163	241	75	210	119	16	270	272	392	639	147	293	305	327
BSDC1	2506	1500	1951	3742	1603	4125	1648	1290	1170	3819	3624	3396	4076	4146	2833	349	2484	1613	5049	3111	1204	1732	1133	4721	3042	4607	1421	1471	2946	5480	670	3670	4649	1682	4049	1746	4189	3735	2592	1019	86	4453	4859	3652	4952	1575	3646	4381	4635
BSG	36010	14668	38610	36217	20352	46843	4850	33792	16753	41254	25335	34440	37722	26125	33292	4786	37137	13258	51536	30508	2072	19707	15456	42904	55968	55872	17970	14465	31446	51135	10449	34700	86096	36607	60997	16503	29625	21618	57542	8150	1628	19615	33445	59482	33902	32021	39306	46751	44461
BSN	7	24	11	46	10	62	20	3	13	26	64	47	58	40	73	1	54	16	16	14	154	19	22	43	17	25	6	2	2411	33	38	42	11	14	57	12	12	24	10	56	26	12	27	92	148	18	129	17	19
BSN-DT	0	0	2	0	0	1	0	0	1	2	2	2	2	0	3	0	0	0	1	0	8	0	2	1	0	0	2	0	45	1	0	3	0	0	1	1	0	3	0	2	0	0	1	7	7	0	0	1	1
BSND	1	0	2	1	2	2	0	0	1	0	1	0	2	0	1	0	0	0	2	0	4	0	0	0	1	0	0	0	1	1	0	0	1	0	3	0	1	0	1	0	0	1	0	0	0	0	2	0	1
BSPH1	0	0	0	0	0	0	1	0	0	0	0	0	0	0	0	0	0	0	0	0	0	0	0	0	0	0	0	0	0	0	0	2	0	1	2	0	0	0	0	0	0	0	0	0	0	1	0	0	0
BSPRY	1604	1391	1289	1587	1250	1478	413	971	992	1859	1442	716	1969	2898	1896	412	1314	1343	2384	1129	461	3028	3198	1522	1460	2138	2857	1241	2049	6179	836	1501	3214	1343	1140	1559	1929	1896	1913	756	155	1786	2419	3519	1882	1759	1300	2221	2421
BST1	457	26	52	315	39	351	123	51	147	110	21	243	274	125	139	35	39	54	40	123	151	70	95	365	78	69	44	69	149	139	10	149	64	73	154	96	1081	138	62	34	12	284	322	88	211	134	115	23	242
BST2	152	634	3245	1631	4003	6802	3101	1550	3551	4909	1183	2936	1589	243	1175	150	5817	999	627	1395	144	3109	10912	1725	5231	4714	918	750	481	10348	224	663	16772	729	229	4443	1909	578	528	199	152	9537	938	443	1706	2294	1712	1071	1228
BSX	0	0	0	0	0	0	0	0	0	0	0	0	0	0	1	0	0	1	0	0	0	0	0	0	0	0	0	0	0	0	0	0	0	0	0	0	0	0	0	0	0	0	0	0	0	0	2	0	0
BTAF1	1702	634	404	1425	730	898	984	469	440	2318	3193	1543	1405	2307	1566	403	823	490	2399	1045	6483	718	600	1709	1065	2183	429	703	1043	1708	773	1542	1361	1542	1154	851	1175	1287	639	706	21	1457	1831	3909	3236	463	1667	1579	910
BTBD1	1657	1345	2333	2462	883	3310	2292	1446	876	3325	3214	3110	5380	3429	3686	758	768	1668	3418	2733	1840	1718	2462	3008	3172	2961	1518	2163	3677	6720	454	5004	3522	3158	3016	1755	5224	4139	3848	565	58	2750	3911	2365	4806	873	3331	2204	5696
BTBD10	866	591	764	1386	620	1538	698	798	559	1469	1004	1505	1742	996	1226	153	497	640	1475	1173	1089	618	769	1509	1787	981	728	925	1068	1648	335	1845	2210	2038	1941	509	1564	1406	1320	530	30	1499	1467	2601	1939	722	1184	1006	1224
BTBD11	11	5	27	299	17	203	288	59	53	213	114	231	72	29	31	10	175	33	23	29	29	31	75	519	56	112	18	125	30	64	71	127	101	20	158	51	114	49	27	408	4	38	46	150	926	45	129	54	41
BTBD16	250	24	100	27	10	28	11	5	8	16	46	40	38	37	61	1	9	15	102	38	71	1	51	94	107	119	10	10	45	96	35	42	47	60	383	13	30	92	23	56	5	14	23	37	52	38	12	23	138
BTBD17	0	1	1	1	2	0	0	2	0	0	2	0	7	1	5	0	1	7	0	0	1	5	0	0	1	1	0	0	0	1	0	0	0	0	0	5	1	1	1	9	1	0	1	1	2	0	30	1	0
BTBD18	5	1	2	1	3	1	2	0	3	0	0	3	7	3	0	0	0	0	4	1	282	1	1	1	1	3	0	1	5	4	0	5	0	1	6	0	1	2	2	0	0	2	0	3	1	0	0	1	1
BTBD19	156	70	43	269	46	281	70	75	106	148	664	277	103	48	68	14	126	21	94	201	265	42	114	158	95	137	15	35	122	137	67	250	26	20	37	73	129	113	50	75	7	86	134	134	643	62	171	55	61
BTBD2	3418	4322	6918	3814	3327	4964	1882	2618	2883	5172	5284	3637	6421	8889	4836	1107	5067	2521	4873	4328	748	3274	2772	7927	4450	5033	2171	1458	10388	7613	5331	6095	9797	2740	5537	3149	5571	4794	4128	2608	293	7126	5959	13858	6631	6814	4717	8024	5313
BTBD3	1025	336	567	1667	760	2380	602	1126	773	1540	1354	1361	1754	994	952	194	509	788	1672	2122	1517	657	806	1260	1459	2706	580	1072	1730	1708	273	1122	2029	1434	781	1602	2398	695	690	1951	56	867	2878	1487	1079	1098	1711	1904	1749
BTBD6	1727	970	2917	2134	1304	3786	664	1013	1662	2159	1032	1826	2653	2293	2732	302	2651	1416	1974	1842	510	1369	1626	1849	1959	1911	2431	1651	2543	3048	874	1454	4457	1218	2336	1467	3776	1597	2802	1190	83	4392	3075	4781	3171	1955	2432	4150	1483
BTBD7	1244	690	780	1806	812	1462	903	675	722	2565	1400	1497	2860	1443	2031	196	442	1012	1486	1461	2084	698	807	1426	850	2074	451	1060	1453	1942	372	1089	1361	573	1217	715	2050	1101	1405	803	32	1969	2486	2625	3001	688	2302	1855	1103
BTBD8	24	8	3	26	6	32	18	10	17	25	37	12	29	36	20	0	15	25	39	19	254	6	4	46	5	24	4	5	6	16	6	25	7	13	2	3	27	31	20	12	0	31	44	22	34	3	15	48	25
BTBD9	815	742	457	1242	492	1299	607	563	526	1134	666	1063	1073	1807	885	135	773	488	2329	1321	1049	401	491	1738	703	352	220	816	1081	1039	503	1704	765	192	1042	429	1356	689	806	537	45	1102	1506	1169	1698	782	920	643	1382
BTBD9-AS1	0	2	3	2	0	0	0	0	0	0	0	0	0	0	0	0	4	0	0	1	150	0	2	0	1	0	0	1	1	0	0	0	0	0	0	0	0	0	0	0	1	1	1	1	0	0	1	0	0
BTC	350	194	34	280	91	127	222	465	103	370	26	331	277	415	221	33	201	174	395	338	472	173	317	435	496	125	136	154	453	431	30	529	425	378	623	192	308	711	226	251	11	468	439	731	379	131	268	383	493
BTD	504	510	319	746	223	940	325	419	475	708	352	617	712	771	586	68	461	534	506	567	273	374	220	739	526	540	299	382	484	457	303	741	1167	451	506	311	970	718	1014	416	20	570	1140	1124	745	424	784	1340	603
BTF3	13942	9095	9514	13278	10588	18036	10535	11980	4912	22099	33932	17720	29198	21172	18701	2831	8517	9080	35270	15201	5214	10974	11772	40595	18904	39257	12215	10318	38870	45876	5823	35777	45694	52647	29492	13188	24875	49100	21799	13843	816	23578	14677	56679	23455	11066	22935	22252	26565
BTF3L4	854	421	841	1255	676	1430	733	405	642	1555	1995	1289	1688	1154	1108	134	347	673	1426	1469	2181	603	696	1488	775	2339	579	970	1195	2546	118	1428	2056	2519	1995	545	1545	1478	1038	369	48	1205	1364	2250	1808	318	2174	1370	1575
BTG1	2422	2509	4865	5433	1503	6676	3315	1948	2418	5402	5345	4928	5971	1879	2503	603	3603	2545	4389	3641	2711	3365	2334	10881	6170	9048	1721	2031	3883	9832	937	13948	5625	4730	6609	3870	6579	5541	3786	2729	232	5187	5343	8422	5212	2783	7690	3595	3007
BTG2	3363	2493	1326	6652	2444	4903	6477	1545	3369	5588	5174	5422	7936	3129	3160	1984	1807	4625	8713	5713	3177	1501	1597	18755	7451	6042	774	1681	10180	9093	1238	3906	7543	2592	4921	2076	7600	10869	3562	4112	231	16402	12482	6800	5863	4244	6831	7372	3747
BTG3	917	427	830	788	705	1272	536	1037	474	886	431	1268	1327	894	1076	119	480	389	1632	1216	942	480	1312	1002	1557	1643	667	530	1271	3001	154	2516	1939	2762	1880	639	1515	1569	1351	889	49	1457	1074	1864	1077	262	1150	1265	954
BTG3-AS1	11	24	9	21	19	11	9	24	10	23	16	20	53	32	30	4	31	20	29	26	39	30	21	21	27	24	20	8	38	83	7	42	31	70	33	20	31	11	18	21	1	15	38	44	19	5	28	51	12
BTG4	0	0	0	0	0	1	0	0	0	0	0	0	0	0	0	0	0	0	0	1	7	0	0	1	0	0	0	0	0	0	0	0	0	1	0	0	0	0	1	0	1	0	0	0	1	0	1	1	0
BTK	24	45	21	296	18	438	184	30	137	289	31	419	581	13	92	17	49	70	104	340	134	101	116	233	32	91	69	105	41	89	15	85	104	80	22	69	120	32	37	36	6	199	204	31	179	99	107	21	81
BTLA	4	12	3	14	4	33	27	2	44	53	5	47	107	28	15	0	24	13	12	24	53	22	21	15	7	9	5	24	5	18	1	7	18	18	6	8	15	4	6	6	0	28	42	4	22	10	13	9	12
BTN1A1	1	49	339	23	1	2	16	13	7	14	11	34	14	12	23	6	7	5	5	8	22	2	12	21	205	8	4	1	52	7	4	11	169	21	7	10	1	19	54	5	4	10	3	4	4	5	14	0	9
BTN2A1	824	811	907	1725	722	1643	1130	409	744	1799	1773	1617	1128	2118	1774	380	1731	442	2582	1736	598	279	796	1973	452	1726	404	867	1858	1906	896	2119	1745	1357	2005	636	1404	1539	635	807	37	1171	1803	2647	2456	779	1137	963	1617
BTN2A2	217	145	181	496	150	1046	438	324	342	348	326	613	541	375	304	56	664	107	209	398	314	106	224	681	95	491	102	191	391	236	136	528	645	278	272	251	412	264	171	154	14	179	534	764	472	174	189	268	465
BTN2A3P	102	95	103	216	96	199	146	65	76	152	214	259	167	175	219	20	272	40	135	170	156	10	84	166	71	948	17	102	149	117	80	200	176	106	317	74	128	103	51	77	4	74	184	391	192	61	108	86	169
BTN3A1	862	759	551	1990	450	3848	1883	1574	1297	2285	572	1688	1323	1664	1010	294	3584	721	950	962	1113	1251	1162	1326	656	1262	380	962	970	1413	527	1350	3074	791	1145	1627	1757	1164	964	1735	37	4877	1974	2264	1638	492	1154	1660	2041
BTN3A2	1101	1054	1409	2475	655	5603	1981	1606	1780	3366	1078	2526	1423	2185	1733	441	3136	1288	939	954	903	1500	2695	1756	964	1778	490	1362	1720	2041	564	1593	3442	625	1803	1661	2480	1361	2405	1240	49	2851	1692	3786	2412	388	1978	3642	2781
BTN3A3	346	395	312	1068	272	2099	994	955	719	1479	200	1233	1062	719	595	145	1979	533	377	521	757	275	363	638	375	1690	246	635	520	866	288	584	2873	404	774	841	1029	565	706	661	27	587	1271	1235	1002	404	746	1274	951
BTNL10	1	3	15	0	1	22	7	1	2	5	2	3	54	2	7	1	20	3	1	5	5	4	4	3	8	7	1	4	0	14	0	11	20	5	3	10	12	4	12	1	1	26	4	3	2	11	2	19	14
BTNL2	0	0	0	0	0	0	0	0	2	0	0	2	0	1	0	0	1	0	0	0	4	1	2	0	0	0	0	0	0	1	0	0	1	0	0	0	0	0	0	0	0	0	1	0	1	0	0	0	0
BTNL3	197	410	135	1457	30	58	181	208	187	538	103	422	224	1077	367	25	258	53	1139	483	207	219	249	13	740	141	64	731	214	1871	275	476	1171	25	177	202	356	74	799	90	11	709	1532	277	29	356	118	256	278
BTNL8	111	80	40	991	10	259	96	193	274	342	13	261	201	775	283	25	137	41	307	488	56	207	14	10	980	757	27	370	30	1038	62	85	526	6	50	167	217	22	1029	6	11	1063	639	1427	18	271	51	166	454
BTNL9	116	387	107	112	61	429	44	142	119	587	174	166	483	312	442	23	810	143	260	191	437	264	375	141	342	1010	42	120	288	338	52	88	480	13	283	682	189	95	246	77	22	325	201	1362	104	137	180	1130	192
BTRC	672	476	585	991	649	998	598	455	461	1058	1342	1166	1192	1071	773	198	563	288	870	849	1157	380	492	1379	841	974	173	578	716	1083	503	1154	911	823	973	403	975	781	723	809	25	1077	1099	1902	1659	628	1170	938	714
BUB1	778	665	1298	818	1410	1151	536	1104	538	2674	2713	1220	1976	1674	3105	123	292	336	2801	2352	1310	897	1238	874	1205	3517	1309	921	2447	2485	616	1193	2429	3420	1825	1061	1056	2528	1853	410	32	1704	1243	4218	3582	565	1511	1240	2660
BUB1B	940	515	1158	381	563	1242	386	640	303	2225	2995	1039	2155	1403	1804	126	128	267	2004	1221	597	544	673	668	906	2917	598	689	1827	1904	471	1018	1905	2689	2369	791	844	1949	1270	146	38	1393	1112	4788	2779	266	1380	881	2251
BUB1B-PAK6	7	1	4	5	0	12	4	4	4	23	28	5	16	23	34	0	10	5	8	19	4	4	6	2	14	11	0	0	12	9	1	14	7	8	26	4	16	3	5	3	5	28	7	37	6	0	6	6	12
BUB3	3928	2205	3364	4347	3043	3757	2230	4192	1923	6164	5701	4785	6103	2935	7480	559	2131	2168	7479	4139	5481	3142	4161	5099	4716	11358	4240	3095	4578	7322	1909	7218	9222	9953	7639	4074	3852	6838	5229	1691	172	5287	4233	12518	7696	2715	4385	4778	8283
BUD13	498	416	1005	974	609	1128	457	447	503	1141	1472	954	1300	1206	1235	137	417	377	1234	893	340	590	596	716	681	1674	565	510	1102	1775	349	1218	1621	1966	1772	480	829	988	748	531	47	1259	1000	1094	1484	349	869	900	1177
BUD23	3181	2685	3999	3374	2297	4050	1507	2812	2099	4412	6838	4704	4102	5254	4597	1019	1517	2314	8226	3970	852	1431	2936	4866	7011	4804	2702	2235	7889	8858	1346	5448	11418	3946	5445	1696	4136	4333	7481	2061	275	3204	3577	18277	6858	2773	3881	4134	5579
BUD31	1426	969	1128	1377	984	2132	709	617	743	1534	1992	2503	2196	1897	2934	270	533	901	3299	1897	273	699	867	2245	2871	2325	1015	1233	2477	4416	307	2356	5745	4432	3135	732	2021	1944	3113	532	84	1857	1465	5616	2365	617	1824	1774	2159
BVES	9	27	8	106	26	159	93	12	31	74	33	165	302	32	27	8	10	18	51	72	172	30	44	267	14	27	12	35	42	55	3	156	19	34	12	14	131	23	27	34	6	26	64	299	213	55	180	10	28
BVES-AS1	0	1	0	1	1	0	2	0	0	0	0	2	2	2	0	0	2	1	1	3	14	0	0	1	3	0	1	0	1	1	1	2	0	1	0	1	0	0	1	0	4	0	1	2	5	4	4	2	1
BYSL	869	826	1471	1206	1044	1055	521	565	675	1580	1890	1228	1668	1423	1733	237	655	407	2165	1859	323	835	828	2153	883	2793	772	851	3023	8569	755	1829	2444	1537	2005	755	1264	1806	1412	670	54	1129	1359	3067	2588	1192	1293	1190	2398
BZW1	2711	1915	1461	4840	2274	5738	3032	1833	1386	7219	6073	5817	8625	4447	6370	645	1100	2032	5937	5201	4006	1550	2591	7053	5731	7583	2377	2711	4849	7192	1253	5967	7585	11781	5714	1895	6194	7802	7968	1044	130	3991	4820	15964	8470	1206	5851	4503	5259
BZW1-AS1	1	5	1	0	2	1	0	3	4	0	1	0	2	0	1	2	1	0	1	1	0	1	3	1	0	0	4	0	0	0	2	0	0	0	1	11	1	0	1	0	0	0	0	3	1	0	0	1	0
BZW2	3893	3153	6937	4710	4508	3859	2716	3178	2233	5111	8215	5218	6137	7630	6393	1068	953	2929	8946	5723	2680	3335	1566	6993	7382	8560	2305	3869	11675	9539	1613	5511	16272	9707	13095	3496	5377	7931	7550	2075	289	5062	4781	18189	11369	2517	5491	2870	6087
C10orf105	0	0	1	0	1	3	0	0	1	0	1	0	5	0	0	0	0	0	0	0	11	5	0	1	0	3	2	3	0	1	0	0	0	0	0	1	1	0	0	0	1	10	3	2	1	1	1	1	1
C10orf120	0	0	0	0	0	0	0	0	0	0	0	0	1	0	0	0	0	0	0	0	0	0	0	0	0	0	0	0	1	0	0	0	0	0	0	0	0	0	0	1	0	0	0	0	0	0	0	0	0
C10orf126	0	0	0	0	0	0	3	0	1	1	0	0	0	0	1	0	0	0	0	0	2	0	0	0	0	0	1	0	0	1	0	0	0	0	1	0	0	0	1	0	3	0	0	0	0	0	0	0	0
C10orf142	1	0	0	1	0	4	1	0	0	0	0	1	1	0	0	0	0	0	1	0	1	0	0	1	0	0	0	0	0	1	0	0	1	0	0	0	0	0	0	1	1	0	0	0	1	0	2	3	0
C10orf143	54	18	4	57	17	27	30	6	10	29	26	73	113	37	108	3	23	42	82	47	30	30	13	33	25	43	20	22	18	66	5	48	81	30	46	25	28	35	31	23	3	21	53	22	124	17	26	70	74
C10orf25	31	34	109	66	13	131	46	30	53	66	54	67	129	66	122	4	49	25	65	46	36	18	80	79	36	80	46	38	32	119	16	55	48	62	53	43	154	35	11	24	5	223	56	269	105	32	69	144	60
C10orf53	0	0	0	0	0	0	0	0	0	0	1	0	0	0	0	0	0	0	0	0	2	0	0	0	0	0	0	0	0	0	0	3	0	0	0	0	0	0	0	0	0	0	0	0	0	0	2	0	0
C10orf55	2	7	22	38	7	54	16	8	11	29	11	69	14	8	58	3	24	2	7	74	17	6	16	15	6	14	3	10	34	13	9	12	42	21	4	15	14	21	22	1	0	13	24	9	121	9	18	0	11
C10orf62	1	0	2	0	0	0	0	0	0	0	10	0	0	2	0	0	0	0	0	0	4	0	0	0	0	0	0	0	2	0	4	3	0	1	1	0	0	0	0	4	0	0	0	0	2	1	0	1	0
C10orf67	9	10	0	0	2	2	14	1	2	18	0	5	9	20	17	2	0	3	9	7	6	1	0	0	6	0	2	29	1	62	5	8	91	12	8	1	4	0	8	0	4	0	14	10	1	1	1	33	19
C10orf71	0	0	0	0	0	0	0	0	0	1	0	4	0	0	0	0	0	0	0	0	7	1	1	0	0	0	0	0	0	0	0	1	0	0	1	0	0	0	0	0	7	0	0	0	3	0	0	1	0
C10orf82	13	0	24	32	18	0	40	1	35	3	369	26	11	240	120	3	3	31	7	5	37	0	0	11	23	0	0	49	116	3	94	166	14	54	102	1	8	269	0	40	2	2	32	1	37	9	466	0	11
C10orf88	224	104	260	323	148	272	190	154	124	381	546	338	412	284	415	50	86	203	286	267	417	123	106	401	290	351	135	192	280	513	87	505	391	511	324	203	296	508	332	111	10	324	412	545	565	121	316	268	418
C10orf90	0	0	0	6	0	4	3	1	2	1	1	3	3	14	1	0	0	0	58	2	8	0	0	0	0	1	0	0	0	0	0	1	2	1	0	0	1	0	1	0	5	3	6	1	1	0	0	0	0
C10orf95	155	68	74	41	43	118	22	182	34	110	58	33	48	68	67	20	81	20	25	55	41	35	20	181	121	170	10	14	40	92	58	237	188	58	75	97	133	75	68	62	2	164	94	448	109	42	91	192	45
C10orf99	19594	2829	31	2953	1222	4	543	700	2759	2827	1606	1407	1053	6508	2617	532	40	1111	3856	1287	663	129	930	2677	900	3	3578	3288	2318	13884	2159	1329	1866	741	8542	54	2507	6646	4157	613	71	2051	10244	11	3237	1673	4041	6678	3298
C11orf1	560	375	811	690	312	441	414	348	423	500	898	895	722	780	666	117	419	202	831	448	583	223	291	1095	813	693	441	318	499	1917	346	1366	1613	2241	1908	340	934	1011	611	636	14	760	729	1149	758	207	610	1468	1197
C11orf16	2	0	1	3	0	5	0	0	2	3	6	5	19	2	5	0	1	0	0	3	20	1	4	2	1	3	1	0	4	3	1	4	6	6	6	14	2	17	2	1	5	3	6	4	2	4	0	1	11
C11orf21	6	6	3	24	7	77	21	6	16	23	112	40	72	8	8	4	26	6	2	21	33	19	6	13	13	15	6	18	5	7	5	3	20	11	26	14	3	9	2	2	10	28	53	2	27	4	39	5	6
C11orf24	1386	1274	1674	2136	1199	3499	787	1132	828	2476	2632	2476	2498	1883	1429	359	1633	897	2643	1688	302	810	1800	2583	3473	2734	771	1218	1873	3127	1409	1708	2647	1350	2661	1080	3199	1340	3155	631	79	2561	1928	3565	4396	1694	2177	2967	2069
C11orf42	14	8	4	19	6	4	4	3	3	16	29	4	5	28	15	3	0	3	32	9	89	0	3	7	15	17	0	8	3	8	11	13	5	2	8	5	11	3	4	8	5	18	25	55	17	3	13	11	12
C11orf45	25	6	25	45	10	135	29	27	37	130	35	52	165	15	27	8	103	80	35	41	89	63	66	66	149	46	17	14	74	37	25	117	28	28	57	41	50	32	40	82	5	79	95	236	44	30	21	50	77
C11orf49	1660	931	939	1439	1179	3086	503	380	653	1623	2610	1472	2004	1484	1523	238	785	850	2571	1178	1199	705	614	3310	1883	2636	901	685	2733	2364	809	3071	2547	1515	4751	1043	1316	2979	1881	1016	59	1329	2183	3906	1592	1634	2457	2284	2947
C11orf52	0	0	2	2	0	5	0	0	3	2	0	4	3	2	4	0	2	2	0	1	2	0	5	2	1	2	0	3	1	4	2	3	1	0	5	0	0	3	3	1	1	2	2	6	1	1	0	1	3
C11orf53	46	5	7	11	208	175	9	18	42	102	16	21	43	19	63	1	39	165	40	13	3	4	43	16	77	929	371	22	12	457	11	24	30	93	109	112	241	21	29	6	8	56	169	239	23	5	114	574	174
C11orf54	1136	623	603	2034	440	1318	1063	411	671	1193	2466	1332	1236	1975	1387	206	401	481	2099	910	2147	387	574	2303	1526	2555	722	973	1109	2141	337	2368	2467	2023	1905	832	2116	3162	882	800	69	1828	2144	1287	2387	465	1431	2890	3072
C11orf58	2010	1522	2959	4737	2262	4713	2884	2140	2110	4517	8155	5563	5973	4269	4440	667	1206	1843	4777	3670	4672	1670	2601	8215	3092	7009	2107	2831	5799	5976	1175	11014	9385	12452	7107	2007	3968	7975	3207	2261	183	3960	4637	10260	7134	1758	5201	4326	6480
C11orf65	16	7	11	12	4	45	9	3	5	10	38	20	12	25	22	2	16	6	22	16	347	5	11	10	10	29	5	5	15	15	4	25	26	27	35	14	17	44	18	15	0	9	29	20	14	0	5	41	20
C11orf68	631	752	1252	1743	634	2226	584	1314	1036	856	1379	1666	1748	1341	962	214	1065	622	1162	1356	176	1034	835	1834	853	916	791	676	1510	1712	804	2396	2206	723	1864	758	1681	1121	1169	789	42	1561	1579	1118	2188	1059	1176	1600	1802
C11orf71	161	120	79	396	79	405	169	185	212	159	393	320	292	273	239	31	132	129	260	199	504	85	146	173	159	234	192	126	443	645	54	457	402	489	587	89	193	306	176	74	4	183	378	392	268	65	234	436	330
C11orf72	1	3	2	2	1	1	0	0	4	1	3	2	2	3	0	0	1	2	0	2	2	0	1	0	2	2	1	4	3	2	2	2	3	1	3	1	0	1	0	0	6	0	0	4	3	0	3	2	8
C11orf74	96	73	199	308	153	283	195	81	62	148	265	408	304	213	269	52	66	52	87	195	214	76	71	364	181	123	90	25	297	201	37	308	218	409	448	84	221	483	179	92	2	234	210	567	176	81	241	188	282
C11orf80	747	329	282	701	228	512	179	205	299	683	413	558	309	653	919	96	239	501	811	483	1030	171	233	464	1129	777	197	333	518	825	215	993	1666	340	520	317	945	430	758	242	39	257	593	1101	915	202	459	789	507
C11orf86	74	23	12	142	11	12	9	281	159	60	13	74	17	1	32	9	14	15	39	264	13	77	19	54	105	6	47	69	3	5	38	5	474	0	70	18	29	6	474	6	0	16	111	0	83	20	2	1	7
C11orf87	0	0	0	2	0	0	2	0	0	0	0	5	7	2	12	0	0	0	12	0	30	0	0	4	0	0	0	10	0	4	2	2	0	0	0	0	0	18	3	0	1	0	0	0	4	2	1	0	0
C11orf88	0	1	0	5	1	3	4	0	0	1	1	1	3	3	0	1	1	0	2	1	7	0	1	8	0	0	0	1	1	3	0	8	1	0	0	0	3	0	0	0	0	1	1	0	4	0	6	0	1
C11orf91	7	2	0	0	1	1	0	0	5	0	2	3	1	1	3	1	2	0	6	6	3	1	5	0	6	7	4	0	8	3	0	1	4	1	9	3	1	0	0	0	1	5	2	4	5	0	3	2	1
C11orf94	5	2	1	5	1	4	3	0	7	7	3	1	6	8	6	0	7	1	8	4	5	2	7	2	9	0	0	0	10	15	1	7	0	4	23	2	1	3	6	1	2	1	2	6	6	3	2	2	21
C11orf95	449	1116	579	1580	483	959	1042	339	1091	1051	4913	1189	793	1497	1622	457	502	527	2107	952	1056	412	276	1791	425	1099	162	519	1097	929	701	3550	1082	739	2273	455	969	660	356	1204	37	312	1252	269	3924	456	2406	249	1180
C11orf96	70	335	579	623	1075	962	696	294	690	613	657	1594	983	105	220	243	785	249	468	1714	166	376	1068	1284	362	224	538	281	657	1263	122	358	318	194	172	302	566	165	815	301	80	251	567	338	1854	1765	1243	345	147
C11orf97	0	2	1	0	0	0	0	0	0	1	0	1	0	0	1	0	2	0	0	0	0	0	1	0	0	0	0	4	3	6	0	0	0	0	0	0	2	0	0	0	1	0	0	1	0	1	0	0	1
C11orf98	96	32	68	176	47	294	28	53	45	192	269	156	161	106	238	26	38	21	197	125	10	28	46	143	156	239	52	36	201	329	23	257	445	355	301	56	145	148	204	24	2	217	169	326	266	26	245	238	180
C12orf10	1335	967	1727	1248	922	2212	586	1115	604	1997	3488	1777	2441	1799	1383	253	1435	665	2288	1085	204	1085	1179	2522	2404	3176	1510	525	2423	2522	1106	3882	4125	2080	3427	1009	2435	2096	2094	1037	67	2524	1580	4734	2120	1718	2572	2010	2078
C12orf29	568	307	432	625	334	551	531	377	212	1108	950	746	1110	707	683	126	225	354	1354	609	1185	328	323	872	933	1804	422	459	967	1004	173	745	1490	2836	1109	396	811	1443	675	337	40	752	768	2264	1230	310	1096	680	1299
C12orf4	402	260	214	604	238	576	341	280	228	684	494	768	788	418	2526	57	222	369	908	522	852	282	376	632	610	766	556	391	579	1803	176	611	1004	1124	715	349	535	686	328	212	10	703	710	1126	828	155	523	464	621
C12orf40	0	0	0	0	0	1	0	0	0	1	0	1	0	0	2	0	0	1	1	0	43	2	0	6	1	4	1	0	0	0	0	6	0	0	0	2	0	0	0	1	1	1	0	2	1	0	2	1	0
C12orf42	1	2	3	0	0	6	1	0	4	3	3	6	3	2	6	0	2	6	1	5	28	2	0	6	2	12	0	0	2	5	1	0	2	7	2	3	1	1	2	2	3	2	5	12	2	1	4	18	4
C12orf43	431	328	590	714	352	821	287	359	302	1097	728	697	1054	638	626	81	387	292	920	508	225	345	510	825	670	1190	417	229	1057	1004	196	446	1050	820	1294	307	768	605	592	288	58	768	736	1613	963	467	763	555	716
C12orf45	377	399	656	366	441	398	241	264	202	768	432	566	520	397	827	108	252	119	809	411	321	253	495	770	815	588	510	274	719	1379	111	265	1109	1342	1254	216	510	833	694	186	63	488	381	1355	638	400	693	428	725
C12orf49	2183	1793	1112	2854	1691	2329	957	1934	1590	4616	2458	2094	3230	2778	2309	413	1386	1573	6021	2450	1823	1475	1975	2344	3536	3274	1532	1635	2137	4976	1038	1891	2174	1614	3791	1301	2736	1339	1818	1086	121	3004	3753	4475	4088	2218	5579	2941	3959
C12orf50	1	0	0	0	0	1	1	0	0	1	1	0	0	2	0	0	0	0	2	0	10	0	1	0	0	2	1	0	0	1	0	0	0	1	2	0	2	0	0	1	3	0	1	4	0	0	1	1	1
C12orf54	1	1	3	2	1	4	0	0	0	3	0	0	1	3	1	3	2	1	4	2	8	0	4	8	1	1	3	0	1	0	0	3	1	5	0	0	1	2	1	2	0	1	3	1	1	1	4	0	1
C12orf56	29	52	219	32	0	26	39	1	2	7	116	43	0	3	0	2	0	96	0	2	221	0	1	2	2	2	1	0	0	0	0	188	0	1	58	0	1	76	0	2	2	0	0	0	1	0	275	97	0
C12orf57	923	584	1224	994	460	6547	366	1763	498	1246	993	1523	1711	343	755	184	2223	683	952	760	102	1636	2380	1943	1436	5185	3080	540	726	7951	797	1954	3940	3004	1651	2256	2964	1776	1317	540	70	3721	1088	3960	1276	837	1608	3903	1471
C12orf60	23	7	17	45	16	33	21	22	15	34	27	62	118	35	33	14	14	30	25	33	85	24	15	29	44	49	28	24	43	26	4	60	98	174	81	13	40	71	38	12	4	37	36	132	45	7	35	40	59
C12orf65	497	343	716	631	452	1019	375	409	259	620	848	952	1066	772	1375	120	458	264	989	617	461	357	467	827	830	1480	289	392	1074	1506	200	628	956	1358	1830	346	1026	751	728	333	30	966	817	2389	1136	279	1321	1103	1039
C12orf66	365	244	210	401	161	165	258	133	195	526	498	438	475	649	610	57	172	283	1024	402	1453	182	189	660	566	877	156	122	575	593	128	868	674	712	886	222	501	743	412	327	12	220	597	1045	649	222	457	557	1036
C12orf71	5	0	1	2	1	1	0	0	3	3	3	0	0	4	10	0	1	0	0	1	6	0	2	0	0	6	0	1	0	4	1	5	3	2	3	4	1	0	0	0	0	5	3	0	3	0	2	6	1
C12orf73	305	222	369	217	171	206	160	203	125	395	587	325	331	392	216	83	232	131	598	300	390	126	248	659	274	401	236	171	582	862	159	236	649	1178	807	169	266	581	250	213	23	250	342	1161	634	153	459	368	533
C12orf74	54	12	5	26	11	15	25	2	17	12	53	31	7	48	16	6	14	16	17	22	149	1	12	53	16	24	4	3	24	14	4	33	14	28	39	15	31	67	3	12	7	89	42	17	7	6	19	94	52
C12orf75	1264	2069	3646	1196	1008	1479	490	1050	1423	4599	2878	2284	3056	1685	815	453	1100	707	4641	1807	2167	1447	3050	3083	4275	2983	1770	2090	4429	7162	635	1294	4002	3101	4123	1907	3234	4700	2288	1393	100	769	1918	3991	4884	934	2446	872	3705
C12orf76	196	163	192	277	106	310	151	145	111	347	378	281	465	388	227	49	331	145	313	228	481	126	145	366	301	291	74	117	307	587	160	335	426	478	406	177	312	291	209	230	9	242	305	733	439	108	394	207	350
C12orf77	0	0	0	2	0	1	0	0	0	3	0	0	0	0	0	1	0	0	0	0	1	0	0	0	0	0	1	0	0	0	0	0	0	0	0	0	0	0	0	0	2	0	1	0	0	0	1	0	0
C13orf42	0	0	0	0	0	0	1	4	0	1	0	1	3	0	0	0	1	0	0	0	2	0	0	3	0	0	1	0	0	1	0	1	0	2	2	0	0	0	0	1	2	0	0	1	0	0	0	0	0
C14orf119	1504	1090	1420	2159	1125	2446	1049	1448	1452	2576	1265	2349	3481	1348	2185	320	1213	1154	1740	2003	882	1437	1603	2503	1685	2713	3113	1974	4719	3738	703	2243	5836	3404	2518	1252	2721	2604	2812	1325	90	2165	2384	5831	3245	1833	2272	2537	1422
C14orf132	49	61	4	421	41	1656	190	28	96	257	47	678	973	88	197	14	42	87	97	201	396	39	145	587	70	74	39	106	38	188	17	222	23	24	15	20	473	34	94	88	16	866	219	73	1060	159	450	25	69
C14orf177	0	0	0	0	0	0	0	0	0	1	0	0	0	0	0	0	0	0	0	0	3	0	0	0	0	0	0	0	0	0	0	0	0	0	0	0	0	0	0	0	1	0	0	0	0	0	0	0	0
C14orf178	1	0	1	0	1	0	1	0	2	0	0	0	0	1	4	0	2	0	1	1	3	0	1	0	1	0	1	0	1	3	1	0	0	0	4	0	0	1	1	0	2	0	0	0	0	0	0	0	0
C14orf180	0	0	0	9	0	0	0	0	0	1	0	3	0	0	5	0	0	0	0	3	3	0	0	0	1	0	0	0	0	0	0	0	0	0	0	0	4	0	2	1	3	0	2	3	0	0	0	0	0
C14orf28	86	61	60	183	55	157	107	78	84	142	84	182	158	120	269	27	74	108	109	125	433	72	111	84	91	126	59	61	279	248	8	155	206	134	113	76	224	189	160	140	6	224	190	404	183	45	162	243	95
C14orf39	0	0	4	0	0	0	0	0	2	1	0	0	3	0	0	0	3	0	0	0	16	0	5	0	0	0	3	0	0	0	0	0	2	0	0	0	0	0	0	12	0	0	1	0	2	4	0	0	0
C14orf93	358	220	258	416	239	455	192	147	279	455	541	553	496	575	749	76	258	224	533	378	401	233	213	698	303	852	157	263	785	946	308	532	700	312	562	176	692	543	348	257	26	586	570	1122	600	404	523	841	454
C15orf32	0	0	0	0	0	1	0	0	0	0	0	0	0	0	0	0	0	0	0	0	0	0	0	0	0	0	0	0	0	0	0	0	0	0	0	0	0	0	0	0	1	0	0	0	0	0	0	0	0
C15orf39	1391	1278	1166	2156	739	2780	1152	998	963	2644	3959	2030	2876	3039	2188	440	1702	785	2537	2485	388	1542	1267	4137	1791	2724	438	802	1965	1971	1680	2310	2043	1002	2997	1502	2408	2775	1748	807	99	3057	2888	2420	4746	1521	2544	1645	4663
C15orf40	333	257	359	411	119	484	340	163	209	627	1190	558	900	1156	632	171	352	290	407	487	598	271	403	384	532	601	729	361	1215	1033	220	793	969	1126	839	362	858	769	526	249	15	482	815	826	893	94	543	731	920
C15orf41	238	153	453	278	150	181	216	64	95	368	192	337	425	561	283	67	66	145	180	379	650	147	134	255	564	382	62	117	323	457	85	258	555	427	485	117	513	638	463	117	11	234	381	1045	632	118	474	210	455
C15orf48	5118	1597	3358	6369	1415	1540	1158	3316	4050	7158	245	7903	5331	2047	3927	1709	3246	2217	10064	6918	745	2947	3420	1142	2889	2734	16294	1029	7856	5332	443	85	7664	8986	1835	938	4418	655	5817	423	158	7747	12533	18731	8037	1021	941	3429	2384
C15orf54	0	0	1	0	0	14	3	1	4	1	4	4	3	4	1	0	1	2	1	0	536	1	3	3	0	5	1	2	0	2	1	3	2	1	0	0	2	1	3	0	0	2	3	1	17	3	2	0	2
C15orf56	6	6	14	4	1	12	7	6	6	3	9	9	6	15	21	5	17	18	1	10	4	6	21	2	3	7	3	3	25	8	8	27	13	12	33	14	1	5	11	5	2	13	5	43	12	2	8	16	16
C15orf61	210	242	412	125	199	232	111	238	184	275	385	248	432	413	253	65	352	171	270	258	79	432	273	347	351	344	353	175	284	557	327	426	624	584	411	422	372	394	217	195	17	316	407	383	481	190	304	366	378
C15orf62	130	67	80	67	19	149	97	23	44	122	216	151	49	238	201	30	29	32	82	128	105	71	91	100	63	123	48	56	84	255	53	516	120	43	225	44	119	28	53	24	7	121	127	162	236	15	149	69	126
C15orf65	46	17	48	62	10	96	24	24	14	56	23	42	88	51	33	6	166	52	25	32	20	18	49	41	101	108	40	38	19	51	8	129	84	98	91	33	83	44	100	21	0	88	47	111	33	10	39	124	63
C16orf46	37	19	19	63	34	78	24	27	33	60	104	53	199	60	44	4	40	24	46	54	84	69	57	90	40	113	13	33	37	95	11	77	75	30	68	64	71	37	52	14	3	100	59	117	55	27	82	133	120
C16orf54	39	20	6	98	11	142	58	32	131	130	19	122	227	8	53	3	98	124	60	95	41	65	66	54	6	98	21	55	12	50	12	21	72	21	8	60	482	13	8	26	6	128	141	5	77	40	62	5034	21
C16orf58	999	929	1068	2380	768	3285	754	787	1450	2065	3054	2054	1921	2945	2358	263	1082	1114	3093	1782	597	822	785	3179	1482	2775	828	923	3069	2400	990	3258	2916	1305	2608	1086	2045	1811	1308	1258	65	2633	2740	4609	3526	1539	1632	3385	4112
C16orf70	413	516	486	1230	525	740	450	347	445	891	1209	1019	1081	848	803	89	372	303	930	916	892	485	502	1423	667	747	294	558	859	1246	323	1502	941	560	1051	451	752	795	541	524	49	1003	878	1475	1882	669	818	737	1443
C16orf71	14	11	14	28	3	67	14	8	19	25	28	41	23	30	19	2	35	9	9	20	41	9	36	23	19	17	5	17	36	38	13	21	16	18	57	13	22	19	26	9	6	59	33	18	43	8	19	19	22
C16orf72	1132	1436	931	2068	1178	1928	1086	1119	1138	2007	2237	2654	2688	1772	2052	396	710	1054	2227	2351	4486	856	1249	3201	1874	2303	622	1887	2627	2574	558	2878	2299	1650	2587	1028	2218	1716	1587	1103	76	1771	2192	2087	3963	1044	2307	1589	2189
C16orf74	41	41	92	39	25	107	16	89	112	261	42	61	101	20	86	4	8	14	9	82	21	34	13	15	11	27	27	151	22	55	7	27	914	11	76	19	152	21	45	7	5	30	51	8	156	20	56	5	20
C16orf78	0	0	0	0	0	0	0	0	0	0	0	0	0	0	0	0	0	0	0	1	1	0	0	0	0	0	0	0	0	1	0	0	0	0	0	0	0	0	0	0	0	0	0	0	0	0	0	0	0
C16orf82	0	0	0	0	0	0	0	0	0	0	0	1	0	0	0	0	0	0	0	0	0	0	0	0	0	0	2	0	0	0	0	0	0	0	0	0	0	0	0	0	7	0	0	0	1	0	0	0	0
C16orf86	26	7	31	52	10	109	19	6	42	21	36	118	42	22	34	10	50	14	21	33	15	15	9	54	4	8	3	39	81	47	19	59	19	10	60	12	35	14	9	55	6	47	56	67	73	24	27	28	45
C16orf87	228	151	242	374	162	354	216	161	152	284	746	613	489	280	407	69	166	125	490	548	825	171	257	628	316	435	79	200	433	741	61	458	550	503	841	123	368	638	261	96	20	405	504	898	528	86	483	300	575
C16orf89	3	32	2	49	2	16	10	5	28	28	304	32	214	2	12	2	2	36	8	39	46	28	5	30	6	5	1	5	11	20	15	13	9	6	16	13	33	11	1	2	2	5	23	3	5	37	408	49	1
C16orf90	0	0	0	0	1	1	0	0	2	2	0	1	0	0	0	0	0	0	0	1	4	0	2	0	0	0	0	1	3	0	0	1	0	0	0	0	0	0	1	0	2	1	0	0	0	0	0	0	1
C16orf91	379	417	489	575	501	603	210	408	431	590	777	823	686	719	924	88	577	163	726	837	150	358	453	623	574	555	505	360	694	1838	489	740	2170	983	1527	368	445	1102	467	215	28	508	879	628	1346	705	554	431	991
C16orf92	0	0	0	0	0	1	0	0	0	0	0	0	0	0	0	0	0	0	1	0	1	0	0	0	0	0	0	0	3	0	0	0	0	0	0	0	0	0	0	0	2	0	0	1	0	0	1	0	0
C16orf95	37	18	38	61	21	81	25	22	18	82	52	81	66	47	94	7	24	18	83	59	52	35	36	40	86	167	27	16	48	92	24	26	134	90	105	28	46	41	50	24	5	73	74	102	103	41	41	62	127
[truncated: 23,706 more rows]
[truncated: 429 more columns]
