# Supplementary material for: Identification of Candidate Biomarkers and Prognostic Analysis in Colorectal Cancer Liver Metastases
Source: Front Oncol. 2021 Aug 4;11:652354. doi: 10.3389/fonc.2021.652354 (PMC8371911; doi:10.3389/fonc.2021.652354)
Supplement: Supplementary file 2 [file Table_1.xlsx]

## Sheet: Sheet1
!Series_title	Whole genome analysis for liver metastasis gene signitures in colorectal cancer
!Series_geo_accession	GSE6988
!Series_status	Public on Feb 01 2008
!Series_submission_date	Feb 08 2007
!Series_last_update_date	Jan 18 2013
!Series_pubmed_id	17640062
!Series_summary	Liver metastasis is one of the major causes of death in colorectal cancer (CRC) patients. To understand this process, we investigated whether the gene expression profiling of matched colorectal carcinomas and liver metastases could reveal key molecular events involved in tumor progression and metastasis. We performed experiments using a cDNA microarray containing 17,104 genes with the following t…
!Series_summary	Keywords: gene expression profiling using cDNA microarray
!Series_overall_design	We performed 17K cDNA microarray with the amplified RNAs from the following tissue samples: normal colorectal mucosa, primary colorectal tumors, normal liver and liver metastasis tumors, and primary colorectal tumors without liver metastasis. Organ-specific genes in normal colon and liver tissues were excluded from the pre-filtered genes, and then we discovered and validated liver metastasis-spec…
!Series_type	Expression profiling by array
!Series_contributor	DONGHYUK,,KI
!Series_contributor	HYUNCHUL,,CHUNG
!Series_contributor	CHANHEE,,PARK
!Series_contributor	SEUNGHEE,,KANG
!Series_contributor	GUIYOUN,,LEE
!Series_contributor	NAMKYU,,KIM
!Series_contributor	HEI-CHEUL,,JEUNG
!Series_contributor	SUNYOUNG,,RHA
!Series_sample_id	GSM160549 GSM160827 GSM160828 GSM160830 GSM160832 GSM160834 GSM160835 GSM160837 GSM160965 GSM160966 GSM160967 GSM160968 GSM160969 GSM160970 GSM160971 GSM160972 GSM160973 GSM160974 GSM160975 GSM160976 GSM160977 GSM160978 GSM160979 GSM160980 GSM160981 GSM160982 GSM160983 GSM160984 GSM160985 GSM160986 GSM160987 GSM160988 GSM160989 GSM160990 GSM160991 GSM160992 GSM160993 GSM160994 GSM160995 GSM160996…
!Series_contact_name	DONG HYUK,,KI
!Series_contact_email	dki@ic.sunysb.edu
!Series_contact_phone	82-2-2228-8047
!Series_contact_fax	82-2-362-5592
!Series_contact_institute	NBRC
!Series_contact_address	sinchon-dong 134
!Series_contact_city	Seoul
!Series_contact_zip/postal_code	120-752
!Series_contact_country	South Korea
!Series_platform_id	GPL4811
!Series_platform_taxid	9606
!Series_sample_taxid	9606
!Series_relation	BioProject: https://www.ncbi.nlm.nih.gov/bioproject/PRJNA99259
!Sample_title	Human colorectal liver metastasis tumor (adenocarcinoma) NBRC-AD15889L	Human normal colorectal mucosa NBRC-AD15889N	Human colorectal primary tumor (adenocarcinoma) NBRC-AD15889T2	Human colorectal primary tumor (adenocarcinoma) NBRC-AD15889T	Human normal liver tissue NBRC-AD15889Y	Human colorectal liver metastasis tumor (adenocarcinoma) NBRC-BF95674L	Human normal colorectal mucosa NBRC-BF95674N	Human colorectal primary tumor (adenocarcinoma) NBRC-BF95674T	Human colorectal liver metastasis tumor (adenocarcinoma) NBRC-BH27060L	Human normal colorectal mucosa NBRC-BH27060N	Human colorectal primary tumor (adenocarcinoma) NBRC-BH27060T	Human colorectal liver metastasis tumor (adenocarcinoma) NBRC-CA75662L	Human normal colorectal mucosa NBRC-CA75662N	Human colorectal primary tumor (adenocarcinoma) NBRC-CA75662T	Human normal liver tissue NBRC-CA75662Y	Human colorectal liver metastasis tumor (adenocarcinoma) NBRC-CH76639L	Human normal colorectal mucosa NBRC-CH76639N	Human colorectal primary tumor (adenocarcinoma) NBRC-CH76639T	Human normal liver tissue NBRC-CH76639Y	Human colorectal liver metastasis tumor (adenocarcinoma) NBRC-DA85401L	Human normal colorectal mucosa NBRC-DA85401N	Human colorectal primary tumor (adenocarcinoma) NBRC-DA85401T	Human normal liver tissue NBRC-DA85401Y	Human colorectal liver metastasis tumor (adenocarcinoma) NBRC-DA86595L	Human normal colorectal mucosa NBRC-DA86595N2	Human normal colorectal mucosa NBRC-DA86595N	Human colorectal primary tumor (adenocarcinoma) NBRC-DA86595T2	Human colorectal primary tumor (adenocarcinoma) NBRC-DA86595T	Human normal liver tissue NBRC-DA86595Y	Human colorectal liver metastasis tumor (adenocarcinoma) NBRC-DB14731L	Human normal colorectal mucosa NBRC-DB14731N	Human colorectal primary tumor (adenocarcinoma) NBRC-DB14731T	Human normal liver tissue NBRC-DB14731Y	Human colorectal liver metastasis tumor (adenocarcinoma) NBRC-DB33368L	Human normal colorectal mucosa NBRC-DB33368N	Human colorectal primary tumor (adenocarcinoma) NBRC-DB33368T	Human normal liver tissue NBRC-DB33368Y	Human colorectal liver metastasis tumor (adenocarcinoma) NBRC-DC10136L	Human normal colorectal mucosa NBRC-DC10136N	Human colorectal primary tumor (adenocarcinoma) NBRC-DC10136T	Human colorectal liver metastasis tumor (adenocarcinoma) NBRC-DC54343L	Human normal colorectal mucosa NBRC-DC54343N	Human colorectal primary tumor (adenocarcinoma) NBRC-DC54343T	Human colorectal liver metastasis tumor (adenocarcinoma) NBRC-DX46644L2	Human colorectal liver metastasis tumor (adenocarcinoma) NBRC-DX46644L	Human normal colorectal mucosa NBRC-DX46644N2	Human normal colorectal mucosa NBRC-DX46644N	Human colorectal primary tumor (adenocarcinoma) NBRC-DX46644T2	Human colorectal primary tumor (adenocarcinoma) NBRC-DX46644T
!Sample_geo_accession	GSM160549	GSM160827	GSM160828	GSM160830	GSM160832	GSM160834	GSM160835	GSM160837	GSM160965	GSM160966	GSM160967	GSM160968	GSM160969	GSM160970	GSM160971	GSM160972	GSM160973	GSM160974	GSM160975	GSM160976	GSM160977	GSM160978	GSM160979	GSM160980	GSM160981	GSM160982	GSM160983	GSM160984	GSM160985	GSM160986	GSM160987	GSM160988	GSM160989	GSM160990	GSM160991	GSM160992	GSM160993	GSM160994	GSM160995	GSM160996	GSM160997	GSM160998	GSM160999	GSM161000	GSM161001	GSM161002	GSM161003	GSM161004	GSM161005
!Sample_status	Public on Feb 01 2008	Public on Feb 01 2008	Public on Feb 01 2008	Public on Feb 01 2008	Public on Feb 01 2008	Public on Feb 01 2008	Public on Feb 01 2008	Public on Feb 01 2008	Public on Feb 01 2008	Public on Feb 01 2008	Public on Feb 01 2008	Public on Feb 01 2008	Public on Feb 01 2008	Public on Feb 01 2008	Public on Feb 01 2008	Public on Feb 01 2008	Public on Feb 01 2008	Public on Feb 01 2008	Public on Feb 01 2008	Public on Feb 01 2008	Public on Feb 01 2008	Public on Feb 01 2008	Public on Feb 01 2008	Public on Feb 01 2008	Public on Feb 01 2008	Public on Feb 01 2008	Public on Feb 01 2008	Public on Feb 01 2008	Public on Feb 01 2008	Public on Feb 01 2008	Public on Feb 01 2008	Public on Feb 01 2008	Public on Feb 01 2008	Public on Feb 01 2008	Public on Feb 01 2008	Public on Feb 01 2008	Public on Feb 01 2008	Public on Feb 01 2008	Public on Feb 01 2008	Public on Feb 01 2008	Public on Feb 01 2008	Public on Feb 01 2008	Public on Feb 01 2008	Public on Feb 01 2008	Public on Feb 01 2008	Public on Feb 01 2008	Public on Feb 01 2008	Public on Feb 01 2008	Public on Feb 01 2008
!Sample_submission_date	Feb 06 2007	Feb 07 2007	Feb 07 2007	Feb 07 2007	Feb 07 2007	Feb 07 2007	Feb 07 2007	Feb 07 2007	Feb 07 2007	Feb 07 2007	Feb 07 2007	Feb 07 2007	Feb 07 2007	Feb 07 2007	Feb 07 2007	Feb 07 2007	Feb 07 2007	Feb 07 2007	Feb 07 2007	Feb 07 2007	Feb 07 2007	Feb 07 2007	Feb 07 2007	Feb 07 2007	Feb 07 2007	Feb 07 2007	Feb 07 2007	Feb 07 2007	Feb 07 2007	Feb 07 2007	Feb 07 2007	Feb 07 2007	Feb 07 2007	Feb 07 2007	Feb 07 2007	Feb 07 2007	Feb 07 2007	Feb 07 2007	Feb 07 2007	Feb 07 2007	Feb 07 2007	Feb 07 2007	Feb 07 2007	Feb 07 2007	Feb 07 2007	Feb 07 2007	Feb 07 2007	Feb 07 2007	Feb 07 2007
!Sample_last_update_date	Feb 20 2007	Feb 20 2007	Feb 20 2007	Feb 20 2007	Feb 20 2007	Feb 20 2007	Feb 20 2007	Feb 20 2007	Feb 20 2007	Feb 20 2007	Feb 20 2007	Feb 20 2007	Feb 20 2007	Feb 20 2007	Feb 20 2007	Feb 20 2007	Feb 20 2007	Feb 20 2007	Feb 20 2007	Feb 20 2007	Feb 20 2007	Feb 20 2007	Feb 20 2007	Feb 20 2007	Feb 20 2007	Feb 20 2007	Feb 20 2007	Feb 20 2007	Feb 20 2007	Feb 20 2007	Feb 20 2007	Feb 20 2007	Feb 20 2007	Feb 20 2007	Feb 20 2007	Feb 20 2007	Feb 20 2007	Feb 20 2007	Feb 20 2007	Feb 20 2007	Feb 20 2007	Feb 20 2007	Feb 20 2007	Feb 20 2007	Feb 20 2007	Feb 20 2007	Feb 20 2007	Feb 20 2007	Feb 20 2007
!Sample_type	other	other	other	other	other	other	other	other	other	other	other	other	other	other	other	other	other	other	other	other	other	other	other	other	other	other	other	other	other	other	other	other	other	other	other	other	other	other	other	other	other	other	other	other	other	other	other	other	other
!Sample_channel_count	2	2	2	2	2	2	2	2	2	2	2	2	2	2	2	2	2	2	2	2	2	2	2	2	2	2	2	2	2	2	2	2	2	2	2	2	2	2	2	2	2	2	2	2	2	2	2	2	2
!Sample_source_name_ch1	The Yonsei refernece RNA	The Yonsei refernece RNA	The Yonsei refernece RNA	The Yonsei refernece RNA	The Yonsei refernece RNA	The Yonsei refernece RNA	The Yonsei refernece RNA	The Yonsei refernece RNA	The Yonsei refernece RNA	The Yonsei refernece RNA	The Yonsei refernece RNA	The Yonsei refernece RNA	The Yonsei refernece RNA	The Yonsei refernece RNA	The Yonsei refernece RNA	The Yonsei refernece RNA	The Yonsei refernece RNA	The Yonsei refernece RNA	The Yonsei refernece RNA	The Yonsei refernece RNA	The Yonsei refernece RNA	The Yonsei refernece RNA	The Yonsei refernece RNA	The Yonsei refernece RNA	The Yonsei refernece RNA	The Yonsei refernece RNA	The Yonsei refernece RNA	The Yonsei refernece RNA	The Yonsei refernece RNA	The Yonsei refernece RNA	The Yonsei refernece RNA	The Yonsei refernece RNA	The Yonsei refernece RNA	The Yonsei refernece RNA	The Yonsei refernece RNA	The Yonsei refernece RNA	The Yonsei refernece RNA	The Yonsei refernece RNA	The Yonsei refernece RNA	The Yonsei refernece RNA	The Yonsei refernece RNA	The Yonsei refernece RNA	The Yonsei refernece RNA	The Yonsei refernece RNA	The Yonsei refernece RNA	The Yonsei refernece RNA	The Yonsei refernece RNA	The Yonsei refernece RNA	The Yonsei refernece RNA
!Sample_organism_ch1	Homo sapiens	Homo sapiens	Homo sapiens	Homo sapiens	Homo sapiens	Homo sapiens	Homo sapiens	Homo sapiens	Homo sapiens	Homo sapiens	Homo sapiens	Homo sapiens	Homo sapiens	Homo sapiens	Homo sapiens	Homo sapiens	Homo sapiens	Homo sapiens	Homo sapiens	Homo sapiens	Homo sapiens	Homo sapiens	Homo sapiens	Homo sapiens	Homo sapiens	Homo sapiens	Homo sapiens	Homo sapiens	Homo sapiens	Homo sapiens	Homo sapiens	Homo sapiens	Homo sapiens	Homo sapiens	Homo sapiens	Homo sapiens	Homo sapiens	Homo sapiens	Homo sapiens	Homo sapiens	Homo sapiens	Homo sapiens	Homo sapiens	Homo sapiens	Homo sapiens	Homo sapiens	Homo sapiens	Homo sapiens	Homo sapiens
!Sample_characteristics_ch1	reference RNA in indirect design of microarray	reference RNA in indirect design of microarray	reference RNA in indirect design of microarray	reference RNA in indirect design of microarray	reference RNA in indirect design of microarray	reference RNA in indirect design of microarray	reference RNA in indirect design of microarray	reference RNA in indirect design of microarray	reference RNA in indirect design of microarray	reference RNA in indirect design of microarray	reference RNA in indirect design of microarray	reference RNA in indirect design of microarray	reference RNA in indirect design of microarray	reference RNA in indirect design of microarray	reference RNA in indirect design of microarray	reference RNA in indirect design of microarray	reference RNA in indirect design of microarray	reference RNA in indirect design of microarray	reference RNA in indirect design of microarray	reference RNA in indirect design of microarray	reference RNA in indirect design of microarray	reference RNA in indirect design of microarray	reference RNA in indirect design of microarray	reference RNA in indirect design of microarray	reference RNA in indirect design of microarray	reference RNA in indirect design of microarray	reference RNA in indirect design of microarray	reference RNA in indirect design of microarray	reference RNA in indirect design of microarray	reference RNA in indirect design of microarray	reference RNA in indirect design of microarray	reference RNA in indirect design of microarray	reference RNA in indirect design of microarray	reference RNA in indirect design of microarray	reference RNA in indirect design of microarray	reference RNA in indirect design of microarray	reference RNA in indirect design of microarray	reference RNA in indirect design of microarray	reference RNA in indirect design of microarray	reference RNA in indirect design of microarray	reference RNA in indirect design of microarray	reference RNA in indirect design of microarray	reference RNA in indirect design of microarray	reference RNA in indirect design of microarray	reference RNA in indirect design of microarray	reference RNA in indirect design of microarray	reference RNA in indirect design of microarray	reference RNA in indirect design of microarray	reference RNA in indirect design of microarray
!Sample_biomaterial_provider_ch1	Cancer Metastasis Research Center, Seoul, Korea	Cancer Metastasis Research Center, Seoul, Korea	Cancer Metastasis Research Center, Seoul, Korea	Cancer Metastasis Research Center, Seoul, Korea	Cancer Metastasis Research Center, Seoul, Korea	Cancer Metastasis Research Center, Seoul, Korea	Cancer Metastasis Research Center, Seoul, Korea	Cancer Metastasis Research Center, Seoul, Korea	Cancer Metastasis Research Center, Seoul, Korea	Cancer Metastasis Research Center, Seoul, Korea	Cancer Metastasis Research Center, Seoul, Korea	Cancer Metastasis Research Center, Seoul, Korea	Cancer Metastasis Research Center, Seoul, Korea	Cancer Metastasis Research Center, Seoul, Korea	Cancer Metastasis Research Center, Seoul, Korea	Cancer Metastasis Research Center, Seoul, Korea	Cancer Metastasis Research Center, Seoul, Korea	Cancer Metastasis Research Center, Seoul, Korea	Cancer Metastasis Research Center, Seoul, Korea	Cancer Metastasis Research Center, Seoul, Korea	Cancer Metastasis Research Center, Seoul, Korea	Cancer Metastasis Research Center, Seoul, Korea	Cancer Metastasis Research Center, Seoul, Korea	Cancer Metastasis Research Center, Seoul, Korea	Cancer Metastasis Research Center, Seoul, Korea	Cancer Metastasis Research Center, Seoul, Korea	Cancer Metastasis Research Center, Seoul, Korea	Cancer Metastasis Research Center, Seoul, Korea	Cancer Metastasis Research Center, Seoul, Korea	Cancer Metastasis Research Center, Seoul, Korea	Cancer Metastasis Research Center, Seoul, Korea	Cancer Metastasis Research Center, Seoul, Korea	Cancer Metastasis Research Center, Seoul, Korea	Cancer Metastasis Research Center, Seoul, Korea	Cancer Metastasis Research Center, Seoul, Korea	Cancer Metastasis Research Center, Seoul, Korea	Cancer Metastasis Research Center, Seoul, Korea	Cancer Metastasis Research Center, Seoul, Korea	Cancer Metastasis Research Center, Seoul, Korea	Cancer Metastasis Research Center, Seoul, Korea	Cancer Metastasis Research Center, Seoul, Korea	Cancer Metastasis Research Center, Seoul, Korea	Cancer Metastasis Research Center, Seoul, Korea	Cancer Metastasis Research Center, Seoul, Korea	Cancer Metastasis Research Center, Seoul, Korea	Cancer Metastasis Research Center, Seoul, Korea	Cancer Metastasis Research Center, Seoul, Korea	Cancer Metastasis Research Center, Seoul, Korea	Cancer Metastasis Research Center, Seoul, Korea
!Sample_molecule_ch1	other	other	other	other	other	other	other	other	other	other	other	other	other	other	other	other	other	other	other	other	other	other	other	other	other	other	other	other	other	other	other	other	other	other	other	other	other	other	other	other	other	other	other	other	other	other	other	other	other
!Sample_extract_protocol_ch1	Trizol & T7 linear mRNA amplification	Trizol & T7 linear mRNA amplification	Trizol & T7 linear mRNA amplification	Trizol & T7 linear mRNA amplification	Trizol & T7 linear mRNA amplification	Trizol & T7 linear mRNA amplification	Trizol & T7 linear mRNA amplification	Trizol & T7 linear mRNA amplification	Trizol & T7 linear mRNA amplification	Trizol & T7 linear mRNA amplification	Trizol & T7 linear mRNA amplification	Trizol & T7 linear mRNA amplification	Trizol & T7 linear mRNA amplification	Trizol & T7 linear mRNA amplification	Trizol & T7 linear mRNA amplification	Trizol & T7 linear mRNA amplification	Trizol & T7 linear mRNA amplification	Trizol & T7 linear mRNA amplification	Trizol & T7 linear mRNA amplification	Trizol & T7 linear mRNA amplification	Trizol & T7 linear mRNA amplification	Trizol & T7 linear mRNA amplification	Trizol & T7 linear mRNA amplification	Trizol & T7 linear mRNA amplification	Trizol & T7 linear mRNA amplification	Trizol & T7 linear mRNA amplification	Trizol & T7 linear mRNA amplification	Trizol & T7 linear mRNA amplification	Trizol & T7 linear mRNA amplification	Trizol & T7 linear mRNA amplification	Trizol & T7 linear mRNA amplification	Trizol & T7 linear mRNA amplification	Trizol & T7 linear mRNA amplification	Trizol & T7 linear mRNA amplification	Trizol & T7 linear mRNA amplification	Trizol & T7 linear mRNA amplification	Trizol & T7 linear mRNA amplification	Trizol & T7 linear mRNA amplification	Trizol & T7 linear mRNA amplification	Trizol & T7 linear mRNA amplification	Trizol & T7 linear mRNA amplification	Trizol & T7 linear mRNA amplification	Trizol & T7 linear mRNA amplification	Trizol & T7 linear mRNA amplification	Trizol & T7 linear mRNA amplification	Trizol & T7 linear mRNA amplification	Trizol & T7 linear mRNA amplification	Trizol & T7 linear mRNA amplification	Trizol & T7 linear mRNA amplification
!Sample_label_ch1	Cy3(Green)	Cy3(Green)	Cy3(Green)	Cy3(Green)	Cy3(Green)	Cy3(Green)	Cy3(Green)	Cy3(Green)	Cy3(Green)	Cy3(Green)	Cy3(Green)	Cy3(Green)	Cy3(Green)	Cy3(Green)	Cy3(Green)	Cy3(Green)	Cy3(Green)	Cy3(Green)	Cy3(Green)	Cy3(Green)	Cy3(Green)	Cy3(Green)	Cy3(Green)	Cy3(Green)	Cy3(Green)	Cy3(Green)	Cy3(Green)	Cy3(Green)	Cy3(Green)	Cy3(Green)	Cy3(Green)	Cy3(Green)	Cy3(Green)	Cy3(Green)	Cy3(Green)	Cy3(Green)	Cy3(Green)	Cy3(Green)	Cy3(Green)	Cy3(Green)	Cy3(Green)	Cy3(Green)	Cy3(Green)	Cy3(Green)	Cy3(Green)	Cy3(Green)	Cy3(Green)	Cy3(Green)	Cy3(Green)
!Sample_label_protocol_ch1	2 ug amplified mRNA was labeled with Cy3-dUTP during reverse transcription. The final probe was concentrated to 40 ul	2 ug amplified mRNA was labeled with Cy3-dUTP during reverse transcription. The final probe was concentrated to 40 ul	2 ug amplified mRNA was labeled with Cy3-dUTP during reverse transcription. The final probe was concentrated to 40 ul	2 ug amplified mRNA was labeled with Cy3-dUTP during reverse transcription. The final probe was concentrated to 40 ul	2 ug amplified mRNA was labeled with Cy3-dUTP during reverse transcription. The final probe was concentrated to 40 ul	2 ug amplified mRNA was labeled with Cy3-dUTP during reverse transcription. The final probe was concentrated to 40 ul	2 ug amplified mRNA was labeled with Cy3-dUTP during reverse transcription. The final probe was concentrated to 40 ul	2 ug amplified mRNA was labeled with Cy3-dUTP during reverse transcription. The final probe was concentrated to 40 ul	2 ug amplified mRNA was labeled with Cy3-dUTP during reverse transcription. The final probe was concentrated to 40 ul	2 ug amplified mRNA was labeled with Cy3-dUTP during reverse transcription. The final probe was concentrated to 40 ul	2 ug amplified mRNA was labeled with Cy3-dUTP during reverse transcription. The final probe was concentrated to 40 ul	2 ug amplified mRNA was labeled with Cy3-dUTP during reverse transcription. The final probe was concentrated to 40 ul	2 ug amplified mRNA was labeled with Cy3-dUTP during reverse transcription. The final probe was concentrated to 40 ul	2 ug amplified mRNA was labeled with Cy3-dUTP during reverse transcription. The final probe was concentrated to 40 ul	2 ug amplified mRNA was labeled with Cy3-dUTP during reverse transcription. The final probe was concentrated to 40 ul	2 ug amplified mRNA was labeled with Cy3-dUTP during reverse transcription. The final probe was concentrated to 40 ul	2 ug amplified mRNA was labeled with Cy3-dUTP during reverse transcription. The final probe was concentrated to 40 ul	2 ug amplified mRNA was labeled with Cy3-dUTP during reverse transcription. The final probe was concentrated to 40 ul	2 ug amplified mRNA was labeled with Cy3-dUTP during reverse transcription. The final probe was concentrated to 40 ul	2 ug amplified mRNA was labeled with Cy3-dUTP during reverse transcription. The final probe was concentrated to 40 ul	2 ug amplified mRNA was labeled with Cy3-dUTP during reverse transcription. The final probe was concentrated to 40 ul	2 ug amplified mRNA was labeled with Cy3-dUTP during reverse transcription. The final probe was concentrated to 40 ul	2 ug amplified mRNA was labeled with Cy3-dUTP during reverse transcription. The final probe was concentrated to 40 ul	2 ug amplified mRNA was labeled with Cy3-dUTP during reverse transcription. The final probe was concentrated to 40 ul	2 ug amplified mRNA was labeled with Cy3-dUTP during reverse transcription. The final probe was concentrated to 40 ul	2 ug amplified mRNA was labeled with Cy3-dUTP during reverse transcription. The final probe was concentrated to 40 ul	2 ug amplified mRNA was labeled with Cy3-dUTP during reverse transcription. The final probe was concentrated to 40 ul	2 ug amplified mRNA was labeled with Cy3-dUTP during reverse transcription. The final probe was concentrated to 40 ul	2 ug amplified mRNA was labeled with Cy3-dUTP during reverse transcription. The final probe was concentrated to 40 ul	2 ug amplified mRNA was labeled with Cy3-dUTP during reverse transcription. The final probe was concentrated to 40 ul	2 ug amplified mRNA was labeled with Cy3-dUTP during reverse transcription. The final probe was concentrated to 40 ul	2 ug amplified mRNA was labeled with Cy3-dUTP during reverse transcription. The final probe was concentrated to 40 ul	2 ug amplified mRNA was labeled with Cy3-dUTP during reverse transcription. The final probe was concentrated to 40 ul	2 ug amplified mRNA was labeled with Cy3-dUTP during reverse transcription. The final probe was concentrated to 40 ul	2 ug amplified mRNA was labeled with Cy3-dUTP during reverse transcription. The final probe was concentrated to 40 ul	2 ug amplified mRNA was labeled with Cy3-dUTP during reverse transcription. The final probe was concentrated to 40 ul	2 ug amplified mRNA was labeled with Cy3-dUTP during reverse transcription. The final probe was concentrated to 40 ul	2 ug amplified mRNA was labeled with Cy3-dUTP during reverse transcription. The final probe was concentrated to 40 ul	2 ug amplified mRNA was labeled with Cy3-dUTP during reverse transcription. The final probe was concentrated to 40 ul	2 ug amplified mRNA was labeled with Cy3-dUTP during reverse transcription. The final probe was concentrated to 40 ul	2 ug amplified mRNA was labeled with Cy3-dUTP during reverse transcription. The final probe was concentrated to 40 ul	2 ug amplified mRNA was labeled with Cy3-dUTP during reverse transcription. The final probe was concentrated to 40 ul	2 ug amplified mRNA was labeled with Cy3-dUTP during reverse transcription. The final probe was concentrated to 40 ul	2 ug amplified mRNA was labeled with Cy3-dUTP during reverse transcription. The final probe was concentrated to 40 ul	2 ug amplified mRNA was labeled with Cy3-dUTP during reverse transcription. The final probe was concentrated to 40 ul	2 ug amplified mRNA was labeled with Cy3-dUTP during reverse transcription. The final probe was concentrated to 40 ul	2 ug amplified mRNA was labeled with Cy3-dUTP during reverse transcription. The final probe was concentrated to 40 ul	2 ug amplified mRNA was labeled with Cy3-dUTP during reverse transcription. The final probe was concentrated to 40 ul	2 ug amplified mRNA was labeled with Cy3-dUTP during reverse transcription. The final probe was concentrated to 40 ul
!Sample_taxid_ch1	9606	9606	9606	9606	9606	9606	9606	9606	9606	9606	9606	9606	9606	9606	9606	9606	9606	9606	9606	9606	9606	9606	9606	9606	9606	9606	9606	9606	9606	9606	9606	9606	9606	9606	9606	9606	9606	9606	9606	9606	9606	9606	9606	9606	9606	9606	9606	9606	9606
!Sample_source_name_ch2	AD15889L	AD15889N	AD15889T2	AD15889T	AD15889Y	BF95674L	BF95674N	BF95674T	BH27060L	BH27060N	BH27060T	CA75662L	CA75662N	CA75662T	CA75662Y	CH76639L	CH76639N	CH76639T	CH76639Y	DA85401L	DA85401N	DA85401T	DA85401Y	DA86595L	DA86595N2	DA86595N	DA86595T2	DA86595T	DA86595Y	DB14731L	DB14731N	DB14731T	DB14731Y	DB33368L	DB33368N	DB33368T	DB33368Y	DC10136L	DC10136N	DC10136T	DC54343L	DC54343N	DC54343T	DX46644L2	DX46644L	DX46644N2	DX46644N	DX46644T2	DX46644T
!Sample_organism_ch2	Homo sapiens	Homo sapiens	Homo sapiens	Homo sapiens	Homo sapiens	Homo sapiens	Homo sapiens	Homo sapiens	Homo sapiens	Homo sapiens	Homo sapiens	Homo sapiens	Homo sapiens	Homo sapiens	Homo sapiens	Homo sapiens	Homo sapiens	Homo sapiens	Homo sapiens	Homo sapiens	Homo sapiens	Homo sapiens	Homo sapiens	Homo sapiens	Homo sapiens	Homo sapiens	Homo sapiens	Homo sapiens	Homo sapiens	Homo sapiens	Homo sapiens	Homo sapiens	Homo sapiens	Homo sapiens	Homo sapiens	Homo sapiens	Homo sapiens	Homo sapiens	Homo sapiens	Homo sapiens	Homo sapiens	Homo sapiens	Homo sapiens	Homo sapiens	Homo sapiens	Homo sapiens	Homo sapiens	Homo sapiens	Homo sapiens
!Sample_characteristics_ch2	human colorectal liver metastasis tumor (adenocarcinoma)	human normal colorectal mucosa	human colorectal primary tumor (adenocarcinoma)	human colorectal primary tumor (adenocarcinoma)	human normal liver tissue	human colorectal liver metastasis tumor (adenocarcinoma)	human normal colorectal mucosa	human colorectal primary tumor (adenocarcinoma)	human colorectal liver metastasis tumor (adenocarcinoma)	human normal colorectal mucosa	human colorectal primary tumor (adenocarcinoma)	human colorectal liver metastasis tumor (adenocarcinoma)	human normal colorectal mucosa	human colorectal primary tumor (adenocarcinoma)	human normal liver tissue	human colorectal liver metastasis tumor (adenocarcinoma)	human normal colorectal mucosa	human colorectal primary tumor (adenocarcinoma)	human normal liver tissue	human colorectal liver metastasis tumor (adenocarcinoma)	human normal colorectal mucosa	human colorectal primary tumor (adenocarcinoma)	human normal liver tissue	human colorectal liver metastasis tumor (adenocarcinoma)	human normal colorectal mucosa	human normal colorectal mucosa	human colorectal primary tumor (adenocarcinoma)	human colorectal primary tumor (adenocarcinoma)	human normal liver tissue	human colorectal liver metastasis tumor (adenocarcinoma)	human normal colorectal mucosa	human colorectal primary tumor (adenocarcinoma)	human normal liver tissue	human colorectal liver metastasis tumor (adenocarcinoma)	human normal colorectal mucosa	human colorectal primary tumor (adenocarcinoma)	human normal liver tissue	human colorectal liver metastasis tumor (adenocarcinoma)	human normal colorectal mucosa	human colorectal primary tumor (adenocarcinoma)	human colorectal liver metastasis tumor (adenocarcinoma)	human normal colorectal mucosa	human colorectal primary tumor (adenocarcinoma)	human colorectal liver metastasis tumor (adenocarcinoma)	human colorectal liver metastasis tumor (adenocarcinoma)	human normal colorectal mucosa	human normal colorectal mucosa	human colorectal primary tumor (adenocarcinoma)	human colorectal primary tumor (adenocarcinoma)
!Sample_biomaterial_provider_ch2	Yonsei cancer center, Severance Hospital, Yonsei University College of Medicine, Seoul, Korea	Yonsei cancer center, Severance Hospital, Yonsei University College of Medicine, Seoul, Korea	Yonsei cancer center, Severance Hospital, Yonsei University College of Medicine, Seoul, Korea	Yonsei cancer center, Severance Hospital, Yonsei University College of Medicine, Seoul, Korea	Yonsei cancer center, Severance Hospital, Yonsei University College of Medicine, Seoul, Korea	Yonsei cancer center, Severance Hospital, Yonsei University College of Medicine, Seoul, Korea	Yonsei cancer center, Severance Hospital, Yonsei University College of Medicine, Seoul, Korea	Yonsei cancer center, Severance Hospital, Yonsei University College of Medicine, Seoul, Korea	Yonsei cancer center, Severance Hospital, Yonsei University College of Medicine, Seoul, Korea	Yonsei cancer center, Severance Hospital, Yonsei University College of Medicine, Seoul, Korea	Yonsei cancer center, Severance Hospital, Yonsei University College of Medicine, Seoul, Korea	Yonsei cancer center, Severance Hospital, Yonsei University College of Medicine, Seoul, Korea	Yonsei cancer center, Severance Hospital, Yonsei University College of Medicine, Seoul, Korea	Yonsei cancer center, Severance Hospital, Yonsei University College of Medicine, Seoul, Korea	Yonsei cancer center, Severance Hospital, Yonsei University College of Medicine, Seoul, Korea	Yonsei cancer center, Severance Hospital, Yonsei University College of Medicine, Seoul, Korea	Yonsei cancer center, Severance Hospital, Yonsei University College of Medicine, Seoul, Korea	Yonsei cancer center, Severance Hospital, Yonsei University College of Medicine, Seoul, Korea	Yonsei cancer center, Severance Hospital, Yonsei University College of Medicine, Seoul, Korea	Yonsei cancer center, Severance Hospital, Yonsei University College of Medicine, Seoul, Korea	Yonsei cancer center, Severance Hospital, Yonsei University College of Medicine, Seoul, Korea	Yonsei cancer center, Severance Hospital, Yonsei University College of Medicine, Seoul, Korea	Yonsei cancer center, Severance Hospital, Yonsei University College of Medicine, Seoul, Korea	Yonsei cancer center, Severance Hospital, Yonsei University College of Medicine, Seoul, Korea	Yonsei cancer center, Severance Hospital, Yonsei University College of Medicine, Seoul, Korea	Yonsei cancer center, Severance Hospital, Yonsei University College of Medicine, Seoul, Korea	Yonsei cancer center, Severance Hospital, Yonsei University College of Medicine, Seoul, Korea	Yonsei cancer center, Severance Hospital, Yonsei University College of Medicine, Seoul, Korea	Yonsei cancer center, Severance Hospital, Yonsei University College of Medicine, Seoul, Korea	Yonsei cancer center, Severance Hospital, Yonsei University College of Medicine, Seoul, Korea	Yonsei cancer center, Severance Hospital, Yonsei University College of Medicine, Seoul, Korea	Yonsei cancer center, Severance Hospital, Yonsei University College of Medicine, Seoul, Korea	Yonsei cancer center, Severance Hospital, Yonsei University College of Medicine, Seoul, Korea	Yonsei cancer center, Severance Hospital, Yonsei University College of Medicine, Seoul, Korea	Yonsei cancer center, Severance Hospital, Yonsei University College of Medicine, Seoul, Korea	Yonsei cancer center, Severance Hospital, Yonsei University College of Medicine, Seoul, Korea	Yonsei cancer center, Severance Hospital, Yonsei University College of Medicine, Seoul, Korea	Yonsei cancer center, Severance Hospital, Yonsei University College of Medicine, Seoul, Korea	Yonsei cancer center, Severance Hospital, Yonsei University College of Medicine, Seoul, Korea	Yonsei cancer center, Severance Hospital, Yonsei University College of Medicine, Seoul, Korea	Yonsei cancer center, Severance Hospital, Yonsei University College of Medicine, Seoul, Korea	Yonsei cancer center, Severance Hospital, Yonsei University College of Medicine, Seoul, Korea	Yonsei cancer center, Severance Hospital, Yonsei University College of Medicine, Seoul, Korea	Yonsei cancer center, Severance Hospital, Yonsei University College of Medicine, Seoul, Korea	Yonsei cancer center, Severance Hospital, Yonsei University College of Medicine, Seoul, Korea	Yonsei cancer center, Severance Hospital, Yonsei University College of Medicine, Seoul, Korea	Yonsei cancer center, Severance Hospital, Yonsei University College of Medicine, Seoul, Korea	Yonsei cancer center, Severance Hospital, Yonsei University College of Medicine, Seoul, Korea	Yonsei cancer center, Severance Hospital, Yonsei University College of Medicine, Seoul, Korea
!Sample_molecule_ch2	other	other	other	other	other	other	other	other	other	other	other	other	other	other	other	other	other	other	other	other	other	other	other	other	other	other	other	other	other	other	other	other	other	other	other	other	other	other	other	other	other	other	other	other	other	other	other	other	other
!Sample_extract_protocol_ch2	Trizol & T7 linear mRNA amplification	Trizol & T7 linear mRNA amplification	Trizol & T7 linear mRNA amplification	Trizol & T7 linear mRNA amplification	Trizol & T7 linear mRNA amplification	Trizol & T7 linear mRNA amplification	Trizol & T7 linear mRNA amplification	Trizol & T7 linear mRNA amplification	Trizol & T7 linear mRNA amplification	Trizol & T7 linear mRNA amplification	Trizol & T7 linear mRNA amplification	Trizol & T7 linear mRNA amplification	Trizol & T7 linear mRNA amplification	Trizol & T7 linear mRNA amplification	Trizol & T7 linear mRNA amplification	Trizol & T7 linear mRNA amplification	Trizol & T7 linear mRNA amplification	Trizol & T7 linear mRNA amplification	Trizol & T7 linear mRNA amplification	Trizol & T7 linear mRNA amplification	Trizol & T7 linear mRNA amplification	Trizol & T7 linear mRNA amplification	Trizol & T7 linear mRNA amplification	Trizol & T7 linear mRNA amplification	Trizol & T7 linear mRNA amplification	Trizol & T7 linear mRNA amplification	Trizol & T7 linear mRNA amplification	Trizol & T7 linear mRNA amplification	Trizol & T7 linear mRNA amplification	Trizol & T7 linear mRNA amplification	Trizol & T7 linear mRNA amplification	Trizol & T7 linear mRNA amplification	Trizol & T7 linear mRNA amplification	Trizol & T7 linear mRNA amplification	Trizol & T7 linear mRNA amplification	Trizol & T7 linear mRNA amplification	Trizol & T7 linear mRNA amplification	Trizol & T7 linear mRNA amplification	Trizol & T7 linear mRNA amplification	Trizol & T7 linear mRNA amplification	Trizol & T7 linear mRNA amplification	Trizol & T7 linear mRNA amplification	Trizol & T7 linear mRNA amplification	Trizol & T7 linear mRNA amplification	Trizol & T7 linear mRNA amplification	Trizol & T7 linear mRNA amplification	Trizol & T7 linear mRNA amplification	Trizol & T7 linear mRNA amplification	Trizol & T7 linear mRNA amplification
!Sample_label_ch2	Cy5(Red)	Cy5(Red)	Cy5(Red)	Cy5(Red)	Cy5(Red)	Cy5(Red)	Cy5(Red)	Cy5(Red)	Cy5(Red)	Cy5(Red)	Cy5(Red)	Cy5(Red)	Cy5(Red)	Cy5(Red)	Cy5(Red)	Cy5(Red)	Cy5(Red)	Cy5(Red)	Cy5(Red)	Cy5(Red)	Cy5(Red)	Cy5(Red)	Cy5(Red)	Cy5(Red)	Cy5(Red)	Cy5(Red)	Cy5(Red)	Cy5(Red)	Cy5(Red)	Cy5(Red)	Cy5(Red)	Cy5(Red)	Cy5(Red)	Cy5(Red)	Cy5(Red)	Cy5(Red)	Cy5(Red)	Cy5(Red)	Cy5(Red)	Cy5(Red)	Cy5(Red)	Cy5(Red)	Cy5(Red)	Cy5(Red)	Cy5(Red)	Cy5(Red)	Cy5(Red)	Cy5(Red)	Cy5(Red)
!Sample_label_protocol_ch2	2 ug amplified mRNA was labeled with Cy5-dUTP during reverse transcription. The final probe was concentrated to 40 ul	2 ug amplified mRNA was labeled with Cy5-dUTP during reverse transcription. The final probe was concentrated to 40 ul	2 ug amplified mRNA was labeled with Cy5-dUTP during reverse transcription. The final probe was concentrated to 40 ul	2 ug amplified mRNA was labeled with Cy5-dUTP during reverse transcription. The final probe was concentrated to 40 ul	2 ug amplified mRNA was labeled with Cy5-dUTP during reverse transcription. The final probe was concentrated to 40 ul	2 ug amplified mRNA was labeled with Cy5-dUTP during reverse transcription. The final probe was concentrated to 40 ul	2 ug amplified mRNA was labeled with Cy5-dUTP during reverse transcription. The final probe was concentrated to 40 ul	2 ug amplified mRNA was labeled with Cy5-dUTP during reverse transcription. The final probe was concentrated to 40 ul	2 ug amplified mRNA was labeled with Cy5-dUTP during reverse transcription. The final probe was concentrated to 40 ul	2 ug amplified mRNA was labeled with Cy5-dUTP during reverse transcription. The final probe was concentrated to 40 ul	2 ug amplified mRNA was labeled with Cy5-dUTP during reverse transcription. The final probe was concentrated to 40 ul	2 ug amplified mRNA was labeled with Cy5-dUTP during reverse transcription. The final probe was concentrated to 40 ul	2 ug amplified mRNA was labeled with Cy5-dUTP during reverse transcription. The final probe was concentrated to 40 ul	2 ug amplified mRNA was labeled with Cy5-dUTP during reverse transcription. The final probe was concentrated to 40 ul	2 ug amplified mRNA was labeled with Cy5-dUTP during reverse transcription. The final probe was concentrated to 40 ul	2 ug amplified mRNA was labeled with Cy5-dUTP during reverse transcription. The final probe was concentrated to 40 ul	2 ug amplified mRNA was labeled with Cy5-dUTP during reverse transcription. The final probe was concentrated to 40 ul	2 ug amplified mRNA was labeled with Cy5-dUTP during reverse transcription. The final probe was concentrated to 40 ul	2 ug amplified mRNA was labeled with Cy5-dUTP during reverse transcription. The final probe was concentrated to 40 ul	2 ug amplified mRNA was labeled with Cy5-dUTP during reverse transcription. The final probe was concentrated to 40 ul	2 ug amplified mRNA was labeled with Cy5-dUTP during reverse transcription. The final probe was concentrated to 40 ul	2 ug amplified mRNA was labeled with Cy5-dUTP during reverse transcription. The final probe was concentrated to 40 ul	2 ug amplified mRNA was labeled with Cy5-dUTP during reverse transcription. The final probe was concentrated to 40 ul	2 ug amplified mRNA was labeled with Cy5-dUTP during reverse transcription. The final probe was concentrated to 40 ul	2 ug amplified mRNA was labeled with Cy5-dUTP during reverse transcription. The final probe was concentrated to 40 ul	2 ug amplified mRNA was labeled with Cy5-dUTP during reverse transcription. The final probe was concentrated to 40 ul	2 ug amplified mRNA was labeled with Cy5-dUTP during reverse transcription. The final probe was concentrated to 40 ul	2 ug amplified mRNA was labeled with Cy5-dUTP during reverse transcription. The final probe was concentrated to 40 ul	2 ug amplified mRNA was labeled with Cy5-dUTP during reverse transcription. The final probe was concentrated to 40 ul	2 ug amplified mRNA was labeled with Cy5-dUTP during reverse transcription. The final probe was concentrated to 40 ul	2 ug amplified mRNA was labeled with Cy5-dUTP during reverse transcription. The final probe was concentrated to 40 ul	2 ug amplified mRNA was labeled with Cy5-dUTP during reverse transcription. The final probe was concentrated to 40 ul	2 ug amplified mRNA was labeled with Cy5-dUTP during reverse transcription. The final probe was concentrated to 40 ul	2 ug amplified mRNA was labeled with Cy5-dUTP during reverse transcription. The final probe was concentrated to 40 ul	2 ug amplified mRNA was labeled with Cy5-dUTP during reverse transcription. The final probe was concentrated to 40 ul	2 ug amplified mRNA was labeled with Cy5-dUTP during reverse transcription. The final probe was concentrated to 40 ul	2 ug amplified mRNA was labeled with Cy5-dUTP during reverse transcription. The final probe was concentrated to 40 ul	2 ug amplified mRNA was labeled with Cy5-dUTP during reverse transcription. The final probe was concentrated to 40 ul	2 ug amplified mRNA was labeled with Cy5-dUTP during reverse transcription. The final probe was concentrated to 40 ul	2 ug amplified mRNA was labeled with Cy5-dUTP during reverse transcription. The final probe was concentrated to 40 ul	2 ug amplified mRNA was labeled with Cy5-dUTP during reverse transcription. The final probe was concentrated to 40 ul	2 ug amplified mRNA was labeled with Cy5-dUTP during reverse transcription. The final probe was concentrated to 40 ul	2 ug amplified mRNA was labeled with Cy5-dUTP during reverse transcription. The final probe was concentrated to 40 ul	2 ug amplified mRNA was labeled with Cy5-dUTP during reverse transcription. The final probe was concentrated to 40 ul	2 ug amplified mRNA was labeled with Cy5-dUTP during reverse transcription. The final probe was concentrated to 40 ul	2 ug amplified mRNA was labeled with Cy5-dUTP during reverse transcription. The final probe was concentrated to 40 ul	2 ug amplified mRNA was labeled with Cy5-dUTP during reverse transcription. The final probe was concentrated to 40 ul	2 ug amplified mRNA was labeled with Cy5-dUTP during reverse transcription. The final probe was concentrated to 40 ul	2 ug amplified mRNA was labeled with Cy5-dUTP during reverse transcription. The final probe was concentrated to 40 ul
!Sample_taxid_ch2	9606	9606	9606	9606	9606	9606	9606	9606	9606	9606	9606	9606	9606	9606	9606	9606	9606	9606	9606	9606	9606	9606	9606	9606	9606	9606	9606	9606	9606	9606	9606	9606	9606	9606	9606	9606	9606	9606	9606	9606	9606	9606	9606	9606	9606	9606	9606	9606	9606
!Sample_hyb_protocol	The probes were hybridized onto the pre-blocked microarray in 25 % formamide, 5 X SSC, and 0.1 % SDS at 42 degrees C for 16 h	The probes were hybridized onto the pre-blocked microarray in 25 % formamide, 5 X SSC, and 0.1 % SDS at 42 degrees C for 16 h	The probes were hybridized onto the pre-blocked microarray in 25 % formamide, 5 X SSC, and 0.1 % SDS at 42 degrees C for 16 h	The probes were hybridized onto the pre-blocked microarray in 25 % formamide, 5 X SSC, and 0.1 % SDS at 42 degrees C for 16 h	The probes were hybridized onto the pre-blocked microarray in 25 % formamide, 5 X SSC, and 0.1 % SDS at 42 degrees C for 16 h	The probes were hybridized onto the pre-blocked microarray in 25 % formamide, 5 X SSC, and 0.1 % SDS at 42 degrees C for 16 h	The probes were hybridized onto the pre-blocked microarray in 25 % formamide, 5 X SSC, and 0.1 % SDS at 42 degrees C for 16 h	The probes were hybridized onto the pre-blocked microarray in 25 % formamide, 5 X SSC, and 0.1 % SDS at 42 degrees C for 16 h	The probes were hybridized onto the pre-blocked microarray in 25 % formamide, 5 X SSC, and 0.1 % SDS at 42 degrees C for 16 h	The probes were hybridized onto the pre-blocked microarray in 25 % formamide, 5 X SSC, and 0.1 % SDS at 42 degrees C for 16 h	The probes were hybridized onto the pre-blocked microarray in 25 % formamide, 5 X SSC, and 0.1 % SDS at 42 degrees C for 16 h	The probes were hybridized onto the pre-blocked microarray in 25 % formamide, 5 X SSC, and 0.1 % SDS at 42 degrees C for 16 h	The probes were hybridized onto the pre-blocked microarray in 25 % formamide, 5 X SSC, and 0.1 % SDS at 42 degrees C for 16 h	The probes were hybridized onto the pre-blocked microarray in 25 % formamide, 5 X SSC, and 0.1 % SDS at 42 degrees C for 16 h	The probes were hybridized onto the pre-blocked microarray in 25 % formamide, 5 X SSC, and 0.1 % SDS at 42 degrees C for 16 h	The probes were hybridized onto the pre-blocked microarray in 25 % formamide, 5 X SSC, and 0.1 % SDS at 42 degrees C for 16 h	The probes were hybridized onto the pre-blocked microarray in 25 % formamide, 5 X SSC, and 0.1 % SDS at 42 degrees C for 16 h	The probes were hybridized onto the pre-blocked microarray in 25 % formamide, 5 X SSC, and 0.1 % SDS at 42 degrees C for 16 h	The probes were hybridized onto the pre-blocked microarray in 25 % formamide, 5 X SSC, and 0.1 % SDS at 42 degrees C for 16 h	The probes were hybridized onto the pre-blocked microarray in 25 % formamide, 5 X SSC, and 0.1 % SDS at 42 degrees C for 16 h	The probes were hybridized onto the pre-blocked microarray in 25 % formamide, 5 X SSC, and 0.1 % SDS at 42 degrees C for 16 h	The probes were hybridized onto the pre-blocked microarray in 25 % formamide, 5 X SSC, and 0.1 % SDS at 42 degrees C for 16 h	The probes were hybridized onto the pre-blocked microarray in 25 % formamide, 5 X SSC, and 0.1 % SDS at 42 degrees C for 16 h	The probes were hybridized onto the pre-blocked microarray in 25 % formamide, 5 X SSC, and 0.1 % SDS at 42 degrees C for 16 h	The probes were hybridized onto the pre-blocked microarray in 25 % formamide, 5 X SSC, and 0.1 % SDS at 42 degrees C for 16 h	The probes were hybridized onto the pre-blocked microarray in 25 % formamide, 5 X SSC, and 0.1 % SDS at 42 degrees C for 16 h	The probes were hybridized onto the pre-blocked microarray in 25 % formamide, 5 X SSC, and 0.1 % SDS at 42 degrees C for 16 h	The probes were hybridized onto the pre-blocked microarray in 25 % formamide, 5 X SSC, and 0.1 % SDS at 42 degrees C for 16 h	The probes were hybridized onto the pre-blocked microarray in 25 % formamide, 5 X SSC, and 0.1 % SDS at 42 degrees C for 16 h	The probes were hybridized onto the pre-blocked microarray in 25 % formamide, 5 X SSC, and 0.1 % SDS at 42 degrees C for 16 h	The probes were hybridized onto the pre-blocked microarray in 25 % formamide, 5 X SSC, and 0.1 % SDS at 42 degrees C for 16 h	The probes were hybridized onto the pre-blocked microarray in 25 % formamide, 5 X SSC, and 0.1 % SDS at 42 degrees C for 16 h	The probes were hybridized onto the pre-blocked microarray in 25 % formamide, 5 X SSC, and 0.1 % SDS at 42 degrees C for 16 h	The probes were hybridized onto the pre-blocked microarray in 25 % formamide, 5 X SSC, and 0.1 % SDS at 42 degrees C for 16 h	The probes were hybridized onto the pre-blocked microarray in 25 % formamide, 5 X SSC, and 0.1 % SDS at 42 degrees C for 16 h	The probes were hybridized onto the pre-blocked microarray in 25 % formamide, 5 X SSC, and 0.1 % SDS at 42 degrees C for 16 h	The probes were hybridized onto the pre-blocked microarray in 25 % formamide, 5 X SSC, and 0.1 % SDS at 42 degrees C for 16 h	The probes were hybridized onto the pre-blocked microarray in 25 % formamide, 5 X SSC, and 0.1 % SDS at 42 degrees C for 16 h	The probes were hybridized onto the pre-blocked microarray in 25 % formamide, 5 X SSC, and 0.1 % SDS at 42 degrees C for 16 h	The probes were hybridized onto the pre-blocked microarray in 25 % formamide, 5 X SSC, and 0.1 % SDS at 42 degrees C for 16 h	The probes were hybridized onto the pre-blocked microarray in 25 % formamide, 5 X SSC, and 0.1 % SDS at 42 degrees C for 16 h	The probes were hybridized onto the pre-blocked microarray in 25 % formamide, 5 X SSC, and 0.1 % SDS at 42 degrees C for 16 h	The probes were hybridized onto the pre-blocked microarray in 25 % formamide, 5 X SSC, and 0.1 % SDS at 42 degrees C for 16 h	The probes were hybridized onto the pre-blocked microarray in 25 % formamide, 5 X SSC, and 0.1 % SDS at 42 degrees C for 16 h	The probes were hybridized onto the pre-blocked microarray in 25 % formamide, 5 X SSC, and 0.1 % SDS at 42 degrees C for 16 h	The probes were hybridized onto the pre-blocked microarray in 25 % formamide, 5 X SSC, and 0.1 % SDS at 42 degrees C for 16 h	The probes were hybridized onto the pre-blocked microarray in 25 % formamide, 5 X SSC, and 0.1 % SDS at 42 degrees C for 16 h	The probes were hybridized onto the pre-blocked microarray in 25 % formamide, 5 X SSC, and 0.1 % SDS at 42 degrees C for 16 h	The probes were hybridized onto the pre-blocked microarray in 25 % formamide, 5 X SSC, and 0.1 % SDS at 42 degrees C for 16 h
!Sample_scan_protocol	Scanned on Axon GenePix 4000B scanner	Scanned on Axon GenePix 4000B scanner	Scanned on Axon GenePix 4000B scanner	Scanned on Axon GenePix 4000B scanner	Scanned on Axon GenePix 4000B scanner	Scanned on Axon GenePix 4000B scanner	Scanned on Axon GenePix 4000B scanner	Scanned on Axon GenePix 4000B scanner	Scanned on Axon GenePix 4000B scanner	Scanned on Axon GenePix 4000B scanner	Scanned on Axon GenePix 4000B scanner	Scanned on Axon GenePix 4000B scanner	Scanned on Axon GenePix 4000B scanner	Scanned on Axon GenePix 4000B scanner	Scanned on Axon GenePix 4000B scanner	Scanned on Axon GenePix 4000B scanner	Scanned on Axon GenePix 4000B scanner	Scanned on Axon GenePix 4000B scanner	Scanned on Axon GenePix 4000B scanner	Scanned on Axon GenePix 4000B scanner	Scanned on Axon GenePix 4000B scanner	Scanned on Axon GenePix 4000B scanner	Scanned on Axon GenePix 4000B scanner	Scanned on Axon GenePix 4000B scanner	Scanned on Axon GenePix 4000B scanner	Scanned on Axon GenePix 4000B scanner	Scanned on Axon GenePix 4000B scanner	Scanned on Axon GenePix 4000B scanner	Scanned on Axon GenePix 4000B scanner	Scanned on Axon GenePix 4000B scanner	Scanned on Axon GenePix 4000B scanner	Scanned on Axon GenePix 4000B scanner	Scanned on Axon GenePix 4000B scanner	Scanned on Axon GenePix 4000B scanner	Scanned on Axon GenePix 4000B scanner	Scanned on Axon GenePix 4000B scanner	Scanned on Axon GenePix 4000B scanner	Scanned on Axon GenePix 4000B scanner	Scanned on Axon GenePix 4000B scanner	Scanned on Axon GenePix 4000B scanner	Scanned on Axon GenePix 4000B scanner	Scanned on Axon GenePix 4000B scanner	Scanned on Axon GenePix 4000B scanner	Scanned on Axon GenePix 4000B scanner	Scanned on Axon GenePix 4000B scanner	Scanned on Axon GenePix 4000B scanner	Scanned on Axon GenePix 4000B scanner	Scanned on Axon GenePix 4000B scanner	Scanned on Axon GenePix 4000B scanner
!Sample_description	In CRC patients with liver metastasis, we obtained surgical specimens of liver metastasis tumor at the time of surgery.	In CRC patients with liver metastasis, we obtained surgical specimens of normal mucosa at the time of surgery.	In CRC patients with liver metastasis, we obtained surgical specimens of colon tumor at the time of surgery.(replication)	In CRC patients with liver metastasis, we obtained surgical specimens of colon tumor at the time of surgery.	In CRC patients with liver metastasis, we obtained surgical specimens of nomal liver at the time of surgery.	In CRC patients with liver metastasis, we obtained surgical specimens of liver metastasis tumor at the time of surgery.	In CRC patients with liver metastasis, we obtained surgical specimens of normal mucosa at the time of surgery.	In CRC patients with liver metastasis, we obtained surgical specimens of colon tumor at the time of surgery.	In CRC patients with liver metastasis, we obtained surgical specimens of liver metastasis tumor at the time of surgery.	In CRC patients with liver metastasis, we obtained surgical specimens of normal mucosa at the time of surgery.	In CRC patients with liver metastasis, we obtained surgical specimens of colon tumor at the time of surgery.	In CRC patients with liver metastasis, we obtained surgical specimens of liver metastasis tumor at the time of surgery.	In CRC patients with liver metastasis, we obtained surgical specimens of normal mucosa at the time of surgery.	In CRC patients with liver metastasis, we obtained surgical specimens of colon tumor at the time of surgery.	In CRC patients with liver metastasis, we obtained surgical specimens of nomal liver at the time of surgery.	In CRC patients with liver metastasis, we obtained surgical specimens of liver metastasis tumor at the time of surgery.	In CRC patients with liver metastasis, we obtained surgical specimens of normal mucosa at the time of surgery.	In CRC patients with liver metastasis, we obtained surgical specimens of colon tumor at the time of surgery.	In CRC patients with liver metastasis, we obtained surgical specimens of nomal liver at the time of surgery.	In CRC patients with liver metastasis, we obtained surgical specimens of liver metastasis tumor at the time of surgery.	In CRC patients with liver metastasis, we obtained surgical specimens of normal mucosa at the time of surgery.	In CRC patients with liver metastasis, we obtained surgical specimens of colon tumor at the time of surgery.	In CRC patients with liver metastasis, we obtained surgical specimens of nomal liver at the time of surgery.	In CRC patients with liver metastasis, we obtained surgical specimens of liver metastasis tumor at the time of surgery.	In CRC patients with liver metastasis, we obtained surgical specimens of normal mucosa at the time of surgery.(replication)	In CRC patients with liver metastasis, we obtained surgical specimens of normal mucosa at the time of surgery.	In CRC patients with liver metastasis, we obtained surgical specimens of colon tumor at the time of surgery.(REPLICATION)	In CRC patients with liver metastasis, we obtained surgical specimens of colon tumor at the time of surgery.	In CRC patients with liver metastasis, we obtained surgical specimens of nomal liver at the time of surgery.	In CRC patients with liver metastasis, we obtained surgical specimens of liver metastasis tumor at the time of surgery.	In CRC patients with liver metastasis, we obtained surgical specimens of normal mucosa at the time of surgery.	In CRC patients with liver metastasis, we obtained surgical specimens of colon tumor at the time of surgery.	In CRC patients with liver metastasis, we obtained surgical specimens of nomal liver at the time of surgery.	In CRC patients with liver metastasis, we obtained surgical specimens of liver metastasis tumor at the time of surgery.	In CRC patients with liver metastasis, we obtained surgical specimens of normal mucosa at the time of surgery.	In CRC patients with liver metastasis, we obtained surgical specimens of colon tumor at the time of surgery.	In CRC patients with liver metastasis, we obtained surgical specimens of nomal liver at the time of surgery.	In CRC patients with liver metastasis, we obtained surgical specimens of liver metastasis tumor at the time of surgery.	In CRC patients with liver metastasis, we obtained surgical specimens of normal mucosa at the time of surgery.	In CRC patients with liver metastasis, we obtained surgical specimens of colon tumor at the time of surgery.	In CRC patients with liver metastasis, we obtained surgical specimens of liver metastasis tumor at the time of surgery.	In CRC patients with liver metastasis, we obtained surgical specimens of normal mucosa at the time of surgery.	In CRC patients with liver metastasis, we obtained surgical specimens of colon tumor at the time of surgery.	In CRC patients with liver metastasis, we obtained surgical specimens of liver metastasis tumor at the time of surgery.(replication)	In CRC patients with liver metastasis, we obtained surgical specimens of liver metastasis tumor at the time of surgery.	In CRC patients with liver metastasis, we obtained surgical specimens of normal mucosa at the time of surgery.(replication)	In CRC patients with liver metastasis, we obtained surgical specimens of normal mucosa at the time of surgery.	In CRC patients with liver metastasis, we obtained surgical specimens of colon tumor at the time of surgery.(replication)	In CRC patients with liver metastasis, we obtained surgical specimens of colon tumor at the time of surgery.
!Sample_data_processing	Data were extracted by GenePix 4.1 software (Axon)	Data were extracted by GenePix 4.1 software (Axon)	Data were extracted by GenePix 4.1 software (Axon)	Data were extracted by GenePix 4.1 software (Axon)	Data were extracted by GenePix 4.1 software (Axon)	Data were extracted by GenePix 4.1 software (Axon)	Data were extracted by GenePix 4.1 software (Axon)	Data were extracted by GenePix 4.1 software (Axon)	Data were extracted by GenePix 4.1 software (Axon)	Data were extracted by GenePix 4.1 software (Axon)	Data were extracted by GenePix 4.1 software (Axon)	Data were extracted by GenePix 4.1 software (Axon)	Data were extracted by GenePix 4.1 software (Axon)	Data were extracted by GenePix 4.1 software (Axon)	Data were extracted by GenePix 4.1 software (Axon)	Data were extracted by GenePix 4.1 software (Axon)	Data were extracted by GenePix 4.1 software (Axon)	Data were extracted by GenePix 4.1 software (Axon)	Data were extracted by GenePix 4.1 software (Axon)	Data were extracted by GenePix 4.1 software (Axon)	Data were extracted by GenePix 4.1 software (Axon)	Data were extracted by GenePix 4.1 software (Axon)	Data were extracted by GenePix 4.1 software (Axon)	Data were extracted by GenePix 4.1 software (Axon)	Data were extracted by GenePix 4.1 software (Axon)	Data were extracted by GenePix 4.1 software (Axon)	Data were extracted by GenePix 4.1 software (Axon)	Data were extracted by GenePix 4.1 software (Axon)	Data were extracted by GenePix 4.1 software (Axon)	Data were extracted by GenePix 4.1 software (Axon)	Data were extracted by GenePix 4.1 software (Axon)	Data were extracted by GenePix 4.1 software (Axon)	Data were extracted by GenePix 4.1 software (Axon)	Data were extracted by GenePix 4.1 software (Axon)	Data were extracted by GenePix 4.1 software (Axon)	Data were extracted by GenePix 4.1 software (Axon)	Data were extracted by GenePix 4.1 software (Axon)	Data were extracted by GenePix 4.1 software (Axon)	Data were extracted by GenePix 4.1 software (Axon)	Data were extracted by GenePix 4.1 software (Axon)	Data were extracted by GenePix 4.1 software (Axon)	Data were extracted by GenePix 4.1 software (Axon)	Data were extracted by GenePix 4.1 software (Axon)	Data were extracted by GenePix 4.1 software (Axon)	Data were extracted by GenePix 4.1 software (Axon)	Data were extracted by GenePix 4.1 software (Axon)	Data were extracted by GenePix 4.1 software (Axon)	Data were extracted by GenePix 4.1 software (Axon)	Data were extracted by GenePix 4.1 software (Axon)
!Sample_platform_id	GPL4811	GPL4811	GPL4811	GPL4811	GPL4811	GPL4811	GPL4811	GPL4811	GPL4811	GPL4811	GPL4811	GPL4811	GPL4811	GPL4811	GPL4811	GPL4811	GPL4811	GPL4811	GPL4811	GPL4811	GPL4811	GPL4811	GPL4811	GPL4811	GPL4811	GPL4811	GPL4811	GPL4811	GPL4811	GPL4811	GPL4811	GPL4811	GPL4811	GPL4811	GPL4811	GPL4811	GPL4811	GPL4811	GPL4811	GPL4811	GPL4811	GPL4811	GPL4811	GPL4811	GPL4811	GPL4811	GPL4811	GPL4811	GPL4811
!Sample_contact_name	DONG HYUK,,KI	DONG HYUK,,KI	DONG HYUK,,KI	DONG HYUK,,KI	DONG HYUK,,KI	DONG HYUK,,KI	DONG HYUK,,KI	DONG HYUK,,KI	DONG HYUK,,KI	DONG HYUK,,KI	DONG HYUK,,KI	DONG HYUK,,KI	DONG HYUK,,KI	DONG HYUK,,KI	DONG HYUK,,KI	DONG HYUK,,KI	DONG HYUK,,KI	DONG HYUK,,KI	DONG HYUK,,KI	DONG HYUK,,KI	DONG HYUK,,KI	DONG HYUK,,KI	DONG HYUK,,KI	DONG HYUK,,KI	DONG HYUK,,KI	DONG HYUK,,KI	DONG HYUK,,KI	DONG HYUK,,KI	DONG HYUK,,KI	DONG HYUK,,KI	DONG HYUK,,KI	DONG HYUK,,KI	DONG HYUK,,KI	DONG HYUK,,KI	DONG HYUK,,KI	DONG HYUK,,KI	DONG HYUK,,KI	DONG HYUK,,KI	DONG HYUK,,KI	DONG HYUK,,KI	DONG HYUK,,KI	DONG HYUK,,KI	DONG HYUK,,KI	DONG HYUK,,KI	DONG HYUK,,KI	DONG HYUK,,KI	DONG HYUK,,KI	DONG HYUK,,KI	DONG HYUK,,KI
!Sample_contact_email	dki@ic.sunysb.edu	dki@ic.sunysb.edu	dki@ic.sunysb.edu	dki@ic.sunysb.edu	dki@ic.sunysb.edu	dki@ic.sunysb.edu	dki@ic.sunysb.edu	dki@ic.sunysb.edu	dki@ic.sunysb.edu	dki@ic.sunysb.edu	dki@ic.sunysb.edu	dki@ic.sunysb.edu	dki@ic.sunysb.edu	dki@ic.sunysb.edu	dki@ic.sunysb.edu	dki@ic.sunysb.edu	dki@ic.sunysb.edu	dki@ic.sunysb.edu	dki@ic.sunysb.edu	dki@ic.sunysb.edu	dki@ic.sunysb.edu	dki@ic.sunysb.edu	dki@ic.sunysb.edu	dki@ic.sunysb.edu	dki@ic.sunysb.edu	dki@ic.sunysb.edu	dki@ic.sunysb.edu	dki@ic.sunysb.edu	dki@ic.sunysb.edu	dki@ic.sunysb.edu	dki@ic.sunysb.edu	dki@ic.sunysb.edu	dki@ic.sunysb.edu	dki@ic.sunysb.edu	dki@ic.sunysb.edu	dki@ic.sunysb.edu	dki@ic.sunysb.edu	dki@ic.sunysb.edu	dki@ic.sunysb.edu	dki@ic.sunysb.edu	dki@ic.sunysb.edu	dki@ic.sunysb.edu	dki@ic.sunysb.edu	dki@ic.sunysb.edu	dki@ic.sunysb.edu	dki@ic.sunysb.edu	dki@ic.sunysb.edu	dki@ic.sunysb.edu	dki@ic.sunysb.edu
!Sample_contact_phone	82-2-2228-8047	82-2-2228-8047	82-2-2228-8047	82-2-2228-8047	82-2-2228-8047	82-2-2228-8047	82-2-2228-8047	82-2-2228-8047	82-2-2228-8047	82-2-2228-8047	82-2-2228-8047	82-2-2228-8047	82-2-2228-8047	82-2-2228-8047	82-2-2228-8047	82-2-2228-8047	82-2-2228-8047	82-2-2228-8047	82-2-2228-8047	82-2-2228-8047	82-2-2228-8047	82-2-2228-8047	82-2-2228-8047	82-2-2228-8047	82-2-2228-8047	82-2-2228-8047	82-2-2228-8047	82-2-2228-8047	82-2-2228-8047	82-2-2228-8047	82-2-2228-8047	82-2-2228-8047	82-2-2228-8047	82-2-2228-8047	82-2-2228-8047	82-2-2228-8047	82-2-2228-8047	82-2-2228-8047	82-2-2228-8047	82-2-2228-8047	82-2-2228-8047	82-2-2228-8047	82-2-2228-8047	82-2-2228-8047	82-2-2228-8047	82-2-2228-8047	82-2-2228-8047	82-2-2228-8047	82-2-2228-8047
!Sample_contact_fax	82-2-362-5592	82-2-362-5592	82-2-362-5592	82-2-362-5592	82-2-362-5592	82-2-362-5592	82-2-362-5592	82-2-362-5592	82-2-362-5592	82-2-362-5592	82-2-362-5592	82-2-362-5592	82-2-362-5592	82-2-362-5592	82-2-362-5592	82-2-362-5592	82-2-362-5592	82-2-362-5592	82-2-362-5592	82-2-362-5592	82-2-362-5592	82-2-362-5592	82-2-362-5592	82-2-362-5592	82-2-362-5592	82-2-362-5592	82-2-362-5592	82-2-362-5592	82-2-362-5592	82-2-362-5592	82-2-362-5592	82-2-362-5592	82-2-362-5592	82-2-362-5592	82-2-362-5592	82-2-362-5592	82-2-362-5592	82-2-362-5592	82-2-362-5592	82-2-362-5592	82-2-362-5592	82-2-362-5592	82-2-362-5592	82-2-362-5592	82-2-362-5592	82-2-362-5592	82-2-362-5592	82-2-362-5592	82-2-362-5592
!Sample_contact_institute	NBRC	NBRC	NBRC	NBRC	NBRC	NBRC	NBRC	NBRC	NBRC	NBRC	NBRC	NBRC	NBRC	NBRC	NBRC	NBRC	NBRC	NBRC	NBRC	NBRC	NBRC	NBRC	NBRC	NBRC	NBRC	NBRC	NBRC	NBRC	NBRC	NBRC	NBRC	NBRC	NBRC	NBRC	NBRC	NBRC	NBRC	NBRC	NBRC	NBRC	NBRC	NBRC	NBRC	NBRC	NBRC	NBRC	NBRC	NBRC	NBRC
!Sample_contact_address	sinchon-dong 134	sinchon-dong 134	sinchon-dong 134	sinchon-dong 134	sinchon-dong 134	sinchon-dong 134	sinchon-dong 134	sinchon-dong 134	sinchon-dong 134	sinchon-dong 134	sinchon-dong 134	sinchon-dong 134	sinchon-dong 134	sinchon-dong 134	sinchon-dong 134	sinchon-dong 134	sinchon-dong 134	sinchon-dong 134	sinchon-dong 134	sinchon-dong 134	sinchon-dong 134	sinchon-dong 134	sinchon-dong 134	sinchon-dong 134	sinchon-dong 134	sinchon-dong 134	sinchon-dong 134	sinchon-dong 134	sinchon-dong 134	sinchon-dong 134	sinchon-dong 134	sinchon-dong 134	sinchon-dong 134	sinchon-dong 134	sinchon-dong 134	sinchon-dong 134	sinchon-dong 134	sinchon-dong 134	sinchon-dong 134	sinchon-dong 134	sinchon-dong 134	sinchon-dong 134	sinchon-dong 134	sinchon-dong 134	sinchon-dong 134	sinchon-dong 134	sinchon-dong 134	sinchon-dong 134	sinchon-dong 134
!Sample_contact_city	Seoul	Seoul	Seoul	Seoul	Seoul	Seoul	Seoul	Seoul	Seoul	Seoul	Seoul	Seoul	Seoul	Seoul	Seoul	Seoul	Seoul	Seoul	Seoul	Seoul	Seoul	Seoul	Seoul	Seoul	Seoul	Seoul	Seoul	Seoul	Seoul	Seoul	Seoul	Seoul	Seoul	Seoul	Seoul	Seoul	Seoul	Seoul	Seoul	Seoul	Seoul	Seoul	Seoul	Seoul	Seoul	Seoul	Seoul	Seoul	Seoul
!Sample_contact_zip/postal_code	120-752	120-752	120-752	120-752	120-752	120-752	120-752	120-752	120-752	120-752	120-752	120-752	120-752	120-752	120-752	120-752	120-752	120-752	120-752	120-752	120-752	120-752	120-752	120-752	120-752	120-752	120-752	120-752	120-752	120-752	120-752	120-752	120-752	120-752	120-752	120-752	120-752	120-752	120-752	120-752	120-752	120-752	120-752	120-752	120-752	120-752	120-752	120-752	120-752
!Sample_contact_country	South Korea	South Korea	South Korea	South Korea	South Korea	South Korea	South Korea	South Korea	South Korea	South Korea	South Korea	South Korea	South Korea	South Korea	South Korea	South Korea	South Korea	South Korea	South Korea	South Korea	South Korea	South Korea	South Korea	South Korea	South Korea	South Korea	South Korea	South Korea	South Korea	South Korea	South Korea	South Korea	South Korea	South Korea	South Korea	South Korea	South Korea	South Korea	South Korea	South Korea	South Korea	South Korea	South Korea	South Korea	South Korea	South Korea	South Korea	South Korea	South Korea
!Sample_supplementary_file	NONE	NONE	NONE	NONE	NONE	NONE	NONE	NONE	NONE	NONE	NONE	NONE	NONE	NONE	NONE	NONE	NONE	NONE	NONE	NONE	NONE	NONE	NONE	NONE	NONE	NONE	NONE	NONE	NONE	NONE	NONE	NONE	NONE	NONE	NONE	NONE	NONE	NONE	NONE	NONE	NONE	NONE	NONE	NONE	NONE	NONE	NONE	NONE	NONE
!Sample_data_row_count	17664	17664	17664	17664	17664	17664	17664	17664	17664	17664	17664	17664	17664	17664	17664	17664	17664	17664	17664	17664	17664	17664	17664	17664	17664	17664	17664	17664	17664	17664	17664	17664	17664	17664	17664	17664	17664	17664	17664	17664	17664	17664	17664	17664	17664	17664	17664	17664	17664
!series_matrix_table_begin
ID_REF	GSM160549	GSM160827	GSM160828	GSM160830	GSM160832	GSM160834	GSM160835	GSM160837	GSM160965	GSM160966	GSM160967	GSM160968	GSM160969	GSM160970	GSM160971	GSM160972	GSM160973	GSM160974	GSM160975	GSM160976	GSM160977	GSM160978	GSM160979	GSM160980	GSM160981	GSM160982	GSM160983	GSM160984	GSM160985	GSM160986	GSM160987	GSM160988	GSM160989	GSM160990	GSM160991	GSM160992	GSM160993	GSM160994	GSM160995	GSM160996	GSM160997	GSM160998	GSM160999	GSM161000	GSM161001	GSM161002	GSM161003	GSM161004	GSM161005
1	-0.274	-0.394	0.737	-0.531	-1.15	-1.121	-0.363	0.248	-0.804	0.07	-0.473	-1.044	-0.771	-0.985	-1.13	1.63	0.918	0.693	-1.855	0.163	-0.187	-0.598	-1.348	0.031	-1.585	-0.005	null	0.237	-1.648	0.517	0.221	0.211	-0.826	0.395	0.256	-0.794	-1.86	null	1	1.087	1.447	-0.585	null	-1.711	-2.286	-2.153	-1.722	-1.503	-1.947
2	null	null	null	2.678	-0.415	1.17	2.737	0.202	-0.526	0	0.229	-1.663	-1.722	-0.963	-1.15	null	null	null	null	null	null	null	0.898	0.146	1.138	1.093	null	0.659	-1.585	0.626	0.957	0.205	0.138	null	2.17	-2.17	null	null	null	1.433	4.322	2.415	1.28	1.295	0.263	-0.284	1.433	-0.415	2.807
3	-0.35	-0.764	-0.242	-0.385	-1.364	-1.579	-0.421	-0.18	-0.849	0.188	-0.441	-1.037	-0.613	-0.812	-1.65	0.612	0.556	0.271	-1.445	-0.299	-0.552	-0.831	-1.465	0.025	-0.248	-0.119	-0.01	0.257	-1.781	0.321	0.232	0.237	-0.92	-0.09	-0.031	-0.518	-1.928	-0.338	-0.524	-0.384	-0.17	-0.217	-0.034	-2.287	-2.769	-2.65	-2.247	-1.851	-2.499
4	-0.658	-0.914	-0.435	-0.383	-0.795	-0.311	-0.283	-0.636	-0.478	-0.3	-0.138	-0.113	-0.51	-0.375	0.344	0.321	0.425	-0.123	-0.621	-0.094	-0.474	-0.15	-0.355	0.082	-0.569	-0.474	-0.293	-0.053	-0.56	-0.284	0.266	-0.02	-0.384	-0.107	0.007	-0.605	-0.973	-0.311	-0.086	-0.43	-0.134	-0.32	-0.69	-0.074	-0.616	-0.941	-0.917	-0.865	-1.186
5	-0.717	-3.336	-2.877	-2.282	-2.613	-2.026	-3.97	-3.104	-0.464	-2.821	-2.06	-5.708	-5.584	-5.172	-5.701	-0.381	-2.026	-2.413	-1.941	-1.838	-2.732	-2.201	-2.302	1.664	-3.672	-2.192	-0.941	-0.622	-2.152	-0.006	-1.713	-1.25	-2.138	-0.392	-1.986	-1.281	-2.948	-1.233	null	-2.387	-0.991	-4.037	-3.174	-0.628	-1.242	-3.657	-3.043	-2.845	-2.492
6	3.765	0.528	1.172	1.146	6.471	5.835	1.396	0.045	6.712	1.528	0.809	5.656	1.256	-0.111	6.678	null	2.387	0.585	16.61	3.25	1.98	0.508	7.595	5.459	1.463	1.358	1.144	1.301	6.933	4.679	1.95	-0.158	6.067	2.736	2.558	0.993	5.975	3.046	1.826	0.591	0.564	1.559	0.411	0.637	0.095	0.905	1.185	0.72	0.79
7	-0.691	-1.029	-1.241	-0.799	-0.876	-0.892	-0.787	-1.321	-0.485	-0.326	-0.782	-0.498	-0.382	-0.41	-0.293	1.034	-0.008	-0.273	0.315	0.149	-0.196	0.015	-0.313	-0.589	-0.764	-0.485	-0.442	-0.522	-0.592	-0.55	0.009	-0.489	-0.315	-0.21	-0.023	0.04	-1.288	-0.913	-0.766	-0.719	-0.442	-0.498	-1.039	-1.478	-1.727	-1.389	-0.948	-1.161	-1.4
8	-0.034	0.083	0.323	0.898	0.855	0.029	0.168	0.029	1.601	0.683	1.408	-0.363	-0.305	-0.139	-0.119	0.182	0.748	1.033	1.568	0.37	0.501	0.949	0.633	1.169	0.685	0.717	0.386	0.307	0.853	1.147	1.403	1.842	1.421	0.513	1.484	0.997	0.648	-0.611	0.773	0.676	-0.103	0.812	0.345	-0.257	-0.801	0.169	0.118	0.113	-0.18
9	-2.257	-2.418	-1.546	-1.862	-2.234	-2.445	-1.226	-2.374	-2.061	-1.225	-1.784	-2.465	-1.508	-1.598	-2.309	-1.839	-1.019	-1.704	-2.599	-2.061	-1.331	-2.565	-1.817	-1.334	-1.76	-1.267	-1.119	-0.83	-2.352	-1.107	-0.817	-1.753	-1.711	-2.056	-0.381	-2.359	-2.903	-2.678	-0.512	-2.216	-2.464	-0.414	-2.689	-2.72	-2.827	-2.041	-1.651	-2.29	-2.194
10	-0.477	0.291	0.884	1.242	-1.604	-1.118	1.028	0.215	-0.19	0.948	0.474	-0.807	0.725	-0.165	-1.655	-0.414	1.558	0.769	-1.427	-0.57	1.359	0.833	-1.169	0.395	1.275	1.303	1.067	1.097	-1.69	0.728	2.443	0.11	-1.094	-0.017	2.646	0.483	-1.191	-1.008	1.737	0.674	-0.787	1.678	-0.021	-1.86	-2.634	0.631	0.884	0.19	-0.468
11	0.093	-0.888	-0.524	-0.102	0.379	0.532	-0.512	-0.733	1.127	-0.128	-0.044	-1.467	-1.922	-0.894	-1.527	0.656	0.528	0.731	1.888	0.142	-0.066	-0.251	1.75	0.717	0.038	-0.217	0.682	-0.19	0.871	0.622	0.347	-0.207	1.601	0.345	0.345	-0.172	0.247	-0.897	-0.612	-0.868	-0.606	-0.566	-0.994	-0.711	-1.343	-0.591	-0.529	-0.4	-0.83
12	-1.482	-2.732	-1.782	-1.895	-4.337	-3.518	-2.526	-0.854	-1.917	-2.019	-1.201	-3.025	-2.238	-1.357	-2.494	-1.251	-1.734	-2.005	-3.865	-1.351	-3.07	-1.095	-4.392	-0.412	-2.196	-2.62	-1.545	-1.797	-4.185	-1.968	-2.562	-1.589	-3.831	-2.055	-2.626	-2.773	-4.31	-3.522	-2.808	-3.188	-0.821	-2.389	-1.206	-1.896	-2.323	-3.275	-3.56	-2.264	-2.645
13	-0.427	-0.201	-0.508	0.127	0.005	-0.076	-0.521	-0.528	-0.521	-0.004	-0.304	0.354	0.827	0.552	-0.257	0.43	0.867	0.307	0.517	-0.579	0.043	-0.585	0.168	0.468	0.006	-0.112	0.31	0.337	-0.503	-0.004	0.449	0.078	0.314	0.159	0.547	-0.414	-0.029	-1.719	-0.796	-1.206	0.312	-0.568	0.055	-0.116	-0.907	-0.116	-0.046	-0.318	-0.652
14	2.585	-0.644	-1.387	3.17	null	0.7	-1.16	-1.427	-0.957	-0.177	0.493	-0.062	-0.018	0.23	-1.092	null	null	16.61	4.248	null	1	null	null	-0.341	1.03	-0.209	null	-0.853	-0.064	0.374	-0.093	-0.559	-0.401	-1	-0.628	0.848	null	-2.248	-0.737	1.138	-0.766	-1.222	-1.626	-0.652	0.688	0.807	-0.152	-0.515	2.874
15	0.891	-0.44	1.932	2.058	-0.695	0.308	-0.379	3.009	0.951	0.136	1.826	4.307	-0.524	-0.404	6.083	1.872	1.014	1.604	-1.329	0.019	0.027	0.664	-0.15	1.957	0.03	-0.02	0.762	1.258	-0.972	1.775	0.382	1.064	-0.261	1.742	0.377	3.018	-2.34	0.867	-0.67	1.63	2.007	0.067	1.321	-0.375	-1.506	-0.62	-0.705	1.062	1.009
16	-0.186	0.134	0.526	0.312	-0.507	-0.416	-0.156	-0.32	0.094	0.62	0.718	0.841	0.459	1.04	-1.503	0.936	1.008	0.944	-0.036	-0.336	0.112	-0.03	-0.037	0.575	0.327	0.151	0.617	0.329	-0.405	0.104	0.258	0.136	0.283	0.259	0.583	-0.619	-0.386	-0.615	-0.075	-0.172	-0.146	0.075	0.197	-0.218	-0.59	0.237	0.525	-0.049	-0.23
17	0.492	-0.748	-0.079	0.031	-1.476	-0.981	-0.012	-0.098	-0.932	0.526	0.378	1.258	-0.572	-0.686	6.262	0.307	0.493	0.491	-0.722	0.258	-0.386	0.077	-1.118	-0.543	0.079	0.029	-0.363	-0.14	-1.39	-0.239	0.603	-0.824	-0.541	0.305	0.858	0.377	-1.842	-0.257	0.278	0.038	-0.055	0.24	-0.556	0.331	0.123	0.095	0.399	0.332	0.267
18	null	null	-2.256	null	null	null	0.75	-1.042	-0.206	1.848	1.907	-0.46	-1.63	-1.23	0.222	null	null	null	null	-0.07	null	null	null	0.946	-0.441	0.492	1	0.322	1.451	-0.382	1.241	-0.64	0.401	null	null	null	null	-1.268	-0.918	-1.585	-1.688	-0.769	-0.396	1.387	1.1	-0.415	4.807	0.823	0.728
19	-0.165	-0.02	0.33	0.412	-0.885	-0.998	0.07	-0.425	-0.626	0.72	0.001	-0.932	0.203	-0.459	-0.974	0.574	1.038	0.601	-1.492	0.12	0.16	-0.132	-0.649	0.196	0.328	0.217	0.465	0.215	-1.036	-0.275	0.776	-0.228	-0.803	0.49	0.611	-0.22	-1.765	-0.388	0.406	-0.468	0.045	0.382	-0.146	-0.27	-0.823	-0.533	-0.356	-0.702	-0.482
20	-0.1	-0.602	-0.061	-0.196	0.091	0.071	-0.488	-0.972	-0.198	-0.431	-0.12	-0.493	-0.146	-0.064	-0.278	1.02	0.031	0.208	0.568	-0.262	-0.435	-0.341	0.12	0.037	-0.784	-0.692	-0.339	-0.605	-0.004	-0.224	0.14	-0.18	0.476	0.319	-0.214	-0.546	0.069	-0.689	-0.425	-0.887	0.115	-0.369	-0.656	0.477	0.066	-0.387	-0.34	-0.316	-0.56
21	-0.167	-0.465	-0.507	-0.11	-0.408	-0.688	-0.592	-0.659	0.067	0.776	0.89	0.644	0.145	0.189	1.857	0.672	0.981	0.7	-0.094	-0.131	0.081	0.275	-0.006	0.589	0.164	0.187	0.775	0.465	-0.257	-0.095	0.074	-0.144	-0.34	0.422	0.336	-0.285	-1.14	-0.599	0.341	0.238	0.049	-0.695	-0.725	-0.524	-1.112	-0.488	-0.785	-0.695	-0.7
22	0.302	0.071	0.609	0.642	-0.359	-0.26	0.626	0.424	0.782	0.897	0.695	-0.081	0.599	0.344	0.327	1.377	0.858	0.956	-0.019	0.022	0.222	0.024	0.334	0.591	0.664	0.451	1.137	0.713	0.378	0.196	0.621	0.436	0.562	1.123	0.438	-0.012	-0.263	0.013	0.601	0.15	0.824	0.619	0.388	0.485	-0.369	0.303	0.236	0.148	0.182
23	-0.219	-0.411	-0.158	-0.1	-0.619	-0.252	-0.292	-0.735	1.214	0.805	0.553	-0.555	-0.395	-0.298	0.622	1.634	0.776	0.363	0.16	-0.299	-0.4	-0.119	0.3	0.71	-0.281	0.568	0.073	0.7	1.027	0.389	1.06	0.316	1.386	0.375	0.529	-0.322	-0.436	-0.542	0.054	-0.77	0.436	-0.055	-0.634	0.052	-0.399	-0.242	-0.529	-0.253	-0.103
24	0.095	-0.455	-0.115	-0.2	-0.853	-0.599	-0.544	-0.509	-0.816	-0.731	-0.43	-0.321	0.116	-0.223	-0.32	0.683	0.065	0.306	-0.342	-0.191	-0.31	-0.128	-0.298	0.076	-0.194	-0.351	0.049	-0.328	-0.942	-0.416	-0.08	-0.289	0.109	0.39	0.001	-0.391	-0.78	-0.306	-0.486	-0.397	0.004	-0.583	-0.113	0.366	-0.079	-0.337	-0.235	-0.029	-0.079
25	-0.699	-0.632	-0.491	-0.212	-1.108	-1.297	-0.42	-0.772	-1.142	-0.018	-0.358	-1.048	-0.468	-0.758	-0.615	0.454	0.431	0.303	-0.609	-0.354	-0.393	-0.632	-0.623	-0.29	0.002	-0.302	0.016	-0.202	-1.088	-0.447	0.228	-0.591	0.019	0.184	0.169	-0.778	-1.189	-1.179	-0.619	-0.985	-0.864	-0.234	-0.659	-0.65	-0.968	-0.632	-0.14	-0.427	-0.957
26	0.037	0.074	0.113	0.262	-0.832	-0.593	0.33	0.096	-0.169	0.775	0.455	-0.812	0.368	0.359	-0.518	0.902	1.238	0.787	-0.329	-0.027	0.153	0.041	-0.392	0.05	0.383	0.153	0.608	0.285	-0.821	0.104	0.412	0.236	-0.217	0.725	0.579	0.228	-1.085	-0.372	0.435	0.059	0.466	0.403	0.04	-0.464	-1.009	-0.375	-0.026	-0.246	-0.681
27	0.412	-1.472	-0.354	-0.94	3.59	4.139	-0.21	-0.92	3.749	0.061	0.023	4.275	-0.494	-1.114	5.219	0.443	0.392	0.866	4.271	0.596	-0.514	-0.781	4.824	1.989	-0.434	-0.516	0.087	-0.201	3.34	1.778	0.62	-0.542	3.92	1.25	-0.102	0.667	3.457	-0.042	-0.563	-0.617	-0.254	-0.343	-1.028	-0.509	-0.843	-1.391	-0.759	-0.956	-1.178
28	-0.683	-2.476	-2.035	-1.873	-5.246	-2.885	-2.697	-1.297	-0.741	-0.956	0.244	-4.08	-3.091	-2.099	-4.943	-0.09	-1.548	-0.689	-5.682	-0.164	-3.184	0.004	-5.316	-1.388	-2.734	-2.624	-2.378	-2.117	-5.072	-0.692	-2.425	-0.7	-5.393	-0.086	-2.546	-0.142	-5.832	-1.049	-2.617	-0.676	-0.974	-1.804	-0.48	-2.695	-3.468	-4.149	-3.883	-2.153	-2.94
29	-0.575	-0.446	-0.141	-0.275	0.28	0.656	-0.282	-0.847	0.533	0.737	0.449	1.257	-0.125	-0.343	0.598	-0.058	0.165	-0.365	0.559	-0.405	-0.238	-0.533	1.373	0.627	0.041	-0.147	0.036	-0.208	0.239	0.122	-0.126	-0.305	0.648	0.498	-0.078	0.011	-0.466	-0.503	-0.334	-0.65	-0.398	-0.068	-0.586	-0.872	-0.924	-0.346	-0.134	-0.279	-0.449
30	0.441	-0.636	-0.209	0.263	0.142	-0.652	-1.075	-0.778	0.103	-0.154	0.379	0.147	0.014	-0.305	1.213	3.406	16.61	0.67	2.585	-0.147	-0.473	0	0.226	0.098	-0.359	-0.396	null	-0.292	0.195	0.086	-0.103	-0.289	0.335	0.534	-0.067	-1.067	0.054	-0.193	-0.657	-0.284	-0.103	-0.422	0.249	-0.684	0.611	-0.933	-0.065	-0.893	0.098
31	-0.501	-0.243	-0.027	-0.01	-0.411	-0.804	-0.197	-1.073	-0.447	0.343	0.261	-0.33	-0.149	-0.53	-0.529	1.153	1.108	0.582	0.561	-0.488	0.461	-0.589	-0.14	-0.212	-0.018	-0.093	-0.03	0.062	-0.529	-0.204	0.685	-0.506	0.416	-0.029	0.498	-0.147	-0.482	-0.833	-0.347	-0.557	-0.599	-0.154	-0.313	-0.305	-1.172	0.175	0.558	-0.426	-0.401
32	-0.095	-0.108	-0.341	0.178	-1.891	-1.458	0.41	-0.094	-0.114	1.778	0.925	-1.613	0.096	-0.561	-1.575	1.288	1.695	0.869	-1.912	-0.207	0.062	-0.367	-1.432	0.301	0.57	0.573	0.399	0.634	-1.612	0.687	1.237	0.377	-0.794	1.648	1.111	1.327	-2.28	-0.425	0.082	-0.169	0.244	0.142	0.183	-0.238	-1	-0.038	0.311	0.073	-0.308
33	-0.16	-0.481	-0.184	0.005	-0.342	-0.547	-0.314	-0.705	-0.288	0.015	0.043	-0.918	-0.043	-0.232	-0.253	0.829	0.315	0.346	-0.266	-0.236	0.018	-0.453	0.242	0.198	0.201	-0.316	0.221	-0.376	-0.49	-0.341	0.058	6.106	-0.105	0.376	0.18	-0.267	-0.596	-0.989	-0.17	0.565	-0.144	-0.127	-0.777	-0.459	-0.965	-0.072	-0.443	-0.494	-0.575
34	-1.558	-1.679	-0.609	-0.763	-1.015	-1.165	-0.858	-1.631	-0.425	-0.722	-0.839	-0.164	-1.243	-1.758	-1.479	-0.752	-0.337	-0.485	-0.611	-1.375	-0.711	-1.182	-0.707	-0.599	-0.709	-0.593	-0.469	-0.461	-0.893	-0.819	-0.018	-0.78	-0.88	-1.074	0.217	-1.233	-1.462	-1.839	-0.28	-0.861	-1.715	-0.424	-1.243	-2.268	-2.652	-1.293	-1.06	-0.955	-1.509
35	0.65	1.797	1.615	1.941	-0.582	-0.578	1.642	0.6	-0.267	2.196	0.67	-0.771	1.261	-0.725	-0.878	0.042	2.652	1.481	-0.851	-0.294	1.441	-0.701	-0.215	-0.259	2.057	2.016	2.1	2.105	-0.579	0.3	2.259	0.063	-0.034	-0.034	2.188	0.361	-1.478	-0.733	1.787	0.507	0.495	1.453	0.206	-1.971	-2.492	-0.186	-0.058	-0.307	-0.85
36	0.654	-0.151	0.266	0.518	-0.926	-0.665	0.214	0.723	-0.155	0.642	1.389	-1.388	0.106	0.282	-0.926	0.867	0.758	0.398	-0.709	0.851	0.395	0.548	-0.708	0.681	0.637	0.394	0.667	0.601	-1.114	0.284	0.736	0.559	-0.133	1.511	0.723	0.318	-1.434	0.564	0.193	0.786	0.267	0.229	0.468	-0.053	-0.73	-0.234	-0.344	0.266	-0.257
37	0.03	-0.964	-0.001	0.501	-1.364	-0.948	-0.505	0.041	-0.282	-0.795	-0.396	-0.97	-0.993	-0.935	-1.951	-0.917	0.114	-0.307	-1.755	-1.511	-0.342	-1.31	-1.233	0.549	-0.358	-0.49	-0.382	0.007	-1.464	0.279	0.125	0.22	-1.284	0.067	0.098	0.317	-2.174	-0.431	-0.222	0.212	-0.249	-0.042	-0.172	-1.607	-2.244	-1.572	-1.707	-0.828	-1.354
38	0.29	0.279	0.44	0.588	-0.94	-0.562	0.95	-0.045	-0.327	0.76	0.063	-0.321	0.438	-0.146	-0.006	0.409	1.07	0.436	-0.382	-0.184	0.827	-0.377	-0.398	0.722	1.014	0.06	1.079	0.166	-0.899	-0.126	1.088	0.092	-0.188	0.728	1.147	0.727	-1.012	-0.577	1.118	-0.055	-0.069	0.876	0.08	-0.832	-1.035	-0.35	-0.307	-0.451	-0.579
39	-0.089	1.031	1.044	1.173	0.09	0.288	1.52	0.399	0.753	1.72	1.345	-0.256	0.888	0.295	0.142	2.003	1.953	0.836	0.254	1.752	1.046	1.02	1.015	1.28	1.585	1.251	1.45	1.609	0.403	1.464	1.861	1.118	0.719	2.526	2.214	1.651	-0.234	-0.415	1.632	0.634	1.157	2.187	0.511	-1.488	-1.617	-0.37	-0.356	-0.435	-0.681
40	1.372	0.439	1.589	1.721	3.37	3.955	1.017	0.914	3.524	1.076	1	4.214	1.727	1.319	5.224	0.359	1.123	1.308	3.663	1.318	1.298	0.591	4.159	3.026	0.976	0.662	1.312	1.12	3.595	2.349	1.49	0.536	3.841	1.256	1.459	0.848	3.618	1.374	1.191	1.149	0.402	1.545	0.904	0.95	0.406	1.361	1.527	1.882	1.518
41	0.732	1.294	1.356	1.527	0.754	1.474	1.166	0.95	1.73	1.843	1.2	0.889	1.556	1.149	1.987	1.297	1.726	1.255	1.563	0.371	1.347	0.194	1.734	1.361	1.311	0.665	1.249	0.768	0.956	1.109	1.421	0.377	1.524	1.277	1.49	0.342	0.527	0.717	1.262	0.691	0.8	1.486	0.903	0.538	-0.114	1.686	1.822	1.228	1.13
42	0.646	-0.941	-1.013	-0.665	2.632	3.426	-1.22	-1.564	3.858	-0.49	-0.567	3.733	-0.377	-0.692	3.329	0.073	0.025	-0.065	4.566	0.381	-0.511	-1.004	3.984	2.131	-0.689	-0.647	-0.213	-0.423	2.817	2.098	-0.053	0.218	3.909	1.372	-0.295	0.079	2.943	0.278	-1.36	-1.133	-0.03	-1.105	-1.489	-0.182	-0.32	-0.67	-0.616	-0.692	-0.775
43	-0.155	-0.788	-0.421	-0.33	-0.515	-0.476	-0.648	-0.19	-0.099	-0.219	0.072	-0.762	-0.852	-0.64	-0.877	-0.251	0.051	-0.447	-0.448	-0.138	-0.403	-0.705	-0.149	0.168	-0.343	-0.494	-0.044	-0.361	-0.705	0.203	-0.436	0.047	-0.135	0.09	-0.309	-0.006	-1.383	-0.047	-0.504	-0.48	-0.464	-0.314	-0.925	-0.978	-1.6	-1.495	-1.622	-1.151	-1.246
44	0.487	-0.077	0.441	0.214	-0.419	-0.176	0.407	0.112	0.364	0.873	1.084	0.406	1.603	0.849	0.311	0.682	1.238	0.537	-0.075	0.057	0.096	-0.27	-0.095	0.451	0.539	0.235	0.735	0.435	-0.466	0.604	0.272	0.128	0.2	0.469	0.488	0.353	-1.035	0.118	0.082	0.11	0.928	0.346	0.76	0.215	-0.32	0.256	0.339	0.071	0.042
45	-0.3	0.223	-0.05	-0.048	-0.733	-0.602	-0.009	-0.496	-0.2	0.472	0.086	0.178	0.257	-0.347	-0.229	-0.218	0.756	-0.176	-0.385	-0.365	0.168	-0.458	-0.151	0.091	0.306	-0.037	0.131	-0.011	-0.936	-0.286	0.08	-0.37	-0.327	0.089	0.447	-0.377	-1.099	-0.569	0.249	-0.195	0.019	0.447	-0.085	0.821	0.08	0.176	0.338	0.265	0.056
46	-0.284	-0.843	-0.461	-0.484	-1.428	-1.312	-1.07	-1.117	-1.349	-1.12	-0.626	-0.752	-1.094	-1.394	-0.25	0.25	-0.561	-0.317	-0.97	-0.416	-0.594	-0.81	-0.939	-0.58	-0.346	-0.679	-0.364	-0.694	-1.461	-0.758	-0.437	-0.692	-0.02	-0.816	-0.748	-1.048	-1.737	-0.799	-1.296	-1.008	-1.175	-1.043	-1.008	-1.46	-1.861	-0.712	-0.772	-0.741	-0.764
47	1.489	1.108	0.988	1.322	-1.523	-0.653	0.788	1.029	-0.348	1.649	1.276	-0.933	0.829	0.118	-0.831	1.514	2.123	1.032	-1.296	0.695	0.604	0.325	-1.126	-0.574	1.019	0.852	0.982	0.75	-1.422	1.11	1.444	0.839	-1.057	0.852	1.437	0.738	-1.961	0.298	1.024	0.158	1.204	1.04	0.467	0.114	-0.538	0.415	0.516	0.398	0.154
48	0.045	-0.512	0.074	-0.097	-0.485	-0.379	-0.62	-0.035	0.118	-0.159	0.389	-0.381	-0.416	-0.383	0.162	0.907	0.239	0.437	-0.235	0.134	-0.398	-0.284	-0.008	0.482	-0.109	-0.099	0.033	-0.087	-0.445	0.213	0.248	0.105	0.3	0.405	0.212	0.114	-0.479	-0.322	-0.562	-0.116	0.08	-0.114	0.07	-0.21	-0.696	-0.695	-0.37	-0.412	-0.542
49	-0.339	-0.66	-0.413	-0.3	-0.005	0.064	-0.505	-0.442	-0.037	-0.293	-0.189	-0.423	-0.187	-0.09	0.283	0.579	0.432	0.213	0.436	0.014	-0.284	-0.23	0.548	0.45	-0.335	-0.386	-0.096	-0.216	-0.08	0.044	0.13	-0.072	0.551	0.137	0.122	-0.459	-0.227	-0.69	-0.162	-0.381	-0.076	-0.106	-0.543	-0.451	-0.893	-0.728	-0.394	-0.773	-0.991
50	-0.385	-0.576	-0.421	-0.311	0.252	0.681	-0.39	-0.441	0.127	-0.167	-0.034	0.659	-0.075	0.044	1.106	0.688	0.35	0.337	0.964	0.009	-0.212	-0.084	1.04	0.189	-0.156	-0.407	0.039	-0.166	0.049	-0.094	0.261	-0.152	0.872	0.607	0.223	-0.366	0.455	-0.956	-0.574	-0.523	0.134	-0.207	-0.579	-0.314	-0.986	-0.728	-0.208	-0.462	-0.818
51	-0.417	-0.43	-0.331	-0.106	-0.524	-0.673	-0.609	-0.554	-0.688	-0.17	0.068	-0.419	-0.181	-0.444	-0.387	1.013	0.747	0.168	-0.034	-0.268	-0.17	-0.334	-0.214	0.084	0.078	-0.23	-0.12	-0.21	-0.668	-0.147	0.204	-0.154	0.042	0.291	0.468	-0.445	-0.651	-1.036	-0.421	-0.669	-0.522	-0.36	-0.643	-0.616	-1.243	-0.581	-0.375	-0.729	-0.936
52	-0.723	-0.518	0.211	-0.578	-0.272	-0.213	-0.902	-0.568	-0.105	-0.447	0.333	0.389	0.253	0.081	1.375	0.673	0.146	0.857	-1.208	-0.193	-0.326	-0.122	0.185	-0.106	-0.182	-0.469	0.697	-0.015	-0.681	0.439	0	0.179	-0.148	0.42	0.035	-0.043	-2.595	-0.612	-0.39	-0.225	-0.305	-0.293	-0.954	-0.914	-1.438	-2.075	-1.287	-1.116	-1.285
53	-0.97	-0.934	-0.67	-0.521	-0.833	-1.187	-1.041	-1.374	-1.003	-0.707	-0.526	-0.777	-0.471	-0.352	-0.451	0.539	0.287	0.081	-0.349	-0.586	-0.556	-0.521	-0.196	-0.354	-0.475	-0.714	-0.098	-0.388	-0.846	-0.566	-0.101	-0.49	-0.331	0.032	-0.398	-0.775	-0.89	-1.285	-1.012	-1.123	-0.652	-1.028	-1.323	-0.859	-1.938	-1.207	-0.927	-1.084	-1.261
54	0.132	-0.337	-0.257	-0.387	0.066	-1.045	0	-0.557	-0.109	0.256	-0.113	0.108	-0.061	-0.84	0.229	1.051	null	1.115	2	-0.253	-0.106	-0.133	-0.058	0.44	0.02	-0.099	1.55	0.023	-0.39	-0.251	0.165	-0.203	0.268	1.926	0.295	0.27	0.216	-0.471	-0.047	-0.19	-0.351	-0.207	-0.508	0.042	-0.043	-0.496	0.008	-0.386	-0.28
55	0.436	-0.427	0.329	0.344	-0.193	-0.851	0.488	-0.047	-0.623	0.309	1.29	0.428	0.623	0.917	-0.018	null	null	2.7	1.885	0.201	0.695	0.412	0.483	0.477	1.091	-0.182	2.145	0.084	-0.886	0.256	0.139	0.201	-0.326	1.556	0.392	0.553	0.613	-0.152	0.189	0.813	0.242	0.397	0.245	-0.767	0.021	0.118	0.463	0.449	0.255
56	-0.06	-1.28	-0.597	-0.644	-0.77	-0.69	-0.962	-0.023	-0.136	-0.42	-0.015	-0.164	-1.08	-0.31	-0.532	-0.159	-0.499	-0.542	-1.034	0.137	-0.8	-0.236	-0.387	0.319	-0.497	-0.891	-0.244	-0.54	-0.872	-0.295	-0.66	-0.577	-0.321	0.143	-0.726	-0.16	-1.856	-0.398	-0.775	-0.129	0.134	-0.258	0.028	-0.298	-0.686	-0.949	-0.687	-0.234	-0.519
57	-0.59	-1.289	-0.593	-0.811	-1.901	-1.842	-1.199	-0.555	-0.678	-0.802	0.343	-1.483	-1.165	-0.894	-2.149	0.39	-0.372	-0.65	-1.24	-0.335	-1.108	-1.137	-1.41	-0.126	-0.897	-0.961	-0.582	-0.501	-1.718	-0.565	-0.706	-0.251	-0.778	0.024	-0.82	-0.738	-1.869	-0.961	-1.424	-0.76	-0.251	-0.825	-0.379	-1.67	-2.018	-2.103	-1.815	-1.659	-1.761
58	0.994	-1.275	-1.175	-0.824	3.827	3.801	0.29	-1.318	4.637	0.357	-0.794	1.922	-0.522	-1.317	3.438	-0.503	-0.137	-0.929	4.827	0.907	0.755	-1.534	4.279	2.388	0.106	0.039	-0.185	-0.336	3.54	2.569	0.437	-1.007	4.58	0.329	1.73	-0.084	3.686	0.45	1.837	-0.72	-0.763	1.16	-1.557	-0.969	-1.715	-1.12	-0.814	-1.249	-1.582
59	1.083	-0.467	0.129	0.288	1.791	1.181	0.036	0.004	1.709	0.165	0.45	0.573	-0.622	0.029	0.537	1.207	0.184	0.418	1.797	1.163	0.283	0.104	1.852	1.537	0.62	0.576	0.502	0.493	1.458	0.844	0.754	0.326	2.435	0.727	1.168	0.298	1.511	-0.075	0.93	0.413	0.014	1.006	0.074	-0.218	-0.679	-0.943	-0.737	-0.572	-0.671
60	-0.337	-1.104	-0.631	-0.636	-1.489	-1.216	-0.843	-0.198	-0.95	-0.438	-0.617	-0.93	-1.11	-0.969	-1.842	0.268	-0.271	-0.525	-1.626	0.128	-0.855	-0.665	-1.293	-0.43	-0.67	-0.625	-0.622	-0.64	-1.34	-0.535	-0.485	-0.618	-0.982	-0.592	-0.319	-0.769	-2.291	-0.44	-0.656	-0.461	-0.128	-0.531	-0.345	-1.534	-2.118	-2.034	-1.984	-1.304	-1.878
61	-0.142	-0.404	-0.537	-0.157	-1.079	-0.816	-0.924	-0.749	-0.784	-0.565	-0.233	-1.761	-1.073	-0.855	-1.616	0.192	-0.312	-0.33	-0.861	0.161	-0.214	0.236	-0.483	-0.219	-0.328	-0.731	-0.133	-0.494	-0.864	-0.589	-0.03	-0.181	-0.47	-0.078	-0.48	-0.604	-1.469	-1.06	-0.846	-0.806	0.277	-0.485	-0.887	-0.653	-1.365	-0.67	-0.843	-0.686	-1.071
62	-0.06	-0.079	0.23	0.271	-0.206	-0.018	0.06	0.539	0.337	0.124	0.49	-0.542	-0.264	-0.449	-0.148	0.599	0.446	-0.022	0.289	0.552	0.283	0.3	0.767	0.539	0.248	-0.128	0.298	0.212	-0.012	-0.054	0.172	0.359	0.447	-0.155	0.269	-0.545	-0.495	0.117	-0.074	0.042	0.76	0.233	0.48	-0.713	-1.431	-1.156	-1.167	-0.995	-1.271
63	-0.35	0.092	-0.129	0.089	-0.562	-0.728	-0.319	-0.323	-0.521	0	0.096	-0.896	-0.256	0.021	-0.741	0.668	0.643	0.695	-0.011	-0.247	0.244	-0.214	-0.316	0.061	-0.102	0.133	0.27	0.126	-0.63	-0.152	0.291	0.071	0.006	0.222	0.126	-0.265	-0.805	-0.494	-0.342	-0.178	-0.287	-0.202	-0.239	-0.975	-1.367	-0.582	-0.72	-0.889	-0.969
64	0.168	-0.277	0.304	0.334	1.526	1.349	0.299	-0.42	1.909	0.655	0.786	0.866	0.018	-0.819	0.975	1.367	1.428	0.796	1.859	-0.254	0.327	-0.452	2.095	1.331	0.174	0.016	0.468	0.333	1.369	0.845	0.895	-0.332	1.933	0.957	1.108	0.799	0.718	-0.451	-0.096	-0.176	-0.516	0.028	-0.296	-0.775	-1.332	-0.331	-0.162	-0.219	-0.451
65	-0.639	-1.557	-1.1	-1.217	-2.453	-1.865	-1.445	-1.27	-1.851	-1.808	-0.791	-1.32	-1.054	-0.186	-1.491	-0.493	-1.051	-0.886	-1.702	-0.213	-1.237	-0.634	-1.636	-1.148	-1.154	-1.538	-0.981	-1.415	-2.496	-0.955	-1.233	-0.604	-1.194	-0.433	-1.284	-1.146	-2.328	-0.849	-1.391	-0.565	-0.685	-1.078	-0.542	-1.15	-1.798	-1.603	-1.684	-1.195	-1.481
66	-0.535	-1.352	-1.025	-0.774	-0.708	-0.738	-1.024	-0.49	0.179	-0.518	0.366	-1.259	-1.696	-0.455	-1.345	-0.459	-0.703	-0.786	-0.228	-0.37	-0.811	-0.253	-0.617	-0.375	-0.886	-0.922	-0.564	-0.923	-1.174	-0.262	-0.819	-0.11	-0.407	-0.213	-0.866	0.128	-1.294	-0.824	-0.86	-0.48	-0.636	-0.797	-0.557	-1.698	-2.211	-1.047	-0.852	-1.163	-1.177
67	-0.395	-1.194	-0.797	-0.885	-1.454	-1.246	-1.129	-1.038	-0.811	-0.964	-0.259	-2.501	0.911	1.169	-2.275	0.103	-0.509	-0.378	-0.856	-0.615	-0.899	-0.565	-0.745	-0.364	-0.902	-0.765	-0.481	-0.762	-1.289	-0.641	-0.617	-0.59	-0.429	-0.252	-0.751	-0.536	-1.645	-1.035	-1.229	-0.969	-0.906	-1.001	-0.972	-1.423	-1.537	-1.568	-1.397	-1.353	-1.431
68	2.326	0.751	0.971	1.124	0.427	0.382	1.228	1.93	1.527	2.06	2.192	-0.674	-0.291	-0.483	-0.51	4.175	2.469	2.526	0.378	1.113	1.216	0.82	0.877	1.42	1.093	1.037	1.42	1.609	0.319	1.955	1.47	1.172	0.565	1.558	1.853	1.521	-1.172	2.304	1.34	2.005	2.791	0.85	1.643	1.318	0.642	0.483	0.487	1.164	0.988
69	-0.156	-0.569	0.176	0.151	-0.478	-0.745	-0.866	-0.601	0.067	-0.708	0.775	-0.735	1.9	0.669	-1.449	-0.196	-0.326	-0.434	-0.979	-0.943	-0.371	-0.761	-0.218	0.095	-0.581	-0.576	-0.282	-0.098	-0.75	-0.239	0.027	-0.025	-0.169	-0.166	-0.075	-0.719	-0.609	-1.076	-0.436	-0.457	-0.996	-0.034	-0.298	-1.98	-2.201	-1.547	-1.31	-1.31	-1.309
70	-0.204	-1.268	-0.733	-0.868	-1.096	-0.94	-1.09	-0.087	-0.863	-1.214	-0.335	-0.423	-0.777	0.167	-0.28	0.755	-0.542	-0.275	-0.828	0.388	-1.009	-0.083	-0.285	-0.262	-0.946	-0.927	-0.807	-0.893	-1.059	-0.611	-0.747	-0.396	-0.208	0.606	-0.913	-0.282	-1.288	-0.467	-1.022	-0.738	0.23	-0.848	-0.373	-0.707	-1.199	-1.396	-1.422	-0.958	-1.033
71	-0.282	-0.116	0.33	0.204	-1.547	-1.198	0.319	-0.269	-0.35	0.854	0.635	-1.933	0.055	-0.921	-1.811	0.162	0.991	0.099	-0.911	-0.679	0.053	-0.762	-1.346	0.019	0.352	0.028	0.358	0.151	-1.506	-0.31	0.523	-0.036	-0.628	0.4	0.834	0.682	-1.621	-1.077	0.28	-0.291	0.111	0.375	-0.149	-1.102	-1.698	-0.656	-0.584	-0.727	-0.85
72	0.072	-0.415	-0.409	-0.401	-1.201	-0.739	-0.941	-0.53	-0.467	-0.085	-0.184	-1.313	-0.7	-0.646	-1.014	0.473	0.159	0.013	-0.969	-0.305	-0.45	-0.758	-0.584	0.437	-0.297	-0.26	-0.11	0.035	-1.16	-0.01	-0.126	-0.116	-0.737	0.021	-0.254	-0.305	-1.683	-0.257	-0.513	-0.307	-0.008	-0.717	-0.362	-0.631	-1.322	-1.051	-0.922	-0.39	-0.544
73	-0.597	-0.011	-0.039	-0.03	-0.484	-0.151	-0.352	-0.245	-0.062	0.473	-0.066	1.682	0.069	-0.044	-0.049	0.459	0.633	0.368	0.124	-0.352	0.013	-0.351	0.015	0.413	-0.025	-0.407	0.034	-0.087	-0.272	-0.202	0.171	-0.203	0.178	-0.113	0.232	-0.675	-0.643	-0.621	-0.424	-0.139	-0.508	-0.214	-0.486	-0.944	-1.361	-0.611	-0.399	-0.476	-1
74	-1.606	-1.237	-1.054	-0.983	-1.286	-1.538	-1.094	-0.903	-0.19	0.042	0.576	-1.751	-1.545	-1.274	-1.732	-0.718	-0.108	-0.631	-0.515	-0.535	-0.993	-0.584	-1.171	-0.049	-0.81	-0.568	-0.619	-0.401	-1.022	0.087	0.011	0.069	-0.524	-0.067	-0.229	-0.44	-1.278	-1.239	-0.872	-0.731	-0.185	-1.103	-0.96	-1.432	-2.011	-2.321	-1.96	-1.673	-2.42
75	-0.856	-1.08	-1.466	-0.574	0.332	1.057	-1.061	-0.482	1.489	0	0.332	0.652	1.348	0.585	1.322	0.863	0.15	0.79	2	-0.298	-1.011	0.064	1.589	0.884	-1.132	-0.746	0.784	-0.359	0.619	0.55	-0.196	0.367	1.396	0.943	-0.527	0.345	0.72	-1.217	-0.872	-0.222	-0.771	-0.37	-0.73	-1.139	-0.444	-0.545	-0.296	-1.115	-1.516
76	-0.37	-1.805	-0.695	-0.332	0.125	-0.756	-0.898	-0.597	0.741	0.379	0.711	-0.704	-1.42	-0.187	-0.929	0.324	0.183	0.001	0.342	-0.619	-0.887	0.383	0.995	0.565	-0.568	-0.547	-1.044	-0.261	0.712	-0.283	0.349	-0.394	0.345	0.336	0.789	-0.006	-0.538	-0.951	0.189	-0.129	-0.134	0.487	-0.989	-1.825	-2.181	-2.34	-1.705	-1.588	-1.612
77	-0.323	-0.58	0.131	0.001	-0.112	-0.032	-0.131	-0.257	-0.038	0.419	0.374	0.249	0.338	0.509	0.858	0.711	0.383	0.383	0.23	-0.087	-0.065	-0.135	0.508	0.45	0.016	-0.276	0.341	-0.002	-0.078	0.048	0.122	0.232	0.487	0.406	0.257	-0.503	-0.166	-0.567	-0.249	-0.104	-0.093	0.024	-0.251	-0.329	-0.777	-0.328	-0.034	-0.33	-0.487
78	-0.216	-1.182	-0.842	-0.617	2.02	0.577	-1.42	-1.346	1.203	0.178	-0.017	0.505	-1.634	-1.339	1.002	-0.39	-0.424	-0.483	1.675	-0.585	-1.462	-0.655	2.078	0.45	-0.997	-1.066	-0.964	-1.207	1.263	0.089	-0.899	-0.992	1.648	-0.218	-1.062	-0.965	0.491	-1.018	-1.338	-0.916	-0.676	-0.303	-1.486	-1.956	-2.502	-2.623	-2.366	-1.69	-2.073
79	-1.575	-1.792	-1.948	-1.49	-1.105	-1.58	-1.449	-2.404	-1.318	-1.195	-1.406	-2.135	-1.885	-1.758	-2.172	-0.461	-0.796	-1.184	-0.902	-1.343	-1.002	-1.37	-0.639	-0.684	-1.397	-1.091	-1.641	-1.023	-1.053	-1.217	-0.715	-1.442	-0.566	-1.159	-0.615	-1.653	-1.906	-2.399	-0.84	-1.98	-2.008	-0.818	-2.264	-2.174	-2.247	-1.903	-1.973	-1.986	-2.013
80	-1.697	-3.04	-2.399	-2.374	-4.487	-3.61	-2.636	-2.38	-1.32	-1.865	-0.113	-4.903	-3.347	-2.103	-4.758	-1.826	-1.958	-2.417	-4.038	-1.15	-2.483	-2.132	-3.764	-1.555	-2.498	-2.312	-1.872	-1.877	-4.146	-1.166	-2.003	-1.057	-3.75	-0.852	-2.374	-0.461	-4.767	-2.096	-2.898	-1.516	-1.612	-2.592	-2.214	-2.559	-3.023	-3.59	-3.142	-2.452	-2.813
81	-0.504	-0.385	-0.173	-0.076	-1.394	-1.206	-0.228	-0.069	-0.292	0.556	0.693	-1.35	-0.446	-0.296	-1.596	0.201	0.369	-0.237	-1.293	0.13	-0.041	0.251	-1.037	-0.065	0.234	0.22	0.136	0.162	-1.343	0.182	0.316	0.433	-0.902	0.1	0.306	0.106	-1.829	-0.205	-0.005	0.225	-0.106	0.133	0.103	-0.648	-1.415	-1.007	-0.943	-0.577	-1.247
82	0.408	0.036	0.299	0.396	3.284	2.684	0.637	-0.142	2.881	0.86	0.063	3.028	0.412	-0.044	3.494	0.586	1.078	0.474	4.164	0.439	0.386	-0.187	3.661	1.557	0.552	0.182	0.511	0.064	2.638	1.228	0.749	0.055	3.218	0.278	1.141	-0.225	2.794	-0.108	0.492	-0.253	0.557	0.647	-0.176	-0.123	-0.616	0.014	0.159	-0.059	-0.267
83	-0.497	-1.437	-0.968	-0.802	-1.282	-1.259	-1.312	-0.963	-0.446	-0.544	-0.139	-1.787	-1.654	-1.132	-1.566	0.4	-0.413	-0.609	-0.885	-0.699	-0.945	-0.826	-0.687	-0.418	-0.87	-0.989	-0.673	-0.577	-1.321	-0.584	-0.743	-0.496	-0.751	-0.157	-0.815	-0.575	-1.903	-0.668	-1.175	-0.875	-0.672	-1.058	-0.84	-0.904	-1.976	-1.896	-1.862	-1.563	-1.772
84	0.574	0.157	0.79	0.716	0.452	0.041	0.363	0.428	0.139	0.785	0.104	-0.091	-0.21	-0.727	-0.824	0.974	1.531	0.241	-0.198	-1.478	0.632	-0.869	0.638	0.89	0.576	0.564	1.113	0.914	0.163	0.277	1.032	0.079	0.408	-0.158	1.247	-0.321	-0.505	-0.247	0.703	-0.089	0.844	0.905	0.665	-0.376	-0.829	-0.429	-0.241	0.044	-0.416
85	-0.277	-1.036	-0.229	-0.173	0.948	0.87	-0.723	-0.979	1.09	-0.533	-0.491	-0.446	0.328	0.344	0.222	-0.178	-0.139	-0.534	1.664	-0.493	-0.285	-0.646	1.926	0.448	-0.516	-0.767	-0.304	-0.562	0.972	-0.368	-0.224	-0.687	1.093	-0.464	0.097	-0.723	0.845	-1.154	-0.317	-0.706	-0.711	-0.045	-0.475	-1.185	-1.415	-0.696	-0.996	-0.804	-0.743
86	-0.087	-0.774	-0.341	-0.287	-1.263	-1.03	-0.998	-0.192	-0.668	-0.297	0.175	-1.786	-1.169	-1.062	-1.677	0.337	0.246	-0.137	-0.903	0.427	-0.644	0.267	-0.9	0.011	-0.586	-0.791	-0.18	-0.562	-1.307	-0.622	-0.516	-0.437	-0.676	-0.319	-0.427	-0.753	-1.686	-0.382	-0.886	-0.253	0.257	-0.701	-0.549	-0.815	-1.408	-1.27	-1.272	-1.06	-1.415
87	-0.443	-1.225	-0.815	-0.962	-1.282	-1.099	-1.111	-0.745	-0.82	-0.65	-0.075	-1.204	-0.98	-0.044	-1.472	-0.171	-0.504	-0.653	-1.022	-0.501	-1.226	-0.561	-0.819	-0.795	-1.115	-1.258	-1.054	-1.133	-1.462	-0.551	-1.03	-0.653	-1.035	0.074	-0.975	-0.833	-1.977	-0.417	-1.114	-0.227	-0.305	-0.797	-0.124	-0.15	-0.519	-1.157	-0.941	-0.473	-0.715
88	0.092	-0.763	-0.545	-0.353	-1.788	-1.09	-0.779	-0.601	-0.532	-0.156	1.022	-1.679	-1.169	-0.776	-1.893	0.012	-0.221	-0.321	-1.519	0.437	-0.664	0.426	-1.192	-0.103	-0.418	-0.727	-0.635	-0.658	-1.957	-0.131	-0.213	-0.137	-1.055	-0.011	-0.365	-0.158	-2.258	-0.203	-0.414	-0.059	-0.197	-0.059	-0.398	-1.387	-2.129	-1.255	-1.021	-1.051	-1.488
89	-0.4	-0.967	-0.587	-0.629	-1.298	-0.963	-0.699	-0.366	-0.649	-0.596	-0.384	-0.617	-0.764	-0.419	-1.08	0.316	0.213	-0.409	-0.745	-0.271	-0.525	-0.549	-0.634	-0.017	-0.619	-0.63	-0.483	-0.307	-1.147	-0.565	-0.329	-0.723	-0.37	-0.336	-0.409	-0.654	-1.662	-0.605	-0.641	-0.613	-0.314	-0.447	-0.334	-1.498	-1.767	-1.417	-1.45	-1.37	-1.433
90	0.698	0.008	0.449	0.606	-0.1	0.49	0.011	-0.045	0.454	0.454	0.46	0.309	0.533	-0.032	0.418	0.733	0.768	0.605	0.673	0.176	0.446	0.177	0.66	0.556	0.401	0.224	0.544	0.385	-0.036	0.394	0.352	0.043	0.887	0.914	0.226	0.224	0	0.072	-0.02	-0.295	0.723	0.133	0.412	-0.058	-0.672	0.343	0.389	0.275	0.216
91	2.109	-0.235	0.249	0.276	-0.8	-0.049	0.266	0.364	0.197	-0.16	0.75	-0.554	0.11	0.708	-0.23	0.934	0.618	0.434	0.268	0.597	-0.021	0.777	-0.1	0.746	0.456	0.18	0.981	1.097	-0.048	0.102	0.419	1.267	0.396	0.673	0.748	0.264	-0.733	0.078	0.502	0.202	1.445	0.227	0.732	-0.307	-0.81	-0.371	-0.354	0.331	0.007
92	0.469	-0.039	-0.334	-0.369	-1.518	-0.392	-0.396	0.002	-0.764	-0.153	0.179	-0.598	-0.077	0.702	-0.602	0.585	0.166	-0.458	-1.416	0.705	-0.016	0.589	-0.567	-0.481	0.037	-0.142	-0.222	-0.146	-1.29	-0.108	0.095	0.004	-0.911	-0.149	0.053	-0.429	-1.776	-0.719	-0.171	-0.485	-0.218	-0.061	-0.432	1.224	0.73	-0.052	-0.122	0.533	0.421
93	0.032	-0.285	0.051	-0.054	-0.53	-0.317	-0.453	-0.174	-0.49	-0.294	-0.124	0.484	-0.088	-0.073	0.398	0.708	0.541	-0.148	-0.201	0.112	-0.088	-0.141	-0.009	-0.192	-0.356	-0.253	-0.191	-0.224	-0.713	-0.337	-0.045	-0.376	-0.07	-0.015	0.268	-0.811	-0.774	-0.566	-0.32	-0.57	0.34	-0.214	-0.155	0.293	-0.338	-0.515	-0.343	-0.293	-0.485
94	-0.516	-1.205	-0.817	-0.905	-1.936	-1.209	-1.061	-0.638	-1.381	-1.074	-0.613	-1.58	-1.347	-0.696	-1.84	0.384	-0.614	-0.442	-1.175	-0.466	-1.118	-1.023	-1.244	-0.219	-0.892	-1.003	-0.685	-0.804	-1.973	-0.742	-0.794	-0.65	-0.816	0.306	-0.868	-0.166	-1.814	-0.771	-1.165	-0.52	-0.698	-1.049	-0.422	-1.492	-1.933	-1.646	-1.785	-1.499	-1.414
95	-0.627	-3.185	-1.213	-1.236	-4.176	-3.138	-2.728	-1.311	-2.257	-2.714	-1.872	-4.474	-2.85	-3.621	-4.544	-1.482	-2.136	-1.521	-3.675	-1.196	-2.752	-2.58	-3.611	-0.134	-2.615	-2.613	-1.186	-1.09	-3.838	-2.034	-2.482	-1.742	-3.438	0.243	-2.223	-1.371	-4.163	-0.664	-2.553	-0.558	-0.189	-2.634	-1.022	-0.397	-1.077	-3.755	-3.822	-1.104	-1.278
96	0.47	-0.037	0.505	0.201	-1.348	-0.958	-0.221	-0.029	-0.435	0.018	0.626	-1.116	-0.355	-0.292	-1.761	0.384	0.468	0.201	-1.075	0.27	-0.033	-0.213	-1.092	-0.353	-0.044	-0.29	0.282	0.045	-1.613	-0.26	-0.115	-0.055	-0.545	0.083	-0.092	-0.726	-1.608	0.025	-0.339	0.043	0.462	-0.197	0.534	-0.918	-1.386	-0.838	-0.831	-0.919	-0.893
97	-0.877	-1.093	-0.478	-0.585	-2.135	-1.743	-0.711	-0.935	-0.709	-0.217	0.209	-1.908	-0.682	-0.633	-2.171	0.646	0.348	0.008	-1.658	-0.498	-0.709	-0.862	-1.245	-0.337	-0.693	-0.822	-0.724	-0.505	-1.682	-0.228	0.094	-0.638	-1.04	-0.486	-0.251	-0.923	-2.4	-0.931	-0.791	-0.689	-0.671	-0.368	-0.771	-0.485	-0.866	-0.914	-0.598	-0.808	-1.195
98	-0.227	-0.559	-0.105	-0.024	-0.445	-0.36	-0.139	-0.155	-0.236	0.245	0.017	-0.205	0.021	0.015	-0.214	0.57	0.67	0.138	0.169	0.17	-0.214	-0.213	0.315	0.291	-0.085	-0.273	0.007	0.068	-0.468	0.186	0.303	-0.063	0.418	0.316	0.076	-0.087	-0.696	-0.603	-0.225	-0.237	0.099	-0.116	-0.319	-0.055	-0.452	-0.303	-0.009	-0.046	-0.644
99	-0.306	-1.198	-0.89	-1.035	-0.921	-0.937	-1.259	-0.322	0.188	-0.471	-0.448	-0.633	-1.045	-2.427	-1.521	0.868	0.895	-0.764	-0.139	0.27	-0.824	-1.794	-0.81	0.326	-1.162	-0.847	-1.15	-0.847	-0.921	-0.195	-1.272	-0.444	-0.246	-1.211	-0.02	-0.943	-1.321	-0.579	-0.966	-0.621	-0.068	-1.02	-1.288	-1.87	-2.128	-2.442	-1.892	-2.193	-2.5
100	-0.393	-0.307	-0.005	0.045	0.178	-0.294	-0.295	-0.339	0.286	0.431	0.471	-0.042	-0.15	-0.013	0.244	-0.27	0.574	-0.146	-0.001	0.061	0.069	-0.079	0.613	0.359	-0.052	-0.131	0.256	0.223	-0.277	0.328	0.261	0.235	0.299	0.196	0.01	-0.175	-0.857	-0.174	-0.295	-0.179	0.16	-0.198	-0.293	-0.357	-0.863	-0.39	-0.058	-0.004	-0.324
101	-0.316	-0.281	-0.367	-0.026	0.236	-0.182	-1.204	-0.801	0.255	-0.23	0.172	0.472	0.333	0.391	0.226	1	1.441	0.626	0.311	0.396	-0.169	0.695	0.426	-0.017	-0.363	0.22	-0.074	0.016	-0.01	-0.129	0.2	0.193	0.655	0.63	0.561	-0.688	0.087	-0.867	-0.183	-0.051	0.525	-0.716	-1.19	-1.102	-1.731	-1.968	-0.951	-0.975	-1.073
102	0.454	-0.048	0.256	0.659	1.119	0.815	0.057	-0.178	0.817	0.778	0.593	-0.234	0.106	-0.658	0.374	1.322	0.933	0.94	1.078	0.056	0.828	0.645	1.376	0.618	0.683	0.037	0.208	0.104	0.761	1.228	0.392	0.49	0.966	1.787	0.795	0.537	0.723	0.288	0.422	0.405	0.22	0.459	-0.036	-0.137	-0.203	0.525	0.179	0.053	0.119
103	-0.362	-0.631	-0.175	0.048	-0.076	-0.384	0.073	-0.431	-0.112	0.203	0.04	-0.435	-0.021	0.093	-0.283	0.447	0.457	0.263	0.138	-0.15	0.024	-0.124	0.371	0.368	-0.304	-0.367	0.104	-0.049	-0.128	-0.032	0.148	-0.166	0.508	0.129	1.041	-0.246	-0.469	-0.695	1.473	-0.384	-0.12	1.07	-0.469	-0.247	-0.854	-0.552	-0.184	-0.251	-0.737
104	0.303	-0.064	0.839	0.678	-0.17	-0.71	0.131	0.022	0.211	0.804	0.504	-1.485	0.148	-0.023	-0.628	0.332	0.942	0.126	-0.047	1.041	0.321	0.644	-0.188	0.722	0.573	0.285	1.191	0.896	-0.538	0.261	0.293	0.502	0.304	0.24	0.474	-0.061	-0.942	-0.077	-0.02	0.417	0.864	0.1	0.107	-0.618	-0.906	-0.306	-0.025	-0.004	-0.426
105	-0.946	-1.192	-0.229	-0.701	-2.193	-1.88	-0.816	-1.088	-1.666	-1.153	-0.381	-1.67	-0.618	-0.068	-2.184	-0.05	-0.14	-0.39	-1.042	-1.528	-0.714	-1.783	-1.474	-0.276	-0.924	-0.828	-0.058	-0.524	-1.859	-0.55	-1.074	-0.901	-1.197	-0.228	-1.446	-1.295	-2.191	-1.074	-1.167	-0.759	-0.582	-1.222	-0.993	-1.428	-1.693	-0.66	-0.431	-0.903	-0.981
106	-0.913	-0.83	-0.207	-0.3	-0.609	-0.74	0.018	-0.47	-0.467	0.232	-0.068	-1.293	-0.806	-1.163	-1.437	-0.361	0.15	-0.273	-0.632	-0.661	0.329	-0.957	-0.432	0.202	0.111	-0.141	0.627	0.289	-1.025	-0.317	0.361	-0.459	0.122	0.132	-0.011	-0.304	-1.249	-0.717	-0.015	-0.173	-0.505	-0.227	-0.722	-1.265	-1.692	-0.7	-0.413	-0.73	-1.029
107	-1.582	-1.604	-0.629	-1.37	-2.246	-2.167	-0.979	-0.887	-1.388	-1.041	-0.438	-1.719	-1.694	-0.887	-2.511	-0.244	-0.864	-0.971	-2.157	-0.852	-1.463	-0.462	-2.06	-1.272	-0.653	-1.326	-0.523	-1.476	-2.559	-0.627	-1.006	-0.7	-1.989	-0.439	-0.888	-0.509	-2.503	-1.059	-0.713	-0.512	-0.631	-0.546	-1.019	-1.977	-2.422	-2.599	-2.212	-2.049	-2.347
108	-0.081	-0.518	-0.272	-0.131	-0.034	0.302	-0.506	-0.314	0.246	-0.247	-0.093	-0.333	-0.535	-0.34	-0.24	0.959	0.448	0.124	0.568	0.156	-0.042	-0.162	0.648	0.506	-0.127	-0.246	-0.219	-0.035	0.097	0.019	0.112	-0.028	0.8	0.087	0.099	-0.152	-0.232	-0.392	-0.557	-0.404	-0.084	-0.23	-0.434	-0.804	-1.346	-0.77	-0.584	-0.951	-0.963
109	-0.16	-0.484	-0.147	-0.072	-0.595	-0.201	-0.455	-0.446	-0.713	-0.211	-0.114	-0.801	-0.742	-0.571	-0.512	0.684	0.257	0.255	0.111	-0.316	-0.272	-0.578	0.13	-0.078	-0.033	-0.158	0.238	-0.21	-0.423	-0.141	0.152	-0.197	0.192	-0.06	-0.007	-0.529	-0.736	-0.556	-0.504	-0.407	-0.155	-0.179	-0.406	-0.599	-1.027	-0.5	-0.302	-0.403	-0.604
110	-0.632	-1.004	-0.432	-0.531	-1.19	-0.485	-0.77	-0.93	-0.827	-0.809	-0.413	-1.063	-1.097	-0.937	-0.949	0.104	-0.279	-0.516	-1.022	-0.47	-0.545	-0.573	-0.776	-0.43	-0.734	-1.099	-0.472	-0.808	-1.091	-0.578	-0.368	-0.648	-0.577	-0.037	-0.557	-0.595	-1.238	-0.96	-0.615	-0.883	-0.581	-0.462	-0.899	-0.007	-0.602	-0.689	-0.666	-0.629	-0.751
111	-0.9	-0.529	-0.388	-0.37	-1.055	-0.87	-0.231	-0.159	-0.359	0.506	0.218	-1.042	-0.784	-0.689	-1.462	-0.11	0.368	-0.094	-0.906	-0.271	-0.267	0.081	-0.612	-0.252	-0.147	-0.037	-0.175	-0.25	-1.026	-0.073	0.127	-0.365	-0.442	-0.219	0.22	-0.309	-1.205	-0.856	-0.057	-0.74	-0.884	-0.025	-0.757	-1.946	-2.526	-1.313	-1.12	-1.317	-1.435
112	0.08	-0.175	0.234	-0.033	-0.79	-0.098	-0.097	-0.183	-0.254	0.004	0.37	0.065	0.191	0.542	0.117	0.653	0.617	0.317	-0.125	0.311	-0.007	-0.109	0.039	0.212	0.009	-0.24	0.401	0.038	-0.538	0.089	0.197	-0.002	0.34	0.75	0.048	-0.237	-0.693	0.073	-0.151	-0.05	0.42	0.071	0.304	0.651	0.182	0.161	0.297	0.21	0.231
113	-0.117	-1.003	-0.701	-0.524	-1.548	-1.082	-0.884	-0.587	-0.654	-0.947	0.005	-0.717	-0.688	0.167	-0.698	0.182	-0.308	-0.389	-1.425	-0.069	-0.647	-0.316	-0.883	-0.411	-0.822	-0.726	-0.813	-0.65	-1.512	-0.346	-0.465	-0.311	-0.804	-0.028	-0.632	-0.294	-2.098	-0.897	-0.979	-0.708	-0.209	-0.644	-0.766	-1.022	-1.422	-1.378	-1.466	-1.017	-1.053
114	-0.215	-0.584	-0.014	-0.327	0.171	-0.093	-0.639	0.205	0.607	0.165	1.206	-0.174	-0.195	0.037	-0.345	0.531	0.709	0.169	-0.159	0.575	-0.256	0.167	0.487	0.796	-0.394	-0.536	0.267	0.052	-0.05	0.392	-0.285	0.368	0.062	0.69	0.103	-0.095	-0.752	0.311	-0.386	0.549	0.645	0.189	0.228	-0.221	-0.645	-1.314	-1.103	-0.538	-0.419
115	-0.478	-0.874	-0.735	-0.649	-0.92	-0.229	-0.232	0.298	0.106	-0.298	0.68	-0.522	-0.684	0.503	-1.06	-0.079	-0.48	-0.399	-0.868	0.642	-0.34	0.358	-0.693	-0.155	-0.395	-0.698	-0.279	-0.63	-1.209	0.021	-0.326	0.076	-0.463	0.903	-0.195	0.843	-1.615	0.253	-0.082	0.339	0.521	-0.141	-0.035	1.254	0.668	-0.173	-0.148	0.64	0.38
116	-0.272	-0.913	-0.689	-0.56	0.045	-0.674	-0.633	-0.763	-0.139	0.281	-0.1	0.918	0.113	0.084	0.47	-0.04	-0.197	-0.835	0.269	-0.266	-0.364	-0.111	0.269	-0.425	-0.298	-0.37	-0.164	-0.372	-0.589	-0.073	-0.048	0.305	0.347	-0.049	-0.05	-0.13	-0.42	-1.117	-0.908	-0.956	-0.619	-0.807	-0.69	-0.267	-1.793	-0.084	-0.286	-0.455	-0.029
117	0.143	-0.961	-0.442	-0.571	-1.607	-1.121	-0.523	0.13	-0.358	0.183	0.523	0.415	-0.161	-0.397	-0.028	0.331	0.187	0.268	-1.675	0.366	-0.588	0.116	-1.394	-0.213	-0.579	-0.495	-0.494	-0.325	-1.744	0.3	-0.166	0.3	-1.117	-0.098	-0.122	0.755	-2.118	-0.123	-0.585	-0.287	-0.333	-0.53	-0.32	-1.594	-2.266	-1.985	-2.164	-1.675	-1.766
118	0.554	-0.334	0.26	-0.042	1.075	0.965	-0.127	-0.136	1.161	0	0.105	2.879	-1.64	-1.147	5.205	-0.355	0.22	-0.061	1.26	0.537	-0.159	-0.26	1.327	1.072	0.149	-0.415	0.273	0.325	0.773	0.733	0.275	-0.059	1.132	1.561	-0.019	0.484	0.077	-0.056	0.202	-0.756	0.206	0.18	-0.451	-0.67	-1.047	-1.397	-0.303	-0.874	-0.592
119	0.144	0.021	0.363	0.092	-0.148	0.131	-0.024	0.355	-0.121	0.373	0.19	-0.239	-0.069	0.235	0.234	0.655	0.365	0.352	0.269	-0.21	-0.017	-0.135	0.249	0.09	0.223	0.081	0.472	0.169	-0.319	0.083	0.292	0.29	0.206	0.312	0.147	-0.162	-0.322	-0.207	-0.073	-0.151	0.149	0.08	0.037	-0.037	-0.669	-0.135	-0.122	-0.142	-0.221
120	-0.438	-0.539	-0.064	-0.45	0.095	-0.236	-1.015	-0.914	-0.636	-0.572	-0.094	-0.131	-0.04	-0.36	0.518	0.201	0.122	0.158	-0.089	-0.314	-0.284	-0.573	0.117	-0.365	-0.515	-0.565	-0.082	-0.472	-0.841	-0.154	-0.626	-0.498	-0.147	0.865	-0.379	-0.246	-0.77	-0.222	-0.112	-0.234	0.23	-0.141	-1.174	-0.797	-0.989	-0.594	-0.077	-0.729	-0.862
121	0.858	-0.089	-0.747	-0.126	-0.31	-1.485	-0.354	-0.401	-1.446	-1.267	-0.133	0.035	-0.344	0.488	-0.058	null	null	2.874	null	0.9	0.401	1.379	2.445	-0.272	0.332	-0.874	2.544	-0.479	-1.179	-0.318	-0.868	0.247	0.51	1.874	0	0.115	null	-0.948	-1.158	0.213	0.524	-1.27	-1.316	-1.433	-0.415	-0.322	0.844	-0.585	0.595
122	-0.842	-1.561	-0.809	-1.08	-1.564	-1.586	-1.386	-0.767	-1.287	-1.044	-0.113	-0.698	-1.135	-0.567	-1.581	-0.206	-0.672	-0.81	-1.759	-0.351	-1.095	-0.508	-0.846	-0.206	-0.986	-1.174	-0.99	-0.876	-1.432	-0.641	-0.936	-0.596	-1.123	-0.536	-0.931	-0.674	-2.109	-1.013	-1.192	-0.651	-0.555	-0.892	-0.904	-1.311	-1.614	-1.885	-1.685	-1.48	-1.744
123	-0.443	-1.291	-0.907	-0.862	-1.45	-1.34	-1.087	-0.537	-0.562	-0.391	0.104	-0.783	-1.145	-0.839	-1.265	0.212	-0.36	-0.269	-1.76	0.334	-0.922	-0.412	-0.801	-0.535	-0.766	-0.778	-0.479	-0.762	-1.628	-0.326	-0.521	-0.101	-1.275	-0.266	-0.932	-0.098	-2.494	-0.23	-0.799	-0.595	0.088	-0.705	-0.676	-1.085	-1.692	-1.946	-1.819	-0.976	-1.382
124	-0.423	-0.773	-0.6	-0.175	1.375	2.417	-0.712	-0.602	2.008	-0.39	-0.213	-0.23	-0.006	-0.101	2.814	0.45	0.176	0.271	2.177	0.169	0.013	-0.108	2.45	-0.106	-0.307	-0.409	-0.209	-0.316	0.259	0.141	0.076	-0.116	2.123	0.158	-0.176	-0.524	-0.04	0.052	-0.445	-0.729	-0.328	-0.389	-0.61	-0.316	-0.976	-0.767	-0.644	-0.408	-0.341
125	-0.96	-1.985	-1.125	-1.532	-2.922	-2.486	-1.941	-1.436	-1.236	-1.034	-0.041	-2.901	-2.482	-1.855	-3.079	-0.431	-1.096	-1.334	-2.296	-0.302	-1.929	-0.406	-2.248	-0.983	-1.514	-1.973	-1.14	-1.599	-2.913	-0.724	-1.709	-0.579	-2.173	-0.836	-1.9	-1.044	-3.345	-1.384	-2.071	-1.242	-0.767	-1.582	-1.193	-1.84	-2.127	-2.316	-2.042	-1.697	-1.889
126	0.15	-0.372	0.136	0.089	-0.829	-0.777	-0.227	0.148	0.084	0.149	0.816	-0.766	0.038	0.107	-1.148	1.225	0.614	0.125	-0.036	0.292	-0.003	-0.063	-0.241	0.218	0.021	-0.486	0.274	0.11	-1.076	0.213	-0.034	0.191	0.106	0.323	0.177	-0.465	-1.045	0.098	-0.217	0.031	0.519	-0.14	0.634	-0.194	-0.485	-0.429	-0.16	-0.557	-0.674
127	-1.613	-2.131	-1.907	-1.642	-2.297	-1.889	-2.055	-2.821	-1.571	-1.603	-1.127	-1.198	-2.579	-1.931	-0.25	-1.221	-1.416	-1.784	-2.196	-1.503	-1.421	-1.609	-1.571	-0.999	-1.931	-1.198	-1.176	-1.138	-1.802	-1.311	-1.119	-1.374	-1.485	-1.581	-1.612	-1.319	-3.365	-2.703	-2.127	-2.212	-2.476	-2.328	-2.863	-2.029	-2.08	-1.95	-2.092	-2.183	-1.944
128	-1.284	-1.93	-0.936	-1.43	-1.602	-1.53	-1.785	-1.737	-1.228	-1.32	-0.548	-1.577	-2.343	-1.737	-2.339	-0.376	-0.877	-0.667	-1.362	-0.98	-1.258	-1.171	-1.193	-1.198	-1.289	-1.361	-0.678	-1.267	-1.675	-0.997	-1.008	-0.82	-0.913	-0.485	-0.742	-1.104	-2.284	-1.752	-1.343	-0.762	-1.7	-1.275	-1.589	-1.98	-1.853	-1.622	-1.58	-1.646	-1.456
129	1.862	-0.287	0.102	0.161	4.434	4.53	-0.06	-0.318	4.595	-0.018	0.203	6.579	-0.117	0.076	6.793	0.896	0.732	0.398	4.997	2.008	-0.043	-0.224	5.251	3.874	0.205	-0.031	0.246	0.077	4.461	2.769	0.217	-0.039	4.633	1.341	0.211	-0.366	4.696	2.217	0.098	-0.139	0.124	-0.009	-0.369	1.094	0.535	-0.084	0.138	-0.718	-0.65
130	-0.422	-0.637	-0.327	-0.477	-1.347	-0.898	-0.514	-0.21	-1.123	-0.648	-0.663	-0.877	-0.495	-0.172	-1.181	0.023	0.118	-0.292	-0.789	-0.126	-0.238	-0.663	-0.708	0.118	-0.802	-0.747	-0.118	-0.219	-1.579	-0.432	-0.528	-0.601	-0.684	-0.687	-0.396	-1.118	-1.467	-0.533	-0.545	-0.642	0.241	-0.356	-0.403	-0.298	-0.638	-0.99	-0.814	-0.56	-0.794
131	0.632	-0.752	0.166	-0.09	-0.206	-0.87	-1.333	-0.869	-0.943	-0.444	0	1.661	0.58	0.008	1.071	3.7	4	1.807	0.678	0.3	0.025	-0.217	0	-0.595	-0.07	-0.885	0.874	-0.546	-0.904	-0.832	0.278	-0.319	-0.5	-0.218	0.507	-0.312	0.231	-0.541	-0.747	-1.027	0.066	-0.911	-0.778	-1.747	-0.585	-0.1	-0.585	-2.215	-0.303
132	0.032	-0.275	-0.058	-0.111	0.231	0.395	-0.633	-0.437	-0.177	-0.393	-0.233	-0.451	-0.484	-0.671	-0.315	0.823	0.174	0.349	0.841	-0.06	-0.239	-0.439	0.955	0.324	-0.065	-0.229	-0.077	-0.191	-0.117	0.153	0.023	-0.181	0.957	0.217	0.074	-0.549	-0.117	-0.447	-0.557	-0.316	-0.097	-0.392	-0.333	-0.535	-1.003	-0.714	-0.515	-0.777	-0.698
133	-0.291	-0.844	-0.326	-0.529	-0.543	-0.136	-0.754	-0.74	-0.516	-0.641	-0.298	-0.566	-1.107	-0.971	-0.219	0.689	0.118	0.229	0.242	-0.117	-0.546	-0.199	0.17	-0.013	-0.179	-0.372	-0.235	-0.337	-0.656	-0.065	-0.151	-0.24	0.399	0.342	-0.11	-0.139	-0.399	-0.762	-0.875	-0.498	-0.711	-0.547	-0.272	-1.169	-1.32	-0.988	-0.646	-1.133	-1.004
134	0.195	-0.196	0	0.247	-0.614	-0.272	-0.321	0.06	-0.293	-0.015	0.314	0.464	-0.136	-0.202	-0.021	0.461	0.516	0.512	-0.199	0.242	-0.109	0.109	0.008	-0.01	-0.024	-0.265	0.383	-0.054	-0.698	0.126	0.142	0.155	-0.222	0.485	0.428	0.101	-0.632	-0.407	0.086	-0.013	0.144	-0.241	-0.037	0.343	-0.101	-0.148	-0.101	0.016	-0.025
135	0.071	-0.528	-0.277	-0.233	-0.854	-0.492	-0.54	-0.236	-0.232	-0.12	0.275	0.139	-1.26	-0.999	0.22	-0.136	0.139	-0.319	-0.785	0.009	-0.277	-0.064	-0.757	-0.023	-0.16	-0.169	-0.081	-0.13	-0.849	-0.229	0.153	-0.058	-0.556	-0.33	0.042	-0.387	-1.229	-0.165	-0.111	-0.073	1.265	-0.167	-0.507	-1.145	-1.468	-1.364	-1.425	-1.168	-1.421
136	-0.166	-0.241	-0.103	0.162	-0.366	0.262	-0.379	-0.526	-0.298	-0.236	-0.147	-0.388	-0.429	-0.431	0.606	0.192	0.673	-0.144	0.017	0.017	-0.091	-0.203	0.164	-0.215	-0.122	-0.43	0.099	-0.337	-0.259	-0.057	-0.02	0.006	-0.097	0.226	0.016	-0.447	-0.464	-0.5	-0.106	-0.487	0.145	-0.173	-0.802	0.099	-0.364	-0.73	-0.439	-0.484	-0.589
137	-0.196	-0.489	-0.165	-0.091	-0.387	-0.107	-0.523	-0.569	-0.518	-0.504	-0.114	-0.479	-0.367	-0.603	-0.318	0.517	0.023	0.144	0.105	-0.179	-0.376	-0.277	0.149	-0.042	-0.125	-0.444	-0.039	-0.338	-0.55	-0.043	-0.166	-0.218	0.139	0.104	-0.185	-0.457	-0.63	-0.444	-0.497	-0.389	-0.257	-0.422	-0.408	-0.544	-0.878	-0.726	-0.768	-0.883	-0.871
138	0.436	0.242	0.396	0.461	-0.537	0.08	0.223	0.493	-0.267	0.171	-0.157	0.6	0.31	0.02	0.91	0.614	0.583	0.348	-0.274	0.945	0.346	0.443	0.105	-0.092	0.423	0.205	0.472	0.083	-0.513	0.199	0.534	0.741	0.105	0.411	0.556	0.199	-0.954	-0.09	0.263	-0.314	0.055	0.384	-0.264	0.21	-0.448	-0.156	-0.285	-0.25	-0.228
139	-0.44	-1.529	-1.314	-1.159	-1.872	-1.44	-1.272	-0.433	-0.78	-0.614	0.229	-1.66	-1.454	-1.399	-2.065	-0.87	-0.695	-1.26	-2.244	-0.063	-1.285	-0.659	-1.616	-0.974	-1.23	-1.262	-1.292	-1.168	-2.32	-0.677	-1.384	-0.828	-2.019	-0.031	-1.103	-0.42	-2.889	-1.242	-1.269	-0.89	-0.549	-0.689	-1.049	-1.982	-2.557	-2.78	-2.608	-2.15	-2.111
140	0.409	-0.557	-0.335	-0.546	-1.833	-0.41	-0.239	0.515	-0.561	-0.329	0.581	-1.018	-1.084	0.021	-1.08	0.51	-0.245	-0.105	-1.463	0.948	-0.29	0.541	-0.884	-0.042	-0.208	-0.686	-0.008	-0.639	-1.738	0.13	-0.663	-0.403	-1.273	0.583	-0.287	0.495	-2.114	0.548	-0.157	0.329	0.446	-0.115	0.017	1.612	1.045	-0.098	0.082	0.852	0.643
141	0.114	-0.365	-0.127	-0.297	-0.954	-0.229	-0.111	0.192	-0.134	-0.089	0.433	-0.256	-0.089	0.03	-0.484	-0.07	0.266	-0.086	-0.43	0.373	-0.02	0.119	-0.407	0.185	-0.124	-0.256	0.155	-0.119	-0.847	0.057	-0.061	-0.127	-0.436	0.021	0.283	0.057	-0.893	-0.061	0.083	-0.21	0.253	0.303	-0.013	0.112	-0.157	-0.388	-0.233	-0.323	-0.369
142	0.265	0.262	0.419	0.36	-0.566	0.115	0.442	0	-0.089	0.638	0.42	0.261	0.842	0.879	0.284	0.694	0.895	0.427	0.021	-0.391	0.23	-0.287	-0.01	0.582	0.459	0.14	0.64	0.209	-0.462	0.183	0.018	-0.406	0.146	-0.143	0.193	-0.372	-0.361	-0.029	0.245	0.086	0.45	0.26	0.562	0.55	0.018	0.352	0.403	0.507	0.326
143	-0.401	-0.519	-0.062	0.043	-2.022	-1.37	-0.253	-0.143	-0.61	-0.125	0.308	-2.049	-1.089	-0.874	-2.314	-0.603	-0.271	-0.744	-1.601	-0.144	-0.12	0.261	-1.588	-0.648	0.011	-0.441	0.005	-0.286	-2.132	-0.201	0.169	-0.142	-1.322	-0.502	-0.018	-0.046	-2.359	-0.708	-0.288	-0.097	-0.719	-0.221	0.339	-1.634	-2.2	-0.533	-0.545	-0.979	-1.1
144	-0.156	-0.655	-0.286	-0.168	-0.643	-0.575	-0.691	-0.459	-0.529	-0.952	-0.456	-0.877	-0.783	-0.557	-0.687	0.139	0.094	-0.065	-0.398	-0.417	-0.535	-0.723	-0.197	-0.006	-0.475	-0.709	-0.471	-0.482	-0.854	-0.333	-0.434	-0.461	-0.085	-0.05	-0.213	-0.425	-1.313	-0.671	-0.819	-0.342	-0.353	-0.52	-0.562	-1.098	-1.507	-1.139	-1.288	-1.148	-1.105
145	0.585	-0.042	0.913	-0.372	0.555	-0.148	0.33	0.515	0	0.115	-0.256	-0.533	0.057	0.004	-0.876	null	null	2.837	1.415	0.339	0.123	3.222	1.524	-0.474	-0.259	0.764	null	-0.882	0.107	-0.101	-0.642	-0.415	1.075	1.518	-0.292	1.519	0.152	0.036	0	-0.796	0.913	-0.941	-1.745	0.55	0.693	-0.248	0.607	-0.308	-0.177
146	-1.268	-2.507	-1.81	-1.888	-1.496	-2.102	-1.854	-2.458	-1.001	-1.595	-0.574	-0.013	-2.199	-3.588	-2.347	-1.403	-1.263	-0.814	-1.678	-1.282	-1.531	-2.432	-1.169	-1.839	-1.715	-1.86	-1.951	-1.666	-1.967	-1.85	-1.37	-1.916	-1.463	-2.95	-0.951	-2.811	-2.493	-3.64	-1.253	-0.952	-2.651	-1.095	-0.976	-1.898	-2.331	-2.426	-2.231	-1.587	-2.274
147	-0.584	-1.286	-0.194	-0.921	-1.193	-1.154	-0.644	-0.63	-0.754	-0.589	-0.349	-0.414	-0.094	-0.38	-0.215	0.262	-0.469	-0.173	-0.911	-0.612	-0.854	-0.696	-0.719	-1.071	-0.237	-1.011	0.057	-1.016	-1.43	-0.808	-0.705	-0.92	-0.797	-0.338	-0.379	-0.962	-1.504	-0.543	-0.543	-0.425	0.276	-0.199	-0.285	-0.673	-1.102	-1.363	-0.96	-0.628	-0.955
148	-0.48	-0.657	-0.268	-0.474	-0.854	-0.232	-0.471	-0.971	-0.606	-0.408	0.035	-0.535	-0.244	-0.127	0.041	0.909	0.047	-0.358	-0.359	-0.156	-0.34	-0.525	-0.342	-0.287	-0.641	-0.837	-0.253	-0.433	-0.427	-0.218	0.218	-0.149	-0.188	0.288	-0.294	-0.501	-0.746	-0.903	-0.296	-0.778	0.217	-0.397	-0.712	0.68	0.083	-0.511	-0.395	-0.354	-0.633
149	-0.29	-0.649	-0.234	-0.493	-0.702	-0.85	-0.905	-0.855	-0.952	-0.771	-0.536	-0.401	-1.126	-1.524	-1.042	0.502	-0.033	0.24	-0.479	-0.072	-0.537	-0.657	-0.29	-0.421	-0.168	-0.314	0.111	-0.357	-0.951	-0.268	-0.407	-0.335	0.074	0.331	-0.295	-0.507	-1.207	-1.151	-0.809	-0.588	-0.487	-0.748	-0.669	-0.43	-0.953	-0.6	-0.687	-0.768	-0.82
150	0.021	0.174	0.607	0.433	-0.382	-0.229	0.139	-0.041	-0.064	0.693	0.515	-0.506	-0.174	-0.372	-0.545	0.884	1.154	0.88	0.019	0.305	0.392	0.096	0.402	0.642	0.791	0.323	0.91	0.39	-0.29	0.296	0.666	0.19	0.3	0.443	0.797	-0.294	-0.631	-0.111	0.199	0.066	0.333	0.447	-0.091	-0.319	-0.751	-0.375	-0.06	-0.519	-0.481
151	-0.222	-0.442	0.817	0.114	0.139	0.04	0	-0.619	-0.129	0.125	0.668	-0.129	0.098	0.025	0.547	1.222	1.531	0.924	0.251	-0.058	-0.128	-0.069	0.096	0.424	0.464	0.116	2.71	0.32	-0.673	0.157	-0.035	-0.418	-0.084	-0.162	0.324	-0.439	-1.826	-0.575	0.103	-0.175	-0.056	-0.163	-0.229	0.309	0.058	0.265	0.169	0.221	0.196
152	-0.854	-1.006	-0.4	-0.219	-1.094	-1.076	-0.681	-0.569	-0.366	-0.099	0.415	-1.769	-1.072	-1.138	-1.989	-0.291	0.267	-0.136	-1.044	0.031	-0.331	-0.028	-0.96	0.172	-0.351	-0.217	-0.029	0.077	-1.25	-0.233	0.112	-0.221	-0.502	0.027	0.061	-0.178	-1.474	-0.485	-0.471	-0.042	-0.476	-0.379	-0.437	-1.83	-2.414	-1.483	-1.572	-1.274	-2.029
153	-0.232	-0.849	-0.224	-0.283	-1.268	-0.969	-0.567	0.471	-0.576	-0.28	0.258	-0.651	-0.593	0.042	-1.214	0.366	0.083	-0.029	-0.97	0.11	-0.49	-0.345	-0.668	0.156	-0.29	-0.378	-0.11	-0.203	-1.075	0.152	-0.081	0.06	-0.355	0.019	-0.285	-0.277	-1.733	0.021	-0.552	0.13	0.329	-0.341	0.209	-1.103	-1.505	-1.021	-0.772	-0.662	-1.137
154	-0.29	-0.982	-0.66	-0.709	-1.779	-1.246	-0.964	0.06	-0.594	0.121	-0.068	-1.684	-1.241	-0.999	-1.902	-0.056	-0.131	-0.568	-2.018	0.495	-0.85	0.348	-1.558	-0.251	-0.558	-0.607	-0.659	-0.439	-2.06	0.328	-0.36	0.177	-1.394	-0.042	-0.38	0.255	-2.51	-0.151	-0.573	-0.284	-0.205	-0.436	-0.617	-2.071	-2.632	-1.814	-1.591	-1.558	-2.111
155	-0.205	-0.928	-0.461	-0.433	-0.619	-1.018	-1.137	-0.424	-0.815	-0.654	-0.437	-1.756	-2.311	-1.883	-2.394	0.019	-0.404	-0.222	-1.359	-0.272	-0.624	-0.11	-0.865	-0.174	-0.439	-0.473	-0.219	-0.21	-1.252	-0.523	-0.477	-0.305	-0.352	-0.328	-0.663	-0.688	-1.691	-0.787	-0.714	0.107	-0.619	-0.519	-0.444	-1.606	-2.007	-1.61	-1.498	-1.314	-1.63
156	-0.662	-0.715	-0.286	-0.289	0.033	-0.505	-0.415	-0.478	0.348	-0.365	0.284	-0.435	-0.718	-1.293	-1.036	-0.663	0.455	-0.26	0.995	0.517	-0.157	-0.729	-0.281	0.497	-0.333	-0.416	-0.363	-0.252	-0.871	0.317	-0.21	-0.986	1.006	-0.209	-0.169	-0.882	0.1	-0.007	-0.35	-0.177	-1.049	-0.122	-0.828	-1.387	-1.54	-1.206	-0.997	-1.344	-1.377
157	-1.268	-1.588	-1.421	-1.242	-2.202	-1.433	-1.476	-0.925	-1.4	-1.181	-0.23	-1.909	-1.658	-1.191	-1.855	-0.564	-0.882	-0.86	-1.66	-0.805	-0.946	-0.537	-1.345	-0.615	-0.531	-0.671	-0.655	-0.905	-2.056	-0.528	-0.829	-0.646	-1.28	-0.45	-0.488	-0.454	-2.116	-1.552	-1.374	-1.134	-1.86	-0.879	-0.791	-1.586	-1.919	-1.516	-1.472	-1.31	-1.391
158	-0.482	-0.492	-0.264	-0.257	-0.892	-0.482	-0.816	-0.824	-1.046	-0.565	-0.156	-0.625	-0.555	-0.576	-0.6	0.626	0.266	0.155	-0.117	-0.3	-0.356	-0.556	-0.169	-0.424	-0.218	-0.826	0.039	-0.816	-1.262	-0.422	-0.52	-0.676	-0.239	0.319	-0.025	-0.349	-0.732	-0.808	-0.349	-0.821	-0.394	-0.44	-0.423	-0.831	-1.163	-0.997	-0.926	-0.875	-0.947
159	-0.341	-0.385	0.006	-0.157	-0.5	-0.344	-0.432	-0.73	-0.63	-0.118	-0.084	-0.626	-0.25	-0.495	-0.146	0.544	0.254	0.15	-0.008	-0.295	-0.221	-0.484	0.392	-0.032	-0.31	-0.291	-0.48	-0.307	-0.532	-0.135	-0.236	-0.29	0.281	0.366	0.03	-0.333	-0.22	-0.563	-0.162	-0.558	-0.062	-0.431	-0.375	-0.234	-1.701	-0.919	-0.636	-1.045	-0.945
160	0.162	-0.656	0.304	-0.135	-0.238	-0.233	-0.184	-0.34	-0.278	-0.415	0.359	-0.699	-0.431	-0.116	-0.613	0.97	0.649	0.371	0.124	0.325	-0.178	0.255	0.026	-0.343	-0.192	-0.395	0.132	-0.078	-0.795	-0.056	0.095	-0.172	0.278	0.075	-0.151	-0.429	-0.431	-0.413	-0.364	-0.212	0.47	0.014	-0.723	0.063	-0.594	-0.01	-0.092	-0.183	0.121
161	-0.3	-0.319	0.037	-0.217	-0.593	-0.548	-0.184	-0.52	-0.805	-0.437	-0.146	-0.757	-0.49	-0.324	-0.561	0.186	0.206	-0.194	-0.202	-0.349	0.005	-0.528	-0.118	-0.18	0.1	-0.053	0.366	0.18	-0.855	-0.563	0.084	-0.347	-0.485	-0.154	-0.217	-0.573	-0.913	-0.736	-0.38	-0.239	-0.647	-0.381	-0.525	-0.697	-1.391	-0.679	-0.403	-0.827	-0.756
162	-0.369	-0.635	-0.614	-0.425	-1.349	-1.112	-0.484	-0.009	-0.598	0.078	-0.042	-0.809	-0.929	-0.64	-2.067	-0.034	0.202	0.244	-1.899	-0.934	-0.485	0.123	-1.318	-0.281	-0.213	-0.335	-0.018	-0.178	-1.517	-0.403	-0.367	-0.672	-1.236	-0.352	-0.111	-0.04	-2.705	-0.413	-0.249	0.317	-0.387	-0.217	0.028	-0.962	-1.575	-1.19	-1.26	-0.881	-1.148
163	-0.53	-0.828	-0.496	-0.7	-0.794	-1.006	-0.545	-0.922	0.217	0.066	0.64	-0.872	-0.994	-0.858	-1.26	-0.793	0.261	-0.603	-0.748	-0.417	-0.56	-0.358	-0.974	0.018	-0.572	-0.422	-0.338	-0.108	-0.953	-0.054	-0.379	-0.334	-0.342	-0.843	-0.23	-0.72	-1.277	-0.971	-0.59	-0.566	-0.299	-0.532	-0.677	-1.982	-2.476	-1.254	-1.212	-1.462	-1.392
164	-0.464	-1.389	-0.605	-1.065	-1.542	-1.42	-1.113	-0.568	-0.896	-1.187	-0.155	0.17	-0.362	0.133	-0.539	0.417	-0.384	-0.503	-1.161	-0.574	-1.069	-1.07	-0.957	-0.468	-1.134	-1.283	-0.607	-0.716	-1.793	-0.853	-1.145	-1.398	-0.454	-0.438	-1.104	-1.211	-1.903	-1.042	-1.24	-1.092	0.266	-1.122	-0.435	-0.171	-0.645	-1.148	-1.122	-0.504	-0.659
165	0.226	0.084	0.597	0.487	-0.67	-0.488	0.448	0.563	-0.241	1.108	0.679	-0.494	-0.017	0.087	-0.75	0.18	1.03	0.547	-0.316	-0.368	0.397	-0.485	-0.246	0.185	0.424	0.386	0.741	0.647	-0.807	-0.148	0.269	-0.176	-0.405	0.24	0.467	-0.099	-0.947	-0.002	0.36	-0.007	1.286	0.314	-0.208	-0.262	-0.92	-0.04	-0.065	-0.391	-0.438
166	0.5	0.219	0.135	0.081	-0.99	-0.564	-0.133	0.27	-0.358	0.769	0.905	-1.165	-0.512	-0.426	-1.475	-0.067	0.948	-0.077	-1.408	0.412	0.263	0.365	-0.134	0.389	0.078	0.19	0.198	0.344	-0.863	0.269	0.31	0.183	-0.59	0.254	0.344	0.088	-1.901	-0.278	-0.114	0.203	-0.032	0.015	-0.014	-0.596	-1.139	-0.684	-0.749	-0.433	-0.726
167	0.18	-0.286	0.537	-0.003	-0.415	-0.426	-0.041	-0.299	-0.227	0.112	0.23	-0.326	0.337	0.561	-0.107	0.335	0.2	-0.089	-0.542	-0.383	-0.054	-0.28	-0.035	0.501	0.283	-0.132	0.705	0.173	-0.631	-0.16	0.129	-0.171	-0.107	-0.137	-0.114	-0.325	-0.923	-0.312	-0.186	-0.453	-0.212	-0.104	-0.458	-0.131	-0.905	0.099	0.19	-0.505	-0.212
168	-0.198	-0.416	-0.374	-0.264	-0.323	-0.292	-0.223	-0.536	-0.297	-0.305	0.022	-0.417	0.101	0.031	-0.371	0.799	0.039	-0.305	-0.572	-0.147	-0.407	-0.357	-0.096	0.067	-0.449	-0.488	0.044	-0.235	-0.428	-0.238	0.162	-0.137	-0.076	0.412	-0.138	-0.214	-0.81	-0.482	-0.122	-0.638	0.02	-0.303	-0.583	0.258	-0.463	-0.566	-0.473	-0.403	-0.379
169	-1.013	-1.335	-0.665	-0.821	-0.701	-0.753	-1.132	-0.217	-0.949	-1.004	-0.484	-1.28	-0.887	-0.143	-1.032	0.846	-0.056	-0.356	-0.552	-0.493	-0.73	-0.937	-0.309	-0.006	-0.724	-0.792	0.093	-0.379	-0.813	-0.357	-0.493	-0.333	-0.085	-0.159	-0.862	-0.783	-1.218	-0.5	-1.312	-0.873	-0.36	-1.2	-0.366	-0.244	-0.613	-1.175	-0.92	-0.528	-1.057
170	1.422	0.488	0.849	1.057	-1.303	-0.708	0.662	0.886	-0.247	1.187	0.899	-1.698	0.349	-0.22	-1.623	0.705	1.786	0.185	-1.707	0.505	0.56	-0.247	-1.207	1.156	0.884	0.858	0.939	1.19	-1.306	1	1.358	0.81	-1.089	1.22	0.924	0.925	-2.245	0.448	0.766	0.654	1.428	0.43	1.257	1.216	0.622	0.118	0.07	1.906	1.413
171	-3.501	-3.121	-2.087	-2.531	-2.062	-2.295	-1.967	-2.88	-0.991	-1.387	-0.375	-1.644	-2.352	-1.232	-2.132	-1.367	-2.14	-2.402	-2.06	-3.039	-2.537	-3.077	-1.758	-2.381	-2.553	-2.182	-2.076	-2.212	-1.828	-0.094	-1.143	-0.282	-1.896	-0.795	-0.198	0.006	-2.612	-3.611	-0.142	-2.404	-3.167	-0.148	-2.834	-3.59	-4.155	-2.606	-2.859	-2.307	-2.571
172	-0.273	-0.037	-0.028	-0.11	-0.308	-0.285	0.018	-0.39	0.015	1.011	-0.274	-1.382	-0.388	-1.492	-1.052	0.126	1.889	0.02	0.414	0.223	0.588	-0.95	0.016	1.014	0.271	0.459	0.836	0.8	-0.523	-0.405	-0.292	-0.387	-0.103	0.04	0.532	-0.097	-1.144	-0.635	0.225	-0.856	0.752	-0.016	-1.062	-1.758	-2.052	-1.541	-0.763	-1.573	-1.479
173	-0.449	-1.907	-0.973	-1.157	-1.926	-1.357	-1.413	-0.024	-0.539	-0.772	0.297	-1.526	-1.494	0.05	-2.179	0.084	-0.876	-0.807	-1.591	0.885	-1.461	0.36	-1.715	-0.082	-1.513	-1.367	-0.883	-0.99	-2.159	-0.311	-1.194	-0.531	-1.337	-0.008	-1.324	-0.284	-2.186	-0.081	-1.401	0.275	0.224	-1.108	-0.646	0.093	-0.366	-1.749	-1.447	-0.46	-0.782
174	-2.052	-0.597	-0.388	-0.658	-1.913	-1.866	-0.277	-2.04	-1.623	0.26	-1.366	-1.636	-0.659	-1.656	-2.228	-1.495	0.71	-0.631	-2.051	-2.111	-0.175	-2.096	-1.758	-0.921	0.148	0.204	-0.089	-0.175	-2.061	-0.663	0.534	-1.787	-1.427	-1.995	0.4	-2.086	-2.667	-2.305	-0.582	-1.397	-2.249	-0.507	-1.659	-2.959	-3.121	-0.739	-0.413	-1.287	-1.529
175	-0.638	-0.621	-0.344	-0.468	-1.111	-1.013	-0.414	-0.863	-1.089	-0.351	0.202	-0.532	-0.312	-0.277	-0.961	-0.169	0.445	-0.258	-0.723	-0.057	-0.28	0.011	-0.619	-0.227	-0.449	-0.466	-0.202	-0.343	-1.237	-0.095	-0.162	-0.199	-0.282	-0.02	-0.116	-0.664	-1.096	-0.582	-0.466	-0.396	-0.386	-0.382	0.131	-0.271	-0.977	-1.184	-0.905	-0.394	-1.052
176	-0.292	-1.026	-0.78	-0.693	-0.828	-1.08	-0.86	-1.145	-0.485	-0.442	-0.095	0.116	-0.523	-0.404	-0.442	0.42	-0.346	0.136	-0.495	-0.322	-0.661	0.09	-0.521	-0.037	-0.505	-0.46	-0.375	-0.417	-1.061	-0.14	-0.065	-0.014	-0.352	0.543	-0.405	0.245	-1.376	-1.056	-0.598	-0.376	-0.941	-0.592	-0.464	-1.255	-1.651	-1.371	-1.012	-1.237	-1.246
177	1.17	0.862	2.907	0.69	0	-1.28	-0.848	-1.49	-1	0.307	0.521	-0.527	-0.481	-0.566	-0.921	null	3.222	null	null	1.524	0.115	1.415	0	-0.276	-0.179	0.146	null	0.408	0.497	0.533	0.152	-0.1	0	-2.585	-0.83	0.096	-1	-0.485	-0.888	-2.059	null	-1.115	-1	-0.556	0.096	0	1.766	-0.71	-1.144
178	0.115	-0.896	-0.443	-0.388	-0.607	-0.624	-0.868	0.314	0.283	-0.393	1.299	-1.541	-1.412	-0.384	-1.328	0.146	0.001	-0.361	-0.67	0.843	-0.617	0.458	-0.171	0.09	-0.407	-0.501	-0.03	-0.297	-0.993	0.648	-0.044	0.672	-0.039	0.626	-0.056	0.51	-0.946	-0.002	-0.685	0.637	-0.378	-0.667	-0.372	-0.734	-1.026	-1.337	-1.335	-1.163	-1.329
179	-0.264	-0.44	0.178	-0.089	-0.316	0.114	-0.111	0.051	-0.184	0.08	0.438	0.183	0.066	0.286	-0.201	0.955	0.672	0.772	0.495	-0.277	-0.102	0.151	0.111	0.462	0.21	-0.057	0.741	0.223	-0.233	0.062	0.213	-0.139	0.496	0.496	0.027	-0.254	-0.324	-0.533	-0.114	0.155	0.13	-0.003	-0.273	-0.301	-0.384	-0.452	-0.418	-0.402	-0.374
180	0.108	0.683	0.938	0.771	-0.902	-0.744	0.38	0.74	-0.393	1.39	0.476	-1.246	0.121	-0.897	-1.525	0.86	1.765	0.626	-1.111	0.441	0.685	-0.01	-0.545	1.144	1.032	0.91	1.347	1.288	-1.089	0.652	0.692	0.474	-0.454	0.929	0.761	-0.244	-1.652	0.225	0.529	0.156	1.031	0.606	0.549	-0.225	-0.602	-0.527	-0.517	-0.219	-0.339
181	0.704	0.448	0.626	0.774	-0.364	-0.194	-0.609	0.092	-0.357	0.718	0.553	-1.151	-0.623	-0.823	-0.484	1.145	1.039	1.158	0.488	-0.191	0.087	-0.099	0.054	0.843	0.259	0.356	0.572	0.48	-0.621	0.195	0.574	0.311	0.285	0.765	0.405	-0.281	-0.687	0.216	-0.005	-0.091	0.032	0.01	0.167	-0.477	-0.923	-0.447	-0.106	-0.735	-0.632
182	0.287	1.582	2.054	2.378	-1.841	-1.051	1.672	1.392	-0.643	2.28	2.099	-1.016	1.241	0.111	-0.943	1.173	2.677	2.164	-1.237	0.655	1.912	1.187	-1.022	1.492	1.944	1.863	1.933	2.113	-1.451	0.045	2.361	0.355	-0.795	3.499	1.972	2.731	-2.057	0.455	2.049	0.929	1.641	1.675	1.385	0.446	-0.123	1.404	1.674	1.201	0.716
183	-0.443	-0.456	-0.381	-0.108	0.447	-0.781	-0.402	-0.465	-0.39	-0.343	0.28	-0.903	0.11	0.152	-0.821	-0.087	2.334	-0.748	-1.322	-0.568	-0.238	-0.221	-0.407	-0.18	-0.506	-0.248	-0.185	-0.315	-0.978	-0.16	-0.233	-0.152	-0.414	1.254	0.231	0.197	0.415	-0.437	-0.061	-0.9	-0.537	-0.234	0.661	-0.434	-1.343	-0.435	0.176	-0.94	-0.069
184	0.146	-0.41	0.011	0.392	-0.549	0.375	-0.106	0.057	0.898	0.067	1.153	0.009	-0.197	-0.035	-0.283	0.675	0.739	0.596	-0.077	0.168	-0.022	0.038	0.336	1.024	-0.026	-0.232	-0.028	0.116	-0.447	0.798	0.63	0.139	0.098	1.154	1.055	0.782	-0.469	0.027	0.338	0.511	0.123	0.254	0.507	-0.081	-1.031	-0.133	0	0.762	0.495
185	2.254	0.571	-0.737	1.328	-0.652	0.3	-0.415	0.659	-0.129	0.896	0.972	0.255	0.354	-0.117	1.012	null	null	3.7	-3.17	1.898	2.379	0.354	0.678	0.696	-0.058	0.363	2.907	0.686	-1.344	1.424	1.059	0.246	0.101	2.615	1.759	1.524	null	-1.188	2.104	-0.372	0.134	0.585	-0.174	0.862	0.493	-0.302	0.781	1.258	0.918
186	-0.102	0.081	-0.085	-0.175	-0.408	-0.423	-0.241	-0.852	-0.733	0.038	-0.171	0.336	0.016	-0.349	0.151	0.636	0.658	0.111	-0.031	-0.933	-0.053	-0.833	0.18	-0.048	-0.1	-0.395	-0.202	-0.331	-0.732	-0.259	-0.087	-0.632	0.042	-0.145	-0.135	-0.79	-0.614	-0.732	-0.165	-0.399	-0.06	-0.039	0.011	0.124	-0.532	-0.096	-0.09	0.023	-0.312
187	-0.178	-0.703	-0.096	-0.438	-1.312	-0.654	-0.521	-0.692	-0.709	-0.465	0.221	-0.691	0.038	-0.096	-0.666	0.501	0.169	-0.131	-0.413	-0.217	-0.561	-0.272	-0.843	-0.306	-0.512	-0.782	-0.17	-0.599	-0.994	-0.236	0.045	-0.274	-0.235	0.31	-0.295	-0.533	-1.431	-0.807	-0.752	-0.602	-0.189	-0.374	-0.727	0.287	0.1	-0.149	-0.162	-0.38	-0.346
188	0.344	-0.156	0.65	0.213	-0.347	-0.273	0.012	0.083	0.128	0.358	0.539	-0.669	-0.202	-0.92	-0.735	0.764	0.773	0.383	-0.103	0.009	0.236	-0.157	0.137	0.434	0.13	-0.073	0.272	0.086	-0.263	0.296	0.077	-0.081	0.157	0.452	0.359	-0.076	-0.729	-0.27	0.091	-0.178	0.471	0.097	0.196	-0.346	-0.611	-0.587	-0.604	-0.521	-0.591
189	0.283	0.031	0.314	0.297	1.361	1.746	-0.047	-0.264	1.033	0.019	-0.232	1.55	-0.057	0.034	2.192	0.728	0.785	0.69	1.68	0.114	0.408	-0.1	1.958	0.762	0.415	0.398	0.52	0.19	1.027	0.51	0.422	-0.132	1.838	0.452	0.24	0.07	1.806	-0.078	-0.21	0.02	0.046	-0.174	-0.103	-0.145	-0.31	0.118	0.183	-0.261	-0.169
190	-0.581	-0.359	-0.252	-0.073	-0.87	-0.267	-0.219	0.142	-0.583	-0.295	-0.361	-1.027	-0.537	-0.262	-1.023	-0.333	0.173	-0.512	-0.946	-0.463	-0.085	-0.523	-0.41	0.159	-0.12	-0.185	-0.162	-0.382	-0.678	0.121	0.1	0.101	-0.441	0.539	0.181	-0.288	-1.178	-1.235	-0.117	-0.581	-0.362	0.015	-0.77	-0.719	-1.083	-0.925	-0.73	-1.01	-1.065
191	-0.336	-0.221	-0.097	-0.161	-0.526	-0.741	-0.435	-0.466	-0.759	-0.454	-0.142	-0.863	-0.383	-0.604	-0.33	0.628	0.96	0.604	0.319	-0.39	-0.293	-0.623	-0.233	-0.545	-0.183	-0.189	0.125	-0.409	-0.966	-0.246	-0.182	-0.352	0.266	0.928	-0.106	0.045	-0.611	-0.85	-0.538	-0.674	-0.412	-0.582	-0.386	-0.909	-0.636	-1.153	-0.421	-0.869	-1.533
192	-0.62	-1.96	-1.379	-1.453	-2.798	-2.12	-1.763	-0.938	-1.386	-1.698	-0.955	-1.529	-1.196	-0.328	-2.179	-0.418	-1.211	-1.393	-2.017	-0.693	-1.704	-1.453	-2.436	-1.156	-1.495	-2.053	-1.455	-1.506	-3.211	-0.32	-2.002	-0.421	-1.633	-0.442	-2.077	-1.045	-3.126	-0.901	-2.047	-0.781	-0.953	-1.468	-0.925	-1.929	-2.125	-1.749	-1.644	-1.423	-1.346
193	-0.509	-1.08	-0.454	-0.448	-0.948	-0.871	-0.853	0.032	-0.641	-0.366	0.094	-1.073	-1.087	0.103	-1.197	0.306	0.098	0.308	-0.753	0.771	-0.337	0.289	-0.926	-0.403	-0.547	-0.584	-0.971	-0.493	-1.16	-0.233	-0.325	-0.156	-0.465	0.472	-0.25	-0.606	-1.434	-0.095	-0.834	-0.058	0.296	-0.643	-0.678	-0.294	-0.676	-1.13	-1.093	-0.412	-1.116
194	-0.222	-1.475	-0.837	-0.965	-2.046	-1.608	-1.658	0.332	-0.731	-0.436	0.211	-2.016	-1.18	-0.704	-2.112	0.738	-0.04	-0.275	-1.365	-0.425	-1.061	-0.504	-1.395	-0.643	-1.195	-0.957	-1.033	-0.909	-1.856	-0.077	-0.791	0.065	-1.178	0.312	-0.994	-0.428	-2.814	-0.172	-1.773	-0.421	0.285	-0.912	-0.457	-0.789	-1.381	-1.607	-1.236	-0.921	-0.94
195	-0.65	-0.556	0.126	-0.618	-0.248	-1.026	-0.982	-1.022	-0.633	-0.419	-0.126	0.131	-0.194	-0.218	0.223	0.35	0.553	0.428	-0.503	-0.461	-0.363	-0.639	-0.303	-0.361	-0.16	-0.531	-0.559	-0.257	-0.518	0.146	0.215	0.03	0.039	0.025	0.077	0.57	-0.115	-1.88	-1.305	-0.686	-0.834	-0.463	-1.206	-0.782	-1.663	-0.661	-0.087	-0.109	-1.329
196	1.192	-0.252	0.802	0.645	-1.79	-1.124	-0.145	0.668	0.076	0.606	1.031	-3.035	-0.828	-0.783	-3.345	0.939	1.312	0.508	-1.853	1.2	0.499	0.745	-1.477	1.287	0.331	0.484	1.194	1.36	-1.837	0.811	0.414	1.061	-1.313	1.334	0.455	0.609	-1.705	0.644	-0.343	0.608	1.401	-0.331	1.376	-1.365	-1.865	-1.71	-1.371	-1.398	-1.688
197	1.022	-0.353	0.439	0.337	0.899	0.223	-0.791	-0.612	0.241	-0.413	-0.093	5.437	-0.909	-0.669	0.178	0.76	0.305	0.336	0.119	0.552	0.73	0.277	1.458	0.9	0.781	0.535	1.06	0.77	0.177	1.754	0.311	0.885	1.361	-0.459	-0.222	-0.674	-0.385	-0.291	-0.777	-0.172	0.154	-0.877	-0.11	0.034	-0.203	0.003	0.27	-0.084	-0.263
198	-0.373	-1.135	-0.51	-0.489	0.286	0.065	-1.022	-0.669	-0.339	-0.55	-0.188	0.503	-0.36	-0.382	0.847	0.518	-0.004	-0.198	0.703	-0.289	-0.687	-0.576	0.549	-0.155	-0.334	-0.483	-0.496	-0.474	-0.376	0.077	-0.465	0.049	0.687	0.592	-0.588	-0.387	-0.346	-0.481	-0.805	-0.506	-0.471	-0.807	-0.745	-1.104	-1.572	-1.06	-0.866	-1.051	-1.167
199	-1.731	-2.185	-1.488	-1.769	-1.517	-2.076	-2.252	-2.745	-2.226	-2.331	-2.169	-3.354	-3.457	-3.057	-3.233	-0.568	-1.049	-1.7	-0.942	-1.669	-1.514	-1.788	-1.118	-0.842	-1.874	-1.355	-1.82	-1.162	-1.547	-1.397	-1.464	-1.495	-1.01	-1.577	-2.141	-2.449	-2.021	-2.475	-2.791	-2.521	-2.405	-2.446	-2.466	-2.617	-3.184	-2.592	-2.347	-2.443	-2.388
200	-1.633	-2.961	-1.018	-2.371	-2.693	-2.598	-2.502	-2.82	-2.72	-2.864	-2.698	-2.223	-2.313	-2.03	-2.02	-0.956	-2.138	-2.113	-2.387	-1.926	-2.711	-2.63	-2.379	-1.723	-1.841	-2.105	-0.393	-2.149	-2.497	-1.84	-2.231	-2.149	-1.538	-1.63	-2.429	-2.441	-2.857	-2.48	-2.537	-2.093	-2.314	-2.652	-2.211	-2.199	-1.918	-2.026	-2.368	-1.996	-1.78
201	1.416	1.256	0.998	1.193	4.504	4.311	1.067	0.075	3.673	1.726	0.152	5.376	1.685	-0.56	5.084	0.39	1.912	1.006	4.086	1.305	1.339	0.998	5.289	3.044	1.618	1.341	1.571	1.5	4.18	1.828	1.918	-0.087	4.06	0.178	1.653	-0.407	3.64	0.398	1.487	0.287	-0.344	1.525	0.461	-0.352	-0.583	1.081	1.376	0.372	0.336
202	-0.04	-0.229	-0.168	0.334	0.64	0.94	-0.215	-0.316	1.056	0.534	0.329	-0.322	-0.103	-0.199	0.342	0.16	0.766	0.363	1.529	-0.007	0.34	-0.022	1.791	1.056	0.236	0.124	0.138	0.203	0.922	0.634	0.465	-0.016	1.455	0.188	0.538	-0.373	0.339	-0.588	-0.206	-0.286	-0.119	-0.076	-0.249	-0.037	-0.677	-0.335	-0.177	-0.248	-0.195
203	-0.781	-0.914	-0.084	-0.463	-1.127	-0.766	-0.781	-0.939	-0.923	-0.702	-0.202	-1.379	-1.171	-0.884	-1.137	-0.161	-0.186	0.009	-0.826	-0.671	-0.55	-1.041	-0.713	-0.197	-0.52	-0.583	-0.139	-0.645	-1.032	-0.461	-0.629	-0.864	-0.503	-0.388	-0.716	-0.735	-1.588	-0.687	-0.842	-0.576	-0.949	-0.364	-0.873	-1.377	-1.423	-0.799	-0.813	-1.207	-0.881
204	-0.108	-0.409	0.058	0.187	-0.046	-0.08	-0.4	-0.152	-0.401	-0.049	0.264	0.236	-0.166	-0.312	0.317	0.575	0.376	0.535	0.12	-0.15	-0.042	-0.018	0.184	0.25	0.151	-0.041	0.174	0.053	-0.408	0.052	0.269	0.026	0.251	0.367	0.136	-0.234	-0.549	-0.13	-0.173	-0.038	0.13	-0.181	-0.168	-0.521	-0.911	-0.513	-0.417	-0.597	-0.395
205	-0.65	-0.774	-0.644	-0.34	-1.16	-0.467	-0.62	-0.78	-0.625	-0.472	-0.239	-1.228	-0.552	-0.436	-0.269	0.338	0.127	-0.128	-0.568	-0.648	-0.498	-0.662	-0.543	-0.353	-0.58	-0.915	-0.428	-0.416	-0.816	-0.563	-0.249	-0.59	-0.312	-0.216	-0.319	-0.835	-1.156	-1.239	-0.487	-0.532	-0.091	-0.7	-0.572	-0.511	-0.818	-0.798	-0.929	-0.553	-0.848
206	-0.084	-0.013	0.232	0.295	-0.514	-0.263	0.028	-0.106	-0.384	0.129	0.296	2.055	-0.369	-0.399	-0.033	0.894	0.671	0.375	-0.14	0.114	0.339	-0.037	-0.002	0.276	0.285	-0.04	0.445	0.045	-0.393	0.067	0.42	0.016	0.175	0.11	0.508	-0.122	-0.846	-0.239	0.319	0.257	0.525	0.276	0.199	-0.022	-0.332	-0.151	-0.073	-0.024	-0.218
207	-0.076	-0.407	-0.283	-0.073	-0.201	0.225	-0.144	-0.385	-0.305	-0.066	-0.046	-0.067	-0.167	-0.257	0.695	0.731	0.742	0.353	0.272	-0.141	-0.08	-0.145	0.153	-0.058	-0.274	-0.238	0.021	-0.258	-0.249	-0.127	0.108	-0.03	0.298	0.634	-0.286	-0.719	-0.02	-0.307	0.067	-0.429	0.04	-0.278	-0.245	-0.677	-0.807	-0.341	-0.652	-0.872	-0.556
208	-0.109	-0.126	0.134	0.483	0.679	0.472	-0.205	-0.341	0.321	0.072	0.133	1.625	-0.24	-0.219	0.668	-0.362	0.318	0.067	0.543	-0.016	0.217	-0.513	1.37	0.735	0.155	-0.201	0.16	-0.224	0.268	0.331	0.335	-0.529	0.439	-0.013	0.565	0.008	0.123	-0.792	0.34	0.301	-0.47	0.535	-0.334	-0.536	-1.009	-0.396	-0.458	-0.258	-0.293
209	0.385	-0.306	-0.554	-0.208	0.807	1.003	-0.649	-0.349	0.255	-0.383	0.199	-0.438	-0.372	-0.374	0.194	0.432	0.747	0.387	1.873	-0.009	-0.215	-0.25	1.566	0.722	0.04	-0.179	0.355	-0.343	0.801	0.396	-0.015	0.213	1.298	0.434	0.006	-0.281	0.87	-0.417	0.287	-0.353	0.175	-0.251	-0.237	-0.048	-0.728	-0.329	-0.39	-0.501	-0.38
210	-0.304	-0.254	0.026	-0.04	-0.373	-0.225	0.396	-0.355	-0.181	-0.028	0.333	0.566	0.453	-0.142	0.714	0.563	0.636	0.139	0.015	0.071	-0.138	0.006	0.103	-0.043	0.008	-0.343	-0.38	-0.167	-0.607	-0.054	-0.086	-0.134	-0.17	0.183	-0.077	-0.396	0.016	-0.21	0.172	0.06	-0.068	-0.345	-0.353	0.062	-0.235	0.018	-0.405	-0.042	0.092
211	1.38	1.813	2.029	1.882	-0.175	1.524	1.48	1.246	0.172	2.545	1.514	1.551	2.206	2.424	1.072	2.744	1.77	2.055	0.288	-0.03	2.018	1.395	0.692	1.845	1.89	1.508	1.755	1.523	-0.131	1.864	1.971	1.26	0.744	0.643	1.48	0.471	-0.099	1.558	1.382	1.482	1.062	1.453	1.832	1.286	0.901	2.591	2.691	2.482	2.42
212	0.791	2.369	2.815	2.278	2.758	3.068	2.585	1.85	2.856	3.223	1.979	2.787	2.232	1.504	3.538	0.892	2.542	1.341	2.698	0.904	2.029	1.224	4.177	1.338	2.719	1.864	2.73	1.716	2.656	1.863	2.131	0.828	2.836	0.073	2.156	0.66	1.977	0.773	3.359	2.43	0.785	3.16	1.803	1.052	0.318	1.863	2.103	1.298	1.425
213	0.29	1.128	2.619	1.129	1.791	2.628	1	1.138	1.052	1.837	0.854	0.507	0.553	0.545	0.853	1.078	1.724	2.379	2.402	2.365	0.948	0.453	2.463	0.333	1.377	1.053	0.559	1.225	0.983	0.495	1.174	0.441	1	null	1.713	0.672	2.222	0.455	0.969	-0.631	null	2.222	1	-0.515	0.395	1.65	1.254	-0.203	0.669
214	0.162	-0.046	-0.025	-0.02	-0.35	-0.066	0.107	0.215	-0.38	-0.22	0.074	-0.386	-0.239	0.276	-0.454	1.162	0.578	0.621	0.271	0.093	0.011	-0.088	0.121	0.224	-0.142	-0.06	0.174	0.002	-0.618	0.206	0.235	-0.077	0.353	0.127	0.208	-0.242	-0.231	-0.3	-0.366	0.249	0.262	-0.27	0.214	-0.236	-0.295	-0.532	-0.135	-0.551	-0.229
215	-0.004	-0.624	0.371	0.034	-1.218	-0.12	-0.574	0.049	0.674	1.01	1.475	-0.978	-0.215	0.815	-0.837	1.586	0.174	0.161	-1.44	-0.613	-0.611	0.165	-1.207	0.558	-0.465	-0.761	-0.012	-0.4	-1.209	1.16	-0.659	0.879	-0.448	2.243	-0.74	1.666	-1.798	0.022	-0.629	0.695	1.024	-0.081	-0.082	-0.633	-1.253	-0.843	-0.574	0.168	-0.149
216	0.173	-0.062	0.133	0.153	0.544	0.94	-0.108	-0.477	0.794	0.097	0.261	0.609	0.055	0.025	0.475	0.638	0.49	0.264	0.799	0.011	0.047	-0.267	1.353	0.589	0.125	0.119	0.207	0.071	0.624	0.424	0.218	0.105	1.191	0.905	0.241	0.115	0.404	-0.369	0.064	-0.221	-0.068	-0.03	0.13	-0.36	-0.651	-0.3	-0.248	-0.224	-0.349
217	-1.196	-1.851	-0.842	-0.937	-1.671	-1.544	-1.846	-1.833	-0.91	-1.348	-0.918	-1.105	-1.441	-1.159	-1.071	-1.15	-0.525	-1.242	-0.942	-1.026	-0.852	-1.156	-1.055	-0.648	-1.285	-1.016	-0.544	-0.872	-1.53	-0.579	-0.822	-1.002	-0.343	-1.152	-1.053	-1.22	-2.041	-2.139	-1.783	-1.37	-1.962	-1.821	-1.896	-1.805	-2.108	-1.673	-1.632	-1.674	-1.764
218	1.55	1.304	1.602	1.599	0.357	0.507	1.097	1.694	0.964	1.755	2.451	0.371	0.472	0.729	-0.044	1.804	1.915	1.411	0.016	1.56	1.465	1.096	0.688	1.214	1.78	1.235	2.29	1.579	0.158	1.316	1.419	2.829	0.573	1.243	1.105	0.87	-0.253	0.739	0.693	1.074	0.765	1.013	1.403	1.216	0.395	0.919	1.146	1.329	0.921
219	1.639	4.289	3.798	4.381	0.596	1.684	4.297	3.606	0.568	4.754	4.199	-0.198	3.728	3.831	0.132	2.616	4.589	4.779	0.346	1.354	4.307	2.8	1.224	1.751	4.668	3.952	3.96	3.733	0.851	3.595	4.418	3.125	0.784	2.431	4.122	3.057	0.702	2.425	3.838	3.427	0.068	4.362	3.556	-0.455	-0.602	5.398	5.633	4.038	3.484
220	1.492	2.939	3.511	1.767	2.781	1.429	null	null	0.716	2.054	2.054	0.502	0.439	0.981	0.177	null	null	3.585	null	null	3.17	null	0.585	1.196	2.272	1.541	null	0.816	0.637	0.909	1.944	1.967	0.674	null	1.923	2.503	1.379	null	null	null	null	2.939	3.7	1.344	0.555	2.669	2.122	0.918	2.095
221	0.221	-0.311	0.146	0.194	-0.564	-0.018	0.016	-0.092	0.193	0.421	0.651	0.633	-0.433	-0.198	-0.143	0.772	0.46	0.291	-0.255	0.315	0.071	0.151	-0.224	0.452	0.262	0.044	0.489	0.2	-0.369	0.183	0.29	0.386	0.305	0.894	0.263	0.103	-0.369	-0.208	0.355	0.433	0.362	0.361	0.24	-0.308	-0.711	-0.322	-0.182	-0.193	-0.588
222	-0.676	-1.649	-1.133	-0.632	-1.69	-1.273	-0.71	-0.423	-0.274	-0.177	0.438	-0.604	-1.058	-0.356	-1.374	-0.593	-0.388	-0.889	-1.8	-0.03	-1.14	-0.15	-1.565	-0.028	-0.504	-0.712	-1.14	-0.636	-1.486	0.084	-0.265	0.195	-0.939	-0.441	-0.728	-0.335	-2.446	-0.235	-0.664	0.165	-0.963	-0.391	-0.405	-1.003	-1.814	-2.03	-1.956	-1.01	-1.729
223	2.855	2.276	2.344	2.301	-0.194	0.857	3.016	3.565	2.547	3.098	3.728	-0.568	1.522	1.19	-0.057	2.308	3.42	2.748	-0.523	1.619	3.087	2.943	0.139	1.696	3.579	2.561	3.564	2.598	-0.141	2.399	3.532	2.866	0.124	2.579	3.038	1.882	-0.739	2.607	3.366	2.881	2.579	2.877	2.385	2.299	1.959	2.802	2.823	2.278	2.419
224	0.184	-0.016	0.609	0.352	-1.033	-0.924	-0.266	-0.081	-1.167	-0.329	-0.533	-0.701	0.128	0.053	-1.338	0.599	0.404	0.189	-0.586	0.043	0.246	-0.502	-0.411	-0.103	0.352	0.129	0.752	0.302	-1.121	-0.389	-0.175	0.131	-0.177	0.046	-0.239	-0.971	-0.959	-0.053	-0.122	0.03	0.863	0.171	0.267	-1.271	-1.282	-0.515	-0.255	-0.506	-0.744
225	0.932	0.67	0.843	0.814	-0.663	0.191	0.648	1.019	0.039	0.692	0.838	-0.636	1.476	2.149	-0.678	1.862	1.031	0.855	-0.061	0.743	0.425	0.974	0.037	1.357	0.666	0.389	1.217	0.717	-0.64	0.18	0.607	0.295	0.053	1.952	0.389	0.655	-0.992	0.495	0.812	0.424	2.057	0.959	0.849	2.165	1.519	1.366	1.506	1.291	1.122
226	-0.295	-0.213	0.635	-0.05	-0.579	0.079	-0.268	-1.615	-0.434	-0.052	0.423	-0.561	-0.582	-0.444	-0.565	1.93	2.159	0.407	0.678	0.038	0.3	0.25	0.093	-0.688	0.152	-0.311	0.236	0.176	-0.496	-0.218	-0.029	0.078	0.094	0.534	0.322	-0.396	0.819	-0.585	0.017	-0.098	0	-0.218	-0.427	0.381	0.442	0.963	0.482	-0.21	1.127
227	0.114	1.089	0.551	1	-0.41	-0.06	0.854	0.006	-0.308	1.316	0.828	0.183	0.816	0.813	-0.431	0.665	1.654	1.256	0.363	-0.167	0.827	0.087	0.151	0.256	1.063	0.722	0.446	0.36	-0.489	0.423	0.636	-0.026	0.497	0.658	1.193	0.149	-0.179	-0.684	0.27	0.041	-0.275	0.693	0.146	-0.512	-0.587	0.889	1.074	0.079	-0.15
228	-0.04	0.244	0.142	0.365	-0.347	-0.329	0.153	-0.481	-0.411	0.339	-0.108	-0.838	0.083	-0.825	-0.313	0.702	0.987	0.339	0.062	-0.159	0.289	-0.27	0.127	0.048	0.482	0.254	0.299	0.275	-0.515	0.151	0.885	-0.138	0.21	0.139	0.995	-0.211	-0.558	-0.598	0.583	0.103	-0.037	0.5	-0.188	-0.351	-0.595	-0.055	0.034	0.098	-0.007
229	0.02	-0.222	-0.016	0.044	-0.348	-0.327	-0.321	-0.647	-0.601	-0.475	0.202	-0.883	-0.531	-0.253	-0.599	0.829	0.574	0.302	-0.029	-0.253	0.056	-0.453	0.179	-0.174	0.078	-0.303	0.53	-0.394	-0.5	-0.218	0.328	-0.331	0.067	0.155	-0.108	-0.592	-0.347	-0.852	-0.304	-0.169	-0.142	-0.169	-0.336	-0.35	-0.514	-0.719	-0.317	-0.264	-0.174
230	-0.058	-0.263	0.082	0.018	-0.041	0.323	-0.288	0.059	-0.243	0.09	0.145	-0.686	-0.075	0.045	-0.601	0.517	0.308	0.109	0.244	-0.068	-0.109	-0.001	0.602	0.225	0.05	-0.221	0.126	-0.043	-0.14	0.381	0.253	0.379	0.584	0.773	0.143	-0.236	-0.398	-0.169	-0.115	-0.036	0.185	-0.151	-0.031	-0.392	-0.751	-0.563	-0.317	-0.322	-0.331
231	0.311	0.48	0.487	0.396	0.039	0.198	0.298	0.066	0.345	0.78	0.087	0.871	0.894	0.33	0.879	0.973	1.177	0.182	0.39	0.136	0.493	0.01	0.669	0.588	0.934	0.497	0.879	0.593	-0.021	0.608	0.664	0.207	1.119	-0.232	0.548	-0.243	-0.659	-0.145	0.422	0.1	-0.252	0.62	0.798	0.451	0.141	0.949	1.11	0.497	0.412
232	-5.336	0.234	0.143	0.3	0.112	0.433	0.707	0.886	0.372	0.784	0.145	-0.768	0.024	0.632	0.401	0.91	1.141	0.202	0.327	0.357	0.466	0.052	0.452	0.418	0.433	0.368	1.585	0.475	-0.239	0.54	0.587	0.126	0.909	-0.288	0.668	0.03	-1.053	0.261	-0.271	0.338	-0.152	-0.096	0.342	0.356	-0.006	0.795	0.692	0.268	0.372
233	-0.685	-1.805	-1.781	-1.404	-3.133	-2.506	-1.731	-0.76	-0.911	-0.932	-0.144	-2.983	-1.944	-1.378	-3.153	-0.624	-1.414	-1.343	-3.353	-0.388	-1.65	-0.866	-3.277	-1.28	-1.533	-1.612	-1.728	-1.694	-3.539	-0.679	-1.412	-0.633	-2.948	0.522	-1.439	0.523	-3.352	-1.014	-1.766	-1.102	-0.549	-1.307	-0.764	-1.891	-2.212	-2.772	-2.664	-1.982	-1.957
234	-0.034	-0.184	0.167	0.062	-0.886	-0.331	0.084	0.139	-0.311	-0.021	0.392	-0.836	-0.335	-0.011	-0.574	0.33	0.363	0.252	-0.41	0.162	0.108	0.031	-0.26	0.244	0.17	-0.178	0.263	0.009	-0.917	0.089	0.18	0.022	-0.127	0.341	0.349	-0.247	-1.108	-0.546	0.198	0.026	-0.033	0.317	-0.214	0.489	-0.042	-0.388	-0.209	0.004	-0.213
235	null	null	-0.547	null	-1.322	-1.807	4.755	0.547	0.559	-0.212	-0.663	null	-0.874	null	1.222	2.459	-1	1	null	null	-1.222	-1.585	null	0.531	-0.688	0.059	1.585	0.396	-0.485	-1.064	0.387	1.04	0.248	-1.663	null	null	null	-0.193	2.129	null	3.585	0.17	0.948	null	1.885	0.893	1.97	1.585	3.926
236	null	null	-1.17	-1.222	null	-0.737	null	null	1.441	null	-1.379	null	null	null	null	1	16.61	2	-1	-0.848	-0.7	null	16.61	1.126	null	1.078	2	null	0	0.469	3	null	2	0.778	-1.322	1	-1.585	-2.17	-0.637	null	null	3.059	null	2.363	2.387	4.19	1.441	2.322	null
237	-1.585	null	null	null	null	null	null	null	2.585	null	null	null	2.322	null	2.17	-0.585	null	null	-1.415	null	null	null	null	0.874	-2	0.485	null	null	-0.893	null	null	1	-2.322	null	null	null	-0.737	null	0.737	-1.138	1.17	null	null	-0.515	-2.585	null	null	null	2.07
238	-0.322	null	null	null	0.222	null	null	-4.248	2	1.1	null	2.459	3	null	null	4.17	2.585	null	-0.585	-1.17	16.61	null	null	16.61	-1.893	2.585	-1	-2.222	-1.222	null	16.61	-3.7	null	null	null	null	null	-2.17	0.737	null	null	-0.415	null	3.459	5.409	null	1.363	null	null
239	-2	2.7	null	-1.515	null	null	-1.807	null	0.874	-0.874	-3.7	null	2.222	null	null	-1.322	-0.907	0.322	null	null	null	null	-2.807	null	null	null	16.61	null	0.737	null	-1	null	null	-1.939	0.585	0.652	null	-2.379	null	-1	null	-1.115	null	null	null	null	16.61	1.807	null
240	-4	null	null	-2.322	null	null	-3.392	-1.585	1	null	null	1.585	null	1.322	-2.585	null	null	null	null	-1.459	-3	-1.585	null	null	null	1.737	-3.059	-2.585	null	null	-1	null	1	2.807	-2.807	null	-0.585	null	null	-3.459	-1.222	null	-4.087	null	2.202	null	1.585	null	3.7
241	-0.119	-0.543	0.301	-0.265	-0.695	-0.478	-0.394	-0.308	-0.672	-0.344	0.47	-0.589	-0.519	-0.278	-0.451	1.117	0.367	0.45	-0.192	-0.067	-0.127	0.23	-0.122	0.224	0.177	-0.186	0.546	-0.142	-0.678	-0.085	-0.082	0.044	0.09	0.868	-0.352	-0.317	-0.572	-0.346	-0.613	-0.133	-0.073	-0.132	0.064	-0.165	-0.546	-0.588	-0.268	-0.456	-0.518
242	-0.664	-1.141	-0.598	-0.575	-0.948	-0.904	-0.482	-0.426	-0.607	-0.016	0.295	-1.204	-0.939	-0.765	-1.133	0.199	0.263	0.046	-0.698	-0.411	-0.672	-0.544	-0.71	-0.287	-0.583	-0.621	-0.564	-0.583	-0.689	0.251	0.13	-0.028	-0.249	0.519	-0.003	-0.134	-1.289	-0.884	-0.56	-0.623	-0.104	-0.232	-0.508	-0.812	-1.325	-1.623	-1.488	-1.181	-1.38
243	0.15	0.016	0.499	0.717	0.007	0.444	0.072	-0.06	1.219	1.874	2.162	0.576	1.387	1.962	0.357	3.76	0.906	1.705	0.01	-0.273	0.258	0.057	-0.124	0.648	0.352	0.111	0.427	0.307	-0.225	1.552	0.491	1.545	0.615	2.921	0.537	2.416	-0.487	0.728	0.538	1.068	1.221	0.317	0.769	-0.543	-0.711	-0.174	0.092	-0.24	-0.42
244	-0.674	-2.352	-0.578	-1.197	-1.736	-1.689	-1.508	-0.92	0.109	-1.167	0.894	-1.999	-1.712	-0.648	-1.756	0.339	-0.893	0	-0.307	-0.058	-1.445	0.08	-2	-0.5	-1.385	-1.145	-0.5	-0.883	-2.074	-0.268	-0.771	-0.031	-0.173	0.506	-0.808	0.067	-1.381	-0.393	-1.544	-0.012	-1.119	-1.381	-0.548	-2.195	-2.493	-2.836	-2.226	-2.213	-2.097
245	-0.348	-1.05	-0.494	-0.545	-1.079	-0.665	-1.171	-0.654	-1.052	-0.985	-0.486	-0.714	-0.696	-0.485	-0.441	0.535	-0.083	-0.334	-0.862	-0.31	-0.552	-0.677	-0.58	-0.063	-0.647	-0.708	-0.131	-0.573	-0.934	-0.425	-0.301	-0.423	-0.404	0.324	-0.522	-0.583	-1.59	-0.554	-1.034	-0.579	0.408	-0.843	-0.187	0.009	-0.419	-0.829	-0.651	-0.39	-0.711
246	-0.028	-0.228	1.316	1.267	-0.556	0.288	0.002	0.629	0.596	0.36	1.508	-0.837	-0.706	0.325	-0.248	0.493	0.25	0.989	-0.241	0.084	0.207	0.153	-0.06	0.88	0.296	-0.054	0.672	0.168	-0.534	1.267	0.405	0.954	-0.08	0.71	0.188	0.586	-1.214	0.746	-0.199	1.153	0.17	0.389	0.478	-0.717	-1.216	0.257	0.441	-0.076	-0.111
247	0.008	-0.054	0.646	0.668	-1.749	-0.9	0.082	-0.445	0.286	0.752	0.718	-0.795	0.209	-0.408	-1.272	-0.104	1.05	-0.147	-1.431	-0.184	0.451	-0.701	-1.193	1.064	0.379	0.154	0.915	0.683	-2.107	0.841	0.233	0.147	-0.991	0.847	0.362	0.001	-2.102	0.22	0.208	0.181	0.504	0.192	0.357	0.097	-0.368	0.065	0.266	0.306	0.019
248	-0.1	0.294	-0.585	0.489	-0.788	0.206	-0.206	-0.791	-0.615	-0.066	0.397	-0.616	-1.063	0.202	1.274	null	4.615	null	null	1.354	1.024	null	0.784	0.893	0.28	-0.33	null	0.22	-1.049	0.664	0.17	-0.22	0	null	1.387	-0.047	-1	1	2.078	1.888	0.212	0.126	1.206	-0.051	0.655	0.447	0.746	0.132	-0.286
249	0.085	-0.968	-0.213	-0.401	0.494	0.734	-0.938	-0.843	0.45	-0.89	-0.49	-0.748	-0.962	-0.501	0.185	0.323	-0.13	-0.258	0.949	-0.04	-0.675	-0.87	0.876	0.65	-0.317	-0.576	-0.3	-0.344	0.679	0.134	-0.419	-0.386	1.372	0.147	-0.431	-0.958	1.297	-0.71	-0.779	-0.784	-0.562	-0.669	-0.715	-1.137	-1.43	-1.386	-1.079	-1.296	-1.301
250	-0.094	0.325	0.097	0.442	-0.701	-0.175	-0.02	-0.37	-0.457	0.056	0.272	-0.63	0.189	-0.086	-0.464	0.858	0.64	0.36	-0.337	0.006	0.173	-0.178	-0.236	-0.117	0.439	0.18	0.193	-0.081	-0.547	-0.122	0.542	0.034	0.141	0.358	0.163	-0.522	-0.478	-0.37	-0.054	-0.331	0.21	0.124	-0.258	0.532	0.081	0.142	0.106	-0.093	-0.133
251	-0.051	0.134	0.49	0.587	0.056	0.292	0.386	0.247	0.096	0.294	0.01	1.646	0.876	-0.337	1.037	0.714	1.037	0.387	0.438	0.482	0.384	-0.03	1.016	0.391	0.723	0.262	0.449	0.275	0.126	-0.214	0.398	0.105	0.627	0.341	0.389	0.131	-0.26	0.095	0.333	-0.16	0.478	0.737	0.152	-0.524	-1.129	-0.091	0.23	-0.535	-0.25
252	-0.073	0.198	0.45	0.661	-0.461	-0.193	0.868	1.456	-0.311	1.276	2.555	-0.334	1.527	3.037	-0.14	1.265	1.713	0.716	0.238	0.505	0.489	1.312	0.004	1.094	0.178	0.019	0.527	0.568	-0.564	0.889	0.818	1.198	0.432	1.378	0.625	0.512	-0.449	-0.185	0.678	0.92	-0.037	0.065	2.443	-0.664	-0.951	0.402	0.689	1.038	0.837
253	-0.047	0.211	0.221	0.311	0.354	0.409	0.253	0.094	0.124	0.49	0.777	-0.568	0.186	0.272	0.196	0.665	1.208	1.04	1.004	-0.089	0.549	0.2	0.956	0.402	0.473	0.077	0.376	0.161	0.622	0.657	0.825	0.285	0.891	0.53	0.669	0.34	0.829	-0.015	-0.063	0.203	-0.223	0.547	0.485	-0.304	-1.032	0.016	0.397	-0.335	-0.109
254	-1.329	-1.68	-1.222	-1.14	-2.19	-1.561	-1.587	-0.59	-0.778	-1.396	0.228	-1.586	-1.422	-0.363	-1.925	-0.567	-0.852	-0.468	-2.206	-1.636	-1.542	-0.626	-1.774	-0.506	-1.219	-1.396	-1.3	-1.098	-2.287	-0.529	-1.288	-0.982	-1.476	-0.258	-1.321	-0.18	-2.757	-0.749	-1.547	-0.033	-0.922	-1.333	-0.63	-1.784	-2.021	-1.943	-1.867	-1.392	-1.441
255	-0.723	-0.607	-0.213	-0.044	-1.117	-0.555	-0.055	-0.129	-0.426	0.11	0.277	-1.382	-0.613	-0.46	-1.533	-0.261	0.564	0.246	-0.927	-0.462	-0.241	-0.35	-0.861	-0.158	0.106	-0.282	0.217	-0.267	-1.031	0.033	0.307	-0.394	-0.329	-0.243	0.601	-0.146	-1.458	-0.534	-0.346	-0.012	0.066	0.059	-0.315	-1.109	-1.421	-0.427	-0.308	-0.748	-0.888
256	0.384	-0.814	-0.333	-0.488	-1.122	-0.667	-0.534	0.155	-0.294	-0.376	0.715	-0.872	-0.71	-0.006	-1.086	0.564	0.049	0.08	-0.633	0.223	-0.523	0.283	-0.711	0.036	-0.358	-0.518	-0.212	-0.365	-1.424	-0.027	-0.39	-0.139	-0.424	0.083	-0.469	-0.009	-1.27	-0.072	-0.625	0.14	0.216	-0.544	-0.069	0.211	-0.362	-0.828	-0.729	0.034	-0.3
257	-0.919	-1.369	-1.396	-1.217	-2.424	-1.961	-0.406	-1.997	-2.27	-1.288	-1.097	-1.372	-1.255	-1.546	-1.824	-0.854	-0.589	-0.983	-1.948	-1.956	-1.104	-2.122	-2.098	-1.75	-1.441	-1.616	-1.596	-1.745	-2.09	-1.139	-0.699	-1.422	-1.755	-0.592	-1.188	-1.683	-2.803	-2.295	-0.926	-2.031	-1.874	-1.482	-1.705	-1.771	-2.099	-1.63	-1.545	-2.1	-2.141
258	0.736	-0.033	-0.386	-0.258	-0.134	-0.262	-0.235	-0.395	-0.459	0.188	-0.341	0.142	0.413	-0.023	0.449	0.881	0.508	0.222	0.894	-0.211	0.003	-0.638	0.349	-0.06	-0.11	-0.431	0.263	-0.259	-0.337	0.096	0.055	-0.316	0.567	0.598	0.33	-0.081	-0.548	-1.027	-0.427	-0.296	-0.476	0.081	-0.395	-0.363	-1.257	-0.005	0.126	-0.138	-0.363
259	-0.207	-0.097	-0.541	0.095	-0.739	-0.324	0.145	-0.238	-0.036	-0.234	0.493	-0.16	-0.423	0.187	-0.248	0.467	1.04	0.03	0.146	-0.325	0.212	0.106	-0.202	0.257	0.072	0.152	0.143	-0.09	-0.59	-0.075	0.444	0.053	0.005	0.284	0.355	-0.239	-0.841	-0.06	0.078	-0.079	-0.379	-0.077	-0.447	-0.338	-0.7	-0.357	-0.435	-0.312	-0.116
260	0.063	0.063	0.323	0.053	-0.825	-0.556	-0.374	-0.739	-0.835	-0.293	0.224	-0.597	-0.192	-0.575	-0.694	0.356	0.379	0.213	-0.421	-0.383	-0.085	-0.233	-0.293	-0.111	0.182	0.024	0.545	0.085	-0.794	0.037	0.39	0.063	-0.015	0.047	0.296	-0.171	-1.208	-0.475	-0.028	-0.481	-0.334	-0.072	-0.067	0.49	0.211	0.622	0.892	0.533	0.761
261	-0.068	-0.287	-0.032	-0.105	-0.97	-1.009	-0.141	-0.341	-0.34	0.514	0.437	-0.657	-0.357	-0.299	-1.154	-0.009	0.236	-0.384	-0.934	0.567	0.061	-0.014	-0.725	-0.082	0.005	-0.039	-0.189	-0.079	-1.155	-0.009	-0.071	0.298	-0.831	1.487	-0.072	1.037	-1.567	-0.31	0.011	-0.447	0.507	0.041	-0.162	0.281	-0.165	-0.165	0.029	0.344	0.04
262	-0.233	0.294	0.538	0.181	-0.665	-0.522	-0.007	-0.313	-0.274	0.148	0.054	-0.548	-0.392	-0.191	-0.644	0.234	1.363	0.265	-0.566	-0.235	0.326	-0.347	0.035	0.179	-1.031	-0.019	0.695	0.167	-0.444	0.225	0.333	-0.183	-0.005	0.57	0.517	-0.052	-1.043	-0.371	0.535	-0.268	0.121	0.166	-0.458	-0.354	-0.749	0.186	0.123	-0.013	-0.226
263	-0.364	-0.066	-0.368	-0.171	-0.68	-0.498	-0.533	0.601	-0.888	-1.714	-0.397	-0.5	-0.073	-0.082	-0.194	0.086	-0.129	0.055	1.29	-0.37	-0.049	-0.427	-0.43	0.165	0.713	0.03	-0.241	-0.227	-0.782	-0.337	0.061	-0.318	-0.123	0.31	-0.566	-0.243	-0.144	-0.693	0.433	-0.433	-1.075	0.585	-0.603	-0.822	-0.785	-0.971	0.06	-0.697	-0.58
264	-0.319	-0.516	-0.562	-0.539	-0.599	-0.466	-0.623	-0.951	-0.501	-0.684	-0.442	-0.776	-0.529	-0.118	-0.619	-0.354	-0.116	-0.475	-0.657	-0.43	-0.397	-0.611	-0.411	-0.143	-0.311	-0.501	-0.173	-0.554	-1.016	-0.424	-0.572	-0.52	-0.356	-0.701	-0.523	-0.72	-0.798	-0.807	-0.628	-0.544	-0.465	-0.637	-0.502	-0.398	-0.823	-0.867	-0.845	-0.485	-0.647
265	-0.029	-0.123	0.508	0.211	-0.035	0.066	0.387	0.197	0.199	0.647	0.575	-0.45	-0.117	-0.382	-0.107	-0.363	1.008	0.371	-0.022	0.553	0.383	0.193	0.391	0.357	0.436	-0.059	0.23	0.163	0.095	-0.024	0.49	-0.052	-0.072	0.176	0.494	-0.104	-0.607	0.142	0.631	0.641	0.631	0.48	0.186	0.039	-0.486	-0.055	0.083	-0.128	-0.171
266	-0.333	-0.524	-0.316	-0.445	-0.765	-0.583	-0.21	-0.768	-0.872	-0.363	-0.597	-0.541	-0.392	-0.556	-0.468	0.366	0.022	0.155	-0.708	-0.355	-0.143	-0.149	0.367	-0.377	0.133	-0.185	-0.075	-0.223	-0.41	0.031	0.396	-0.295	-0.132	-0.159	-0.143	-0.493	-1.186	-0.543	-0.382	-0.375	-0.393	-0.337	-0.4	-0.208	-0.717	-0.427	-0.168	-0.159	-0.311
267	-1.023	-0.81	-0.464	-0.547	-1.046	-1.024	-0.859	-1.187	-0.967	-0.433	-0.435	-1.231	-1.04	-1.059	-1.113	0.376	0.094	-0.009	-0.72	-0.691	-0.239	-0.967	-0.302	-0.665	-0.255	-0.562	-0.204	-0.41	-0.899	-0.277	0.222	-0.515	-0.129	-0.268	-0.17	-0.871	-0.951	-1.041	-0.703	-0.818	-1.055	-0.513	-1.095	-1.49	-1.817	-1.2	-1.055	-1.551	-1.647
268	-0.836	-1.428	-0.905	-0.837	-0.395	-0.758	-0.846	-0.449	-0.137	-0.334	-0.047	-0.966	-1.551	-1.114	-1.445	-0.509	-0.371	-0.574	-0.705	-0.132	-0.856	0.038	-0.178	-0.157	-0.78	-0.796	-0.789	-0.817	-0.603	0.074	-0.24	0.02	-0.451	0.374	-0.164	-0.114	-1.33	-0.385	-0.489	-0.154	-0.409	-0.556	-1.302	-1.346	-2.212	-2.606	-2.508	-1.942	-2.627
269	-0.705	-0.052	-0.006	0.379	-0.578	-0.424	-0.149	-0.149	0.161	0.703	0.679	1.492	-0.104	0.155	-0.591	0	0.911	0.349	-0.364	-0.103	0.845	-0.268	0.123	0.086	0.122	0.077	0.662	0.52	-0.362	0.132	0.704	-0.73	-0.007	-0.026	1.09	0.434	-0.709	-0.207	0.505	0.019	-0.664	0.717	-0.287	-0.13	-1.204	0.051	-0.027	-0.13	-0.441
270	-0.605	-0.846	-0.339	-0.372	-0.709	-0.616	-0.15	-1.147	-0.736	-0.579	-0.44	-1.047	-0.778	-0.786	-1.159	0.269	-0.125	-0.255	-0.728	-0.553	-0.398	-0.883	-0.6	-0.563	-0.593	-0.806	-0.322	-0.671	-0.618	-0.589	-0.072	-0.35	-0.259	-0.077	-0.442	-1.203	-1.208	-0.817	-0.223	-1.124	-0.137	-0.769	-0.945	-0.075	-0.693	-0.77	-0.658	-0.845	-0.947
271	-0.187	-0.382	-0.089	0.052	-0.912	-0.892	-0.598	-0.457	-0.654	-0.347	-0.239	-0.554	-0.432	-0.56	-0.995	0.378	0.667	0.451	-0.503	0.097	0.21	-0.02	-0.094	0.156	-0.05	-0.093	0.257	-0.104	-0.826	0.012	0.45	0.075	-0.052	-0.03	0.278	-0.556	-1.54	-0.534	-0.572	-0.417	-0.544	-0.459	-0.55	-0.592	-1.089	-1.253	-0.858	-0.786	-1.227
272	-0.696	-0.706	-0.491	-0.238	-1.182	-0.524	-0.428	-0.545	-0.544	-0.189	0.093	-0.186	-0.153	0.149	-0.139	-0.003	0.085	-0.3	-0.688	-0.462	-0.064	-0.526	-0.639	-0.243	-0.376	-0.569	-0.267	-0.323	-1.023	-0.054	0.163	-0.289	-0.526	0.229	-0.025	-0.564	-1.697	-0.511	-0.631	-0.377	0.532	-0.184	-0.357	-0.057	-0.762	-0.518	-0.663	-0.569	-0.79
273	0.319	-0.23	0.302	0.298	-0.467	-0.105	0.169	0.433	-0.005	0.378	0.508	-1.244	0.002	0.242	-1.184	0.135	0.532	0.053	-0.511	0.397	0.333	0.126	-0.225	0.649	0.807	0.41	0.778	0.491	-0.518	0.125	0.701	0.42	-0.338	-0.128	0.448	0.321	-1.066	0.878	0.567	0.797	1.401	0.166	-0.092	-0.272	-0.726	-0.445	-0.398	-0.496	-0.6
274	-0.259	-0.77	-0.163	-0.12	-0.672	-0.563	-0.332	-0.709	-0.403	-0.342	0.185	-0.788	-0.487	-0.308	-0.848	0.365	0.143	-0.264	-0.306	-0.163	-0.321	-0.335	-0.54	-0.054	-0.265	-0.577	-0.128	-0.315	-0.658	-0.196	0.095	-0.071	-0.273	0.367	-0.167	-0.067	-0.976	-0.533	-0.366	-0.521	0.132	-0.296	-0.561	-0.02	-0.566	-0.414	-0.461	-0.469	-0.471
275	-0.063	0.505	0.333	0.617	-0.136	0.342	0.21	0.115	0.777	0.823	0.644	-0.924	-0.654	-0.253	-0.465	0.336	0.914	0.531	0.899	-0.016	1.121	0.143	0.814	0.127	0.785	0.439	4	0.461	-0.044	0.653	0.737	0.182	0.746	0.431	1.097	-0.063	-0.668	-0.588	0.108	-0.052	-0.38	0.794	-0.29	0.406	-0.303	0.226	0.824	-0.187	0.215
276	-0.602	-0.086	0.159	0.003	-1.893	-1.237	-0.072	0.09	-0.654	0.934	0.386	-0.968	-0.672	-0.476	-0.54	0.322	0.869	-0.138	-2.37	0.048	0.134	-0.134	-1.738	0.564	0.349	0.117	0.692	0.253	-2	-0.051	-0.176	-0.249	-1.771	0.585	0.002	0.134	-2.821	0.201	0.199	0.629	-0.367	0.357	0.508	-0.01	-0.44	-0.139	-0.009	0.062	0.013
277	-0.642	-1.018	-0.512	-0.666	-1.766	-1.578	-0.776	0.172	-1.682	0.479	-0.561	-1.086	-0.949	-0.245	-2.023	-0.206	0.005	0.076	-1.557	-0.546	-0.535	-0.379	-1.468	0.18	-0.736	-0.758	0.19	-0.216	-1.885	-0.867	-0.928	-1.11	-1.448	0.293	-0.837	0.138	-2.195	0.031	-1.034	-0.568	-0.712	-0.773	-0.857	-0.671	-0.913	-0.702	-0.585	-0.559	-0.642
278	-0.371	-0.143	0.208	0.05	-0.729	-0.502	0.004	-0.124	-0.39	0.171	0.032	0.6	1.03	0.711	-0.04	0.491	0.387	0.218	-0.233	-0.215	0.136	-0.381	-0.202	0.017	-0.002	-0.315	0.164	0.041	-0.845	-0.301	0.004	-0.661	0.233	0.15	0.026	-0.612	-0.686	-0.416	0.178	-0.259	-0.281	0.318	0.077	-0.094	-0.385	0.487	0.801	0.425	0.431
279	0.116	-0.37	0.019	-0.011	-0.532	-0.209	-0.334	-0.466	-0.422	-0.319	-0.107	-0.792	-0.551	-0.775	-0.272	0.679	0.213	0.322	0.052	-0.376	-0.159	-0.47	0.132	0.072	0.294	-0.056	0.194	-0.015	-0.625	-0.111	0.16	-0.02	0.277	0.394	0.418	-0.593	-0.525	-0.404	0.112	-0.17	-0.268	0.375	-0.175	-0.57	-0.935	-0.244	-0.164	-0.232	-0.461
280	-0.443	-0.765	-0.386	-0.177	-0.601	-0.363	-0.133	-0.759	-0.659	-0.3	-0.026	-0.706	-0.607	-0.507	-0.439	0.505	0.164	0.011	-0.356	-0.413	-0.369	-0.504	-0.196	-0.346	-0.351	-0.581	-0.126	-0.27	-0.356	-0.252	0.182	0.028	0.004	0.312	0.045	-0.554	-0.898	-0.805	-0.553	-0.718	0.026	-0.272	-0.708	-0.365	-0.664	-0.927	-0.774	-0.773	-0.886
281	-0.094	-0.745	-0.348	-0.239	-1.1	-0.684	-0.415	-0.831	-0.837	-0.747	0.263	0.233	-0.715	-0.147	0.95	1.4	-0.094	-0.032	-0.87	-0.267	-0.275	0.251	-0.714	-0.654	-0.624	-0.689	0.258	-0.608	-0.979	-0.225	-0.35	0.105	-0.406	0.634	-0.42	-0.12	-1.27	-0.336	-0.659	-0.619	0.36	-0.366	-0.358	-0.222	-0.283	-0.919	-0.396	-0.544	-0.662
282	-0.217	-0.521	-0.054	-0.008	-0.673	-0.114	-0.016	-0.329	-0.493	-0.378	0.017	-0.615	0.307	0.569	0.401	0.869	0.523	0.386	-0.157	-0.286	-0.442	-0.206	-0.305	0.024	-0.097	-0.278	0.318	-0.034	-0.651	-0.084	0.278	-0.094	-0.275	0.507	0.086	-0.283	-1.07	-0.566	-0.111	-0.379	0.247	0	0.005	0.418	-0.195	-0.631	-0.055	-0.487	-0.332
283	-0.412	-0.563	-0.543	-0.32	-0.377	-0.301	-0.479	-0.721	-0.516	-0.479	-0.311	-0.423	-0.086	-0.339	-0.16	0.515	0.178	-0.032	-0.003	-0.294	-0.424	-0.329	0.133	-0.059	-0.336	-0.485	-0.14	-0.49	-0.399	-0.182	-0.281	-0.547	0.236	-0.466	-0.157	-0.521	-0.299	-0.617	-0.39	-0.716	-0.58	-0.426	-0.572	-1.284	-1.27	-0.962	-0.692	-1.314	-0.694
284	-1.687	-2.347	-1.874	-1.693	-2.09	-2.346	-1.732	-2.168	-1.197	-2.068	-0.684	-1.332	-1.841	-1.134	-1.15	-0.808	-1.252	-1.314	-1.565	-2.281	-1.898	-1.948	-1.779	-1.56	-1.546	-1.512	-1.738	-1.395	-2.086	-1.823	-1.375	-1.709	-1.693	-2.055	-1.54	-1.534	-2.223	-2.299	-1.666	-1.369	-0.202	-1.885	-1.69	-2.624	-2.485	-2.43	-2.577	-1.918	-1.654
285	-0.007	-0.238	0.07	0.095	-0.648	-0.18	-0.076	-0.277	-0.293	-0.206	0.047	-0.204	-0.37	-0.711	-0.378	0.247	0.063	-0.027	-0.339	-0.509	-0.384	-0.9	-0.676	-0.177	-0.025	-0.103	-0.012	-0.147	-0.92	-0.529	0.356	0.181	-0.465	-0.003	0.381	-0.126	-0.699	-0.249	0.13	-0.456	-0.129	0.303	-0.429	-1.181	-1.683	-1.195	-0.986	-1.012	-0.987
286	1.566	1.754	1.882	1.91	-1.1	-0.244	1.958	1.992	-0.022	1.813	1.879	-1.95	1.612	1.742	-1.176	2.961	1.88	1.686	-1.188	1.282	1.792	1.113	-1.35	1.689	2.338	2.01	2.206	1.929	-1.558	0.655	1.788	2.219	-1.237	1.9	2.21	1.895	-2.13	1.487	2.007	1.844	1.973	1.372	1.882	0.86	0.115	0.932	1.114	0.92	0.838
287	-0.701	-0.045	0.064	0.248	-1.242	-1.08	-0.043	-1.248	-1.021	0.389	0.055	-1.317	-0.722	-1.242	-1.395	-0.164	0.375	-0.135	-1.399	-0.971	0.311	-0.891	-1.205	-0.034	0.56	0.472	0.184	0.446	-1.396	-0.768	0.53	-0.072	-1.211	-0.426	0.836	-0.395	-1.984	-1.316	0.7	-0.785	-1.424	0.391	-0.801	-1.068	-1.403	-0.498	-0.466	-0.637	-0.704
288	1.11	-0.394	1.015	0.958	-3.183	-1.678	0.035	0.332	-1.134	-0.713	0.494	-3.489	-0.634	-0.288	-3.232	0.437	0.083	1.171	-3.03	0.613	0.298	0.787	-2.874	1.327	1.065	0.725	1.73	1.095	-3.3	-0.986	0.305	1.074	-2.211	0.256	0.089	-0.672	-3.942	0.161	-0.129	0.735	0.764	-1.464	0.514	-0.057	-0.526	-0.236	-0.052	0.046	0.035
289	0.28	-0.692	0.268	0.4	-1.497	-0.699	-0.123	-0.179	-0.657	-0.413	0.424	-0.274	-0.217	-0.283	-0.025	0.522	0.097	0.885	-1.142	0.294	0.114	0.487	-0.876	0.858	0.171	0.351	0.681	0.803	-1.338	-0.556	0.282	0.872	-1.079	0.047	-0.032	-0.602	-1.818	0.06	0.321	0.086	0.636	-0.087	-0.134	-0.101	-0.581	-0.228	-0.218	-0.145	-0.338
290	-0.93	0.3	0.193	0.131	-0.453	0.131	-0.737	-1.424	-0.241	-0.28	-0.608	-0.163	-0.317	0.305	0.468	0.848	null	1.766	0.585	-0.387	0.88	null	0.84	-0.737	-0.312	-0.893	null	0.247	-1.082	-0.803	-1.029	-0.399	-1.026	1.379	0.848	0.585	-0.807	null	-0.093	3.059	null	2.322	null	-0.087	-0.144	0.197	-0.918	-0.026	-1.322
291	-0.838	-1.242	-1.091	-0.952	-1.08	-0.892	-0.577	0.108	-0.038	0.046	0.234	-0.938	-1.219	-0.902	-1.965	0.028	-0.148	-0.722	-1.586	0.49	-0.547	0.362	-0.604	0.002	-0.357	-0.466	-0.643	-0.426	-0.914	0.218	-0.253	0.309	-1.027	0.327	-0.163	0.456	-1.868	0.008	-0.005	-0.128	-0.254	0.081	-0.37	-1.376	-2.064	-1.566	-1.333	-1.203	-1.808
292	-0.307	0.241	-0.201	0.038	-0.284	0.204	0.126	-0.658	0.102	0.301	0.275	-0.23	0.444	0.166	0.041	0.861	0.497	-0.022	0.161	0.231	0.176	0.242	0.563	0.685	0.022	0.104	0.406	0.154	0.034	0.173	0.41	0.259	0.375	1.023	0.468	0.133	0.133	-0.937	0.404	-0.1	0.178	-0.088	-0.699	0.199	-0.977	-0.019	-0.093	-0.408	-0.555
293	-0.213	-0.5	-0.356	0.108	0.147	0.148	0.352	-0.718	-0.134	-0.278	0.195	0.124	-0.333	-0.165	-0.034	0.643	-0.002	0.062	-0.142	-0.065	0.052	-0.065	0.789	0.061	-0.577	-0.234	-0.29	-0.042	0.166	-0.162	0.368	0.12	0.135	0.162	-0.176	-0.706	-0.34	-0.722	0.394	-0.668	0.097	-0.238	-0.916	0.267	-0.258	-0.358	-0.148	-0.05	-0.251
294	-0.578	-1.087	-0.501	-0.489	-1.21	-0.829	-1.22	-0.707	-0.927	-1.308	-0.648	-2.049	-1.703	-1.005	-2.319	-0.109	-0.756	-0.718	-1.302	-0.305	-0.731	-0.907	-1.003	-0.395	-0.986	-1.152	-0.589	-0.762	-1.389	-1.113	-0.855	0.101	-1.108	-0.345	-1.176	-1.204	-1.278	-0.369	-1.047	-0.718	-0.59	-0.799	-0.777	-0.675	-1.293	-1.46	-1.33	-1.139	-1.364
295	-0.446	-0.8	-0.7	-0.559	-0.811	-0.793	-0.939	-1.059	-0.774	-0.626	-0.049	-0.631	-0.955	-0.41	-0.764	0.511	0.206	-0.163	-0.638	-0.405	-0.415	-0.201	-0.242	-0.229	-0.879	-0.587	-0.417	-0.325	-0.805	-0.279	-0.134	-0.135	-0.137	-0.399	-0.289	-1.181	-1.133	-0.998	-0.459	-1.026	-0.341	-0.297	-0.652	-0.475	-1.04	-0.981	-0.744	-0.712	-1.06
296	0.06	-0.6	-0.827	-0.049	-0.378	-0.133	-0.715	-0.839	-0.435	-0.264	-0.042	-0.655	-0.638	-0.682	-0.543	0.475	0.696	0.361	0.095	0.015	-0.071	-0.337	0.055	0.044	-0.13	-0.191	0.135	-0.158	-0.65	-0.112	0.184	-0.18	0.369	0.567	-0.015	-0.264	-0.284	-0.801	-0.433	-0.613	-0.302	-0.047	-0.533	-0.233	-0.854	-0.271	-0.213	-0.474	-0.379
297	-0.637	-0.7	-0.619	-0.503	0.093	0.408	0.081	-0.131	-0.025	-0.028	-0.155	0.964	-0.364	-0.225	0.618	0.085	0.626	0.047	-0.038	0.215	-0.242	0.089	0.739	-0.085	-0.451	-0.291	-0.236	-0.511	-0.057	0.335	0.324	0.131	0.5	-0.08	-0.056	0.163	-0.691	-0.153	0.325	-0.095	-0.331	0.033	-0.612	-0.688	-1.192	-0.719	-0.445	-0.443	-0.74
298	0.251	0.421	0.392	0.836	-0.21	0.077	0.111	0.02	0.404	0.438	0.573	0.234	0.278	0.577	-0.1	0.809	0.828	0.612	0.042	0.184	0.393	0.099	0.195	0.614	0.435	0.083	0.463	0.082	-0.426	0.602	0.17	0.125	0.364	0.492	0.378	0.023	-0.207	0.196	0.121	0.132	0.389	0.448	0.132	0.097	-0.394	0.248	0.411	0.318	0.25
299	-0.384	-0.532	0.113	-0.135	-0.433	-0.446	-0.129	-0.407	-0.318	0.094	0.046	-0.461	-0.456	-0.491	-0.583	0.147	0.24	-0.13	-0.121	-0.424	-0.23	-0.361	-0.302	0.102	0.231	-0.061	0.253	0.126	-0.536	-0.206	-0.123	-0.068	-0.049	-0.011	-0.066	-0.245	-0.545	-0.455	0.034	-0.26	0.032	0.037	-0.28	-0.596	-1.034	-0.408	-0.27	-0.512	-0.703
300	-0.011	-0.397	0.161	-0.137	-0.089	-0.18	0.036	0.152	0.142	0.187	0.391	-0.412	-0.23	-0.051	-0.622	0.067	0.47	0.07	0.133	0.006	0.29	0.029	0.478	0.297	0.25	0.103	0.291	0.283	-0.038	0.467	0.228	0.213	0.268	0.406	0.47	0.188	-0.541	-0.594	-0.072	-0.405	-0.198	-0.165	-0.304	-0.12	-0.586	0.121	0.261	-0.036	-0.002
301	0.311	0.192	0.486	0.472	-0.422	-0.195	0.203	0.145	0.041	0.135	0.613	-0.235	-0.456	-0.235	-0.213	1.032	0.765	0.513	0.358	0.391	0.346	0.582	-0.141	0.292	0.248	-0.069	0.502	0.116	-0.615	0.272	0.408	0.222	0.341	0.638	0.419	0.004	-0.468	-0.028	0.008	0.571	0.455	0.288	0.314	-0.283	-0.632	-0.004	0.024	-0.057	-0.142
302	-0.314	-0.45	-0.077	-0.098	-0.441	-0.375	-0.397	-0.682	-0.381	-0.327	-0.364	-0.996	-0.717	-0.738	-0.661	0.457	0.277	0.128	-0.334	-0.493	-0.219	-0.655	-0.161	-0.116	-0.117	-0.319	-0.215	-0.116	-0.425	-0.278	0.131	-0.185	-0.037	0.168	0.089	-0.636	-0.587	-0.697	-0.377	-0.533	-0.202	-0.201	-0.427	-0.237	-0.934	-0.707	-0.586	-0.665	-0.693
303	0.413	-0.73	0.566	0.408	-1.091	-0.964	-0.48	-0.361	-0.753	-0.563	0.451	-0.782	-0.697	-0.692	-0.257	0.188	0.467	0.886	-1.112	0.259	0.041	0.158	-0.859	0.616	0.248	0.231	0.789	0.449	-1.611	-0.423	0.134	0.354	-0.33	0.299	0.022	-0.614	-1.921	-0.307	-0.508	-0.019	0.265	-0.673	0.225	-0.331	-0.825	-0.624	-0.544	-0.263	-0.17
304	-0.304	-0.491	-0.154	-0.121	-0.445	-0.267	-0.193	-0.572	-0.322	-0.451	-0.05	-0.357	-0.242	-0.15	-0.14	0.589	0.247	-0.051	0	0.048	-0.12	-0.509	-0.223	0.012	-0.18	-0.444	0.03	-0.204	-0.685	-0.303	0.022	-0.234	-0.158	0.254	0.255	-0.271	-0.541	-0.557	-0.255	-0.486	-0.238	-0.356	-0.399	-0.227	-0.935	-0.812	-0.455	-0.723	-0.59
305	0.859	-0.186	0.569	0.458	0.944	0.768	0.072	0.796	1.172	0.521	1.222	-0.873	-0.631	0.121	-0.016	0.841	0.796	0.433	1.791	-0.593	0.274	0.196	0.084	-0.009	0.25	0.155	0.771	0.228	-0.119	0.81	0.073	0.689	2.306	1.332	0.173	1.254	1.19	0.571	-0.128	1.07	0.497	0.174	0.604	-0.552	-0.92	-1.013	-0.714	-0.431	-0.868
306	-0.266	-0.419	-0.115	-0.12	-0.624	-0.304	0.028	-0.573	-0.664	-0.499	-0.092	-0.677	-0.317	-0.196	-0.638	0.047	0.215	-0.333	-0.718	-0.396	-0.33	-0.384	-0.412	-0.071	-0.302	-0.526	-0.166	-0.409	-0.66	-0.553	-0.168	-0.307	-0.235	-0.059	-0.226	-0.389	-1.021	-0.547	-0.121	-0.591	0.078	-0.111	-0.479	0.109	-0.359	-0.771	-0.328	-0.374	-0.438
307	-0.073	-0.099	-0.469	0.023	0.245	0.246	0.309	-0.105	-0.024	-0.055	0.249	-0.443	-0.274	-0.245	0.189	0.647	0.421	-0.079	0.07	0.008	0.135	-0.101	0.439	0.366	0.074	0.091	0.046	0.299	-0.216	-0.268	0.059	0.237	0.091	0.076	-0.136	-0.683	-0.224	-0.147	-0.013	-0.107	0.413	0.231	0.039	-0.157	-0.809	-1.27	-0.861	-0.889	-0.658
308	0.291	0.446	0.868	1.063	-0.456	-0.605	0.717	0.427	-0.282	0.659	0.707	-1.195	0.03	-0.678	-1.699	-0.051	1.019	0.247	-0.841	0.521	0.689	0.483	-0.51	1.179	0.718	0.596	0.733	0.633	-0.797	-0.095	0.619	0.406	-0.732	0.569	0.721	0.836	-0.949	0.764	0.718	0.765	1.357	0.588	0.535	0.169	-0.518	-0.427	-0.172	0.211	-0.118
309	-0.144	0.165	0.252	0.065	-0.549	-0.492	0.248	-0.565	-0.701	-0.248	-0.037	-0.956	-0.753	-0.605	-0.769	0.609	0.361	0.644	-0.031	-0.54	-0.108	-0.449	-0.424	-0.213	0.2	0.117	-0.101	-0.306	-0.709	-0.277	0.172	-0.191	-0.125	0.061	-0.105	-0.847	-0.577	-0.451	0.116	-0.239	0.041	0.019	-0.021	-0.762	-1.117	-0.938	-0.914	-0.737	-0.931
310	0.809	0.918	0.637	1.062	0.6	1.356	1.235	0.532	1.384	1.43	0.748	-0.405	0.348	-0.347	-0.084	-0.073	0.327	0.239	0.089	0.79	1.358	0.532	1.18	0.96	1.295	0.76	1.029	0.479	0.425	1.607	1.119	0.23	0.729	0.225	0.994	0.225	-0.497	0.676	1.127	0.617	0.8	1.065	0.619	0.166	-0.181	0.467	0.353	0.249	-0.109
311	0.624	0.838	0.552	0.79	1.048	1.608	0.939	0.957	1.674	0.93	0.462	-0.207	0.095	0.039	0.238	0.366	1.372	0.13	0.367	0.763	1.172	0.92	1.139	0.952	1.239	0.816	1.313	0.767	0.508	1.56	1.115	0.268	0.165	0.915	1.045	0.496	-0.121	1.244	0.875	0.69	0.533	1.201	0.466	-0.004	-0.373	0.375	0.505	0.175	-0.084
312	-0.067	-0.278	0.06	0.102	-0.71	-0.121	0.341	-0.562	-0.481	0.374	-0.076	-0.657	0.662	-0.163	-0.485	0.338	1.009	0.343	-0.285	-0.37	0.22	-0.092	-0.36	-0.393	-0.074	-0.36	0.128	-0.082	-0.646	-0.284	0.529	-0.164	-0.236	0.133	1.006	-0.062	-1.117	-0.125	0.056	-0.533	-0.113	0.321	0.385	0.506	0.311	0.071	0.442	-0.08	-0.167
313	-0.251	-0.439	-0.021	-0.132	-0.7	-0.1	0.315	-0.427	-0.181	-0.112	0.202	-0.26	-0.183	0.078	-0.209	0.987	0.244	0.081	-0.235	-0.137	-0.267	-0.053	-0.248	0.044	-0.066	-0.536	0.183	-0.213	-0.409	-0.187	0.392	0.195	-0.161	0.395	-0.065	-0.418	-0.847	-0.57	0.029	-0.307	0.179	-0.202	-0.586	0.513	-0.154	0.112	0.151	-0.228	-0.513
314	-0.535	-0.455	0.218	-0.147	-0.229	-0.296	-0.213	-0.506	-0.618	-0.235	0.108	-0.503	-0.095	0.015	-0.154	0.307	0.167	0.068	-0.141	-0.389	-0.292	-0.478	0.122	0.045	0.14	-0.142	0.554	-0.031	-0.591	-0.414	-0.252	-0.026	-0.149	-0.172	-0.184	-0.724	-0.345	-0.738	-0.239	-0.316	0.02	-0.285	-0.609	-0.09	-0.537	-0.038	0.116	-0.318	-0.531
315	-0.39	-0.935	-0.226	-0.319	-0.755	-0.344	-0.423	-0.974	-0.319	-0.868	0.094	-0.486	-0.473	-0.628	-0.612	0.649	0.049	-0.196	-0.311	-0.399	-0.484	-0.342	-0.248	-0.081	-0.588	-0.882	-0.327	-0.441	-0.478	-0.413	-0.121	-0.129	0.063	0.183	-0.398	-0.808	-0.731	-0.326	-0.414	-0.435	-0.112	-0.44	-0.727	0.164	-0.43	-0.683	-0.659	-0.734	-0.898
316	-0.433	-0.647	-0.282	-0.108	-0.608	-0.585	-0.042	-0.285	-0.595	-0.126	-0.158	-0.327	-0.373	-0.458	-0.303	1.238	0.147	0.14	0.415	-0.292	-0.098	-0.506	0	-0.014	-0.12	-0.568	0.687	-0.258	-0.624	-0.269	-0.26	-0.107	0.039	0.245	-0.023	-0.458	-0.918	0.032	-0.436	-0.521	-0.253	-0.673	-0.935	-0.149	-0.235	-0.5	0.415	-0.607	-0.89
317	-0.404	-0.524	0.036	-0.018	-0.541	-0.014	0.138	-0.599	-0.546	-0.433	0.055	-0.322	-0.214	-0.181	-0.345	0.833	0.349	0.031	-0.413	0.075	-0.184	-0.281	-0.207	-0.095	-0.218	-0.385	0.034	-0.082	-0.629	-0.308	0.121	-0.12	-0.011	0.336	0.092	-0.496	-0.355	-0.276	-0.116	-0.164	0.358	-0.108	-0.25	0.299	-0.528	-0.465	-0.481	-0.567	-0.8
318	0.065	0.029	0.058	0.425	-1.357	-0.747	0.347	-0.071	-0.9	-0.169	-0.294	-1.342	0.277	0.095	-1.293	0.496	0.722	0.588	-0.579	-0.165	0.274	0.155	-0.525	-0.261	0.532	-0.23	0.726	-0.194	-1.294	-0.175	-0.016	-0.125	-0.168	0.629	0.393	-0.658	-0.879	-0.148	0.182	0.085	0.318	0.047	-0.115	0.26	-0.821	0.465	0.327	0.307	0.078
319	-0.67	-0.554	-0.264	-0.129	-0.344	-0.441	-0.112	-0.291	0.217	0.595	0.706	0.415	-0.597	-0.245	-0.956	-0.604	0.35	-0.358	-0.838	0.459	-0.061	0.742	-0.215	0.464	0.044	0	0.149	0.025	-0.531	0.304	0.118	-0.015	-0.277	-0.137	0.205	0.418	-1.605	-0.082	0.096	0.48	-0.02	0.057	-0.089	-1.873	-2.481	-1.277	-1.129	-1.086	-1.287
320	-0.127	-0.563	0.04	-0.026	-0.374	-0.177	-0.248	-0.527	-0.371	-0.418	0.175	-0.534	-0.53	-0.079	-1.109	0.282	0.257	0.061	-0.048	0.061	-0.13	-0.327	0.311	-0.042	-0.296	-0.279	0.184	-0.241	-0.563	-0.192	-0.222	-0.166	0.14	0.485	-0.237	-0.678	-0.757	-0.219	-0.233	-0.042	0.246	-0.171	0.214	-0.391	-0.685	-0.687	-0.356	-0.384	-0.517
321	0.892	2.375	2.226	2.162	2.274	1.873	1.984	0.844	1.689	2.78	1.127	0.396	2.359	0.331	1.62	1.064	3.104	1.893	2.354	0.64	1.796	0.258	2.324	0.978	2.185	1.707	2.005	1.457	1.58	0.817	2.409	0.19	2.271	0.422	2.22	0.136	1.287	-0.229	1.437	0.114	1.454	2.311	0.974	1.617	0.909	1.713	1.892	1.283	1.126
322	-0.254	0.218	-0.05	0.124	1.963	0.015	-0.597	-1.475	0.678	0.469	-0.317	-0.095	-1.627	-1.445	1.469	0.091	0.998	-0.121	1.033	-0.115	0.452	-0.454	1.416	0.943	-0.54	-0.07	0.541	0.744	0.594	-0.102	0.803	0.153	1.835	-1.104	0.971	-0.997	0.763	-1.006	0.894	-0.539	-0.734	1.002	-0.765	-0.897	-1.635	-0.824	-0.68	-0.992	-1.338
323	0.528	0.153	0.62	0.585	2.774	1.983	0.328	0.074	3.166	0.661	0.037	-0.204	0.027	-0.221	2.089	0.644	0.887	0.497	3.451	0.295	0.489	0.163	2.158	1.445	0.173	-0.025	0.79	0.326	1.976	0.7	0.152	0.19	2.193	1.315	0.41	0.468	2.179	0.507	0.244	0.464	0.24	0.18	0.32	0.425	0.132	0.182	0.365	0.225	0.429
324	-0.026	-0.453	0.024	0	-0.22	-0.308	-0.305	-0.168	-0.415	-0.339	-0.033	-0.831	-0.539	-0.664	-0.452	1.018	0.278	0.33	0.131	-0.294	-0.067	-0.292	-0.013	0.37	-0.011	0.072	0.535	-0.088	-0.676	-0.045	0.174	0.203	0.501	1.031	0.144	0.009	0.091	-0.273	-0.082	0.247	0.204	-0.29	-0.07	-0.096	-0.818	-0.508	-0.251	-0.052	-0.178
325	-0.885	-1.434	-0.454	-0.766	-0.72	-1.316	-1.192	-1.19	-0.324	-0.652	-0.144	-2.196	-1.93	-1.796	-1.979	0.629	0.091	0.241	-0.12	-0.764	-1.262	-1.084	-1	-0.264	-1.466	-1.15	-0.736	-0.64	-1.126	-0.34	-0.099	-0.368	0.063	0.504	-0.046	-0.831	-0.784	-1.42	-1.079	-0.945	0.165	-0.859	-0.896	-2.16	-2.478	-2.482	-2.395	-1.776	-1.995
326	0.834	0.322	0.64	0.608	-0.498	-0.498	0.551	0.705	0.005	0.481	0.668	0.055	0.501	0.873	-0.634	1.556	0.967	0.606	-0.886	0.66	0.563	0.884	-0.193	0.757	0.443	0.129	0.656	0.741	-0.765	0.616	0.419	0.464	-0.232	-0.525	0.62	-0.592	-1.358	0.837	0.576	0.73	0.715	0.78	1.291	1.439	0.645	-0.005	0.346	0.812	0.349
327	1.541	0.834	2.663	0.402	0.778	0.867	0.745	1.115	-0.041	0.402	-0.111	0	0.865	0.73	0.093	null	null	null	null	16.61	null	3.7	0.722	0.659	-0.277	-0.263	null	0.366	-0.688	0.052	0.061	0.095	-0.493	null	16.61	2.433	-0.778	0.722	0.807	-0.29	1.773	1.241	1.386	0.975	0.141	0.248	0.212	0.305	1.67
328	0.017	-0.012	-0.088	0.124	-0.148	-0.141	0.35	0.049	0.014	1.087	0.826	-0.546	0.721	-0.172	-0.473	1.525	1.453	1.179	-0.332	0.57	0.276	0.707	-0.345	0.598	1.013	0.669	2.764	0.837	-0.311	0.874	1.661	0.318	0.199	1.221	1.4	1.248	-0.805	0.39	0.526	0.304	1.243	-0.162	0.099	0.416	0.327	0.518	0.909	0.537	0.707
329	0.298	-0.269	0.251	0.015	-0.603	-0.173	-0.114	0.082	-0.244	-0.324	0.192	-0.538	-0.611	-0.287	-0.548	0.937	0.193	0.366	1.313	-0.069	-0.134	-0.205	0.247	0.433	0.094	0.103	0.438	-0.059	-0.426	0.04	0.357	0.589	0.583	0.791	0.476	0.125	0.053	0.047	0.372	0.067	0	-0.128	-0.106	-0.384	-1.075	-0.167	-0.597	-0.515	-0.503
330	-0.118	-0.19	0.115	-0.024	-0.077	-0.053	-0.09	-0.038	-0.045	0.248	0.402	-0.871	-0.816	-0.739	-0.703	0.686	0.505	0.261	-0.035	0.26	0.16	0.218	0.296	0.513	0.154	0.098	0.183	0.078	-0.21	0.231	0.272	0.204	0.282	0.11	-0.063	-0.123	-0.933	-0.015	-0.197	-0.123	0.02	-0.013	-0.096	-0.242	-0.412	-0.388	-0.415	-0.32	-0.268
331	0.366	0.595	0.771	0.919	0.771	0.916	0.867	0.48	1.119	1.149	0.645	-0.281	0.079	-0.254	0.187	0.063	1.167	1.261	0.156	-0.07	0.744	0.243	0.712	1.039	0.776	0.394	0.914	0.659	0.441	0.926	0.982	0.078	0.3	0.544	0.78	0.601	0.281	0.407	0.927	0.393	0.077	1.005	0.084	-0.438	-0.634	0.13	0.258	-0.3	-0.073
332	-0.095	-0.113	-0.033	0.401	-0.318	-0.182	0.16	0.183	0.004	0.531	0.439	-0.542	-0.506	-0.301	-0.465	0.057	0.1	0.973	-0.518	-0.2	0.106	0.07	0.054	0.256	0.075	-0.009	-0.036	0.194	-0.343	0.163	0.318	0.16	-0.376	-0.234	1.514	-0.035	-0.61	0.28	1.269	0.435	-0.125	0.909	-0.161	-0.221	-0.772	-0.214	-0.344	-0.217	-0.144
333	-0.157	0.134	0.628	0.487	0.186	0.377	0.367	0.136	0.034	0.266	0.692	-0.582	-0.022	0.217	-0.043	0.359	0.75	0.654	0.49	-0.008	0.143	-0.264	0.383	0.65	0.451	0.224	0.702	0.403	-0.026	-0.001	0.37	0.197	0.46	0.264	0.166	-0.234	0.011	-0.29	0.381	0.051	0.404	0.355	0.209	-0.187	-0.438	0.174	0.36	-0.223	-0.243
334	-0.254	-1.84	-1.624	-1.755	-3.868	-2.842	-2.05	-1.581	-1.128	-0.891	0.022	-3.459	-2.198	-1.598	-3.759	-0.16	-1.363	-1.299	-3.32	-1.102	-2.469	-0.78	-3.517	-1.236	-2.24	-2.127	-1.575	-1.881	-3.717	-0.515	-2.156	-0.57	-3.059	-0.707	-2.212	-0.888	-4.315	-1.17	-2.164	-1.045	0.122	-1.683	-0.156	-0.841	-1.367	-2.505	-2.439	-0.859	-1.214
335	3.309	-0.204	2.46	1.527	5.781	5.478	0.669	2.093	5.148	0.181	2.782	6.564	1.411	1.679	6.571	0.484	0.578	1.262	5.226	3.747	-0.075	2.834	6.439	4.224	0.428	-0.296	0.905	0.03	4.881	4.007	0.144	0.544	5.812	2.503	0.165	1.257	5.28	4.127	0.561	2.337	2.027	0.426	2.181	1.256	0.334	-0.224	-0.234	1.558	1.37
336	-0.08	-0.447	-0.406	-0.341	-0.043	-0.133	-0.419	-0.759	-0.188	-0.743	-0.173	-1.081	-0.518	-0.669	-0.789	0.035	-0.017	-0.234	-0.058	-0.452	-0.329	-0.601	0.428	0.147	-0.588	-0.331	-0.023	-0.534	-0.283	-0.316	-0.478	-0.668	0.553	-0.364	-0.468	-0.402	-0.512	-0.509	-1.004	-0.718	-0.469	-0.28	-0.595	-0.924	-1.702	-1.047	-0.719	-0.825	-0.659
337	-0.294	-1.091	-0.863	-0.778	-1.389	-0.99	-0.786	-0.843	-0.899	-0.879	-0.344	-1.366	-1.452	-1.1	-1.618	-0.058	-0.393	-0.095	-1.359	-0.206	-0.44	0.062	-0.642	-0.699	-0.449	-0.55	-0.335	-0.737	-1.154	-0.228	0.088	-0.408	-0.926	0.341	-0.407	0.287	-1.907	-0.921	-0.35	-0.38	-0.134	-0.432	-1.073	-0.813	-1.014	-1.278	-1.21	-1.072	-1.366
338	0.047	-0.644	0.025	-0.081	1.807	1.882	-0.111	-0.503	0.677	-0.144	-0.078	1.841	-0.503	-0.435	1.603	0.542	0.52	0.16	1.929	-0.06	-0.018	-0.024	1.829	0.457	0	-0.232	0.138	0.019	1.531	-0.128	-0.081	-0.361	1.455	-0.424	-0.04	-0.572	1.226	-0.454	0.138	-0.141	0.062	0.111	0.096	0.221	-1.099	-0.861	-0.688	-0.292	-0.279
339	-1.666	-1.791	-1.621	-1.555	-2.187	-1.976	-1.492	-1.113	-1.342	-1.202	-0.546	-1.801	-1.48	-1.112	-2.554	-0.921	-0.757	-1.291	-2.28	-0.678	-0.944	-0.435	-1.57	-0.761	-1.162	-1.27	-0.793	-0.896	-1.867	-1.206	-1.03	-1.058	-1.863	-0.95	-0.761	-1.325	-2.675	-0.823	-0.716	-0.687	-0.818	-0.845	-1.011	-1.888	-2.318	-2.291	-2.16	-2.089	-2.294
340	-0.389	-0.806	-0.288	-0.333	-0.922	-0.223	-0.044	-0.598	-0.417	-0.668	-0.028	-0.547	-0.076	-0.211	-0.711	0.838	0.028	-0.384	-0.698	-0.176	-0.445	-0.435	-0.454	-0.158	-0.621	-0.798	-0.028	-0.362	-0.463	-0.387	0.093	-0.107	-0.262	0.356	-0.241	-0.523	-0.579	-0.507	-0.062	-0.588	0.561	-0.156	-0.541	0.444	0.068	-0.507	-0.235	-0.469	-0.455
341	-0.169	-0.617	-1.423	-0.415	-0.524	-0.084	-0.408	0.464	0.185	0.553	-0.232	-1.776	-1.036	-1.363	-2.034	0.955	0.423	0.778	-0.02	0.363	-0.397	0.363	-0.057	-0.094	-0.021	0.114	0.931	0.203	0.064	0.173	-0.067	0.068	-0.044	0.907	0.415	0.545	-0.102	-0.65	0.678	0.526	0.708	-0.35	-0.141	-0.928	-1.655	0.322	-0.135	-1.19	-1.408
342	0.379	-0.427	-0.202	-0.281	-0.5	-0.488	-0.683	-0.276	-0.048	0.386	0.407	-0.716	-0.508	-0.271	-1.189	-0.409	-0.6	-0.091	0.235	-0.205	-0.29	0.103	-0.263	0.61	-0.494	-0.566	-0.363	-0.508	-1.081	0.445	-0.066	0.542	-0.197	0.18	-0.419	0.6	-1.154	-0.166	-0.397	0.156	0.013	-0.272	-0.388	-0.678	-0.919	-0.051	-0.089	-1.081	0.28
343	-0.083	-0.681	-0.291	-0.471	-0.726	-0.659	-0.717	-0.854	-0.428	-0.418	-0.137	-0.612	-0.923	-0.461	-1.232	0.134	-0.223	-0.141	-0.719	-0.067	-0.473	0.016	-0.383	0.064	-0.572	-0.62	-0.085	-0.499	-0.933	-0.34	-0.692	-0.376	-0.335	0.357	-0.586	0.099	-1.351	-0.777	-0.83	-0.774	-1.015	-0.446	-0.292	-0.797	-1.407	-0.98	-0.73	-0.684	-1.067
344	-0.199	-0.333	0.111	-0.172	0.958	0.373	-0.008	-0.22	0.198	-0.258	-0.245	-0.707	-0.655	-0.866	-0.935	0.675	0.954	0.47	0.27	-0.083	-0.027	-0.316	1.064	1.231	0.066	-0.325	0.818	0.023	0.263	-0.114	0.015	-0.242	0.562	0.334	-0.152	-0.752	-0.095	0.495	0.264	-0.135	0.432	-0.153	-0.212	0.121	-0.403	-0.896	-0.404	-0.548	-0.679
345	-0.306	-0.018	0.189	0.261	-0.135	-0.15	0.588	0.051	0.579	0.788	1.204	-0.324	-0.155	-0.594	-1.167	0.39	1.126	0.204	-0.411	-0.046	0.471	-0.253	0.151	0.497	0.383	0.226	0.512	0.368	-0.079	0.027	0.877	-0.067	0.235	-0.268	1.201	-0.363	-0.919	0.058	0.845	0.22	1.239	0.78	0.412	0.884	0.209	-0.001	0.017	0.486	0.195
346	-0.431	-0.4	-0.364	-0.317	-0.395	0.029	-0.165	-0.579	0.038	-0.217	0.385	-0.773	-0.564	0.231	-0.772	0.844	0.407	-0.066	-0.234	-0.495	-0.211	-0.553	0.186	0.163	-0.131	-0.417	-0.259	-0.134	-0.1	-0.065	0.703	-0.136	0.186	0.594	0.176	-0.297	-0.164	-0.34	-0.048	-0.429	0.616	-0.13	-0.372	0.697	0.018	0.005	0.322	-0.484	-0.179
347	-0.178	-0.454	0.04	-0.118	-0.399	-0.042	-0.058	-0.693	-0.421	-0.64	-0.094	-0.29	-0.064	0.06	-0.134	1.024	0.144	-0.236	-0.306	-0.192	-0.251	-0.047	-0.144	-0.022	-0.467	-0.741	-0.285	-0.172	-0.11	-0.24	0.103	-0.033	0.011	0.233	-0.029	-0.479	-0.718	-0.43	-0.105	-0.353	0.246	0.024	-0.23	0.824	0.217	-0.224	-0.195	-0.183	-0.013
348	-0.479	-0.7	-0.27	-0.38	-0.734	-0.637	-0.473	-0.501	-1.04	-0.549	-0.405	-0.855	-0.544	-0.44	-0.378	0.52	0.353	-0.079	-0.409	-0.389	-0.334	-0.502	-0.22	0.021	-0.503	-0.517	-0.189	-0.015	-0.601	-0.357	0.015	-0.334	0.133	-0.458	-0.261	-0.582	-0.904	-1.123	-0.531	-0.548	-0.265	-0.454	-0.582	-0.571	-0.841	-0.862	-0.824	-0.884	-0.919
349	-0.779	-2.056	-1.422	-1.649	-2.077	-2.077	-1.84	-1.344	-1.654	-1.95	-1.173	-2.201	-2.062	-1.065	-2.806	-0.535	-1.476	-1.315	-1.861	-0.815	-1.742	-1.325	-1.915	-1.057	-1.504	-1.709	-1.148	-1.415	-2.485	-0.64	-1.782	-0.578	-1.212	-0.829	-1.931	-1.166	-2.627	-1.116	-1.898	-0.89	-1.013	-1.492	-1.014	-1.984	-2.167	-1.952	-1.853	-1.529	-1.538
350	-0.103	-0.618	0.337	-0.213	0.694	0.482	-0.452	-0.34	0.773	-0.413	0.433	-1.172	-1.054	-0.456	-0.459	-0.184	-0.369	-0.218	0.754	0.182	-0.235	0.194	1.244	0.599	-0.179	-0.467	0.567	-0.14	0.468	0.227	-0.528	-0.153	0.869	0.481	-0.738	-0.282	0.681	-0.244	-0.204	-0.032	-0.003	-0.041	0.023	-0.636	-0.731	-0.41	-0.464	-0.519	-0.599
351	-0.08	-0.282	0.006	-0.123	-0.173	-0.518	-0.284	-0.392	-0.45	-0.412	0.012	-0.678	-0.554	-0.503	-0.468	0.48	0.096	0.334	-0.032	-0.01	-0.182	-0.216	0.049	-0.3	-0.389	-0.463	0.172	-0.153	-0.438	-0.238	-0.334	-0.313	0.055	0.316	-0.041	-0.17	-0.896	-0.398	-0.501	-0.413	-0.145	-0.156	0.078	0.235	-0.745	-0.191	-0.562	-0.543	-0.216
352	-0.151	-0.244	-0.048	0.094	-0.501	-0.404	0.217	-0.405	-0.312	-0.217	0.149	-0.368	-0.398	-0.101	-0.223	0.119	0.194	0.056	-0.187	-0.269	-0.061	0.026	0.047	-0.063	-0.179	-0.221	-0.041	-0.121	-0.48	0.24	-0.146	-0.052	-0.099	0.164	0.119	-0.258	-0.79	-0.442	0.065	-0.137	0.021	0.18	-0.48	-0.014	-0.552	-0.439	-0.221	-0.39	-0.426
353	0.653	0.109	0.679	0.536	-0.466	-0.255	0.531	0.587	0.095	0.572	0.771	-0.549	0.18	0.241	-0.666	0.571	0.939	0.078	-0.138	0.381	0.599	0.329	-0.183	0.353	0.627	0.073	0.797	0.443	-0.892	0.066	0.166	0.283	-0.11	0.865	0.669	0.687	-0.626	0.763	0.463	0.575	0.734	0.493	0.727	0.116	-0.332	0.391	0.475	0.271	0.112
354	-0.199	-0.03	-0.032	-0.212	-0.763	-0.297	-0.524	0.893	0.029	0.059	0.432	-0.304	-0.343	-0.175	0.234	null	null	1.367	0.788	0.852	0.642	0.08	0.505	1.372	0.358	-0.249	0.524	0.396	-0.573	-0.225	0.457	0.166	0	1.527	0.843	0.35	1	0.382	2.807	1.176	-0.049	0.354	1.295	-0.257	-1.73	0.204	-0.5	-0.825	-1.178
355	-0.378	0.034	-0.089	-0.182	-0.666	-0.743	0.184	-0.316	-0.738	0.063	-0.148	-1.075	-0.933	-0.906	-0.994	1.947	0.571	0.178	-0.504	-0.398	-0.124	-0.443	-0.574	-0.042	0.028	0.013	-0.125	-0.032	-0.754	-0.316	0.178	-0.182	-0.438	0.283	0.344	-0.283	-1.04	-0.392	0.632	-0.141	0.348	0.231	-0.254	-0.619	-1.44	-0.787	-0.963	-0.739	-1.168
356	-0.514	-0.914	-0.782	-0.706	-0.152	-0.335	-0.989	-1.13	-1.088	-1.174	-0.904	-1.512	-1.28	-1.258	-1.378	0.22	-0.139	-0.259	-0.174	-0.633	-0.704	-0.766	-0.335	-0.518	-0.558	-0.491	-0.602	-0.597	-1.069	-0.755	-0.763	-0.65	-0.201	-0.473	-0.276	-0.639	-0.893	-0.789	-0.991	-0.904	-0.738	-1.142	-0.787	-0.762	-1.131	-0.885	-0.833	-1.183	-0.918
357	0.521	-0.164	-0.124	0.143	0.242	-0.076	0.082	-0.347	-0.295	-0.172	-0.129	-0.685	-0.822	-0.942	-0.466	0.555	0.165	0.242	-0.318	-0.338	-0.071	-0.328	0.566	0.273	0.124	0.211	-0.044	0.294	-0.302	0.269	0.669	0.151	0.204	-0.46	0.623	-0.219	-0.67	-0.408	0.405	-0.197	-0.249	0.195	-0.095	-0.753	-0.964	-0.769	-0.721	-0.658	-0.906
358	-0.291	-0.224	-0.122	-0.042	-0.44	-0.271	0.194	-0.312	-0.462	-0.275	0.04	-0.336	-0.318	-0.307	-0.084	0.428	0.615	0.235	-0.219	-0.232	-0.315	-0.334	-0.043	-0.043	0.027	-0.079	0.3	0.008	-0.419	-0.122	0.252	-0.299	0.094	0.154	0.345	0.287	-0.469	-0.157	-0.087	-0.027	0.123	-0.117	-0.05	-0.099	-0.576	-0.913	-0.705	-0.489	-0.647
359	-0.323	-0.685	-0.476	-0.238	-1.061	-0.766	-0.284	-0.406	-1.377	-0.983	-0.43	-0.709	-0.141	0.231	-0.835	0.228	-0.237	-0.509	-0.38	-0.468	-0.559	-0.444	-0.5	-0.224	-0.574	-0.689	-0.156	-0.357	-1.037	-0.428	-0.634	-0.245	-0.264	0.025	-0.249	-0.613	-1.263	-0.001	-0.569	-0.595	-0.161	-0.341	0.118	-0.03	-0.626	-0.487	0.028	-0.165	-0.347
360	-0.308	-0.672	0.617	-0.399	-1.087	-0.706	-0.694	-0.684	-1.379	-0.33	-0.911	-0.405	-0.089	-0.53	0.012	null	null	2.807	null	0.485	-0.683	-0.425	0.585	0.067	-0.284	-0.503	2.737	0.082	-0.663	0.206	0.079	-0.015	0.276	null	0.718	0.893	-0.585	16.61	-1	-0.255	-0.706	0.074	1.044	-0.778	-0.568	0.478	-1.524	-0.718	-0.295
361	-0.376	-1.154	-0.678	-0.938	-1.079	-1.053	-0.914	-0.423	-1.08	-0.98	-0.544	-1.185	-0.861	-0.64	-1.714	0.321	-0.452	-0.257	-0.75	-0.286	-0.822	-0.63	-0.834	-0.474	-0.771	-0.726	-0.436	-0.611	-1.299	-0.338	-0.346	-0.442	-0.342	-0.161	-0.779	-0.941	-1.402	-0.724	-1.129	-0.526	0.266	-0.885	-0.866	-0.441	-0.957	-1.427	-1.162	-1.179	-1.131
362	-0.776	-1.691	-0.982	-1.107	-0.837	-0.996	-1.491	-1.052	-0.703	-1.524	-0.672	-1.446	-1.337	-1.053	-1.916	-0.641	-1.063	-0.996	-0.798	0.061	-1.103	-0.263	-0.279	-0.7	-1.537	-1.479	-1.301	-1.143	-0.763	-0.898	-1.114	-1.038	-0.223	-0.74	-1.2	-0.994	-1.404	-1.043	-1.67	-1.097	-1.101	-1.171	-1.069	-0.86	-1.594	-1.84	-1.758	-1.117	-1.416
363	1.74	1.776	1.772	1.936	0.584	0.533	0.954	2.021	0.299	1.468	1.424	-0.857	0.031	-0.24	-0.494	1.792	2.396	1.611	0.545	1.784	1.761	1.623	0.801	1.572	2.331	1.438	2.216	1.606	0.021	0.8	1.525	1.932	1.113	1.174	1.39	0.325	0.441	1.29	1.078	1.759	1.727	0.865	1.384	-0.02	-0.559	0.1	0.093	0.338	-0.018
364	0.095	-0.024	0.137	0.269	-0.899	-0.771	0.096	-0.31	-0.533	0.282	0.325	0.087	0.845	0.114	-0.83	0.593	0.532	0.323	-0.746	-0.014	0.186	-0.166	-0.566	0.271	-0.01	-0.079	0.51	0.156	-1.048	-0.119	-0.014	0.049	-0.395	0.496	0.057	0.145	-1.114	-0.5	0.06	0.165	0.391	0.099	-0.095	-0.222	-0.768	-0.36	-0.12	-0.125	-0.341
365	0.517	-0.489	-0.255	-0.198	-1.162	-0.761	-0.248	-0.181	-0.959	-0.472	0.064	-1.358	-1.203	-0.802	-1.982	0.423	-0.248	0.061	-1.506	0.291	0.039	0.49	-0.575	-0.544	-0.096	-0.193	0.225	-0.327	-1.368	-0.6	0.2	-0.485	-0.629	-0.409	0.024	-0.602	-1.951	-0.186	0.053	0.148	-0.451	-0.091	-0.235	-0.735	-1.133	-0.62	-0.147	-0.345	-0.439
366	-0.165	-0.08	0.787	0.141	-0.252	-0.246	0.807	-0.178	-0.448	0.696	0.044	-0.6	-0.566	-0.477	-0.424	0.234	0.483	0.575	0.105	-0.144	0.218	-0.281	0.031	0.153	0.792	0.17	0.638	0.422	-0.494	-0.168	0.523	-0.33	-0.021	0.175	1.486	-0.378	-0.97	-0.353	1.333	0.196	-0.043	1.665	0.005	-0.42	-0.814	-0.184	0.153	-0.373	-0.184
367	-0.322	-0.508	0.22	-0.024	0.054	-0.094	-0.005	-0.372	-0.534	-0.222	0.055	-0.326	0.099	0.101	-0.167	0.557	0.27	0.192	-0.085	0.005	-0.253	-0.324	0.33	0.158	0.308	-0.173	1.008	0	-0.352	-0.437	-0.105	-0.083	-0.007	-0.187	-0.078	-0.574	-0.252	-0.289	0.153	-0.039	-0.155	-0.071	-0.165	0.028	-0.527	-0.116	0.031	-0.504	-0.528
368	-0.621	-0.715	-0.276	-0.279	-0.347	-0.358	-0.345	-0.91	-0.219	-0.404	-0.233	-0.942	-0.961	-0.918	-1.104	0.087	-0.192	-0.56	-0.591	-0.556	-0.467	-0.532	-0.23	-0.358	-0.606	-0.86	-0.228	-0.593	-0.425	-0.601	-0.187	-0.302	-0.36	-0.313	-0.367	-0.669	-1.05	-0.715	-0.157	-0.589	0.15	-0.135	-0.589	-0.009	-0.51	-0.972	-0.859	-0.594	-0.897
369	0.17	0.454	0.21	0.72	0.891	1.29	0.65	0.959	0.863	0.828	0.584	2.025	0.589	0.496	1.605	1.205	1.194	0.432	1.327	0.658	0.562	0.427	1.845	0.695	0.317	0.151	0.331	0.156	0.536	0.634	0.416	0.063	1.886	0.46	0.961	-0.256	0.576	0.428	0.748	0.429	0.66	0.839	0.769	0.952	0.264	0.69	0.834	0.875	0.594
370	-0.2	-0.623	-0.078	-0.071	-0.375	-0.38	-0.368	-0.725	-0.571	-0.509	-0.278	-0.778	-0.652	-0.564	-0.665	0.622	0.063	0.099	-0.281	-0.407	-0.316	-0.329	-0.197	-0.23	-0.333	-0.52	0.01	-0.39	-0.492	-0.362	0.073	-0.223	-0.046	0.298	-0.106	-0.527	-0.697	-0.45	-0.416	-0.485	0.136	-0.164	-0.21	-0.209	-0.484	-0.595	-0.714	-0.748	-0.694
371	-0.053	-0.648	-0.542	-0.242	0.078	-0.458	0.06	0.256	0.04	-0.235	0.05	-0.866	-1.133	-0.935	-1.44	-0.417	0.211	-0.534	-0.576	0.26	-0.354	0.342	0.087	-0.285	-0.47	-0.724	-0.061	-0.294	-0.187	-0.288	-0.084	-0.325	-0.24	-0.218	0.43	-0.453	-1.191	-0.196	0.378	0.306	0.072	0.227	-0.373	-1.297	-2.028	-1.803	-1.985	-1.44	-1.491
372	-0.104	-0.105	-0.035	0.465	-0.543	-0.349	-0.371	-0.343	-0.478	0.134	0.225	-0.905	-0.527	-0.637	-0.83	0.381	0.544	0.576	-0.108	-0.023	0.224	0.019	-0.202	0.15	0.339	0.03	0.81	-0.063	-0.562	0.11	0.358	0.233	-0.094	0.348	0.397	0.324	-0.846	-0.698	-0.139	-0.238	-0.469	-0.194	-0.76	-0.187	-0.279	0.489	0.481	0.024	-0.175
373	0.006	-0.149	0.241	0.141	0.183	-0.026	-0.097	-0.016	-0.387	-0.382	0.043	-0.652	-0.456	-0.555	-0.653	0.698	0.54	0.392	0.27	-0.192	0.033	-0.202	0.471	-0.056	0.197	0.071	0.476	0.054	-0.159	-0.112	0.122	-0.153	0.366	0.083	0.247	-0.15	-0.456	-0.498	-0.118	-0.147	-0.005	-0.027	-0.143	0	-0.584	-0.213	-0.065	-0.194	-0.166
374	-0.208	-0.607	-0.338	-0.044	-0.048	-0.038	0.673	-0.628	-0.17	-0.336	-0.014	0.345	-0.325	-0.512	0.455	0.537	0.124	-0.341	-0.227	-0.178	-0.146	-0.398	0.064	-0.314	-0.605	-0.606	-0.338	-0.405	0.006	-0.349	0.185	-0.294	0.32	0.364	0.106	-0.304	-0.531	-0.747	0.421	-0.613	0.268	-0.124	-0.698	0.402	-0.417	-0.908	-0.706	-0.329	-0.32
375	-0.04	-0.173	0.102	0.574	0.057	0	0.195	0.06	0.096	-0.29	-0.585	-0.347	-0.718	0.041	-0.322	-0.535	1.276	1.493	1.746	0.298	-0.159	-0.318	0.324	0.255	0.061	-0.369	0.516	-0.795	-0.174	-0.274	0	-0.043	0.16	0.608	0.255	0.368	0.385	-0.531	0.06	-0.17	-0.12	-0.238	0.67	-0.14	-1.363	-0.037	-0.216	-0.799	-0.481
376	-1.01	-1.178	-1.01	-0.763	-1.522	-1.464	-0.988	-1.365	-1.299	-0.898	-0.207	-0.925	-1.1	-0.557	-0.825	-0.187	-0.27	-0.61	-1.587	-0.249	-0.873	-0.335	-1.091	-0.877	-0.805	-0.838	-0.695	-0.905	-1.559	-0.611	-0.607	-0.795	-1.049	-0.355	-0.42	-0.062	-2.366	-1.504	-0.778	-1.085	-1.069	-1.172	-1.423	-1.46	-2.003	-1.165	-1.59	-1.146	-1.178
377	-0.346	-0.116	0.199	-0.057	-0.513	-0.238	0.128	-0.29	-0.584	-0.088	-0.208	-0.245	-0.132	-0.065	-0.417	2.174	0.654	0.449	-0.094	-0.386	0.059	-0.334	-0.165	-0.25	0.18	-0.2	0.421	-0.01	-0.584	-0.239	0.013	-0.15	-0.028	0.432	0.128	0.038	-0.553	-0.457	-0.054	-0.419	-0.119	-0.209	-0.188	-0.378	-0.526	-0.48	-0.475	-0.607	-0.461
378	-0.317	-0.292	-0.206	-0.07	-0.427	-0.202	0.024	-0.615	-0.08	0.104	0.077	-0.537	0.104	-0.151	-0.224	0.406	0.406	-0.116	0.026	-0.434	0.184	-0.283	0.335	0.089	-0.075	-0.114	0.197	-0.043	-0.522	-0.278	0.276	-0.178	0.003	-0.089	1.378	-0.064	-0.566	-0.4	1.514	-0.291	-0.168	1.347	-0.611	-0.032	-0.939	-0.483	-0.007	-0.316	-0.68
379	-0.375	-0.186	0.132	-0.004	-0.427	-0.032	-0.166	-0.418	-0.334	0.193	0.359	-0.699	-0.485	-0.349	-0.49	0.692	0.667	0.288	-0.092	-0.239	-0.055	-0.327	-0.143	0.026	0.055	-0.179	0.415	0.054	-0.502	-0.122	0.066	0.177	0.139	0.18	0.292	0.563	-0.709	-0.106	0.571	-0.245	0.254	0.298	0.009	-0.02	-0.735	-0.995	-0.49	-0.168	-0.273
380	0.032	-0.362	0.239	-0.026	0.892	0.95	0.098	-0.448	0.489	-0.553	-0.258	-0.682	-0.982	-0.701	0.083	0.555	0.069	0.198	1.668	-0.109	-0.323	-0.434	0.937	0.566	-0.315	-0.321	0.084	-0.23	0.858	-0.093	-0.112	-0.4	1.597	0.355	-0.118	-0.127	1.175	-0.38	-0.014	-0.126	-0.194	-0.301	-0.366	-0.294	-1.066	-0.778	-1.021	-0.73	-0.738
381	-0.651	-0.759	-0.522	-0.458	-0.793	-0.217	-0.168	-0.737	-0.51	0.078	0.02	-0.363	-0.369	-0.499	0	0.167	0.627	-0.395	-0.336	-0.374	-0.013	-0.556	-0.3	-0.054	-0.343	-0.074	-0.292	-0.036	-0.552	-0.101	-0.16	-0.21	-0.119	-0.391	0.238	0.64	-1.635	-0.626	0	-0.204	-0.536	-0.524	-0.641	-0.676	0.221	-0.947	-0.529	-0.692	-0.282
382	-0.417	-0.536	-0.439	-0.417	-0.6	-0.479	0.446	-0.977	-0.892	-0.869	-0.42	-1.293	-1.493	-1.283	-1.551	0.13	0.211	-0.311	-0.925	-0.561	-0.645	-0.74	-0.361	-0.544	-0.528	-0.882	-0.327	-0.544	-0.649	-0.612	-0.182	-0.318	-0.333	0.032	-0.276	-0.62	-0.867	-0.797	0.152	-0.824	-0.077	-0.562	-0.716	-0.685	-0.924	-1.454	-1.601	-1.187	-0.812
383	0.373	0.309	0.759	0.526	-0.206	0.37	0.576	0.247	0.084	0.561	0.571	-0.339	0.279	-0.138	-0.096	-0.265	0.654	0.014	-0.234	0.287	0.409	0.362	0.296	0.523	0.313	0.188	0.447	0.331	-0.205	-0.029	0.481	0.195	-0.144	-0.177	0.519	-0.13	-0.559	0.16	0.624	-0.041	0.972	0.508	0.016	0.644	0.056	0.251	0.124	0.103	0.055
384	-0.108	-0.177	0.325	0.145	-0.379	-0.115	0.145	-0.335	-0.129	0	0.061	-0.68	-0.157	-0.205	-0.42	0.524	0.574	-0.008	0.047	-0.108	0.198	-0.234	0.288	0.035	-0.134	-0.074	0.121	0.032	-0.408	-0.249	0.056	-0.147	0.153	-0.015	0.278	-0.155	-0.482	0.008	0.22	-0.232	-0.163	-0.213	-0.585	-0.277	-0.009	-0.62	-0.485	-0.437	-0.468
385	1.305	0.774	0.926	1.429	-0.336	-0.353	1.245	1.252	-0.624	0.624	1.423	-0.544	2.292	2.393	-0.729	0.425	1.221	2.11	-0.246	0.19	1.67	0.988	0.093	-0.065	1.003	0.323	1.712	0.906	-0.722	0.355	1.361	0.371	-0.085	0.605	0.98	0.558	-0.714	0.168	1.026	1.354	1.302	1.248	2.375	2.515	1.535	2.321	2.507	2.446	2.308
386	0.269	-0.732	0.034	-0.333	1.767	1.598	-0.207	-0.341	1.933	-0.124	-0.087	0.095	-0.338	-0.558	0.167	0.186	0.606	-0.333	1.868	0.334	-0.203	-0.434	1.901	1.33	-0.216	-0.393	0.216	-0.065	1.848	0.574	0.061	-0.103	2.375	0.058	-0.093	-0.804	1.478	-0.108	-0.29	-0.369	0.016	-0.293	-0.281	-0.608	-1.08	-0.913	-0.611	-0.837	-0.892
387	-0.24	-0.371	0.191	0.016	0.329	0.009	-0.103	-0.362	-0.262	-0.211	-0.059	-0.835	-0.67	-0.768	-0.625	0.664	0.331	0.117	0.023	-0.145	0.101	-0.37	0.332	0.22	-0.022	-0.315	0.319	-0.012	0.075	-0.095	0.16	-0.126	0.515	0.175	0.117	-0.307	0.026	-0.34	0.065	-0.118	0.048	0.099	-0.159	-0.174	-0.6	-0.293	-0.283	-0.656	-0.498
388	-0.285	-1.119	-0.304	-0.703	-0.924	-0.836	-0.775	-0.906	-0.883	-0.792	-0.05	-1.277	-0.975	-0.872	-1.759	-0.019	-0.366	-0.725	-1.094	-0.06	-0.676	-0.032	-0.982	-0.412	-1.013	-0.967	-0.312	-0.622	-1.005	-0.474	-0.386	-0.121	-0.717	-0.088	-0.665	-0.65	-1.352	-0.68	-0.729	-0.252	-0.122	-0.725	-1.101	-0.147	-0.683	-0.938	-0.892	-0.808	-0.927
389	-0.639	-0.869	-0.787	-0.628	-0.64	-0.401	-0.871	-1.111	-1.056	-0.694	-0.531	-0.794	-0.722	-0.755	-0.788	-0.003	-0.032	-0.047	0.149	-0.475	-0.56	-0.987	-0.236	-0.319	-0.734	-0.626	-0.372	-0.667	-0.918	-0.406	-0.257	-0.747	-0.185	-0.29	-0.397	-0.763	-1.308	-0.937	-1.024	-0.792	-0.771	-1.005	-1.181	-1.393	-1.561	-0.949	-0.986	-0.982	-1.016
390	-0.457	-1.093	-0.898	-0.746	-0.252	-0.978	-1.169	-0.803	-0.466	-0.667	-0.969	-0.519	-0.843	-0.458	-0.575	0.101	-0.425	-0.612	-0.816	0.478	-0.261	-0.133	-0.203	0.859	-0.213	-0.419	0.423	-0.096	-0.587	-0.709	-0.512	-0.65	-0.817	-0.562	-0.752	-0.632	-1.342	-0.654	-1.297	-0.866	-0.82	-0.373	-0.639	-0.972	-1.328	-1.193	-1.049	-1.396	-1.096
391	2.017	1.833	1.657	2.202	-0.927	-0.046	2.462	2.306	0.062	2.028	2.136	-0.69	1.945	1.974	-0.77	1.761	2.261	2.242	-1.081	1.14	1.903	1.623	-0.521	0.526	2.056	1.485	1.922	1.617	-0.827	1.01	2.509	1.128	-0.461	1.373	2.134	0.926	-1.598	1.689	2.437	1.813	2.014	2.115	2.326	1.893	0.724	2.223	2.248	2.232	1.654
392	-0.184	-0.554	-0.076	-0.059	-0.385	-0.028	-0.127	-0.855	-0.447	-0.647	-0.117	-0.334	0.089	0.076	-0.533	0.814	0.152	-0.226	-0.259	-0.186	-0.164	-0.251	-0.15	-0.047	-0.432	-0.722	-0.117	-0.252	-0.29	-0.268	0.22	-0.126	-0.069	0.182	-0.305	-0.567	-0.648	-0.42	-0.301	-0.549	0.213	-0.06	-0.497	0.656	0.114	-0.043	-0.059	-0.298	-0.235
393	-0.219	-0.594	-0.463	-0.301	-0.336	-0.81	-0.458	-0.725	-0.45	-0.34	-0.058	-1.041	-1.111	-0.714	-0.921	0.534	0.194	-0.039	-0.059	-0.085	-0.366	-0.216	-0.258	0.037	-0.522	-0.351	-0.105	-0.033	-0.45	-0.212	0.017	-0.004	0.179	0.167	-0.334	-0.338	-0.213	-0.717	-0.423	-0.52	-0.119	-0.444	-0.286	-0.96	-1.433	-0.787	-1.081	-0.888	-0.773
394	0.219	-0.283	0.339	0.23	0.167	0.37	-0.301	-0.112	-0.225	0.331	0.74	-0.833	-0.437	-0.019	-0.431	1.859	0.695	1.422	1.392	0.165	0.525	0.232	0.467	-0.176	-0.012	-0.032	-0.217	0.26	-0.232	0.05	0.226	0.037	0.021	0.082	0.578	-0.315	0.389	3.369	0.081	-0.17	-0.283	0.016	0.331	0.595	0.515	0.112	0.147	0.243	0.683
395	-0.388	-0.805	-0.749	-0.315	-0.312	-0.138	-0.178	-0.69	-0.192	-0.478	-0.505	-0.517	-0.858	-0.203	-0.196	0.394	0.03	0.197	0.144	-0.271	-0.232	-0.368	0.027	-0.407	-0.446	-0.681	0.073	-0.554	-0.286	-0.426	-0.105	-0.494	0.064	0.052	-0.089	-0.386	-0.259	-0.733	0.04	-0.585	-0.335	-0.476	-0.406	-0.762	-0.725	-1.327	-0.538	-0.617	-0.487
396	-0.154	-0.302	-0.055	0.014	-0.571	-0.14	-0.154	-0.655	-0.684	-0.522	-0.152	0.06	0.449	0.591	-0.182	0.204	0.167	-0.142	-0.465	-0.287	-0.031	-0.195	-0.099	-0.216	-0.283	-0.554	-0.009	-0.455	-0.414	-0.491	-0.044	-0.214	-0.198	-0.056	-0.073	-0.42	-1.14	-0.444	-0.163	-0.556	0.176	-0.128	-0.453	0.488	0.004	-0.115	0.063	0.067	-0.067
397	-0.266	-0.119	0.17	0.098	-0.452	-0.012	0.056	-0.163	-0.562	-0.241	0.379	-0.834	0.112	-0.108	-0.427	-0.084	0.115	0.151	-0.243	-0.256	0.021	0.171	0.166	0.097	0.12	-0.227	0.194	-0.153	-0.235	-0.28	0.315	0.18	0.012	-0.145	-0.185	-0.421	-0.761	-0.277	-0.047	-0.128	0.284	0.056	-0.235	0.405	-0.125	-0.12	-0.261	-0.132	-0.251
398	-0.194	-0.556	-0.075	-0.168	-0.639	-0.03	-0.128	-0.709	-0.507	-0.563	-0.078	-0.269	0.078	0.123	-0.209	0.753	-0.121	-0.287	-0.441	-0.193	-0.297	-0.155	-0.358	-0.182	-0.493	-0.788	-0.19	-0.505	-0.264	-0.527	-0.016	-0.063	-0.179	0.225	-0.329	-0.484	-0.777	-0.558	-0.103	-0.409	0.322	-0.18	-0.45	0.687	0.242	-0.197	-0.172	-0.235	-0.286
399	-0.008	0.302	0.717	0.504	-0.338	0.013	0.538	-0.264	-0.011	0.296	0.375	-0.677	-0.225	-0.232	-0.272	0.927	0.356	0.163	0.059	-0.136	0.239	-0.021	0.288	0.386	0.668	0.265	0.516	0.297	-0.085	-0.194	0.471	0.002	-0.03	0	0.231	-0.174	-0.329	0.157	0.428	0.146	0.159	0.258	0.134	-0.282	-0.573	0.065	-0.109	-0.433	-0.077
400	-0.231	-0.304	0.014	-0.181	0.146	0.251	-0.576	-0.572	-0.167	-0.616	-0.213	0.157	-0.522	-0.37	0.285	0.138	0.163	-0.004	0.085	-0.347	-0.019	-0.458	0.844	0.026	-0.193	-0.083	0.118	-0.036	0.295	-0.143	0.075	-0.531	1.022	-0.285	0.053	-0.432	-0.332	-0.671	-0.503	-0.416	-0.349	-0.46	-0.34	-0.582	-1.058	-0.355	-0.314	-0.612	-0.741
401	-0.133	0.316	0.336	0.451	-0.184	0.012	0.674	-0.235	0.16	0.559	0.381	1.265	0.279	-0.033	0.177	0.705	0.838	0.384	0.007	-0.077	0.411	0.135	0.343	-0.089	0.466	0.065	1.745	0.086	-0.454	-0.058	0.259	0.18	0.234	0.577	0.506	0.135	-0.633	0.646	0.667	0.319	0.058	0.621	0.297	0.069	0.009	-0.011	-0.251	-0.005	0.056
402	-0.095	-0.373	-0.477	-0.333	0.694	0.885	-0.293	-0.802	-0.014	-0.426	-0.4	0.145	-0.428	-0.288	1.041	0.101	0.102	-0.281	1.369	-0.319	-0.367	-0.535	1.347	-0.006	-0.384	-0.548	-0.443	-0.36	0.836	-0.288	-0.132	-0.448	0.945	0.026	-0.219	-0.611	0.824	-0.461	-0.511	-0.673	-0.454	-0.54	-0.673	-0.101	-1.02	-1.017	-1.095	-0.899	-0.997
403	-0.153	-0.402	-0.221	-0.144	-0.697	-0.25	-0.246	-0.365	-0.762	-0.633	-0.346	-0.76	-0.555	-0.271	-0.384	0.015	-0.126	-0.226	-0.45	-0.117	-0.276	-0.297	-0.199	-0.231	0.035	-0.434	-0.097	-0.257	-0.933	-0.524	-0.136	-0.346	-0.421	-0.156	-0.272	-0.672	-0.965	-0.317	-0.506	-0.218	-0.245	-0.318	-0.43	-0.586	-0.915	-0.516	-0.53	-0.58	-0.655
404	-0.251	-0.49	-0.116	-0.122	-1.021	-0.118	-0.248	-0.472	-0.715	-0.804	-0.175	-0.983	-0.687	-0.464	-0.876	0.292	-0.085	-0.196	-0.741	-0.309	-0.384	-0.262	-0.693	-0.265	-0.619	-0.735	-0.196	-0.437	-0.784	-0.609	-0.042	-0.335	-0.335	-0.049	-0.32	-0.522	-1.01	-0.352	-0.334	-0.515	0.323	-0.237	-0.371	0.336	-0.009	-0.455	-0.491	-0.325	-0.615
405	-0.138	0.568	0.387	0.599	-0.239	0.117	0.381	0.011	-0.309	0.154	0.015	-0.401	0.385	0.428	-0.303	0.28	0.672	0.813	-0.004	0.082	0.49	-0.21	0.317	0.047	0.621	0.559	0.354	0.286	-0.466	0.119	0.587	-0.114	0.317	-0.139	0.317	-0.164	-0.309	-0.369	0.223	0.019	-0.399	0.387	-0.14	-0.324	-0.671	-0.011	0.306	-0.139	-0.273
406	-0.284	-0.449	-0.107	-0.101	-0.708	0.011	-0.284	-0.676	-0.285	-0.639	0.051	-0.698	-0.164	-0.014	-0.356	0.344	0.013	-0.337	-0.54	-0.247	-0.262	-0.418	-0.567	-0.018	-0.413	-0.68	-0.081	-0.294	-0.47	-0.383	0.103	0.103	-0.246	0.058	-0.3	-0.742	-0.681	-0.353	-0.354	-0.492	0.389	-0.23	-0.261	0.537	0.113	-0.429	-0.221	-0.326	-0.271
407	0.504	-0.458	-0.149	-0.235	-0.251	-0.09	-0.654	-0.414	-0.171	-0.802	-0.109	-1.016	-0.843	-0.653	-0.642	0.171	0.097	-0.474	-0.33	1.248	-0.27	0.493	-0.125	-0.172	-0.6	-0.452	-0.633	-0.125	-0.488	-0.424	-0.437	-0.099	-0.383	0.266	-0.487	-0.51	-0.775	-0.879	-0.85	-0.787	0.3	-0.784	-0.745	-0.154	-0.337	-1.39	-1.256	-1.027	-1.311
408	-0.093	-0.335	0.507	-0.199	-0.177	-0.178	-0.322	-0.333	-0.134	-1.138	0.032	-0.212	0.367	0.104	0.467	0.25	-0.181	0.251	-0.126	0.307	0.052	0.224	-0.024	-0.182	-0.053	-0.624	-0.422	-0.466	-0.382	-0.404	-0.356	-0.494	-0.213	-0.871	-0.24	-0.364	-0.785	0.186	0.387	-0.444	-0.038	0.055	-0.676	0.012	-0.052	-0.454	-0.263	-0.78	-0.453
409	-0.204	-0.437	-0.041	-0.093	0.087	-0.345	-0.321	-0.512	-0.55	-0.553	-0.112	-0.171	-0.517	-0.643	-0.199	0.629	0.06	0.316	-0.065	-0.228	-0.242	-0.427	0.147	-0.026	-0.082	-0.258	-0.066	-0.194	-0.421	-0.194	0.169	-0.158	0.256	0.182	-0.081	-0.58	-0.618	-0.558	-0.385	-0.296	0.055	-0.36	-0.229	-0.193	-0.771	-0.629	-0.56	-0.536	-0.71
410	-0.069	-0.454	-0.363	-0.023	1.058	0.877	-0.073	-0.336	0.967	-0.401	0.048	-0.207	-0.359	-0.549	-0.049	0.637	0.471	-0.1	0.995	0.256	0.016	-0.059	1.538	0.707	0.083	-0.315	-0.162	0.103	0.828	0.194	0.09	-0.066	1.354	-0.076	-0.406	-0.58	0.715	-0.611	-0.109	-0.12	0.237	-0.081	-0.246	-0.34	-0.99	-1.077	-0.88	-0.823	-0.819
411	-0.036	-0.33	0.151	0.165	0.057	0.198	-0.203	-0.191	-0.204	-0.044	-0.097	-0.412	-0.372	-0.35	-0.432	0.859	0.359	0.368	0.67	-0.138	0.102	-0.241	0.521	0.555	0.133	0.081	0.213	0.136	0.075	0.167	0.55	0.082	0.873	0.435	0.094	-0.025	-0.024	-0.329	-0.134	-0.095	0.164	-0.137	-0.041	-0.41	-0.933	-0.655	-0.293	-0.609	-0.663
412	-0.058	-0.067	-0.333	-0.061	-0.488	-0.44	0	-1.276	-0.287	-0.014	0.108	-0.404	-0.044	-0.021	-0.153	0.391	0.447	-0.036	-0.254	0.346	-0.045	-0.173	0.221	-0.064	0.364	-0.603	0.376	-0.187	-0.658	-0.208	0.153	-0.071	-0.297	0.222	0.154	-0.278	-0.977	-0.444	-0.231	-0.559	0.071	0.252	0.019	0.4	-0.052	-0.173	-1	-0.553	0.296
413	-0.181	-0.474	-0.272	-0.103	-0.662	-0.071	0.048	-0.729	-0.698	-0.624	0.126	-0.488	-0.109	-0.038	-0.459	0.901	0.443	-0.251	-0.258	-0.12	-0.131	-0.387	-0.085	-0.133	-0.325	-0.676	0.311	-0.397	-0.504	-0.311	-0.052	-0.231	-0.056	0.165	-0.156	-0.564	-0.884	-0.213	-0.144	-0.444	0.264	-0.096	-0.368	0.589	-0.034	-0.129	-0.313	-0.43	-0.102
414	-0.078	-0.242	0.182	0.187	-0.575	-0.665	-0.307	-0.894	-0.933	-0.771	-0.364	-0.726	-0.443	-0.388	-0.19	1.394	0.891	0.15	0.01	0.132	0.087	0.115	-0.308	-0.685	0.074	-0.318	0.704	0.149	-0.677	-0.454	-0.069	-0.012	-0.176	0.257	-0.049	-0.278	-0.75	-0.362	0.117	-0.209	0.334	-0.245	-0.445	-0.385	-0.804	-0.782	-1.344	-1.06	-0.8
415	-0.548	-0.748	-0.307	-0.204	-0.504	-0.262	0.746	-0.781	-0.376	-0.736	-0.283	-0.671	-0.58	-0.573	-0.134	0.397	-0.038	-0.458	-0.451	-0.373	-0.348	-0.547	0.127	-0.136	-0.573	-0.823	-0.195	-0.493	0.02	-0.628	-0.077	-0.325	-0.004	-0.156	-0.228	-0.489	-0.648	-0.747	0.309	-0.691	-0.056	-0.427	-0.584	0.161	-0.345	-0.872	-0.855	-0.63	-0.614
416	-0.477	-0.819	-0.33	-0.128	-0.614	-0.575	-0.268	-0.847	-0.781	-0.649	-0.486	1.259	-0.259	-0.559	-0.388	0.078	-0.096	0.057	-0.206	-0.882	-0.485	-0.845	-0.023	-0.245	-0.524	-0.572	-0.355	-0.521	-0.589	-0.385	-0.038	-0.346	0.214	-0.386	-0.201	-0.524	-0.963	-1.16	-0.552	-0.827	-0.483	-0.331	-0.826	0.135	-0.405	-0.253	-0.129	0.055	-0.108
417	-0.298	-0.132	0.269	0.024	-0.371	-0.425	0.07	-0.463	-0.547	-0.113	-0.112	-0.528	-0.26	-0.5	-0.393	0.514	0.444	0.324	0.171	-0.252	0.06	-0.196	0.118	0.162	0.122	0.02	0.314	0.158	-0.332	-0.204	0.243	-0.062	0.454	0.252	0.021	-0.256	-0.547	-0.113	-0.205	-0.092	-0.018	0.187	-0.087	-0.357	-0.443	-0.009	-0.163	-0.416	-0.232
418	-0.121	-0.306	-0.157	-0.112	-0.4	-0.376	0.051	-0.492	-0.465	-0.244	-0.074	-0.6	-0.675	-0.542	-0.788	0.944	0.341	0.28	-0.028	-0.282	-0.144	-0.267	-0.043	-0.119	-0.009	-0.211	-0.065	-0.173	-0.543	-0.266	0.175	-0.19	0.066	0.263	0.222	-0.414	-0.672	-0.742	-0.049	-0.541	-0.071	-0.21	-0.433	-0.026	-0.717	-0.329	-0.424	-0.477	-0.483
419	-0.119	-0.305	-0.12	0.102	-0.395	-0.313	-0.387	-0.626	-0.422	-0.548	-0.138	-0.536	-0.432	-0.536	-0.351	0.299	0.104	0.103	-0.404	-0.331	-0.098	-0.397	-0.016	-0.053	-0.339	-0.448	-0.22	-0.304	-0.374	-0.294	-0.032	-0.307	0.075	0.027	-0.239	-0.515	-1.028	-0.804	-0.362	-0.508	0.003	-0.316	-0.338	0.026	-0.953	-1.152	-0.306	-0.725	-0.775
420	-0.082	-0.375	-0.159	-0.302	0.435	-0.021	-0.248	-0.598	-0.463	-0.409	-0.167	-0.441	-0.528	-0.44	-0.257	0.482	0.221	0.125	0.584	-0.015	-0.296	-0.3	0.544	0.089	-0.443	-0.633	-0.03	-0.574	-0.106	-0.239	-0.196	-0.355	0.796	0.277	0.138	-0.396	0.443	-0.524	-0.31	-0.554	-0.068	-0.374	-0.352	-0.056	-0.669	-0.859	-0.53	-0.598	-0.219
421	-0.086	-0.345	0.012	0.047	-0.248	-0.082	0.187	-0.645	-0.2	-0.139	0.058	-0.242	-0.137	-0.163	-0.246	0.669	0.592	0.233	-0.17	-0.003	0.119	-0.061	0.261	0.166	-0.166	-0.34	-0.117	-0.038	-0.258	-0.164	0.067	-0.174	0.07	-0.027	0.165	-0.286	-0.852	-0.627	-0.033	-0.368	-0.032	-0.081	-0.425	-0.243	-0.724	-0.439	-0.473	-0.5	-0.587
422	-0.013	-0.235	-0.067	-0.031	-0.556	-0.115	-0.009	-0.421	-0.629	-0.455	-0.266	-0.811	-0.576	-0.398	-0.613	0.532	0.279	-0.046	-0.238	-0.254	-0.05	-0.368	-0.068	-0.091	-0.11	-0.347	0.234	-0.334	-0.46	-0.282	0.11	-0.256	-0.029	0.004	0.076	-0.811	-0.865	-0.538	-0.234	-0.518	-0.009	-0.382	-0.23	-0.229	-0.783	-0.432	-0.346	-0.356	-0.472
423	0.19	-0.507	-0.119	-0.179	-1.372	-1.054	-0.292	-0.418	-0.347	-0.236	0.56	-2.142	-0.985	-0.817	-2.273	-0.287	-0.071	-0.56	-1.278	0.245	-0.069	0.29	-1.032	-0.236	-0.316	-0.176	-0.316	-0.332	-1.274	0.085	0.22	0.32	-0.614	-0.566	0.319	-0.209	-1.721	-0.249	-0.119	-0.013	0.301	0.063	0.013	-1.34	-2.097	-1.535	-1.6	-1.199	-1.514
424	0.354	0.663	0.416	0.376	-0.78	-0.543	0.565	0.192	-0.601	0.876	0.565	-0.15	0.284	-0.012	-0.615	0.777	1.093	0.672	-0.982	0.098	0.628	0.399	-0.317	0.588	0.57	0.388	0.337	0.369	-1.099	0.105	0.434	0.284	-0.306	0.772	0.704	0.115	-1.349	-0.118	0.22	0.289	0.37	0.875	0.448	-0.546	-0.921	-0.128	-0.139	-0.084	-0.333
425	-0.016	-0.212	0.161	-0.076	-0.763	-0.328	-0.089	-0.311	-0.627	-0.334	-0.026	-0.867	-0.223	-0.238	-0.599	0.41	0.323	0.144	-0.208	-0.122	-0.159	-0.326	-0.372	-0.077	0.013	-0.085	0.187	-0.049	-0.677	-0.392	0.14	-0.252	0.18	0.3	0.019	-0.368	-0.758	-0.287	-0.153	-0.188	0.152	0.04	-0.091	-0.427	-0.838	-0.571	-0.39	-0.482	-0.539
426	-0.324	-0.042	0	0.047	-0.379	-0.013	0.534	-0.415	-0.097	0.092	-0.024	-0.306	0.052	-0.065	0.372	0.323	0.692	0.314	-0.035	-0.027	0.363	-0.062	0.182	-0.01	0.211	-0.003	0.212	0.12	-0.376	-0.376	0.233	-0.112	-0.031	0.164	0.708	-0.185	-0.807	-0.234	0.592	0.13	0.064	0.288	0.043	-0.079	-0.552	0.12	-0.291	-0.564	-0.277
427	-0.113	-0.387	0.162	-0.233	-0.392	0.015	-0.163	-0.751	-0.503	-0.593	-0.248	-0.58	-0.261	-0.318	0.005	0.195	0.319	-0.094	0.502	-0.262	-0.078	-0.36	0.28	0.325	-0.185	-0.254	0.872	-0.064	-0.589	-0.214	-0.028	-0.309	0.428	-0.11	-0.215	-0.427	-0.258	-0.346	-0.376	-0.139	-0.035	-0.597	-0.578	-0.473	-1.483	-0.834	-0.857	-0.95	-0.497
428	0.018	-0.095	-0.044	0.131	-0.734	-0.026	-0.075	-0.292	-0.248	-0.382	-0.116	-0.298	-0.208	-0.103	0.117	0.212	0.165	-0.129	-0.559	0.052	-0.092	-0.077	0.023	-0.156	-0.06	0.044	0.5	0.057	-0.629	0.094	0.057	0.073	-0.46	-0.273	-0.153	-0.237	-0.63	-0.525	-0.05	-0.3	0.137	-0.183	-0.406	0.138	-0.521	0.019	-0.139	-0.389	-0.288
429	-0.029	-0.149	0.08	0.119	-0.584	0.143	0.326	-0.307	-0.328	-0.141	-0.052	-0.565	-0.159	-0.301	-0.423	0.282	0.366	-0.399	-0.22	-0.352	-0.187	-0.544	-0.032	0.045	-0.32	-0.423	-0.055	-0.277	-0.191	-0.075	0.14	0.124	-0.07	0.21	0.077	-0.458	-0.568	-0.305	0.052	-0.566	0.123	0.145	-0.347	0.544	0.267	-0.061	0.076	0.006	-0.028
430	-1.282	-1.348	-1.147	-1.039	-0.392	-0.42	-1.023	0.151	0.579	-0.254	0.393	-0.054	-1.291	-0.391	-0.576	0.252	-0.471	-0.599	0.345	0.367	-1.441	0.652	-0.03	1.736	-1.065	-0.933	-0.146	0.195	-0.265	0.23	-0.838	-0.156	0.029	2.156	-0.94	1.173	-0.431	0.219	-0.912	0.604	0.017	-0.67	0	-1.078	-1.303	-1.891	-1.887	-1.125	-1.325
431	-0.388	0.145	-0.483	-0.323	1.009	0.864	0.163	-0.341	1.157	1.179	0.819	1.63	-0.702	-0.922	0.27	0.076	0.773	-0.181	0.736	0.806	0.339	0.398	2.239	1.114	0.004	-0.196	-0.692	-0.507	0.811	-0.007	-0.312	0.375	0.735	0.207	0.334	0.484	0.038	0.452	0.316	-0.702	-0.864	0.865	0.273	-0.55	-0.946	-0.889	-0.776	-1.007	-1.174
432	-0.214	-0.514	-0.108	-0.372	-0.732	-0.371	-0.21	-0.6	-0.678	-0.787	-0.131	-0.7	-0.523	-0.521	-0.282	0.135	0.074	-0.56	-0.412	-0.52	-0.414	-0.489	-0.4	-0.175	-0.46	-0.638	-0.23	-0.659	-0.57	-0.433	-0.01	-0.193	-0.198	-0.207	-0.256	-0.726	-0.821	-0.435	-0.432	-0.625	0.173	-0.163	-0.55	0.201	-0.359	-0.41	-0.364	-0.677	-0.524
433	-0.228	-0.562	-0.232	-0.234	-0.182	-0.309	-0.147	-0.458	-0.449	-0.416	-0.086	-0.713	-0.505	-0.564	-0.443	0.712	0.013	0.018	-0.16	-0.325	-0.333	-0.424	0.066	-0.069	-0.277	-0.567	0.081	-0.285	-0.29	-0.274	0.034	-0.143	0.159	0.159	-0.187	-0.6	-0.574	-0.576	-0.175	-0.532	0.056	-0.233	-0.243	-0.541	-1.006	-1.052	-0.465	-0.929	-0.987
434	-0.337	-0.648	-0.058	-0.28	-0.689	-0.217	-0.192	-0.833	-0.578	-0.378	-0.105	-0.07	-0.045	-0.298	-0.358	0.551	-0.051	-0.306	-0.648	-0.33	-0.106	-0.443	-0.413	-0.158	-0.444	-0.612	-0.212	-0.354	-0.456	-0.331	0.162	-0.362	-0.17	0.111	-0.241	-0.551	-1.002	-0.698	-0.071	-0.674	-0.126	-0.125	-0.671	0.325	-0.326	-0.139	-0.149	-0.405	-0.41
435	-0.274	-0.625	-0.198	-0.239	-0.532	-0.257	-0.353	-0.797	-0.366	-0.633	-0.073	-0.587	-0.434	-0.119	-0.603	0.416	-0.139	-0.162	-0.59	-0.183	-0.254	-0.171	-0.299	-0.138	-0.58	-0.607	-0.237	-0.439	-0.53	-0.393	0.072	-0.169	-0.174	0.159	-0.172	-0.443	-0.981	-0.635	-0.327	-0.417	0.301	-0.235	-0.52	0.41	-0.036	-0.422	-0.307	-0.442	-0.478
436	-0.15	-0.503	-0.044	-0.171	-0.428	-0.303	-0.607	-0.97	-0.61	-0.402	-0.162	-0.576	-0.488	-0.288	-0.69	0.401	0.499	0.242	-0.749	-0.178	-0.206	-0.551	-0.345	-0.049	-0.207	-0.361	0.02	-0.166	-0.421	-0.349	0.164	-0.143	-0.307	-0.272	0.017	-0.646	-0.676	-0.909	-0.331	-0.328	-0.188	-0.135	-0.393	-0.756	-0.728	-0.722	-1.399	-1.032	-0.971
437	-0.13	-0.298	0.246	0.16	0.696	0.589	0.085	-0.538	0.137	-0.009	0.351	0.435	-0.215	0.387	0.494	-0.167	0.497	0.134	0.522	0.161	0.29	0.15	1.165	0.18	0.157	-0.099	0.039	0.171	0.134	-0.288	0.301	-0.034	0.261	-0.285	0.312	-0.309	-0.114	-0.352	0.418	-0.058	0.067	0.311	-0.283	0.338	-0.248	-0.076	0.037	-0.011	0.216
438	-0.236	-0.588	0.011	-0.217	-0.597	-0.569	-0.382	-0.479	-0.774	-0.479	-0.232	-0.76	-0.612	-0.655	-0.754	0.784	0.379	0.176	-0.231	-0.222	-0.104	-0.171	0.201	0.148	-0.078	-0.375	0.278	0.065	-0.368	-0.367	0.132	-0.272	0.228	0.093	0.158	-0.388	-0.698	-0.601	-0.739	-0.438	0.245	-0.473	-0.324	-0.1	-0.802	-0.153	-0.064	-0.295	-0.393
439	-0.244	-0.818	-0.028	-0.283	-1.042	-0.658	-0.473	-0.642	-0.615	-0.588	-0.001	-1.053	-1.009	-0.776	-0.923	-0.426	-0.356	-0.615	-1.024	-0.266	-0.251	-0.487	-0.496	-0.085	-0.072	-0.251	-0.163	-0.296	-0.778	-0.661	-0.38	-0.411	-0.869	-0.229	-0.639	-0.372	-1.49	-0.724	-0.518	-0.373	0.061	-0.536	-0.451	-0.772	-1.065	-0.67	-0.682	-0.805	-0.719
440	-0.071	-0.42	-0.06	-0.014	-0.473	-0.166	-0.112	-0.206	-0.595	-0.369	-0.19	-0.332	-0.42	-0.563	-0.435	0.45	0.194	0.151	0.064	-0.178	-0.195	-0.329	0.207	0.106	-0.188	-0.286	0.055	-0.184	-0.361	-0.146	0.121	-0.102	0.332	0.175	-0.074	-0.384	-0.509	-0.391	-0.103	-0.452	-0.02	0.032	-0.237	-0.357	-0.807	-0.504	-0.664	-0.905	-0.765
441	0.012	-0.546	0.059	-0.11	-1.289	-1.071	-0.246	-0.15	-0.37	0.056	0.417	-1.191	-0.192	-0.243	-1.432	1.183	0.752	0.497	-0.968	0.314	-0.007	0.144	-0.827	0.212	0.211	-0.057	0.37	0.11	-1.216	-0.156	0.404	-0.004	-0.568	-1.373	0.617	-1.467	-1.6	-0.176	0.342	0.444	0.239	0.135	-0.199	0.129	-0.289	-0.217	-0.134	0.128	-0.089
442	0.159	-0.274	0.322	0.114	-0.246	0.054	0.083	-0.083	-0.237	-0.092	-0.023	0.123	-0.129	0.011	-0.202	0.745	0.337	0.316	0.016	-0.003	0.043	-0.099	0.272	0.288	0.122	-0.112	0.111	0.039	-0.225	-0.103	0.217	-0.056	0.254	0.329	0.417	-0.255	-0.428	-0.072	0.303	-0.102	0.408	0.222	0.262	0.064	-0.372	-0.15	-0.082	-0.265	-0.406
443	-0.446	-0.591	-0.226	-0.381	-0.736	-0.467	-0.394	-0.818	-0.041	-0.606	0.02	-0.48	-0.112	-0.299	-0.233	0.421	0.128	-0.107	-0.852	-0.16	-0.177	-0.381	-0.081	-0.125	-0.407	-0.399	-0.102	-0.226	-0.391	-0.149	0.026	-0.304	-0.141	-0.031	0.071	-0.374	-1.09	-0.5	-0.283	-0.449	-0.521	-0.136	-0.204	-0.795	-0.994	-0.756	-0.927	-1.118	-0.779
444	-0.069	0.056	0.291	0.066	-0.385	-0.076	0.015	-0.141	0	-0.301	0.087	-0.43	-0.106	-0.286	-0.096	0.602	0.585	0.038	-0.028	-0.187	0.067	0.454	0.508	0.036	-0.123	-0.043	-0.028	0.06	-0.248	0.076	0.202	-0.147	0.163	0.794	0.459	-0.009	-0.101	-0.175	0.007	-0.127	0.045	0.314	-0.434	0.093	-0.047	-0.73	0.61	-0.462	-0.176
445	0.108	-0.25	0.406	-0.009	-0.048	0.083	-0.161	0.06	-0.123	-0.241	0.026	-0.3	-0.478	-0.305	-0.157	0.71	0.423	0.427	0.257	-0.011	0.206	-0.155	0.572	0.394	0.163	0.11	0.642	0.12	-0.297	0.152	0.078	-0.234	0.429	0.203	0.426	-0.285	-0.061	-0.031	-0.202	-0.128	0.446	-0.153	0.173	0.072	-0.292	-0.233	0.043	-0.149	-0.308
446	-0.036	-0.009	0.306	0.296	-0.547	-0.08	0.204	-0.278	-0.532	0.079	-0.158	0.612	0.287	0.012	0.225	0.918	0.7	0.34	0.165	-0.148	0.254	-0.344	0.349	-0.143	0.196	0.034	0.192	0.142	-0.543	-0.269	0.112	-0.134	0.058	-0.021	0.415	-0.838	-0.525	-0.139	0.134	-0.316	0.097	-0.034	0.512	-0.434	-0.983	-0.068	0.101	-0.036	-0.26
447	0.07	-0.317	0.195	-0.133	-0.704	-0.075	-0.172	-0.384	-0.65	-0.704	-0.167	-0.345	-0.339	-0.28	-0.349	0.49	0.266	0.29	0.007	-0.142	0.04	-0.205	-0.042	0.419	0.055	-0.145	0.015	-0.018	-0.5	-0.166	0.316	-0.033	0.348	-0.16	0.151	-0.302	-0.462	0.025	-0.232	-0.203	0.041	-0.163	0.078	-0.433	-0.655	-0.367	-0.351	-0.528	-0.389
448	-0.439	-0.221	0.737	0.435	-0.833	-0.107	0.517	0.543	-0.226	-0.491	-0.391	-0.527	-0.674	-0.4	-0.36	1.524	null	0.476	0.766	0.218	-0.191	0	0.128	0.667	0.181	0.169	1.28	-0.177	-0.292	0.494	0.65	-0.009	0.364	0.784	0.696	0.315	-0.804	0.112	0.02	0.415	0.353	0.066	-0.158	-0.563	-0.547	-0.761	-0.596	-0.633	0.405
449	0	0.51	3	0.433	1.628	0.628	1.585	0.263	-0.129	0.199	0.621	0.188	-0.598	-0.1	-0.202	null	null	2.524	1.926	16.61	1.939	0.556	2.678	0.174	3.087	1.263	null	0.407	0.728	0.45	0.367	-0.096	0.562	3.678	0.898	2.722	2.848	-0.102	0.807	0.16	2.03	2.807	3.087	-0.29	-0.478	-0.553	-0.295	-0.637	0.825
450	-0.327	-0.559	-0.026	-0.45	-0.904	-0.469	-0.408	-0.84	-1.108	-1.058	-0.603	-0.675	-0.706	-0.548	-0.653	-0.099	-0.202	-0.097	-0.136	-0.476	-0.397	-0.652	-0.14	-0.231	-0.3	-0.429	0.286	-0.436	-0.842	-0.516	-0.208	-0.514	-0.002	-0.321	-0.267	-0.807	-1.031	-0.571	-0.744	-0.404	-0.315	-0.651	-0.517	-0.731	-0.808	-0.211	-0.416	-0.653	-0.651
451	-0.307	-0.129	0.097	-0.053	-0.631	-0.049	-0.225	-0.062	-0.425	-0.055	-0.05	-0.389	-0.581	-0.617	-0.397	0.12	0.498	0.342	-0.076	-0.314	-0.026	-0.336	0.325	0.138	-0.208	-0.244	-0.092	-0.06	-0.322	-0.037	0.075	-0.091	0.303	0.09	0.137	-0.357	-0.59	-0.372	0.015	-0.297	-0.081	-0.031	-0.187	-0.519	-1.249	-0.402	-0.585	-0.734	-0.656
452	-0.458	-1.425	-1.217	-1.009	-1.349	-1.032	-1.428	-0.742	-0.109	-1.13	0.444	-1.466	-1.474	-0.507	-1.967	-0.48	-1.023	-0.805	-1.301	-0.028	-1.106	-0.292	-0.982	-0.308	-1.399	-1.193	-1.321	-0.881	-1.425	-0.098	-1.003	0.039	-0.665	-1.46	-0.814	-1.019	-2.109	-0.67	-1.432	-0.56	-1.341	-0.988	-0.957	-2.109	-2.637	-2.339	-2.736	-1.975	-2.496
453	0.184	0.586	0.323	0.506	0.51	0.99	0.735	0.129	1.182	1.082	0.284	-0.665	-0.175	-0.57	0.236	0.433	1.483	0.575	0.618	0.022	0.678	0.078	1.156	0.571	0.177	0.355	0.318	0.306	0.618	0.765	0.62	0.176	0.86	0.767	0.672	-0.178	0.516	-0.129	0.706	-0.386	-0.017	0.71	0.046	0.106	-0.681	-0.01	-0.037	-0.216	-0.465
454	0.034	-0.291	0.379	0.02	-0.26	0.202	0.165	-0.107	0.041	-0.285	0.204	-0.515	-0.048	-0.181	0.152	0.492	-0.061	-0.245	0.024	0.218	0.036	0.625	0.36	0.732	0.089	-0.023	-0.044	0.008	-0.151	-0.181	0.174	0.17	0.125	0.878	0.063	0.261	-0.396	-0.008	0.099	0.184	0.256	0.222	-0.116	-0.062	-0.136	-0.379	-0.216	-0.344	-0.23
455	-0.192	-0.35	-0.184	-0.229	-0.539	0.196	0.092	-0.633	-0.393	-0.404	0	-0.226	0.05	0.204	-0.429	0.49	0.248	-0.203	-0.283	-0.043	-0.173	-0.277	0.063	-0.031	-0.444	-0.56	-0.308	-0.467	-0.368	-0.565	0.056	-0.197	-0.223	-0.329	0.069	-0.483	-0.708	-0.473	-0.274	-0.56	0.262	-0.061	-0.208	0.547	0.059	-0.229	-0.165	-0.387	-0.291
456	-0.147	-0.103	0.148	0.116	-0.772	-0.21	-0.355	-0.643	-0.778	-0.913	-0.21	-0.844	-0.676	-0.514	-0.439	0.385	0.199	0.054	-0.234	-0.426	-0.081	-0.417	-0.065	0.24	-0.205	-0.232	-0.27	0.073	-0.387	-0.169	-0.076	-0.105	-0.297	0.275	-0.086	-0.201	-1.425	-0.625	-0.568	-0.436	-0.393	-0.323	-0.611	-0.52	-0.71	-0.457	-0.382	-0.453	-0.186
457	-0.258	-0.72	-0.172	-0.167	-0.793	-0.192	-0.35	-0.89	-0.421	-0.55	-0.026	-0.415	0.189	0.37	-0.26	0.752	0.051	-0.18	-0.31	-0.227	-0.267	-0.143	-0.275	-0.11	-0.596	-0.851	-0.134	-0.374	-0.435	-0.625	0.225	-0.046	-0.137	0.299	-0.203	-0.493	-0.711	-0.55	-0.422	-0.542	0.511	-0.127	-0.481	0.667	0.423	-0.013	-0.14	-0.214	-0.297
458	-0.269	-0.559	-0.23	-0.079	-0.618	-0.128	1.476	-1.131	-0.417	-0.337	0.142	-0.502	-0.134	-0.127	-0.493	1.604	0.363	0.225	-0.168	-0.28	-0.212	-0.359	-0.221	-0.425	-0.606	-0.798	-0.127	-0.695	-0.169	-0.332	0.443	-0.152	-0.023	0.419	0.283	-0.306	-0.466	-0.837	0.763	-0.418	0.598	-0.037	-0.529	1.15	0.513	-0.064	-0.204	0.21	0.34
459	-0.33	-0.58	-0.011	-0.037	-0.521	-0.14	-0.119	-0.748	-0.5	-0.503	-0.049	-0.517	-0.255	-0.279	-0.318	0.568	-0.219	-0.152	-0.473	-0.276	-0.165	-0.177	-0.229	-0.145	-0.541	-0.593	0.012	-0.38	-0.269	-0.51	0.247	-0.041	-0.382	0.162	-0.369	-0.627	-0.798	-0.631	-0.292	-0.445	0.416	-0.029	-0.294	0.468	-0.03	-0.295	-0.037	-0.407	-0.325
460	0.286	1.523	1.186	1.891	-1.534	0.026	1.56	2.169	0.618	2.409	3.098	0.56	1.968	1.247	-1.327	2.938	3.469	3.987	-1.363	0.559	1.477	1.97	-1.157	-0.622	1.622	1.771	1.417	1.917	-1.268	0.763	1.476	1.124	-0.798	1.729	1.527	0.72	-1.625	2.246	1.729	2.396	0.456	1.026	2.002	-0.031	-0.504	1.947	2.167	1.975	1.827
461	-0.422	-0.782	-0.293	-0.046	-0.738	-0.06	0.257	-0.482	-0.238	0.175	0.134	-0.483	-0.053	-0.63	-0.507	0.631	0.151	0.243	0.326	-0.38	-0.29	-0.661	-0.168	-0.102	-0.159	-0.427	-0.145	-0.297	-0.42	0.064	0.489	-0.134	0.422	0.906	0.539	0.225	-0.266	-0.469	-0.163	-0.264	0.178	0.019	-0.215	-0.205	-0.93	0.445	0.557	0.198	-0.009
462	0.313	-0.309	0.569	0.396	-0.491	-0.026	-0.197	0.71	0.044	0.147	0.559	-0.485	-0.258	-0.265	-0.301	0.632	0.146	0.54	-0.647	0.246	0.066	0.026	0.034	0.567	0.079	-0.157	0.476	0.103	-0.399	0.147	0.003	0.32	-0.36	0.364	-0.085	-0.549	-1.12	0.431	0.171	0.26	0.835	0.371	-0.013	1.133	0.596	-0.094	-0.033	0.095	0.239
463	-0.112	0.597	0.371	0.148	2.388	2.549	0.701	-0.242	2.655	0.986	0	1.435	-0.292	-1.515	1.874	-1.351	1.406	-0.812	2.997	0.451	0.595	-0.409	3.181	1.859	0.876	0.705	0.604	0.533	3.11	1.319	0.707	-0.169	3.047	-0.191	0.906	0.036	2.436	0.028	0.936	-0.7	-1.582	0.854	-0.216	-1.293	-1.782	-0.193	-0.101	-0.764	-0.869
464	-0.062	-0.287	-0.292	-0.07	-0.682	-0.356	0.011	-0.002	-0.178	0.417	0.398	-1.098	-0.498	-0.005	-1.639	0.504	0.439	-0.201	-0.683	0.504	0.156	0.43	-0.407	-0.328	0.125	-0.123	-0.518	-0.052	-0.56	0.064	0.561	0.097	-0.27	0.508	0.651	0.409	-1.013	-0.579	0.359	-0.301	0.338	0.216	-0.214	-0.59	-1.081	-0.945	-0.808	-0.574	-0.974
465	2.025	0.102	0.369	0.254	5.493	5.352	0.359	-0.244	4.947	-0.424	-0.028	6.009	-0.501	0.066	5.777	0.585	0.782	-0.411	4.84	2.287	0.384	0.349	6.254	3.312	0.211	-0.026	0.927	-0.058	5.034	2.688	0.082	-0.246	4.773	0.874	0.571	-0.249	4.513	2.229	0.334	0.015	0.509	0.112	-0.183	0.402	-0.16	-0.112	0.015	0.097	0.033
466	-0.262	-0.211	0.253	0.089	-0.379	-0.192	-0.223	-0.546	-0.508	-0.349	-0.123	-0.387	-0.226	-0.166	-0.119	0.746	0.35	0.617	-0.051	-0.334	-0.037	-0.3	0.038	0.086	0.154	-0.056	0.166	-0.025	-0.505	-0.153	0.14	-0.26	0.278	0.267	0.256	-0.27	-0.468	-0.536	-0.374	-0.345	-0.187	-0.351	-0.252	-0.465	-0.921	-0.561	-0.629	-0.466	-0.932
467	-0.002	-0.277	0.013	0.069	-0.176	0.217	-0.28	-0.395	-0.449	-0.472	-0.133	-1.07	1.061	-0.229	-0.613	0.511	0.315	0.325	0.386	-0.314	-0.084	-0.427	0.3	0.126	0.249	-0.042	0.124	0.029	-0.263	-0.205	-0.033	-0.164	0.417	0.088	0.178	-0.371	-0.235	-0.279	-0.277	-0.17	-0.116	-0.224	-0.214	-0.436	-0.729	-0.676	-0.318	-0.491	-0.521
468	-0.147	-0.132	-0.073	-0.032	1.261	1.515	-0.302	-0.573	1.072	-0.382	-0.873	3.078	-0.47	1.445	1.421	0.316	0.229	0.154	0.896	-0.516	-0.293	-0.864	1.525	1.073	-0.394	-0.523	0	-0.461	1.557	-0.085	-0.255	0.312	1.489	-0.412	-0.07	-1.07	-0.151	-0.653	-0.221	-0.55	-0.346	-0.471	-0.883	-0.966	-1.581	-1.076	-0.912	-1.18	-1.345
469	1.058	-0.204	0.541	0.43	-1.651	-1.096	0.234	0.769	-1.249	-0.048	-0.094	-2.332	0.231	0.586	-1.802	1.181	0.674	0.73	-1.28	-1.371	-0.007	-0.253	-1.391	0.943	0.263	-0.025	0.86	0.555	-1.829	-0.15	-0.255	0.699	-1.034	1.191	-0.005	0.155	-1.829	-0.342	-0.196	-0.241	1.279	-0.285	1.05	-0.136	-0.67	-0.113	-0.323	-0.078	-0.474
470	1.005	2.379	1.647	1.943	1.49	2.109	3.162	2.5	0.884	1.749	0.689	1.226	2.193	1.952	2.332	0.882	2.012	1.526	0.794	0.802	3.126	1.375	2.007	1.114	2.296	1.382	1.439	1.242	1.012	1.751	2.781	0.936	1.361	1.329	2.623	0.969	1.234	0.432	1.873	0.938	0.14	2.898	0.802	0.389	-0.266	2.167	2.478	1.312	1.217
471	0.193	-0.158	0.851	1.084	-0.903	0.077	0.637	0.141	-0.079	0.153	1.147	0.771	0.355	0.724	-0.234	0.701	0.161	0.555	-0.6	0.023	0.644	1.13	-0.231	0.332	0.389	0.209	0.788	0.416	-0.718	0.031	1.16	0.654	-0.316	0.157	1.768	0.397	-0.63	-0.003	1.393	0.97	0.336	1.818	0.778	0.98	0.539	0.653	0.81	1.354	1.361
472	-0.101	-0.364	-0.359	-0.076	-0.326	-0.045	-0.27	-0.471	-0.416	-0.542	-0.314	-0.669	-0.306	-0.549	-0.227	0.371	0.329	0.029	0.052	0.02	-0.177	-0.094	0.018	-0.13	-0.089	-0.019	0.016	-0.077	-0.564	-0.141	-0.031	-0.152	0.122	0.005	0.246	-0.251	-0.271	-0.456	0.064	-0.325	-0.101	0.102	-0.381	-0.628	-1.117	-0.771	-0.525	-0.519	-0.857
473	0.306	0.339	0.426	0.427	-0.846	-0.221	0.316	0.327	-0.459	0.514	0.543	-0.707	-0.104	0.206	-0.924	0.957	0.833	0.332	-0.431	0.353	0.489	0.597	-0.296	0.28	0.573	0.276	0.301	0.435	-0.826	0.093	0.506	0.095	-0.41	0.489	0.688	-0.195	-0.648	0.056	0.36	0.246	0.501	0.433	0.526	0.026	-0.414	0.317	0.436	0.26	0.132
474	0.331	0.182	0.265	0.464	-1.263	-0.438	0.196	0.455	-0.804	0.181	-0.034	-0.497	-0.569	-0.173	-1.029	0.416	0.841	0.32	-0.868	0.727	0.187	0.937	-0.464	-0.213	0.276	-0.009	0.009	-0.155	-0.907	-0.423	0.477	-0.154	-0.407	-0.044	0.72	-0.338	-1.207	0.31	0.286	0.07	0.614	0.359	0.136	0.249	-0.514	-0.537	-0.419	-0.136	-0.519
475	0.057	-0.351	0.394	0.025	-0.591	0.114	-0.086	-0.263	-0.614	-0.358	-0.046	0.104	-0.202	0.006	0.085	-0.252	-0.07	-0.047	-0.424	0.039	-0.042	0.246	0.201	0.062	0.131	-0.258	0.196	-0.176	-0.407	-0.301	-0.026	-0.136	-0.523	-0.18	-0.4	-0.297	-0.976	-0.369	-0.054	-0.183	-0.028	-0.076	-0.237	-0.404	-0.507	-0.072	-0.019	-0.17	-0.078
476	0.028	0.919	0.051	0.535	-0.184	0.212	1.463	0.577	-0.663	0.363	-0.248	-0.331	-0.444	-0.437	-0.307	4.087	null	4.087	null	0.308	2.145	0.856	0.341	0.366	1.152	0.388	null	0.369	-0.609	-0.106	0.747	-0.527	0.093	1.807	2.619	2.222	null	-0.518	0.093	0.047	2.716	0.73	0.1	0.624	-0.119	0.37	1.292	-0.307	0.879
477	0.103	0.244	0.138	0.931	-0.07	0.15	0.673	-0.027	0.258	0.217	0.344	-0.098	-0.437	0.296	-0.5	2.308	1.967	1.322	-0.27	0.97	0.936	0.959	-0.512	0.518	0.51	-0.255	0.57	0.155	-1.631	-0.013	0.832	0.43	-0.098	1.126	1.995	1.053	-1.248	-0.308	1.366	0.49	0.959	0.732	0.298	0.761	-0.143	0.469	0.684	0.881	1.09
478	-0.034	-0.499	-0.241	-0.384	-0.628	-0.245	-0.357	-0.444	-0.811	-0.809	-0.281	-0.464	-0.386	-0.563	-0.381	0.106	-0.189	0.002	-0.583	-0.324	-0.47	-0.256	-0.112	0.048	-0.21	-0.427	-0.167	-0.462	-0.51	-0.368	-0.233	-0.365	0.192	-0.227	-0.211	-0.667	-0.744	-0.483	-0.176	-0.498	0.046	-0.254	-0.332	-0.069	-0.523	-0.543	-0.7	-0.304	-0.458
479	-0.692	0.666	0.155	0.071	-0.61	-0.216	0.317	-0.275	0.182	1.4	0.328	-1.175	-0.418	-0.929	-1.582	-0.252	1.042	-0.461	-0.71	-0.389	0.739	-0.164	-0.043	0.879	0.853	0.764	0.974	1.045	-0.336	0.247	0.374	0.175	-0.393	1.056	0.75	0.084	-0.716	-0.176	0.513	-0.305	0.103	0.037	-0.191	-2.327	-2.842	-1.485	-1.572	-1.744	-2.107
480	-0.255	-0.462	-0.11	-0.332	-0.819	-0.503	0.023	-0.328	0.073	-0.242	0.634	-0.269	-0.284	-0.087	-0.703	-1.081	-0.108	-0.201	-0.162	0.502	-0.22	0.43	-0.735	0.017	-0.364	-0.468	-0.174	-0.468	-0.714	-0.059	-0.331	-0.031	-0.297	0.251	-0.167	0.214	-0.481	-0.543	-0.138	-0.045	-0.284	-0.041	0.049	-0.984	-1.258	-0.878	-0.921	-1.075	-0.958
481	-0.517	-0.991	-0.447	-0.624	-1.197	-0.899	-0.719	-0.359	-0.659	-0.572	-0.237	-1.084	-1.329	-0.593	-1.165	0.436	-0.341	-0.481	-0.815	0.357	-0.34	-0.307	-0.63	-0.362	-0.307	-0.651	-0.369	-0.552	-1.223	-0.561	-0.378	-0.513	-0.525	-0.57	-0.354	-0.92	-1.582	-0.341	-0.899	-0.116	-0.08	-0.635	-0.524	-1.313	-1.696	-0.963	-0.868	-1.203	-1.176
482	-0.403	-0.703	-0.302	-0.564	-1.07	-1.306	-0.508	-0.188	-0.503	-0.471	0.402	-1.273	-0.842	-0.415	-1.653	0.12	0.284	-0.441	-0.573	0.163	-0.545	-0.49	-0.918	-0.118	-0.605	-0.637	-0.222	-0.284	-1.287	-0.53	-0.14	-0.289	0.024	-0.141	0.146	-0.786	-1.241	-0.564	-0.644	-0.411	-0.271	-0.419	-0.083	-1.275	-1.615	-1.229	-1.072	-1.373	-1.385
483	-0.129	-0.348	1.415	-0.093	1.495	0.07	-0.07	-0.652	-1.122	-0.229	-0.237	-0.222	0.961	0.301	-0.764	null	null	4.755	1.059	0.807	0.067	2.222	null	-0.763	0.705	-0.268	2.379	-0.193	-0.69	0.503	-0.348	0.12	-0.469	2.544	1.383	1.907	-0.585	1.737	0	0.131	-0.599	-0.606	0.31	-0.621	2.022	0.7	0.466	-0.549	0.781
484	0.483	0.132	-0.045	0.342	-0.006	0.008	0.235	0.386	0.29	0.546	1.034	0.276	-0.154	-0.245	-0.202	-0.03	0.615	0.456	0.077	0.09	0.258	0.142	0.422	0.179	0.376	0.245	0.148	0.321	-0.395	0.637	0.949	0.535	0.436	0.897	0.719	0.581	-0.329	0.157	0.236	0.582	0.316	0.443	0.543	0.114	-0.332	-0.477	-0.317	-0.054	-0.154
485	-0.193	-0.042	-0.469	0.278	0.077	0.052	0.358	-0.63	-0.08	0.3	0.633	0.37	-0.021	-0.263	-0.308	0.084	0.651	0.125	-0.345	0.035	0.358	-0.034	0.474	-0.196	0.312	0.053	0.354	0.108	-0.585	0.153	0.857	0.087	0.069	0.809	0.861	0.186	-0.376	-0.802	0.506	-0.313	-0.182	0.218	-0.433	0.151	-0.726	0.037	0.01	-0.275	-0.457
486	-1.414	0.884	1.662	1.409	-3.312	-2.155	0.607	2.639	0.469	1.362	2.522	-4.291	0.936	2.653	-3.635	1.798	1.288	2.291	-3.911	1.438	1.503	3.069	-3.034	-0.986	1.108	0.738	1.774	1.397	-3.144	1.085	1.228	1.029	-2.747	1.559	1.106	0.254	-3.431	-0.527	0.794	2.226	-1.209	0.744	0.462	1.774	1.098	1.782	1.803	1.855	1.74
487	-0.258	-0.362	0.191	-0.19	-1.037	-0.631	-0.226	-0.501	-0.801	-0.454	0.137	-0.582	-0.439	-0.163	-0.832	0.758	-0.139	0.101	-0.34	-0.158	-0.194	-0.065	-0.056	0.243	-0.159	-0.223	0.262	-0.178	-0.749	-0.126	-0.032	-0.042	-0.133	0.433	-0.263	-0.566	-0.919	-0.539	-0.356	-0.3	0.119	-0.187	0.254	-0.371	-0.904	-0.798	-0.643	-0.461	-0.649
488	0.287	-0.472	-0.347	-0.223	-1.053	-0.302	0.246	0.463	-0.357	-0.037	0.134	0.19	0.447	0.91	-0.446	-0.021	0.043	-0.174	-1.228	0.716	0.124	0.485	-0.417	-0.05	0.151	-0.021	-0.207	-0.01	-1.02	0.224	0.084	0.092	-0.685	-0.062	0.354	-0.267	-1.468	0.548	0.379	0.365	1.27	0.423	0.055	1.116	0.811	0.167	0.341	0.682	0.652
489	-0.692	0.066	0.208	0.229	-1.098	-0.641	0.96	-0.434	-0.203	0.917	-0.126	-1.036	-0.406	-0.524	-1.092	-0.848	0.865	0.224	-0.708	-0.52	0.772	-0.357	-0.152	-0.203	0.689	0.485	0.73	0.406	-1.044	-0.623	1.635	-0.869	-0.511	-0.867	2.183	-0.682	-0.876	-0.476	2.027	0.356	-0.202	2.252	-0.366	-0.435	-0.942	-0.108	-0.058	-0.273	-0.207
490	-0.211	-0.293	-0.228	-0.006	-0.857	-0.366	0.21	-0.712	-0.482	-0.17	0.006	-0.712	-0.61	-0.458	-0.49	0.479	0.364	0.271	-0.074	-0.263	-0.043	-0.313	-0.173	0.151	-0.202	-0.484	-0.195	-0.205	-0.529	0.216	0.269	0.1	0.091	0.247	0.118	-0.645	-0.694	-0.435	0.055	-0.404	-0.015	-0.138	-0.195	-0.329	-0.89	-0.971	-1.012	-0.83	-0.944
491	0.202	-0.096	0.029	-0.037	0.721	1.045	-0.117	-0.535	0.432	-0.297	0.059	0.575	-0.311	-0.321	1.172	0.364	0.68	0.191	0.626	-0.168	-0.192	-0.149	1.514	-0.048	-0.283	-0.18	0.118	-0.285	0.807	-0.019	0.16	-0.149	0.757	-0.163	0.086	-0.393	0.198	-0.727	-0.254	-0.388	0.042	-0.261	-0.344	-0.358	-1.403	-0.656	-0.565	-0.7	-0.494
492	-0.065	-0.2	-0.103	0.328	-0.221	0.497	-0.218	-0.273	-0.153	-0.839	-0.32	-0.403	-0.112	-0.112	-0.305	0.503	0.674	0.556	0.381	-0.089	-0.099	-0.11	0.325	-0.072	-0.131	-0.418	0.156	-0.072	-0.079	-0.227	0.301	-0.375	0.52	-0.042	0.355	-0.257	0.119	-0.44	-0.169	-0.353	-0.262	0.018	-0.274	0.105	-1.017	0.22	-0.075	-0.55	-0.633
493	-0.226	-0.399	-0.046	-0.186	-0.433	0.06	-0.075	-0.731	-0.307	-0.329	-0.046	-0.685	-0.552	-0.639	-0.274	0.496	0.145	0.185	0.161	-0.221	-0.208	-0.46	0.302	0.026	0.024	-0.103	-0.185	-0.117	-0.277	-0.07	0.218	-0.197	0.383	0.133	0.104	-0.449	-0.236	-0.456	-0.37	-0.45	-0.055	-0.359	-0.2	-0.41	-1.066	-0.513	-0.463	-0.829	-0.858
494	-0.486	-0.715	-0.603	-0.369	-1.165	-0.687	-0.653	-0.855	-1.056	-0.931	-0.394	-1.168	-0.956	-0.751	-1.285	0.175	-0.066	-0.002	-0.641	-0.493	-0.632	-0.637	-0.626	-0.532	-0.725	-0.613	-0.809	-0.648	-0.818	-0.638	-0.204	-0.406	-0.27	-0.164	-0.406	-0.729	-0.887	-0.954	-0.616	-0.892	-0.381	-0.905	-0.628	-0.72	-1.171	-1.387	-1.292	-0.968	-1.34
495	-0.101	-0.478	-0.035	-0.146	-0.779	-0.07	-0.389	-0.458	-0.53	-0.409	-0.177	-0.643	-0.58	-0.44	-0.797	0.537	0.235	0.046	-0.192	-0.311	-0.296	-0.316	-0.221	-0.163	0.019	-0.219	-0.283	-0.297	-0.777	-0.166	-0.018	-0.3	-0.048	-0.007	-0.045	-0.898	-0.827	-0.6	-0.338	-0.29	-0.121	-0.066	-0.273	-0.658	-0.703	-0.646	-0.621	-0.727	-0.764
496	-0.248	-0.469	-0.004	-0.212	-1.078	0.07	-0.179	-0.728	-0.737	-0.889	-0.214	-0.693	-0.29	-0.185	-0.582	0.573	-0.097	-0.27	-0.625	-0.215	-0.385	-0.359	-0.588	-0.275	-0.54	-0.681	-0.177	-0.438	-0.354	-0.427	-0.089	-0.109	-0.32	0.14	-0.233	-0.713	-0.82	-0.525	-0.107	-0.649	0.268	-0.12	-0.566	0.551	0.164	-0.213	-0.384	-0.331	-0.362
497	-0.037	0.064	2.807	0.123	-1.093	0.485	-0.222	0.556	-1.733	-0.225	-0.36	-0.114	2.485	0	0.49	null	null	0.778	-0.257	1.585	0.835	0.656	1.287	-0.066	-0.061	-0.73	null	-0.184	-0.471	-0.124	-0.244	0.046	-0.117	0.022	0.556	-0.268	-1.244	-0.686	0.276	-0.585	5.585	-0.057	-0.848	0.675	0.322	-0.087	0.445	-0.459	0.529
498	-0.709	-0.161	-0.218	-0.436	-0.616	-0.355	-0.099	-0.559	-0.39	-0.028	-0.261	-0.766	-1.075	-1.278	-1.362	-0.299	0.04	-0.594	-1.048	-0.29	-0.142	-0.611	-0.19	-0.102	-0.12	-0.201	-0.126	-0.224	-0.511	-0.578	-0.029	-0.249	-0.456	-1.09	0.249	-1.051	-1.394	-0.239	0.213	-0.418	-0.109	0.194	-0.346	-0.447	-1.024	-1.261	-1.175	-1.184	-1.237
499	-0.192	-0.162	0.248	-0.004	-0.509	0.011	-0.176	0.173	-0.45	0.025	0.248	0.005	-0.345	-0.224	0.142	0.544	0.717	0.647	-0.118	-0.185	0.342	-0.16	0.49	0.311	0.492	0.159	0.028	0.174	-0.266	-0.082	0.291	0.076	0.345	0.25	0.25	-0.198	-0.61	-0.264	0.091	0.059	0.044	-0.086	0.05	-0.342	-0.861	-0.096	0.037	-0.104	-0.429
500	-0.114	-0.036	0.228	0.114	-0.687	-0.17	0.017	-0.524	-0.62	-0.193	-0.072	-0.54	0.025	-0.479	-0.727	0.338	0.269	-0.053	-0.267	-0.508	0.022	-0.321	-0.275	-0.015	0.023	-0.271	0.088	0.035	-0.466	-0.183	0.363	-0.175	0.078	-0.294	0.176	-0.391	-0.896	-0.503	0.004	-0.316	0.217	0.084	-0.014	0.414	-0.043	0.055	0.131	0.133	-0.01
501	0.046	-0.464	-0.314	-0.217	-0.817	-0.251	-0.015	-0.188	-0.76	-0.599	-0.219	1.236	-0.623	0.521	-0.76	0.351	0.173	0.022	-0.377	-0.323	-0.173	-0.291	-0.19	0.038	-0.307	-0.483	-0.019	-0.313	-0.685	-0.502	0.054	-0.302	-0.19	-0.242	-0.107	-0.253	-0.567	0.059	-0.213	-0.492	0.532	-0.412	0.503	0.482	0.045	-0.679	-0.735	-0.397	-0.201
502	-0.093	0.026	-0.277	0.061	-0.707	0.125	0.044	-0.207	-0.593	-0.817	0.097	-0.702	-0.507	-0.46	0.041	0.306	0.829	0.556	0.581	-0.037	-0.084	-0.194	0.104	-0.035	-0.021	-0.289	0.055	0.087	-0.405	-0.194	-0.244	0	0.125	0.387	0.053	-0.527	0.013	-0.438	-0.109	0.03	0.098	-0.072	-0.064	0.266	-0.319	-0.282	-0.057	-0.213	-0.224
503	-0.209	-0.421	-0.193	-0.27	-0.71	-0.058	-0.057	-0.542	-0.685	-0.892	-0.172	-0.548	-0.252	-0.34	-0.291	-0.51	-0.587	-0.398	-0.592	-0.417	-0.361	-0.187	-0.194	-0.189	-0.021	-0.391	0.17	-0.459	-0.841	-0.677	-0.329	-0.341	-0.511	-0.038	-0.282	-0.397	-1.112	-0.494	-0.341	-0.38	-0.095	-0.134	-0.455	-0.013	-0.264	-0.365	-0.469	-0.443	-0.34
504	-0.058	-0.403	0.002	0.027	-0.902	-0.046	0.277	-0.609	-0.482	-0.703	-0.281	-0.497	-0.239	-0.201	-0.567	0.308	0.13	-0.195	-0.553	-0.212	-0.186	-0.347	-0.299	-0.081	-0.329	-0.478	-0.053	-0.358	-0.414	-0.761	0.181	-0.074	-0.171	0.086	0.083	-0.582	-0.904	-0.566	0.101	-0.704	0.325	-0.019	-0.352	0.474	0.146	-0.169	-0.161	-0.14	-0.145
505	0.471	2.193	2.354	2.439	0.413	0.833	2.25	1.497	0.231	3.05	2.741	-0.183	0.93	0.638	0.044	1.439	2.915	2.785	0.942	0.39	2.32	1.231	0.984	0.74	2.634	1.714	2.99	1.865	0.369	1.472	2.442	1.179	0.968	1.015	2.33	1.562	0.469	0.266	2.003	1.574	0.128	2.478	1.642	-0.364	-0.3	1.746	1.749	0.558	1.021
506	-0.252	-0.353	-0.086	-0.016	-0.572	-0.029	0.069	-0.476	-0.396	-0.147	0.261	-0.616	-0.257	-0.398	-0.389	0.565	0.168	0.046	-0.251	-0.114	-0.039	0.085	0.063	0.191	-0.11	-0.402	-0.066	-0.018	-0.245	-0.274	0.168	-0.057	0.087	0.195	0.005	-0.592	-0.629	-0.276	-0.223	-0.228	0.263	0.005	-0.284	0.275	-0.083	-0.257	-0.02	-0.478	-0.497
507	-0.155	-0.548	0.572	-0.02	-0.036	-0.021	-0.304	-1.749	-0.015	-0.413	-0.06	-0.767	-0.273	-0.148	-0.477	0.506	0.425	0.78	-0.117	0.221	-0.044	-0.235	0.84	0.315	-0.12	-0.05	0.339	-0.167	0.112	0.018	0.445	-0.044	0.574	0.707	0.398	-0.306	-0.379	-0.85	-0.84	-0.227	-0.226	-0.783	-0.271	0.134	-0.439	0.464	0.25	-0.691	-0.585
508	0.161	-0.379	0.367	0.048	0.734	1.136	0.274	-0.211	0.823	-0.057	-0.254	-0.237	-0.897	-0.82	-0.066	0.721	0.506	0.423	1.268	0.02	-0.049	-0.167	1.621	0.689	0.332	0.048	0.555	0.085	1.198	0.447	0.46	-0.254	1.612	0.319	0.325	-0.391	0.742	-0.19	-0.005	-0.215	-0.323	0.215	-0.121	-0.455	-0.746	-0.075	0.108	-0.305	-0.384
509	-0.378	-0.227	-0.075	0.166	-0.624	-0.336	-0.255	-0.427	-0.475	0.135	-0.191	-0.51	-0.18	-0.424	-0.189	0.425	0.314	0.205	-0.243	0.004	-0.223	0.005	-0.204	-0.081	-0.097	-0.315	-0.087	-0.15	-0.879	-0.121	0.131	-0.279	0.013	0.38	0.421	-0.143	-0.879	-0.506	-0.206	-0.643	-0.155	-0.021	-0.396	-0.155	-1.056	-0.247	-0.229	-0.539	-0.478
510	-0.237	-0.89	-0.598	-0.153	1.323	1.331	-0.601	-0.879	0.804	-0.672	-0.517	0.287	-0.707	-0.295	0.658	0.301	-0.281	-0.223	1.629	-0.385	-0.302	-0.645	2.044	0.082	-0.261	-0.74	0.022	-0.377	1.014	-0.313	-0.385	-0.628	1.159	-0.079	-0.238	-0.448	0.612	-0.811	-0.641	-0.877	-0.263	-0.081	-1.294	-0.575	-1.656	-0.628	-0.981	-1.095	-0.847
511	0.476	-0.392	0.022	0.086	-0.155	-0.55	-0.417	0.002	0.396	0.288	1.026	-0.481	-0.756	-0.662	-1.135	-0.531	0.088	-0.56	-0.943	-0.055	-0.039	-0.078	-0.324	0.17	-0.026	-0.152	0.337	0.086	-0.51	-0.023	-0.147	0.154	-0.041	-0.028	-0.204	-0.115	-1.585	-0.156	-0.337	0.101	-0.24	-0.295	0.207	-1.163	-1.623	-0.769	-0.783	-0.619	-0.86
512	0.235	0.105	0.291	0.669	0.102	0.227	0.582	0.49	0.579	0.503	1.044	0.204	0.248	0.134	-0.232	0.24	0.811	0.745	-0.049	0.411	0.753	0.286	0.437	0.369	0.762	0.276	0.562	0.309	-0.009	0.177	0.851	0.075	0.279	0.28	0.637	0.399	-0.494	-0.093	1.081	0.249	0.376	0.915	0.75	-0.009	-0.673	0.078	0.113	0.24	0.3
513	-0.122	-0.129	0.368	0.251	-0.349	0.129	-0.082	0.021	-0.163	0.047	0.055	-0.566	-0.207	-0.151	-0.418	0.549	0.391	0.338	-0.142	-0.184	0.172	-0.155	0.29	0.148	0.062	-0.146	0.422	0.109	-0.167	-0.091	0.117	-0.081	0.149	0.032	0.077	-0.437	-0.865	-0.214	0.232	-0.058	0.288	0.019	-0.136	-0.1	-0.617	0.102	-0.033	-0.109	-0.003
514	-0.237	-0.392	-0.083	0.135	-0.391	-0.565	-0.108	-0.837	-0.609	-0.349	-0.09	-0.333	-0.041	-0.196	-0.243	0.396	0.336	0.028	-0.241	-0.289	0.105	-0.08	0.131	-0.083	-0.07	-0.244	-0.054	-0.066	-0.322	-0.346	-0.179	-0.069	0.123	-0.334	-0.191	-0.232	-0.571	-0.608	-0.02	-0.262	0.045	-0.106	-0.292	-0.052	-0.636	-0.442	-0.334	-0.271	-0.185
515	0.201	-0.618	-0.334	-0.37	-1.688	-1.095	-0.484	-0.441	-0.762	-0.639	0.26	-0.835	-0.148	-0.205	-0.62	-0.061	-0.057	-0.334	-1.165	0.416	-0.561	0.403	-1.341	-0.148	-0.694	-0.438	-0.285	-0.317	-1.678	-0.081	-0.259	-0.006	-1.277	-0.222	-0.195	-0.742	-1.659	-0.449	-0.521	-0.359	0.201	-0.356	-0.825	-0.681	-0.955	-1.28	-1.192	-0.98	-1.28
516	-0.038	-0.261	0.121	0.119	-0.677	0.018	-0.005	-0.117	-0.315	-0.069	-0.224	-0.406	-0.139	0.019	-0.087	0.22	0.493	-0.113	-0.429	0.136	0.17	0.216	0.027	0.099	0.003	-0.008	0.271	-0.014	-0.815	-0.18	-0.224	0	-0.394	-0.168	0.27	-0.301	-0.858	-0.288	0.056	-0.046	0.058	0.227	-0.028	0.262	-0.551	-0.033	-0.233	-0.025	0.165
517	0.038	0.007	0.417	0.085	-0.641	0.18	-0.081	-0.331	-0.45	-0.303	-0.096	0.068	-0.07	-0.28	0.122	0.475	0.457	0.339	-0.02	-0.18	0.024	-0.234	0.11	0.212	0.096	0.079	0.166	-0.12	-0.365	-0.045	0.271	0.013	0.312	0.037	0.197	-0.118	-0.411	-0.442	-0.144	-0.289	-0.002	0.101	-0.166	-0.328	-0.487	-0.28	0.125	-0.402	-0.475
518	-0.624	-0.585	-0.221	-0.326	-0.566	-0.637	-0.794	-0.558	-0.421	-0.115	0.117	-0.868	-0.922	-0.627	-0.47	0.144	-0.055	-0.366	-0.843	-0.453	-0.18	-0.405	-0.159	-0.49	-0.379	-0.306	0.149	-0.281	-0.792	-0.323	-0.029	-0.425	-0.35	0.136	-0.395	-0.14	-1.438	-1.009	-0.435	-0.651	-0.294	-0.615	-0.656	-1.181	-1.496	-0.969	-0.427	-1.032	-0.399
519	-0.335	-0.541	-0.129	-0.246	-0.793	-0.055	0.014	-0.752	-0.547	-0.679	-0.098	-0.386	-0.1	-0.049	-0.508	0.363	-0.197	-0.278	-0.526	-0.168	-0.389	-0.342	-0.389	-0.253	-0.641	-0.762	-0.272	-0.587	-0.164	-0.559	0.082	-0.081	-0.202	-0.027	-0.3	-0.838	-0.709	-0.415	-0.246	-0.754	0.37	-0.253	-0.428	0.536	0.163	-0.497	-0.229	-0.305	-0.413
520	-0.184	0.079	0.014	0.255	-0.278	0.503	0.663	0.182	-0.01	0.302	0.737	-0.222	-0.418	-0.065	-0.093	0.411	1.57	0.348	0.547	0.168	0.168	0.046	0.621	0.509	0.512	-0.014	1.285	0.125	0.019	-0.012	0.3	0.275	0.348	1.063	-0.2	0.136	-0.385	0.005	0.284	0.182	0.231	0.317	0.486	-0.351	-0.131	-0.195	-0.168	-0.246	0.048
521	-0.207	-0.523	0.262	-0.175	-0.457	0.054	0.082	-0.227	-0.316	-0.752	-0.108	-0.139	-0.152	0.379	-0.369	-0.062	0.218	-0.177	0.292	-0.208	-0.194	-0.275	0.478	0.284	0.158	-0.25	-0.041	0.144	-0.194	-0.402	-0.043	-0.048	0.086	0.071	-0.199	-0.381	-0.707	-0.108	0.101	-0.054	-0.051	-0.028	-0.343	-0.541	-0.742	-0.655	-0.386	-0.671	-0.535
522	-0.051	0.175	0.515	0.379	0.045	0.339	0.058	0.819	-0.168	0.246	0.458	-0.281	-0.163	-0.236	-0.207	0.609	1.124	0.527	0.214	0.236	0.503	0.695	0.43	0.35	0.341	0.13	0.835	0.272	-0.151	-0.021	0.391	0.14	0.199	0.438	0.185	-0.541	-0.299	-0.074	0.08	0.224	0	-0.026	0.087	0.587	-0.155	0.705	0.512	0.434	0.364
523	-0.065	-0.362	-0.106	-0.234	-0.081	0.092	-0.201	-0.752	-0.715	-0.649	-0.46	-0.365	-1.002	-0.642	-0.565	0.365	0.095	0.135	0.441	-0.367	-0.284	-0.289	0.493	0.002	0.017	-0.228	-0.393	-0.312	-0.478	-0.37	-0.215	-0.247	0.605	-0.067	-0.131	-0.432	-0.22	-0.265	-0.256	-0.36	-0.26	-0.436	-0.279	-0.869	-1.224	-0.734	-0.923	-0.857	-1.095
524	-0.142	-0.208	0.051	-0.314	-0.814	-0.311	0.211	0.032	-0.357	-0.494	0.2	-0.313	0.069	0.217	-0.414	0.233	0.332	-0.353	-0.371	-0.029	-0.134	-0.334	-0.096	0.039	0.043	-0.298	-0.129	-0.13	-0.535	-0.318	0.11	-0.091	-0.021	-0.251	0.315	-0.497	-0.816	-0.179	0.224	-0.022	0.049	0.173	-0.186	-0.461	-0.858	-0.413	-0.582	-0.572	-0.67
525	-0.07	-0.357	0.571	0.186	-0.547	0.081	0.413	-0.035	-0.03	-0.015	0.734	-0.213	0.059	0.153	0.085	0.442	0.553	-0.101	-0.043	0.16	0.083	0.168	0.368	0.242	0.177	0.006	0.578	-0.128	-0.103	-0.206	0.156	0.122	0.314	0.115	0.431	-0.288	-0.666	-0.016	0.378	-0.04	0.39	0.009	-0.21	0.128	-0.334	0.017	-0.066	0.177	-0.04
526	-0.08	-0.497	0.051	-0.42	-0.329	-0.019	-0.1	-0.45	-0.656	-0.767	-0.2	-0.183	-0.416	-0.297	-0.219	0.31	0.083	-0.084	-0.191	0.386	-0.315	0.281	0.22	0.011	-0.261	-0.497	-0.132	-0.298	-0.637	-0.317	-0.115	-0.249	-0.167	0.318	-0.304	-0.406	-0.649	-0.441	-0.628	-0.39	-0.169	0.15	-0.277	0.639	-0.197	-0.674	-0.664	-0.862	-0.488
527	-0.927	-1.333	-0.793	-1.13	-1.597	-1.373	-1.22	-0.404	-1.374	-1.024	-0.898	-1.862	-1.206	-0.951	-1.731	-1.076	-0.391	-0.599	-0.799	0.012	-1.084	0.576	-0.85	1.299	-1.081	-0.887	0.852	0.491	-1.174	-1.159	-1.118	-1.187	-0.549	-0.836	-1.489	-2.093	-1.434	-0.701	-1.107	0.812	-0.527	-1.328	-0.327	-1.242	-1.734	-1.553	-1.575	-1.246	-1.278
528	-0.042	-0.164	0.421	0.182	-0.607	0.064	0.218	-0.168	-0.287	-0.278	-0.11	-0.525	-0.175	-0.255	-0.145	-0.292	-0.232	-0.363	-0.26	-0.062	-0.05	-0.024	0.012	0.223	0.11	-0.073	0.231	0.163	-0.266	-0.422	0.053	-0.064	-0.144	-0.352	-0.189	-0.501	-0.736	-0.132	0.14	-0.114	0.326	-0.028	-0.287	-0.506	-0.563	-0.301	-0.379	-0.612	-0.191
529	0.019	-0.559	-0.109	-0.313	-0.397	-0.218	-0.357	-0.331	-0.488	-0.324	-0.095	-0.155	0.007	0.045	-0.127	0.249	0.183	-0.151	-0.163	0.087	-0.336	-0.123	0.219	0.086	-0.216	-0.318	0.142	-0.191	-0.071	-0.391	0.014	-0.104	0.129	0	0	-0.572	-0.841	-0.377	-0.301	-0.363	-0.117	-0.377	-0.265	-0.114	-0.654	-0.174	-0.315	-0.586	-0.247
530	0.091	-0.428	-0.015	0	-0.392	-0.231	-0.305	-0.291	-0.173	-0.317	0.241	-0.343	0.308	-0.109	0.363	0.484	0.054	0.293	-0.437	-0.36	-0.028	-0.24	0.155	0.113	0.052	-0.473	0.705	-0.086	-0.286	-0.096	0.431	0.104	0.323	0.255	0.19	-0.162	-0.733	-0.148	-0.359	-0.116	0.785	-0.031	0.051	0.304	-0.281	0.351	0.31	0.209	0.13
531	-0.298	0.7	0.618	1.06	-0.644	-0.264	0.776	-0.177	-0.243	1.361	1.13	-0.723	0.918	0.062	-0.567	0.765	1.042	0.52	-0.226	-0.246	0.836	-0.127	-0.191	0.964	0.727	0.288	0.757	0.75	-0.371	-0.162	0.6	0.533	-0.021	0.839	0.882	0.105	-0.732	-0.104	0.96	0.587	0.921	0.614	0.829	0.109	-0.315	0.766	0.91	0.376	0.375
532	-0.184	-0.635	-0.464	-0.293	-1.172	-0.609	-0.717	-0.416	-0.954	-0.431	-0.22	-0.958	-0.549	-0.661	-1.206	0.2	-0.046	0.149	-0.812	0.003	-0.114	-0.425	-0.482	-0.226	-0.186	-0.444	-0.045	-0.128	-1.098	-0.269	0.151	-0.038	-0.39	0.282	0.085	-0.648	-1.193	-0.477	-0.412	-0.407	-0.374	-0.251	-0.263	-0.363	-1.073	-0.374	-0.534	-0.741	-0.569
533	-0.15	-0.625	-0.358	-0.27	-0.443	-0.783	-0.095	-0.43	-0.801	-0.319	-0.219	-0.509	-0.198	0.016	-0.793	0.671	0.469	0.562	-0.324	-0.148	-0.062	-0.147	-0.105	-0.408	-0.284	-0.383	-0.395	-0.369	-0.695	-0.268	0.034	-0.125	0.166	0.58	1.483	-0.354	-0.763	-1.06	0.581	-0.222	0.151	0.374	-0.347	-0.422	-1.178	0.098	-0.197	-0.37	-0.142
534	0.75	0.455	0.459	0.206	0.561	0.585	0.453	0.939	0.155	0.234	0.188	0.085	-0.101	-0.211	0.512	2.17	null	1.445	4.087	1.555	0.472	1.196	1.562	-0.618	0.865	-0.44	null	-0.367	-0.085	0.047	0.047	-0.515	0.306	0.778	0.944	0.826	0.632	-0.697	1.138	-0.946	-0.37	-0.076	0.814	1.263	0.352	0	-0.107	-0.032	1.358
535	-0.085	-0.16	0.277	0.18	-0.507	-0.266	0.075	-0.157	-0.551	0.304	-0.02	-0.494	0.149	0.274	-0.112	0.66	0.773	0.525	-0.042	-0.247	-0.089	-0.218	-0.147	-0.105	0.212	0.03	0.581	0.119	-0.545	-0.14	0.39	0.067	-0.02	0.415	0.157	-0.554	-1.01	-0.374	-0.414	-0.244	0.101	0.1	-0.138	-0.611	-1.199	-0.488	-0.499	-0.61	-0.88
536	-0.304	-0.242	-0.215	0.128	-0.397	-0.237	-0.282	-0.2	-0.342	-0.252	-0.113	-0.76	-0.303	-0.442	-0.821	0.403	0.471	0.238	-0.044	0.686	0.166	0.35	0.136	0.07	0.061	0.042	0.3	0.152	-0.529	-0.338	0.278	-0.357	0.18	-0.271	0.111	-0.637	-1.054	-0.297	-0.117	-0.043	0.605	-0.239	-0.304	-0.598	-1.118	-0.355	-0.25	-0.375	-0.562
537	-0.397	-0.09	-0.102	-0.008	-0.129	-0.422	-0.17	-0.605	-0.404	-0.055	-0.373	-1.084	-0.981	-1.905	-1.284	-0.07	0.665	0.051	-0.552	-0.729	0.241	-0.784	0.039	0.186	0.292	0.141	0.262	0.367	-0.445	-0.108	0.344	-0.22	0.08	-0.879	0.366	-0.816	-1.283	-0.355	0.151	-0.197	-0.653	-0.039	0.197	-1.356	-1.778	-1.545	-1.321	-1.267	-1.531
538	-0.327	-0.453	0.239	0.282	-0.179	-0.266	-0.23	-0.697	-0.147	-0.308	-0.012	-0.444	-0.575	-0.11	-0.661	0.429	0.346	0.154	-0.09	0.013	0.011	-0.072	0.222	-0.122	-0.036	-0.162	0.072	-0.264	-0.271	-0.379	0.135	-0.084	0.041	-0.345	0.226	-0.351	-1.046	-0.485	-0.14	-0.26	-0.07	-0.197	-0.499	-0.276	-1.348	-0.281	-0.335	-0.259	-0.417
539	-0.273	-0.423	-0.009	0.041	-0.497	0.236	0.171	-0.233	-0.166	-0.278	-0.01	-0.133	-0.129	-0.157	-0.102	0.291	0.13	0.045	-0.174	-0.219	-0.117	-0.423	0.244	0.003	-0.194	-0.503	-0.081	-0.355	-0.117	-0.578	0.152	-0.012	0.046	0.11	0.29	-0.877	-0.749	-0.434	0.121	-0.48	0.397	0.212	-0.181	0.412	-0.225	-0.09	-0.043	-0.209	-0.293
540	0.03	-0.435	-0.03	-0.047	0.032	0.682	-0.345	-0.152	0.259	-0.575	-0.22	-0.175	-0.545	-0.314	-0.16	0.614	0.306	0.304	0.443	0.091	-0.2	-0.11	0.775	0.345	-0.043	-0.277	-0.034	-0.069	0.486	-0.087	0.075	-0.267	0.84	0.025	-0.029	-0.335	-0.151	0.051	-0.083	0.046	0.117	-0.171	-0.366	-0.486	-0.924	-0.832	-0.617	-0.677	-0.37
541	-0.174	-0.304	0.148	0.016	-0.404	0.202	-0.061	-0.077	0.016	0.09	-0.064	-0.385	-0.476	-0.327	-0.062	0.105	0.398	0.065	0.116	-0.085	-0.029	-0.108	0.107	0.219	0.004	-0.076	0.266	-0.007	-0.247	-0.322	0.03	0.062	0.215	0.165	-0.025	-0.409	-0.353	-0.114	0.236	-0.136	0.342	0.237	0.02	-0.476	-0.666	-0.332	-0.288	-0.43	-0.353
542	0.001	-0.11	0.013	0.115	-0.648	0.138	1.145	-0.005	-0.37	-0.013	0.378	-0.296	0.032	0.148	-0.386	0.409	0.309	-0.141	-0.372	0.196	0.123	0.166	0.11	0.15	0.101	-0.179	-0.106	-0.042	-0.228	-0.213	0.24	-0.155	-0.149	0.116	0.098	0.034	-0.807	0.222	1.062	-0.083	0.567	0.458	-0.079	0.858	0.327	-0.328	-0.326	0.341	0.176
543	0.102	0.239	0.423	0.556	0.009	0.355	0.275	-0.102	0.01	0.402	0.427	0.129	1.184	1.106	0.272	0.532	0.527	-0.123	0.181	0.007	0.457	0.139	0.369	0.285	0.283	0.101	1.356	0.147	-0.257	-0.125	0.135	-0.021	0.189	-0.187	0.466	-0.071	-0.013	0.227	0.756	0.135	0.195	0.235	0.301	0.415	-0.628	-0.217	-0.27	-0.177	-0.201
544	null	-2.222	16.61	-2	-1.585	-1	null	null	null	-2	-3.585	null	null	0.585	3.459	null	null	null	null	null	-3	null	1	null	-0.305	0.737	null	null	null	-1	2.322	1.248	-2.322	null	null	16.61	null	null	null	null	null	0.678	null	4.807	1.97	16.61	5.044	0.637	null
545	null	null	-3	-3.17	0.848	null	null	-4.585	-1.807	16.61	null	0.415	-2.807	1.263	0.737	16.61	null	-0.415	null	null	-0.415	null	null	-2.611	null	null	-0.348	null	null	null	0	null	null	null	null	null	null	null	null	1	null	null	-5.426	-0.222	null	null	-2.585	null	0.263
546	null	null	-2.415	-1.115	-2	null	null	null	-1.17	0.7	0	0.029	null	16.61	0.459	null	null	0.222	null	2.322	null	-2.322	-1.678	-3.17	-1	-2.222	-3.248	0.585	null	null	-1	null	-2.807	0.585	null	null	null	-3.17	null	-0.193	null	-5.492	null	null	null	6.109	null	null	null
547	null	null	null	-0.848	16.61	null	null	null	-1	0.652	1.248	-0.132	0.891	-0.054	-2.524	null	null	-1.263	1.874	null	-0.415	null	0.585	null	-0.893	null	null	null	null	null	-4.644	null	-2.807	0.848	null	null	3.459	-3.773	-2.766	null	null	null	null	null	null	-1	-3.459	-1	1.907
548	0.537	-0.126	-0.299	-0.258	-2.146	-0.417	-0.027	-0.297	-1.396	-0.815	0.061	0.193	0.617	1.066	-0.131	-0.445	-0.35	-0.251	-1.282	1.123	0.133	0.6	-0.71	-0.67	-0.191	-0.715	-0.369	-0.644	-2.014	-0.088	-0.184	-0.479	-1.228	-0.102	-0.148	-0.727	-1.845	0.214	-0.212	0.071	0.221	-0.032	0.262	2.153	1.68	0.322	0.454	1.165	1.091
549	0.575	-0.127	-0.301	-0.264	-2.025	-0.475	-0.048	-0.289	-1.452	-0.89	0.005	0.1	0.989	1.271	-0.16	-0.282	-0.408	-0.285	-1.394	1.127	0.133	0.636	-0.671	-0.724	-0.251	-0.811	-0.327	-0.692	-2.077	-0.14	-0.232	-0.496	-1.31	-0.034	-0.044	-0.743	-1.814	0.175	-0.213	0.113	0.236	-0.09	0.237	2.14	1.686	0.32	0.427	1.13	1.047
550	0.577	-0.065	-0.394	-0.249	-2.05	-0.458	-0.052	-0.248	-1.351	-0.837	0.093	0.108	0.895	1.2	-0.196	-0.252	-0.299	-0.137	-1.311	1.128	0.107	0.626	-0.711	-0.68	-0.215	-0.611	-0.344	-0.619	-1.946	-0.081	-0.151	-0.374	-1.224	0.022	-0.077	-0.762	-1.809	0.272	-0.119	0.094	0.244	-0.074	0.076	2.091	1.644	0.299	0.475	1.113	1.086
551	0.602	-0.072	-0.351	-0.25	-1.958	-0.465	-0.041	-0.372	-1.353	-0.91	0.076	0.115	0.929	1.218	-0.162	-0.172	-0.221	-0.167	-1.397	1.129	0.107	0.595	-0.741	-0.703	-0.205	-0.686	-0.363	-0.617	-1.966	-0.044	-0.108	-0.356	-1.267	0.011	-0.115	-0.882	-1.874	0.162	-0.287	0.094	0.191	-0.182	0.163	2.096	1.627	0.319	0.44	1.17	0.977
552	0.611	-0.12	-0.289	-0.296	-1.891	-0.45	-0.11	-0.329	-1.404	-0.928	0.051	0.129	0.783	1.072	-0.157	-0.269	-0.304	-0.241	-1.33	1.095	0.101	0.549	-0.772	-0.86	-0.215	-0.811	-0.309	-0.878	-2.068	-0.002	-0.199	-0.41	-1.337	0.109	-0.048	-0.811	-1.852	0.181	-0.2	0.046	0.113	-0.141	0.144	2.064	1.664	0.308	0.46	1.143	1.067
553	-0.24	-0.321	0.244	0.007	-0.077	-0.421	-0.29	-0.432	-0.034	-0.471	0.006	-0.176	0.703	0.818	0.58	-0.447	-0.088	0.103	-0.27	-0.365	-0.125	0.11	-0.107	0.108	-0.48	-0.333	-0.017	-0.142	-0.228	-0.194	-0.174	-0.284	0.09	-0.465	0.21	-0.313	-0.295	-0.671	0.022	-0.063	-0.513	0.382	-0.082	-0.745	-0.974	-0.298	-0.341	-0.355	-0.148
554	-0.019	-0.251	-0.415	0.023	-0.466	-0.258	-0.464	-0.725	-0.024	-0.195	0.204	-0.484	0.095	0.051	-0.252	0.837	0.323	0.57	0.126	-0.297	0.012	-0.398	-0.197	-0.006	-0.183	-0.212	-0.087	-0.1	-0.581	-0.118	0.441	-0.047	0.247	0.369	0.228	-0.446	-0.248	-0.579	-0.237	-0.386	-0.127	-0.277	-0.358	0.232	-0.505	-0.085	-0.026	-0.054	-0.405
555	-0.647	-0.674	-0.761	-0.314	-0.852	-0.911	-0.702	-1.131	-0.193	-0.358	0.162	-0.564	-0.29	-0.395	-0.688	-0.114	0.05	-0.124	-0.993	-0.767	-0.447	-0.599	-0.407	-0.601	-0.248	-0.257	0.579	-0.396	-0.746	-0.376	-0.048	-0.416	-0.302	0.543	0.097	-0.685	-0.67	-0.917	-0.484	-0.84	-0.561	-0.932	-0.645	0.019	-1.143	-0.399	-0.335	-0.169	-0.517
556	0.497	1.132	1.173	1.037	1.282	1.19	0.65	0.187	0.94	0.482	0.719	-0.982	0.331	-0.018	1.507	1.199	1.553	1.602	1.517	0.103	0.797	0.406	1.311	0.816	0.952	0.655	0.907	0.621	0.954	0.582	0.962	0.031	2.698	0.73	0.904	0.148	1.452	-0.08	0.288	0.277	0.063	0.634	0.571	-0.809	-1.392	0.204	0.137	-0.032	-0.257
557	0.328	1.075	-0.379	1.222	1.135	1.712	0.556	0.293	0.903	1.209	0.915	1.357	1.205	0.458	1.641	null	null	3.528	2.562	0.756	1.585	1.447	2.178	0.813	0.032	0.842	null	1.089	0.528	0.828	1.244	0.248	1.798	1.598	1.105	0.78	0.737	0.046	0.755	0.138	0.737	0.874	-0.17	-0.436	-1.07	0.528	0.255	-0.054	1.072
558	0.436	0.27	0.454	0.996	0.934	1.041	0.185	0.045	1.543	0.566	1.084	0.674	-0.016	0.128	0.713	0.948	0.87	1.311	1.48	0.538	0.625	0.395	1.489	1.01	0.413	0.396	0.442	0.573	0.845	1.039	1.376	0.679	1.405	1.065	1.23	0.793	1.303	0.027	0.562	0.452	0.324	0.547	0.642	-0.441	-0.825	-0.231	-0.203	0.153	0.006
559	1.585	0.234	0	2.807	0.933	2.459	2.459	null	0.881	3.273	0.507	0.023	1.969	1.661	0.736	2.193	null	null	null	0.273	0.585	1.807	1.363	4.285	0.131	0.129	null	-0.5	1.044	0.706	2.032	0.363	0.874	null	2.737	0.862	null	null	1.392	null	2.322	null	null	-1.193	-3.17	1.896	-0.337	0	-0.918
560	0.742	1.686	1.839	1.97	1.633	1.121	0.548	0.917	2.178	1.256	2.004	0.739	0.426	2.107	1.278	1.29	1.503	1.955	0.873	0.39	2.047	0.61	1.355	1.69	0.463	0.555	1.572	1.56	0.984	2.359	1.712	1.567	1.297	0.77	2.871	1.133	0.204	0.03	0.536	1.173	0.674	2.026	1.115	-0.28	-0.86	0.996	0.779	0.655	0.302
561	0.375	0.353	-0.01	0.421	-0.078	-0.515	-0.727	-0.943	-0.265	0.162	0.384	-0.222	-0.064	-0.576	-0.003	1.442	1.576	0.985	1.247	-0.139	0.278	-0.126	-0.248	-0.371	0.134	0.133	0.125	0.06	-0.72	-0.337	0.331	0.102	0.499	0.948	0.449	0.65	0.37	-0.687	-0.071	-0.272	-0.098	-0.758	-0.16	-0.103	-0.944	0.179	-0.04	0.399	0.611
562	-0.284	null	null	2.087	null	0.222	-0.082	-0.858	1.737	1	-0.206	0.012	0.129	0.201	0.925	null	null	null	null	null	null	null	16.61	null	-0.585	1.087	1.193	2	-0.503	0.383	-0.72	0.112	0.333	null	null	null	0.503	-1.778	-0.515	0.263	3.322	-0.415	-1.396	-0.222	-0.778	0.83	0.893	0	1.248
563	-0.633	-0.729	2.279	2.711	-1.014	-0.426	-0.437	1.689	-0.202	-0.271	4.556	-0.362	-0.04	0.723	0.009	-0.205	0.011	3.094	-0.591	-0.816	-0.641	2.3	-0.277	0.891	-0.083	-0.238	0.538	0.522	-0.887	-0.106	-0.049	1.814	-0.381	1.077	-0.15	3.601	-0.821	0.079	-0.448	1.918	-0.559	-0.024	2.979	-0.728	-1.155	-0.31	-0.209	0.487	0.196
564	0.399	1.372	null	null	1.222	-0.087	-0.556	null	0.372	-1	2.496	-0.574	-0.218	-0.241	-0.165	null	null	null	null	null	2.322	1.531	null	0.84	0.401	0.254	null	0.72	0.231	0.807	0.152	0.858	0.524	3.7	1.737	null	-4.087	null	0.585	0.193	2.441	0	0	-1	null	-2.585	-1.459	0.184	1.415
565	0.4	-0.634	-0.144	-0.328	-1.334	-0.318	-0.437	0.176	-0.883	-0.252	0.158	-0.428	0.255	0.489	-0.372	0.35	-0.112	0.368	-1.025	0.757	-0.281	0.773	-1.087	-0.121	0.007	-0.442	0.079	-0.26	-1.112	-0.214	-0.236	-0.497	-0.69	0.323	-0.231	0.356	-1.533	-0.301	-0.409	-0.042	-0.223	-0.216	-0.714	1.085	0.625	0.254	0.163	0.672	0.638
566	0.315	7.389	5.762	6.476	0.423	0.359	7.325	4.741	0.485	7.965	6.549	0.036	0.111	0.136	-0.337	0.7	7.477	5.605	0.581	0.144	7.668	0.333	0.997	0.598	7.044	7.026	6.474	6.169	0.393	0.085	7.69	0.008	1.123	0.833	7.377	4.917	0.359	-0.594	7.981	5.223	0.207	7.91	5.286	0.127	-0.442	6.112	6.263	5.153	4.916
567	1.142	2.441	3.046	1.273	-0.726	0.394	4.28	1.523	-1.394	2.731	1.172	-0.334	-0.114	0.253	0.228	1.135	3.601	2.009	0.415	1.159	2.286	1.032	0.2	-0.107	3.672	2.236	5.158	1.575	-0.758	-0.343	2.687	-0.254	-0.077	-0.049	2.835	1.263	-1.096	-0.585	4.26	2.533	-0.547	4.364	2.065	0.857	0.167	1.052	1.42	0.619	0.585
568	-0.176	-0.22	0.043	-0.064	-0.652	-0.025	0.128	-0.728	-0.298	-0.389	-0.04	null	null	16.61	16.61	0.913	0.341	0.039	-0.288	-0.346	-0.208	-0.347	-0.388	-0.262	-0.353	-0.132	-0.095	-0.347	-0.462	-0.448	0.486	0.076	-0.11	0.432	-0.095	-0.328	-0.603	-0.52	0.045	-0.628	0.336	-0.119	-0.476	0.694	0.295	-0.159	-0.223	-0.409	-0.337
569	-0.202	0.183	0.075	0.086	0.07	-0.069	0.207	-0.206	0.549	0.729	0.483	0	5.574	0.293	0.224	-0.082	0.803	0.074	0.102	0.14	0.34	0.469	0.051	0.445	0.491	0.523	0.561	0.444	-0.229	0.311	0.434	0.181	0.293	0.115	0.888	0.263	-0.707	-0.042	0.382	0.263	0.619	0.261	-0.068	-0.741	-0.848	0.56	0.517	-0.125	-0.156
570	0.724	1.03	-0.287	0.965	1.158	0.042	1.064	-0.644	0.28	0.922	0.241	0.311	1.051	0.317	0.959	null	null	null	null	0.429	1.322	0.188	1.341	0.778	1.063	0.346	2.295	0.381	0.485	0.248	1	0.5	0.377	null	1.037	2.322	null	0.282	1.485	0.562	-0.594	0.681	-0.844	0.562	0.515	0.851	0.791	0.835	-0.216
571	0.039	-0.402	-0.272	-0.3	-0.742	-0.338	-0.03	0.555	0.009	0.113	0.362	-0.288	-0.256	0.222	-0.632	0.363	0.117	-0.261	-1.146	0.702	-0.302	0.743	-0.082	0.1	-0.097	-0.091	0.227	-0.106	-0.575	0.165	-0.149	0.568	-0.664	0.816	0.048	0.912	-1.473	0.395	0.226	0.263	-0.066	0.055	0.085	-1.197	-1.819	-0.633	-0.813	-0.872	-0.917
572	0.959	-0.501	-0.252	-0.092	-0.18	-0.509	-0.267	0.078	-0.022	-0.29	0.278	-0.868	-0.85	-0.046	-0.476	0.4	0.047	-0.437	-0.299	0.548	-0.304	0.015	-0.335	-0.401	-0.357	-0.695	-0.284	-0.617	-1.329	-0.066	-0.589	0.142	-0.224	0.001	-0.36	-0.203	-0.819	-0.011	-0.333	0.168	-0.38	-0.272	0.161	-0.786	-1.202	-0.646	-1.02	-0.543	-0.826
573	-0.306	-0.075	-0.158	-0.168	-1.145	-1.483	-0.642	-0.419	-0.759	0.215	0.559	-1.427	-0.683	-0.801	-2.074	0.374	0.497	0.286	-1.092	-0.45	-0.378	-0.248	-1.119	-0.306	-0.363	-0.394	-0.15	-0.394	-1.537	-0.503	-0.322	-0.527	-0.756	0.31	-0.217	0.019	-1.907	-0.761	-0.428	-0.006	-0.501	-0.365	-0.112	-1.268	-1.806	-1.294	-1.526	-1.208	-1.5
574	0.212	-0.44	-0.349	-0.35	-1.475	-0.68	-0.255	0.618	0.352	0.15	1.152	-0.864	-0.694	-0.322	-2.356	-0.146	0.357	-0.485	-1.574	-0.258	-0.162	0.569	-1.078	-0.17	-0.155	-0.218	0.094	-0.143	-1.509	-0.077	-0.042	-0.125	-1.063	0.593	-0.093	0.674	-2.337	0.049	-0.012	0.367	-0.05	-0.268	0.115	-0.711	-1.242	-0.921	-1.188	-0.735	-0.813
575	-0.135	-0.226	-0.495	0.016	-0.522	-0.445	-0.317	0.188	1	0.187	0.604	-0.959	1.466	-0.625	-0.166	0.871	1.1	0.017	-0.239	-0.506	-0.039	-0.173	0.178	0.835	-0.131	0.037	0	0.063	0.454	0.419	-0.006	0.119	0.945	0.372	0.477	0.585	-0.067	-0.417	0.052	0.388	-0.234	-0.127	-0.07	-0.601	-1.207	-0.327	-0.549	-0.76	-0.593
576	0.211	0.093	-0.172	-0.138	-0.169	0.011	-0.359	0.442	-0.086	0.416	-0.262	0.187	0.967	0.011	0.953	0.7	1.053	0.183	-0.091	0.204	0.299	0.3	0.254	0.902	0.01	0.311	0.478	0.828	-0.176	0.367	-0.055	0.202	-0.239	1.015	0.178	0.292	-1.36	0.296	-0.085	0.131	-0.219	0.022	0.342	-2.058	-2.982	-1.038	-1.2	-1.489	-1.025
577	0.478	-2.158	-1.486	-1.938	4.798	4.113	-1.871	-2.557	3.874	-1.989	-2.122	-1.358	-1.404	-2.208	3.932	-1.653	-1.374	-1.655	4.267	-0.53	-1.821	-2.599	5.014	1.576	-0.852	-1.144	-0.668	-1.016	3.808	-0.208	-1.325	-2.119	3.318	-2.272	-1.368	-2.232	3.13	-0.592	-1.314	-2.237	-2.647	-2.594	-2.862	-2.3	-2.344	-2.162	-2.433	-2.429	-2.207
578	0.192	-0.012	0.242	-0.045	3.273	3.08	1.528	-0.428	2.728	0.491	-0.089	0.498	1.245	0.194	0.713	-0.259	0.732	-0.556	3.273	-0.275	0.496	-1.129	3.802	0.799	1.03	-0.116	1.716	-0.101	2.529	-0.318	0.264	-1.246	2.535	-1.263	0.803	-0.087	2.168	-0.101	1.045	-0.185	-0.392	1.355	0.255	-1.279	-2.305	-0.24	-0.348	-1.025	-0.745
579	-0.037	-0.205	-0.032	-0.126	-0.748	-1.1	-1.029	-0.508	-0.728	0.503	0.635	0.196	0.235	0.043	1.104	0.418	0.27	0.526	-0.669	-0.455	-0.419	0.16	-0.431	-0.533	-0.481	-0.037	0	-0.108	-0.711	-0.159	-0.119	-0.501	-0.214	0.197	0.384	0.126	-1.222	-0.819	-0.459	0.052	-0.504	-0.23	-0.378	-0.688	-1.203	-1.525	-1.609	-1.056	-1.4
580	-0.526	-0.9	-0.262	-0.439	0.083	-0.025	-0.458	-0.919	-0.007	-0.422	-0.404	1.09	-0.076	-0.065	0.508	-0.728	-0.145	-0.451	0.311	-0.735	-0.517	-0.488	0.63	0.048	-0.624	-0.706	-0.427	-0.553	-0.047	-0.304	-0.502	-0.783	0.378	-0.386	-0.057	-0.628	-0.336	-0.736	-0.286	-0.698	-0.266	-0.187	-0.307	-1.584	-2.135	-0.445	-0.584	-0.758	-0.686
581	-0.46	-0.702	-0.762	-0.706	-1.843	-0.844	0.222	-0.231	-0.615	-0.322	0.539	-0.514	0.39	0.372	-0.908	-1.218	-0.247	-0.671	-1.802	1.016	-0.182	1.085	-0.792	-0.115	-0.201	-0.546	-0.088	-0.633	-1.751	-0.015	-0.02	-0.114	-1.378	-0.604	0.143	0.172	-2.064	-0.108	0.27	0.008	0.288	0.159	-0.547	0.833	0.318	0.448	0.403	0.431	0.319
582	-0.528	-0.595	-0.669	-0.275	-1.41	-0.739	0.325	-0.279	-0.358	-0.138	0.808	-0.396	0.045	-0.551	0.38	0.184	0.012	-0.899	-3.4	0.987	0.163	1.035	-0.484	0.118	-0.266	-0.276	0	-0.234	-1.559	0.307	0.428	0.014	-0.703	-0.386	0.082	0.558	-1.194	-0.353	0.46	-0.029	0.41	-0.042	-0.452	0.911	0.563	0.607	0.468	0.468	0.503
583	0.524	1.114	0.973	1.266	0.267	0.457	0.87	0.508	-0.037	1.037	0.465	0.104	1.828	0.196	0.759	0.994	1.66	1.295	0.518	0.112	0.837	-0.091	0.888	0.519	0.835	0.494	0.913	0.51	-0.025	-0.174	1.062	-0.322	0.559	0.79	1.027	0.155	0.281	0.065	1.017	0.136	0.753	0.772	0.421	0.943	0.272	0.799	0.803	0.644	0.509
584	-0.278	-0.476	-0.06	-0.216	-0.633	-1.027	-0.485	0.025	0.323	0.067	1.001	-0.538	-0.383	-0.206	-1.069	0.622	0.422	-0.011	-0.799	0.485	-0.412	0.08	-0.375	0.596	-0.704	-0.815	0.063	-0.182	-1.479	0.171	-0.517	0.206	-0.499	0.237	-0.222	0.062	-1.72	0.292	-0.485	0.357	0.518	-0.21	0.322	-0.169	-0.602	-1.189	-1.289	-0.47	-0.528
585	0.169	0.157	0.323	0.451	-0.4	-0.425	0.035	-0.245	-0.484	0.387	0	0.751	1.435	1.127	0.419	1.199	0.605	0.706	0.054	-0.359	0.316	-0.037	0.034	-0.245	-0.002	-0.417	-0.009	-0.307	-0.769	-0.204	0.079	-0.376	0.006	0.285	0.354	-0.598	-0.527	-0.263	0.182	-0.08	0.406	0.506	0.176	0.422	-0.154	0.243	0.382	0.335	0.3
586	0.354	1.804	1.706	1.901	-0.92	0.073	1.735	2.478	1.056	2.637	3.246	0.676	1.759	1.244	-0.238	3.042	3.524	3.723	-0.586	0.405	1.512	1.88	-0.599	-0.442	2.241	2.306	2.089	2.184	-1.079	1.024	1.605	1.265	-0.255	1.847	1.488	1.19	-1.326	2.163	1.648	2.402	0.249	1.041	1.886	0.088	-0.355	1.965	1.945	1.797	1.679
587	-0.301	-0.701	-0.855	-0.556	-2.205	-1.495	-0.973	-0.713	-0.881	-0.541	0.134	-1.501	-1.183	-1.006	-2.295	0.309	0.254	0.252	-1.857	0.3	-0.557	-0.427	-1.667	-1.134	-0.684	-0.49	-0.762	-0.64	-2.249	-0.717	-0.524	-0.413	-1.592	-0.174	-0.092	-0.992	-2.418	-1.278	-0.615	-0.948	-0.477	-0.623	-0.941	-1.358	-1.724	-0.966	-0.975	-0.983	-1.095
588	-0.063	0.663	0.758	0.858	-0.489	-0.726	0.143	0.304	-0.123	0.726	0.881	-0.723	0.215	-0.406	-1.087	1.017	0.808	0.264	-0.936	-0.268	0.506	-0.418	-0.552	0.38	0.62	0.327	1.04	0.6	-0.834	-0.29	0.186	-0.046	-0.632	-0.091	0.367	-0.161	-1.189	-0.142	0.437	0.119	0.674	0.584	0.73	-0.486	-1.094	-0.194	-0.181	0.018	-0.238
589	0.417	-1.098	-1.306	-1.291	3	3.092	-0.508	-2.182	2.692	-1.107	-2.167	4.204	-0.585	-0.994	4.082	-1.253	-0.827	-0.964	3.534	0.076	-0.499	-1.618	3.765	1.751	-1.193	-1.001	-0.656	-0.614	2.653	0.823	-0.5	-1.939	3.446	0.231	0.047	-1.074	2.532	-0.06	0.124	-1.653	-1.746	0.186	-1.548	-1.755	-2.292	-1.072	-1.099	-1.556	-1.83
590	0.072	-0.004	0.526	0.447	-0.146	0.165	0.118	-0.076	0.368	0.335	0.086	-0.87	-0.153	-0.506	-0.757	0.633	0.554	0.808	0.14	-0.226	-0.063	-0.245	0.263	0.283	0.062	-0.27	0.419	-0.064	-0.201	0.056	0.473	-0.154	0.333	0.411	0.347	-0.007	-0.511	-0.215	0.263	-0.231	0.302	0.174	-0.102	-0.396	-0.766	0.085	0.116	-0.031	0.047
591	-0.131	0.836	0.327	1.134	-0.285	0.254	0.351	0.64	0.305	0.536	0.872	1.731	0.701	0.196	2.901	3.833	6.248	2.507	1.17	-0.398	0.788	-0.776	0.956	0.204	0.647	0.729	1.606	0.642	-0.252	0.229	1.353	-0.132	0.445	0.781	0.874	0.336	1.3	-0.813	-0.424	-0.126	0.41	0.379	-0.468	-0.294	-0.807	-0.282	-0.423	-0.444	-0.018
592	0.23	-0.28	0.194	0.08	1.192	1.586	-0.296	-0.493	1.419	-0.097	0.159	0.275	-0.458	-0.35	2.27	0.472	0.345	-0.235	1.532	-0.52	-0.248	-0.667	1.588	1.15	-0.29	-0.335	0.06	0.045	0.94	1.66	0.066	-0.193	1.871	0.678	0.273	0.261	1.071	0.112	0.038	-0.325	-0.148	-0.146	-0.304	-0.553	-1.025	-0.183	-0.351	-0.472	-0.551
593	-0.225	-0.615	-0.229	-0.557	-0.443	-0.355	-0.214	-0.493	-0.375	-0.541	0.324	-0.731	-0.304	0.334	-0.634	0.951	0.446	0.284	-0.271	-0.219	-0.305	-0.406	-0.256	0.141	-0.307	-0.385	0.332	0.169	-0.991	-0.206	0.051	-0.228	0.01	0.678	-0.07	0.213	-0.406	-0.293	-0.083	-0.203	-0.289	-0.108	-0.392	-0.175	-0.583	-0.215	-0.472	-0.525	-0.577
594	-0.129	0.855	0.491	0.853	-0.476	-0.089	1.322	-0.184	-0.044	1.443	0.169	0.461	0.902	0.054	0.717	0.588	2.034	0.937	0.042	-0.329	1.634	-0.401	0.123	0.196	1.107	0.707	1.667	0.536	-0.347	0.154	1.46	-0.169	0.021	-0.465	3.206	0.261	-1.046	-0.707	3.135	0.267	-0.717	3.384	-0.166	-0.125	-0.485	1.284	1.289	0.553	0.148
595	-0.487	-0.486	-0.471	-0.371	-0.759	-0.82	-0.524	-0.676	-0.459	-0.036	-0.104	-0.33	-0.644	-0.653	-0.792	0.031	0.066	-0.268	-0.791	-0.555	-0.269	-0.411	-0.415	-0.247	-0.056	-0.323	-0.052	-0.365	-1.358	-0.356	-0.525	-0.409	-0.75	-0.488	-0.33	-0.652	-1.446	-0.355	-0.177	-0.243	-0.291	-0.235	-0.416	-0.412	-0.818	-0.481	-0.66	-0.535	-0.438
596	-0.454	-0.479	-0.393	-0.27	-0.644	-0.375	0.29	-0.3	-0.226	0.208	0.18	-0.01	0.528	0.324	0.67	0.413	0.102	-0.208	-0.671	-0.262	-0.154	-0.183	-0.428	0.08	0.078	-0.015	-0.017	-0.051	-0.913	-0.11	-0.135	-0.048	-0.497	-0.127	-0.008	-0.319	-1.219	-0.138	0.155	-0.078	-0.016	0.08	-0.266	-0.207	-0.468	-0.072	-0.263	-0.172	-0.311
597	-0.542	-0.04	-0.289	-0.458	-1.084	-0.824	-0.3	-0.646	-0.523	0.14	0.088	-0.337	-0.09	-0.53	-0.67	-0.269	0.387	-0.737	-0.953	-0.556	-0.278	-0.649	-0.611	-0.266	-0.053	-0.381	-0.266	-0.434	-1.322	-0.236	-0.307	-0.364	-0.677	-0.358	-0.037	-0.508	-1.646	-0.573	-0.083	-0.399	-0.302	-0.036	-0.229	0.188	-0.406	-0.265	-0.37	-0.136	-0.434
598	-0.092	-0.093	-0.346	-0.272	-0.062	-0.116	-0.412	-0.264	-0.232	-0.201	0.098	-0.302	-0.175	-0.459	0.562	0.211	0.369	-0.003	0.204	-0.615	-0.32	-0.608	0.2	-0.158	-0.276	-0.376	-0.149	-0.365	-0.473	-0.103	-0.009	-0.209	0.172	-0.134	-0.027	-0.576	-0.288	-0.227	-0.473	-0.332	-0.107	-0.327	-0.035	-0.327	-0.955	-0.378	-0.447	-0.539	-0.559
599	0.657	0.918	0.749	0.477	-0.706	-0.484	-0.031	0.318	-0.312	1.048	0.604	-0.372	0.533	-0.079	-0.017	0.34	1.717	-0.085	-0.345	-0.249	0.679	-0.547	-0.512	0.508	0.783	0.32	1.215	0.616	-1.427	0.124	0.056	0.007	-0.22	0.199	0.742	-0.128	-0.949	0.078	0.024	-0.302	-0.053	0.354	0.588	-0.588	-0.889	0.266	0.213	-0.191	-0.229
600	0.943	0.41	0.412	0.163	-0.518	-0.272	-0.261	0.301	-0.35	0.873	0.702	-0.774	-1.204	0.082	1.552	1.533	2.282	0.186	0.144	0.029	0.401	-0.181	-0.517	0.017	0.678	0.286	0.599	0.344	-0.977	0.052	0.126	-0.245	-0.098	0.778	0.632	0.466	-0.284	-0.384	0	-0.845	-0.379	0.318	-0.07	-0.059	-1.551	-0.108	-0.385	-0.645	-0.408
601	0.44	0.043	0.509	0.484	0.091	0.119	0.124	0.421	0.576	0.538	0.635	0.145	-0.033	-0.144	0.208	1.247	1.061	1.043	0.569	-0.589	0.123	0.265	0.542	0.82	0.077	0.201	0.225	0.41	0.089	0.447	0.626	0.331	0.361	1.224	0.666	0.49	-0.412	0.338	0.433	-0.138	0.485	0.393	0.194	-0.606	-0.721	-0.536	-0.285	-0.168	0.082
602	0.083	-0.286	-0.502	-0.104	-0.703	-0.693	-0.705	-0.596	-0.919	-0.373	-0.284	-0.238	0.15	0.118	-0.413	0.386	0.168	0.241	-0.201	-0.228	-0.09	-0.086	-0.018	-0.45	-0.14	-0.472	-0.065	-0.597	-1.081	-0.324	-0.314	-0.285	-0.087	0.338	-0.012	-0.408	-0.917	-0.858	-0.53	-0.837	-0.289	-0.768	-0.53	-0.51	-1.076	-0.793	-0.903	-0.698	-0.794
603	0.709	-0.407	-0.397	-0.153	3.994	3.598	-0.486	-0.678	3.402	0.014	-0.135	4.663	-0.029	-0.035	4.805	0.251	-0.147	0.039	4.215	0.613	-0.359	-0.452	5.062	1.477	-0.478	-0.378	-0.173	-0.209	3.326	0.926	0.081	-0.248	3.157	-0.058	-0.063	-0.216	2.979	0.211	-0.169	-0.331	-0.03	-0.192	-0.656	-0.094	-0.896	-0.417	-0.335	-0.352	-0.285
604	-0.059	0.141	0.243	-0.054	-0.373	-0.612	0.076	-0.02	-0.518	0.273	0.1	0.409	0.508	0.287	-0.393	0.949	0.475	0.48	-0.136	-0.021	0.048	-0.574	-0.287	0.097	-0.017	-0.183	0.207	-0.059	-0.858	-0.288	0.032	-0.155	-0.063	1.024	0.436	0.005	-0.619	-0.481	0.243	-0.228	0.296	0.427	0.174	-0.345	-0.773	-0.273	-0.308	-0.466	-0.538
605	-1.022	-1.774	-1.344	-1.387	-1.836	-2.971	-1.925	-2.902	-0.449	-1.838	-0.66	-2.28	-3.335	-2.673	-2.298	-2.819	-2.265	-2.613	-1.239	-1.183	-0.776	-2.095	-0.26	-1.032	-2.629	-2.657	-2.249	-2.354	-1.629	-1.522	-0.024	-1.381	-0.693	-1.838	0.444	-1.261	-0.803	-2.716	-0.478	-0.427	-2.396	-0.449	-1.781	-4.781	-5.047	-1.534	-1.627	-1.954	-2.411
606	0.006	-0.153	0.606	0.098	-0.838	-0.956	0.298	0.379	-0.334	-0.4	-0.123	-0.522	0.077	0.184	-0.549	0.262	0.143	0.154	-0.102	-0.358	-0.082	-0.61	-0.063	-0.177	0.183	-0.656	0.567	-0.505	-0.876	-0.655	-0.481	-0.415	-0.047	-0.312	0.341	-0.783	-0.566	0.294	0.41	0.241	0.656	0.553	0.439	-1.208	-1.716	-0.618	-0.769	-0.791	-0.874
607	-0.87	-0.98	-0.983	-0.927	-1.725	-1.506	-0.726	-0.799	-0.856	-0.421	-0.311	-0.979	-1.005	-0.942	-1.689	-0.897	-0.533	-0.642	-1.339	-0.718	-0.882	-0.593	-1.262	-0.787	-0.804	-0.975	-0.865	-1.074	-1.771	-0.773	-0.593	-1.066	-0.921	-0.22	-0.563	-0.399	-2.079	-1.347	-0.596	-0.55	-1.347	-0.442	-0.848	-1.662	-2.387	-1.427	-1.473	-1.407	-1.565
608	-0.157	-0.354	-0.301	-0.135	-0.842	-0.496	-0.524	-0.597	-0.459	-0.221	-0.083	-0.654	-0.093	-0.301	-0.464	0.279	-0.022	0.258	-0.249	-0.227	-0.135	-0.442	-0.128	-0.25	-0.492	-0.407	-0.281	-0.546	-0.894	-0.329	-0.05	-0.281	-0.074	0.323	0.07	-0.266	-0.46	-0.753	-0.305	-0.464	-0.561	-0.241	-0.511	-0.857	-1.007	-0.464	-0.437	-0.719	-0.468
609	-2.519	-1.4	-1.084	-0.974	-2.283	-2.025	-0.909	-2.192	-2.691	-0.708	-1.659	-1.025	-0.936	-1.644	-1.372	-2.04	-1.368	-1.09	-2.453	-2.815	-1.706	-2.175	-2.295	-1.9	-1.533	-1.617	-1.395	-1.719	-2.042	-1.498	-1.176	-1.933	-1.315	-2.031	-1.566	-1.683	-2.58	-3.086	-1.548	-2.16	-2.068	-0.783	-1.694	-2.952	-3.84	-1.684	-1.708	-1.201	-1.918
610	2.212	-0.809	0.933	0.969	-3.152	-1.982	0.109	0.844	-0.773	-0.494	2.033	-3.266	-0.035	2.275	-2.424	1.758	-0.434	1.273	-2.372	0.274	-0.792	0.15	-2.51	0.811	-0.011	-0.286	0.982	0.808	-3.081	0.632	0.064	1.071	-2.106	2.474	-0.207	1.144	-2.989	0.766	-0.535	0.992	1.886	-1.16	2.249	2.528	1.591	0.473	0.67	2.08	1.595
611	0.572	0.604	0.076	0.535	-1.063	-0.848	0.231	0.378	-0.687	0.81	-0.09	-1.397	-0.812	-1.191	-2.535	-0.557	0.087	0.026	-1.788	0.083	0.68	-0.141	-0.853	0.364	0.656	0.53	0.321	0.518	-1.35	-0.879	0.135	1.023	-1.654	-0.047	-0.19	0.07	-1.411	-0.046	0.809	-0.011	0.263	0.664	-0.008	-1.717	-2.15	-0.934	-0.916	-1.229	-1.11
612	0.811	0.043	0.179	0.246	-0.514	-0.625	0.031	0.358	-0.186	0.534	0.004	-0.489	-0.508	-0.203	-1.161	0.53	0.485	0.076	-0.525	0.154	0.299	-0.294	-0.597	-0.529	0.348	0.099	0.427	0.328	-1.045	0.118	0.223	0.04	-0.139	-0.194	0.326	-0.138	-1.042	0.101	0.184	0.002	1.698	0.046	-0.186	-0.72	-1.252	-0.483	-0.484	-0.315	-0.373
613	-0.08	0.342	0.527	0.702	-0.482	-0.058	0.277	-0.229	-0.49	-0.152	-0.037	-0.358	0.726	0.39	0.102	0.635	0.596	0.25	-0.31	-0.199	0.669	-0.116	0.212	-0.113	0.848	0.07	0.785	0.046	-0.666	-0.29	0.326	-0.161	0.033	0.792	0.887	0.139	-0.837	-0.873	0.829	-0.584	-0.237	0.503	-0.448	-0.181	-0.649	0.872	1.115	0.113	-0.059
614	-0.216	-0.059	0.116	0.16	-0.456	-0.402	-0.016	0.208	0.573	0.672	0.598	-0.886	-0.537	-0.278	-1.343	-0.803	0.773	-0.427	-0.825	-0.75	0.325	-0.771	-0.476	0.192	0.257	0.23	0.522	0.644	-0.829	0.858	0.406	0.458	-0.416	0.357	0.387	0.206	-1.339	-0.197	0.032	0.257	-0.372	-0.125	0.46	-1.814	-2.727	-0.256	-0.306	-0.72	-1.034
615	0.995	0.347	0.471	0.688	-0.564	-0.424	-0.211	0.266	-0.297	0.356	0.663	-0.773	-0.168	-0.361	-0.629	0.458	0.552	0.734	-0.69	0.202	0.288	0.244	-0.346	0.07	0.169	0.05	0.159	0.221	-1.026	0.228	0.26	0.326	-0.305	0.239	0.24	0.033	-1.129	0.068	-0.153	0.175	0.195	-0.13	0.418	-0.818	-1.407	-0.292	-0.338	-0.031	-0.133
616	0.442	0.933	0.706	1.149	-0.001	0.401	2.7	0.39	0.39	3.408	0.601	-0.253	0.976	0.497	-0.02	0.827	1.215	0.932	0.469	-0.12	1.526	-0.11	0.586	0.501	0.83	0.661	0.855	0.854	-0.106	0.426	2.304	0.157	0.653	0.743	3.805	0.535	0.172	0.053	4.279	0.625	0.427	4.545	0.346	-0.343	-0.698	0.521	0.749	0.478	0.258
617	0.051	-0.181	-0.017	-0.013	0.025	0.52	0.261	-0.848	0.001	0.619	0.274	-0.735	-0.158	-0.873	-0.476	0.204	0.765	0.659	0.18	0.078	0.138	-0.081	0.32	0.265	0.291	0.221	0.538	0.339	0.316	0.604	1.179	0.11	0.668	0.778	0.958	1.529	0.196	-0.235	0.338	-0.13	-0.447	0.027	-0.297	0.329	-0.143	0.432	0.441	0.358	0.253
618	-0.043	-0.169	-0.009	0.066	-0.251	-0.144	-0.422	-0.442	-0.46	-0.272	-0.144	-0.409	-0.422	-0.408	-0.166	0.818	0.36	0.405	0.342	-0.372	-0.211	-0.473	0.132	0.021	-0.112	-0.228	-0.025	-0.26	-0.552	0.025	-0.031	-0.315	0.528	0.381	0.149	-0.266	-0.116	-0.593	-0.259	-0.562	-0.283	-0.292	-0.222	-0.768	-0.849	-0.488	-0.575	-0.735	-0.695
619	0.019	-0.847	-0.392	-0.46	-1.964	-1.304	-0.823	-0.118	-1.036	-0.468	0.021	0.627	-0.761	-0.638	-0.633	0.251	-0.529	-0.562	-0.962	0.245	-1.003	-1.112	-1.659	-1.05	-0.462	-1.05	-0.314	-0.696	-1.785	-0.353	-0.715	-0.492	-0.272	-0.486	-0.945	-0.785	-1.974	0.047	-0.867	-0.209	-0.179	-0.124	0.523	-1.608	-2.064	-0.686	-0.711	-0.673	-0.72
620	0.477	0.151	-0.045	0.19	-0.201	0.362	-0.155	-0.075	-0.145	0.283	0.345	-0.545	0.194	0.196	-0.475	1.723	0.453	0.365	0.457	0.212	0.144	0.101	0.244	0.135	0.39	0.033	0.436	0.064	-0.481	0.35	0.095	0.258	0.664	1.198	0.27	-0.065	-0.383	-0.103	-0.011	-0.086	0.167	0.074	0.149	0.011	-0.607	-0.154	-0.218	-0.412	-0.424
621	-0.161	0.926	1.085	0.809	0.183	0.034	0.949	-0.248	-0.197	2.02	0.603	-1.613	-1.026	-0.907	-1.311	-0.424	0.861	0.118	-0.682	-0.625	0.797	0.126	-0.036	-0.679	0.68	0.329	1.244	0.323	-0.637	0.294	0.504	-0.144	-0.083	-0.285	0.61	-0.275	-0.812	-1.166	1.058	-0.287	-0.115	0.852	-0.137	-0.732	-1.39	-0.003	-0.12	0.143	-0.165
622	-0.203	-0.084	0.31	0.285	-0.686	-0.293	-0.056	-0.389	-0.853	-0.155	-0.271	-0.445	0.35	-0.423	-0.23	0.579	0.144	0.382	-0.11	-0.789	-0.11	-0.873	-0.409	-0.325	0.268	-0.383	0.17	-0.374	-0.907	-0.253	0.049	-0.285	-0.184	0.144	-0.057	-0.421	-0.616	-1.008	-0.039	-0.63	0.115	0.112	-0.17	-0.178	-0.673	-0.21	-0.159	-0.457	-0.391
623	0.447	0.354	0.476	0.462	-0.833	0.272	0.649	0.347	0.533	1.026	0.991	-0.093	0.401	1.519	-0.051	0.181	0.452	0.326	-0.192	-0.435	0.681	0.015	-0.468	0.257	0.315	-0.232	0.99	0.031	-0.964	0.57	-0.019	0.339	-0.502	0.54	0.523	0.54	-0.125	-0.25	0.476	0.251	-0.173	0.451	0.059	-0.238	-0.735	0.692	0.782	0.668	0.545
624	0.172	0.114	0.095	0.301	0.193	0.53	-0.103	-0.449	0.25	0.22	0.322	-0.297	-0.06	-0.234	0.123	0.038	0.311	0.458	0.103	-0.042	0.221	-0.067	0.656	0.39	0.15	-0.189	-0.042	-0.061	-0.013	0.271	0.12	0.768	0.109	0.088	0.196	-0.343	-0.343	0.176	0.201	1.406	0.236	-0.123	-0.352	-0.497	-0.579	-0.394	-0.256	-0.607	-0.586
625	-0.457	-0.084	0.369	0.425	-0.7	-0.226	0.194	-0.133	-0.096	0.758	0.109	-1.334	0.073	-0.814	-0.845	0.1	0.943	0.475	-0.019	-0.834	-0.022	-1.035	-0.029	0.056	-0.047	-0.126	0.393	0.14	-0.748	0.205	0.955	-0.54	0.178	-0.182	1.903	-0.228	-0.662	-0.75	0.994	0.005	-0.399	1.37	-0.068	-1.244	-1.853	-0.252	-0.15	-0.233	-0.369
626	-0.263	-0.47	0.036	-0.193	-0.339	-0.151	-0.159	-0.415	-0.387	-0.02	-0.013	0.049	-0.268	0.249	-0.506	-0.055	-0.054	-0.257	-0.163	-0.462	-0.224	-0.646	0.255	-0.156	-0.136	-0.257	0.286	-0.094	-0.691	-0.445	-0.072	-0.4	-0.197	-0.85	-0.047	-0.525	-0.506	-0.72	-0.049	-0.46	-0.616	0.094	-0.68	-0.505	-0.885	-0.123	-0.136	-0.208	-0.222
627	0.572	1.705	1.498	1.502	2.029	2.163	1.223	1.442	2.219	2.388	1.758	2.069	1.787	1.032	2.516	1.135	2.235	1.098	1.98	0.89	1.104	0.58	2.532	1.303	1.084	0.886	1.173	0.748	1.34	1.061	0.848	0.597	2.218	0.19	1.334	0.441	1.202	0.515	1.306	0.55	0.192	1.522	0.661	-0.355	-1.031	0.439	0.366	0.082	0.014
628	0.037	-0.196	-0.339	-0.07	-0.842	-0.632	-0.382	-0.227	-0.61	-0.131	0.285	-1.248	-0.395	-0.531	-1.427	0.622	0.751	0.651	-0.393	-0.123	-0.411	-0.297	-0.601	-0.221	-0.436	-0.227	-0.225	0.272	-1.183	-0.384	0.103	-0.285	0.055	0.883	-0.033	0.066	-1.24	-0.098	-0.585	-0.112	0.438	-0.407	0.269	-0.358	-0.662	-0.443	-0.513	-0.504	-0.475
629	-1.045	-1.891	-0.949	-1.12	-3.345	-2.078	-1.219	-0.93	-1.511	-1.27	-0.076	-2.447	-1.392	-0.811	-3.083	-0.102	-1.662	-0.03	-2.294	-1.007	-1.448	-1.032	-2.968	-1.441	-1.201	-1.76	-1.018	-1.742	-3.586	-1.12	-1.053	-0.713	-2.656	-0.662	-0.884	-0.771	-2.293	-0.921	-0.978	-0.396	-0.353	-0.888	-1.363	-1.021	-1.464	-1.174	-1.281	-0.989	-1.034
630	0.055	-0.195	-0.024	-0.135	-0.368	0.073	-0.378	-0.475	-0.435	-0.352	-0.175	0.136	-0.538	-0.673	0.658	0.461	0.041	0.218	0.127	-0.228	-0.187	-0.302	0.269	-0.11	-0.094	-0.466	-0.057	-0.375	-0.45	-0.008	-0.04	-0.249	0.231	0.202	-0.054	-0.347	-0.295	-0.547	-0.386	-0.41	-0.218	-0.46	-0.401	-0.774	-1.108	-0.501	-0.861	-0.766	-0.817
631	3.179	5.745	5.61	6.148	3.034	3.964	6.576	6.069	2.587	6.434	6.514	1.504	7.614	6.68	2.401	4.267	5.699	5.992	1.483	2.869	5.943	4.819	3.808	3.283	6.008	5.462	5.723	5.728	3.127	4.816	6.016	4.68	1.375	2.267	5.849	5.871	2.485	2.602	6.177	5.983	0.949	6.488	5.976	0.351	-0.206	5.065	5.671	5.202	4.974
632	-0.22	0.343	0.465	0.36	-0.314	-0.284	0.87	0.663	0.115	0.922	0.993	-0.816	0.106	0.46	-1	0.147	0.937	0.207	-0.712	-0.118	0.544	-0.401	-0.372	0.115	0.848	0.73	0.565	0.856	-0.89	0.16	0.959	0.471	-0.28	-0.054	0.947	0.078	-1.136	-0.004	0.885	0.449	0.103	0.865	0.416	-1.182	-1.88	-0.044	-0.057	-0.405	-0.664
633	-0.088	-0.478	-0.301	-0.297	-1.138	-0.843	-0.296	-0.33	-0.552	-0.034	0.093	-0.448	-0.566	-0.308	-1.465	0.335	0.046	-0.316	-0.91	0.201	-0.362	0.254	-0.929	-0.05	-0.416	-0.467	-0.095	-0.294	-1.399	-0.092	-0.253	-0.621	-0.838	0.035	-0.105	-0.147	-1.587	-0.66	-0.296	-0.512	0.184	-0.241	-0.315	0.495	-0.12	-0.42	-0.382	-0.008	-0.162
634	0.114	-0.51	0.007	-0.128	-0.462	-0.106	-0.452	-0.194	-0.247	-0.359	0.263	0.119	-0.242	0.104	0.721	0.999	-0.086	0.024	0.051	-0.076	-0.447	0.124	0.004	-0.051	-0.395	-0.631	0.128	-0.523	-0.531	0.15	-0.344	-0.123	0.551	0.21	-0.207	-0.002	-0.475	-0.183	-0.386	-0.164	-0.094	-0.278	-0.279	-0.694	-1.003	-0.508	-0.528	-0.441	-0.461
635	0.41	-0.515	-0.83	-0.135	-0.1	0.074	-0.263	-0.631	-0.143	-0.348	0.319	-0.655	-0.849	-0.211	-1.564	2.672	0.479	1.791	1.678	0.382	0.515	0.041	0.352	-0.68	-0.181	0.189	0.331	-0.711	-0.585	0.037	-0.443	-0.049	0.047	1.115	0.596	0.549	0.485	-0.792	0.244	-0.503	0.833	0.044	-1.181	-0.926	-0.096	-0.357	0.036	-0.202	-0.472
636	-0.649	-0.425	-0.519	-0.353	-1.22	-0.974	-0.276	-0.433	-0.919	-0.062	-0.002	-1.484	-0.646	-0.859	-1.507	0.419	0.181	-0.199	-1.101	-0.411	-0.334	-0.693	-0.799	-0.472	-0.348	-0.56	-0.223	-0.633	-1.469	-0.256	-0.135	-0.681	-0.667	-0.223	0.01	-0.285	-1.608	-0.734	-0.176	-0.706	-1.06	-0.299	-0.543	-0.84	-1.4	-0.252	-0.204	-0.289	-0.358
637	0.379	1.585	-0.182	1.485	null	2.503	0.165	-0.75	-2.585	-1.585	0.93	-0.818	1.479	0.307	-0.616	null	null	2.632	null	1.459	0.695	0.885	0.933	-2.342	-0.248	-1.1	-0.152	-1.939	-1.648	-1.918	-1.874	-1.407	-1.131	1.688	1.1	2.807	1.441	-0.536	-2.104	-0.939	-1.029	-0.415	1.17	1.107	0.816	-0.433	-0.893	-1	-0.536
638	-0.026	0.278	0.461	0.757	-1.549	-0.78	0.257	0.247	-0.741	0.682	0.398	-1.496	-0.027	-0.186	-1.217	-0.742	1.088	0.268	-1.239	1.534	0.264	1.793	-0.98	-0.958	0.406	0.163	0.079	-0.182	-1.621	0.529	0.705	0.461	-1.154	-0.894	0.927	-0.796	-1.594	-0.659	0.391	-0.046	-1.194	0.413	0.051	0.199	-0.769	-0.534	-0.449	-0.122	-0.561
639	-0.979	-0.906	0.248	-0.739	-1.53	-0.836	-0.227	-0.391	-1.157	-0.388	-0.58	-1.563	-1.534	-0.962	-1.586	-0.245	-0.811	-0.467	-1.138	-1.329	-0.729	-1.189	-0.99	-0.422	0.135	-0.619	0.434	-0.621	-1.57	0.007	-0.667	-0.501	-0.679	-0.741	-0.761	-1.608	-1.711	-0.743	-0.785	-0.537	-0.378	-0.365	-0.289	-1.789	-2.176	-0.984	-0.822	-1.269	-1.048
640	-0.359	-0.394	-0.545	-0.409	-1.609	-0.757	-0.663	-0.55	-0.459	-0.147	-0.164	-1.604	-1.055	-1.087	-1.813	-0.288	-0.068	-0.402	-1.313	-0.403	-0.505	-0.486	-1.019	-0.035	-0.37	-0.429	-0.203	-0.206	-1.526	-0.197	-0.449	-0.333	-0.778	-0.538	-0.247	-0.813	-1.898	-0.705	-0.359	-0.375	-0.688	-0.231	-0.301	-1.355	-2.083	-1.315	-1.315	-1.331	-1.465
641	-0.144	-0.434	-0.353	-0.394	-1.153	-0.444	-0.202	-0.298	-0.857	-0.162	-0.146	-0.582	-0.384	-0.427	-1.132	0.141	0.065	0.156	-0.916	-0.364	-0.635	-0.063	-0.652	-0.394	-0.372	-0.451	-0.323	-0.61	-1.03	-0.238	-0.238	-0.394	-0.655	-0.123	-0.064	-0.256	-1.204	-0.44	0.02	-0.347	0.181	0.269	-0.193	0.271	-0.435	-0.584	-0.622	-0.027	-0.228
642	0.796	0.941	0.827	0.854	1.437	-0.044	0.322	-0.095	1.012	1.542	0.688	0.047	-0.713	-0.458	-0.045	0.157	0.958	-0.493	0.343	0.278	1.876	0.294	1.025	0.774	1.741	1.924	1.282	1.438	0.111	0.9	1.255	0.903	1.427	-0.212	1.26	0.162	0.314	-0.282	0.748	0.465	-0.124	0.213	0.511	-1.038	-1.695	0.659	0.586	-0.387	-0.543
643	0.217	1.694	1.034	1.154	0.504	0.48	1.164	0.791	0.361	1.221	0.494	-0.514	0.115	0.708	0.944	0.123	1.378	2.455	0.143	0.08	2.603	0.052	0.483	0.536	1.403	0.974	1.141	0.966	-0.071	0.91	2.735	0.575	0.174	0.669	2.278	0.871	-0.405	-0.464	0.709	1.222	-0.124	2.724	0.998	-0.356	-0.902	1.063	0.8	-0.125	-0.003
644	0.483	1.15	0.972	0.742	0.772	0.904	0.783	0.033	0.487	1.361	0.207	0.133	1.14	-0.089	0.539	0.5	1.682	0.643	0.785	0.226	0.674	-0.192	1.183	0.118	1.198	0.649	0.669	0.362	0.291	0.287	1.122	-0.024	1.248	0.311	1.061	0.09	-0.067	-0.782	0.596	-0.229	0.019	1.097	-0.246	0.393	-0.304	0.634	0.683	0.678	0.254
645	0.531	0.076	0.174	0.3	-0.528	0.098	0.229	0.19	-0.415	0.429	0.195	-0.452	0.305	-0.313	-0.461	0.362	0.409	0.404	-0.331	0.149	0.285	0.307	-0.015	0.058	0.236	0.096	0.325	0.137	-0.638	0.235	0.244	-0.167	-0.232	0.15	0.293	0.206	-0.906	0.253	0.528	0.091	0.676	0.543	0.003	0.999	0.225	0.072	0.167	0.761	0.393
646	0.234	0.871	0.909	0.923	0.116	0.272	1.247	0.398	0.36	1.438	1.273	-0.672	-0.145	-0.415	-0.929	0.183	1.402	1.01	-0.485	0.311	1.119	0.157	0.052	0.084	1.171	0.9	1.099	0.823	-0.121	0.379	1.507	0.16	-0.107	-0.116	1.346	0.882	-0.602	-0.061	1.187	0.572	0.151	1.096	0.182	-0.487	-1.626	0.358	0.178	0.034	-0.307
647	0.813	1.413	1.595	1.45	-0.549	-0.14	1.191	0.881	0.002	1.178	0.91	0.044	1.625	0.543	-0.571	0.94	2.024	1.113	-0.229	0.569	1.286	0.688	-0.287	0.709	1.355	0.891	1.457	1.044	-0.89	0.553	0.897	0.564	0.08	0.514	1.255	0.182	-0.663	0.498	1.18	0.611	0.317	1.204	0.939	-0.058	-0.48	1.442	1.544	0.943	0.856
648	0.664	0.277	0.475	0.5	-0.181	-0.391	0.187	0.247	0.131	0.661	0.523	-0.142	-0.307	-0.337	-1.072	-0.203	0.566	-0.294	-0.612	0.2	0.391	-0.419	-0.543	0.116	0.562	0.334	0.756	0.446	-0.857	0.07	0.173	0.268	0.024	0.107	0.255	0.326	-1.23	0.318	0.359	0.26	0.062	0.341	0.508	-0.55	-1.291	0.063	-0.035	-0.164	-0.386
649	0.723	1.673	1.11	1.318	2.32	1.765	1.57	0.256	1.928	2.3	0.912	0.099	0.637	-0.682	0.829	0.246	2.198	0.72	1.868	0.182	1.323	-0.818	2.923	1.1	1.526	1.456	1.448	1.177	2.176	0.976	1.15	-0.09	2.211	0.57	1.39	0.873	1.258	-0.232	1.695	0.156	0.272	1.618	0.23	-1.299	-2.046	-0.081	-0.19	-0.606	-0.906
650	0.29	0.925	0.474	0.848	1.379	1.247	1.7	-0.517	1.108	1.852	0	0.071	0.014	0.225	-0.746	0.606	2.504	0.432	1.422	0.174	0.664	-0.366	2.316	0.667	0.794	1.005	0.848	0.77	1.071	0.698	1.058	0.023	1.177	0.52	0.65	-0.07	1.465	-0.424	0.026	0	-0.187	0.678	-0.773	-0.948	-0.164	-1.218	-0.611	-0.354	-0.585
651	-0.255	-1.045	-0.782	-0.761	-0.801	-0.869	-0.691	-0.471	-0.436	-0.217	0.125	-1.254	-0.877	-0.882	-1.749	-0.192	-0.071	-0.723	-1.146	-0.255	-0.903	-0.392	-0.772	-0.483	-0.859	-0.958	-1.039	-0.815	-1.221	-0.474	-0.555	-0.195	-1.128	-0.033	-0.297	-0.08	-1.438	-0.531	-0.302	-0.609	-0.9	-0.436	-0.667	-1.6	-2.358	-1.265	-2.058	-1.601	-1.616
652	1.727	0.733	1.967	1.668	0.668	1.565	0.569	2.764	1.716	2.851	3.555	0.677	1.181	3.929	1.771	4.317	1.154	2.665	1.331	2.063	0.898	3.25	0.609	1.152	0.417	0.047	0.907	0.77	0.428	3.287	0.899	2.616	2.008	2.333	1.049	2.553	0.482	2.967	0.78	2.815	3.322	1.431	1.598	1.765	1.074	1.262	1.407	2.758	2.604
653	-1.041	-1.463	-1.24	-1.276	-2.016	-1.461	-1.288	-0.733	-0.952	-0.797	0.182	-0.597	-0.087	0.239	-0.388	0.003	-0.938	-0.763	-1.472	-0.315	-1.214	-0.364	-1.852	-1.094	-0.974	-0.922	-1.383	-0.866	-1.743	-0.707	-0.788	-0.585	-1.202	-0.597	-1.108	-0.703	-2.206	-1.167	-1.121	-0.887	-1.332	-1.459	-1.224	-1.322	-2.363	-1.546	-2.04	-1.42	-1.243
654	1.527	0.562	1.065	0.976	0.009	0.528	0.2	1.369	0.47	1.013	1.11	-0.624	-0.046	0.996	-0.816	1.756	1.241	1.43	-0.016	1.46	0.782	0.812	0.268	2.012	1	0.746	1.48	1.268	-0.258	0.56	0.463	1.278	0.15	0.756	0.658	1.291	-0.687	1.373	0.342	1.541	1.688	-0.008	1.24	0.088	-0.815	0.046	0.086	0.055	-0.258
655	-3.761	-3.788	-3.629	-3.684	-4.4	-4.079	-3.159	-4.191	-4.553	-3.704	-4.08	-5.027	-3.755	-3.65	-4.995	-2.978	-3.107	-3.409	-3.855	-4.14	-3.308	-4.143	-4.208	-3.436	-3.316	-3.384	-3.185	-3.371	-4.481	-3.385	-2.988	-3.929	-3.655	-3.557	-2.556	-4.141	-4.8	-4.398	-2.748	-4.296	-4.073	-2.696	-4.192	-4.891	-5.086	-3.898	-3.993	-4.014	-4.133
656	1.135	2.247	2.271	2.068	2.562	3.3	2.082	2.101	2.927	2.617	0.738	3.359	2.01	1.479	4.926	0.83	2.729	1.163	3.671	1.601	1.825	1.555	4.354	1.711	2.125	1.722	2.304	1.621	2.387	1.962	1.297	-0.099	4.205	1.458	2.034	1.291	2.986	1.405	1.912	1.102	0.71	2.359	1.068	0.192	-0.462	1.851	2.137	0.978	1.075
657	0.268	-0.158	-0.236	-0.085	-0.173	0.082	-0.974	-0.549	-0.453	-0.208	0.102	-0.581	-1.24	-1.247	-1.078	0.323	0.535	0.223	0.358	-0.058	-0.216	-0.363	0.269	0.135	-0.084	-0.121	0.164	-0.046	-0.653	-0.328	-0.258	-0.12	0.578	-0.452	-0.157	-0.463	-0.604	-0.475	-0.837	-0.342	-0.414	-0.873	-0.241	-1.159	-1.608	-0.907	-0.777	-1.079	-1.009
658	0.031	-0.584	-0.298	-0.45	-1.296	-0.99	-0.484	0.158	-0.501	-0.628	0.566	-1.201	-1.151	-0.468	-2.004	1.694	-0.242	-0.118	-1.532	0.823	-0.307	0.607	-1.143	-0.089	-0.457	-0.543	-0.295	-0.404	-1.438	-0.303	-0.282	-0.641	-1.128	0.018	-0.199	-0.599	-1.912	-0.11	-0.657	-0.225	0.519	-0.183	0.338	-0.005	-0.737	-2.061	-1.722	-1.042	-1.233
659	-0.349	-0.374	-0.355	-0.333	-1.037	-0.735	-0.449	-0.468	-0.579	-0.044	0.182	-0.984	-0.959	-0.386	-0.96	0.075	-0.047	-0.459	-1.256	-0.306	-0.258	-0.129	-0.789	-0.647	-0.239	-0.161	-0.428	-0.374	-1.499	-0.233	0.075	0.128	-0.654	-0.131	0.001	-0.077	-1.286	-0.86	-0.141	-0.611	-0.405	-0.463	-0.486	-0.657	-1.406	-0.592	-0.497	-0.636	-0.605
660	0.056	-0.362	-0.014	-0.148	-0.578	-0.018	-0.139	0.356	-0.715	-0.747	-0.28	-0.047	-0.175	-0.077	-0.145	0.937	0.207	-0.077	-0.236	0.527	-0.033	0.14	0.217	0.237	-0.215	-0.362	0.141	-0.324	-0.639	-0.08	0.031	0.084	-0.031	0.491	0.198	0.055	-0.637	0.407	0.131	0.244	0.36	0.037	0.008	-0.41	-0.869	-0.645	-0.444	-0.596	-0.704
661	0.142	0.455	0.618	0.415	-0.628	-0.369	0.716	0.539	0.006	1.09	0.318	-0.885	1.333	0.146	0.108	0.452	1.635	0.457	-0.02	0.18	0.914	-0.116	-0.655	0.301	1.106	0.722	1.038	0.697	-1.029	0.252	0.849	0.418	0.603	0.589	0.941	0.615	-0.47	0.691	0.973	0.379	-0.258	0.922	1.149	-0.316	-0.675	0.631	0.743	-0.105	0.01
662	-0.278	-1.013	-0.797	-0.783	-1.729	-1.188	-1.163	-1.302	-1.209	-0.911	-0.755	-0.889	-1.116	-1.187	-2.041	-0.77	-0.312	-0.975	-1.018	-0.478	-0.576	-0.748	-1.276	-0.703	-0.805	-0.819	-0.608	-0.435	-1.868	-1.364	-1.091	-0.908	-1.101	-0.824	-0.696	-1.408	-1.879	-1.323	-1.199	-1.251	-1.163	-1.245	-1.25	-1.652	-2.183	-1.7	-1.376	-1.515	-1.767
663	0.109	0.455	0.51	0.219	-0.136	0.394	0.312	0.006	-0.103	0.673	0.665	0.583	0.468	0.475	0.74	1.302	0.884	0.391	0.697	-0.306	0.243	-0.433	0.526	0.545	0.313	0.17	0.769	0.239	-0.324	0.327	0.36	-0.114	0.552	0.878	0.545	0.508	-0.373	-0.206	0.347	0.421	0.212	0.509	0.493	0.378	-0.27	0.054	0.312	0.254	-0.008
664	-0.02	-0.074	0.293	-0.026	-0.092	0.231	0.13	-0.162	-0.436	0.014	0.154	-0.533	-0.63	-0.79	-0.086	0.551	0.399	0.322	0.471	-0.256	-0.102	-0.388	0.396	0.061	0.132	-0.027	0.404	-0.135	-0.378	-0.005	0.264	-0.088	0.527	0.207	0.139	0.09	-0.244	-0.778	-0.2	-0.256	-0.257	-0.007	-0.26	-0.585	-1.267	-0.461	-0.301	-0.539	-0.548
665	-0.026	-0.356	0.161	0.092	-0.09	0.13	-0.17	-0.425	-0.525	0.002	0.002	-0.555	-0.347	-0.452	-0.399	0.634	0.543	0.312	0.597	-0.365	-0.106	-0.425	0.003	0.176	-0.023	-0.259	-0.008	-0.294	-0.385	-0.024	-0.013	-0.225	0.595	-0.085	0.181	-0.272	0.089	-0.427	-0.292	-0.302	-0.189	-0.301	-0.013	-0.579	-1.019	-0.323	-0.179	-0.643	-0.624
666	0.458	0.25	0.553	0.579	-0.108	0.014	0.32	0.16	0.513	0.941	0.828	0.981	0.978	1.563	0.793	0.092	0.651	0.305	-0.417	0.135	0.687	-0.265	-0.111	0.318	0.769	0.727	0.955	0.55	-0.255	0.519	0.61	0.547	0.22	0.346	0.685	0.507	-0.403	0.289	0.565	0.433	0.136	0.41	0.453	-0.599	-1.014	0.155	0.119	-0.051	-0.213
667	0.642	-0.344	0.139	0.128	1.11	1.084	0.389	0.179	1.348	0.63	0.727	0.748	-0.229	0.082	1.184	0.415	0.61	-0.179	1.972	-0.008	-0.109	-0.07	1.37	0.608	0.704	0.207	0.587	0.316	0.923	0.725	0.379	0.06	1.611	0.199	0.438	0.559	0.58	-0.48	0.7	-0.178	0.673	0.423	-0.15	-0.603	-1.157	-0.382	-0.474	-0.305	-0.346
668	0.22	0.298	0.354	0.326	-0.476	-0.2	0.088	0.378	-0.11	0.304	0.33	-1.47	-0.52	-0.283	-1.536	0.234	0.686	0.154	-1.03	-0.029	0.306	-0.526	-0.613	0.725	0.455	0.436	0.708	0.65	-0.621	0.258	0.207	0.173	-0.369	0.26	0.233	0.36	-0.872	0.325	0.119	0.224	0.246	-0.039	0.493	-2.077	-2.54	-1.297	-1.505	-1.727	-1.991
669	1.117	0.991	1.152	1.22	-0.35	1.395	1.139	1.147	0.947	1.688	0.958	0.778	1.676	1.854	0.798	0.617	1.44	0.839	0.069	0.346	0.953	0.758	0.183	1.927	1.493	1.198	1.203	1.388	-0.048	2.419	1.021	0.696	0.852	1.966	0.775	1.453	-0.139	1.535	0.595	1.1	1.142	1.269	1.318	0.287	-0.276	1.174	1.169	0.874	0.902
670	0.114	-0.288	-0.479	-0.279	0.199	-0.2	-0.637	0.017	-0.514	-0.899	-0.881	-1.423	-1.171	-0.856	-0.98	-0.883	-0.508	-1.033	-0.455	0.454	0.013	0.357	-0.39	-0.041	0.071	-0.026	-0.644	-0.285	-0.764	-0.87	-0.195	0.06	-0.334	-0.917	-0.403	-1.292	-0.279	-0.279	-0.215	-0.268	-0.661	-0.415	-0.621	-1.061	-1.961	-1.687	-1.863	-1.687	-1.992
671	-0.92	-0.996	-0.496	-0.581	-1.808	-0.723	-0.138	-0.835	-0.703	-0.214	0.581	-2.419	-0.093	-0.461	-2.023	0.116	-0.276	-0.174	-1.51	-0.966	-0.634	-0.919	-1.493	-0.621	-0.226	-0.438	-0.328	-0.87	-1.312	-0.372	0.227	-0.64	-1.333	0.231	0.489	0.313	-1.668	-0.759	-0.268	-0.844	-0.011	-0.341	-0.409	0.254	-0.491	-0.292	-0.398	-0.121	-0.449
672	-0.409	-0.669	-0.108	-0.431	-0.94	-0.584	-0.391	-0.304	-0.707	-0.548	-0.059	-0.685	-0.224	0.004	-0.851	0.021	-0.218	-0.278	-0.537	-0.319	-0.473	-0.514	-0.558	-0.367	-0.285	-0.5	-0.077	-0.416	-1.079	-0.576	-0.264	-0.533	-0.601	-0.072	-0.239	-0.493	-0.966	-0.652	-0.421	-0.652	-0.044	-0.517	-0.547	-0.372	-0.774	-0.485	-0.52	-0.516	-0.671
673	-0.134	0.041	0.52	0.384	-0.548	-0.081	0.488	-0.004	-0.243	0.403	0.39	-0.179	0.169	0.34	-0.129	0.329	0.541	0.447	-0.111	0.055	0.503	0.024	-0.061	-0.091	0.338	0.155	0.609	0.149	-0.74	-0.045	0.531	-0.359	-0.02	-0.101	0.404	-0.138	-0.534	-0.59	0.585	-0.084	-0.076	0.783	0.043	-0.482	-0.668	0.346	0.283	-0.307	0.059
674	0.139	0.009	-0.021	-0.073	-0.927	-0.584	0.001	0.171	-0.565	0.379	0.111	-0.004	0.346	0.648	-0.705	-0.42	0.346	-0.317	-1.241	0.151	-0.193	-0.098	-0.484	-0.166	-0.056	-0.289	0.071	-0.164	-1.347	-0.418	-0.414	-0.289	-0.804	-0.584	-0.301	-0.246	-1.928	-0.005	0.008	0.144	-0.168	0.015	-0.301	-0.933	-1.572	-0.45	-0.57	-0.468	-0.655
675	0.555	0.137	0.255	0.275	2.125	1.842	0.066	0.54	1.488	0.395	0.882	1.902	0.81	0.719	3.051	0.517	0.537	0.332	2.039	0.586	0.286	0.326	2.005	1.101	0.299	0.006	0.562	0.282	1.262	0.629	0.057	0.091	1.927	0.299	0.088	-0.389	1.951	-0.012	-0.114	-0.17	0.378	0.08	-0.122	-0.076	-0.638	-0.06	-0.143	-0.34	-0.453
676	-0.063	-0.559	-0.374	-0.423	-0.542	-0.185	-0.74	-0.328	-0.691	-0.808	-0.174	-0.846	-0.993	-0.167	-0.587	0.643	-0.074	0.01	-0.037	-0.348	-0.35	-0.523	0.106	0.018	-0.348	-0.489	-0.074	-0.567	-0.688	-0.325	-0.412	-0.548	0.05	-0.006	-0.34	-0.566	-0.678	-0.647	-0.917	-0.708	0.068	-0.73	-0.666	-0.555	-1.045	-0.822	-0.882	-0.884	-0.875
677	5.075	3.807	4.357	4.638	-0.162	1.761	4.123	5.259	2.379	3.934	4.986	-0.686	3.809	4.299	-0.246	0.055	3.43	3.407	-0.398	-0.071	3.421	4.601	0.617	3.325	3.615	3.078	2.952	2.766	-0.105	3.797	4.345	4.014	-0.207	0.069	4.073	3.301	-0.436	2.393	3.49	3.169	2.931	4.25	4.053	1.022	0.253	3.371	3.394	3.22	2.937
678	-0.024	-0.096	0.035	-0.132	-0.473	0.426	0.349	-0.32	0.114	0.129	0.116	0.324	-0.124	-0.669	0.358	0.642	0.286	0.131	0.426	-0.405	-0.1	0.195	0.538	-0.205	-0.125	-0.314	-0.017	-0.47	-0.555	0.123	-0.052	-0.354	0.516	0.202	0.029	-0.357	-0.506	-0.123	0.164	0.102	0.071	0.331	0.019	-0.225	-0.887	-0.016	0.038	0.162	-0.249
679	-0.239	-0.007	0.095	0.203	-1.039	-0.178	0.293	0.042	-0.387	0.389	0.454	-0.753	0.267	0.01	-0.834	0.043	0.357	0.393	-0.67	0.173	-0.073	0.196	-0.248	-0.074	-0.064	-0.406	-0.093	-0.432	-0.872	-0.477	-0.059	-0.248	-0.347	-0.106	0.245	-0.339	-0.858	0.041	0.306	0.234	0	0.434	0.256	0.099	-0.617	-0.336	-0.319	-0.171	-0.326
680	-0.175	-0.319	-0.278	-0.13	-0.79	-0.053	-0.721	-0.306	-0.842	-0.486	0.038	-1.193	-0.493	-0.63	-0.65	0.092	-0.011	0.117	-0.406	-0.286	-0.192	-0.196	-0.213	-0.12	-0.336	-0.324	-0.277	-0.399	-0.729	-0.406	-0.246	-0.393	-0.074	-0.236	-0.198	-0.151	-0.897	-0.296	-0.548	-0.45	-0.35	-0.66	-0.365	-0.548	-1.708	-0.912	-0.693	-0.871	-0.971
681	-0.271	-0.342	-0.35	0.233	-0.337	0.37	0.328	0.454	0.086	-0.173	-0.152	0.052	-0.26	-0.72	-0.531	0.222	2.182	1.449	0.381	1.242	0.444	0.6	0	-0.485	0.516	0	0.138	-0.265	-1.02	0.729	0.861	-0.265	0.07	1.807	0.67	1.155	-0.451	-0.572	0.081	0.256	0.456	-1.034	0.018	-1.024	0.333	-0.543	-0.603	-1.025	0.222
682	-0.132	0.01	-0.164	0.22	-0.672	-0.105	0.359	-0.398	-0.67	-0.246	-0.198	-0.464	0.374	-0.441	-0.04	0.136	0.542	0.071	-0.415	-0.288	0.326	-0.413	-0.235	-0.331	0.206	-0.435	-0.037	-0.185	-1.066	-0.402	0.553	-0.341	-0.014	-0.177	0.586	-0.477	-1.006	-0.538	0.262	-0.347	-0.315	0.203	-0.483	-0.287	-1.072	-0.594	-0.138	-0.552	-0.496
683	-0.117	-0.085	0.366	0.049	-1.384	-0.256	0.629	0.759	-0.241	0.615	0.515	-0.1	0.655	0.147	-0.57	0.568	1.004	0.54	-0.74	-0.083	0.432	-0.502	-0.689	-0.364	0.639	0.273	1.02	0.474	-1.342	0.308	0.644	-0.271	-0.518	0.317	1.357	0.055	-1.693	0.33	1.069	-0.066	0.911	0.957	0.748	0.663	0.144	0.436	0.51	0.557	0.636
684	0.086	-0.34	-0.193	-0.205	-0.585	-0.041	-0.272	-0.057	-0.474	-0.267	0.176	-0.149	0.02	-0.051	0.3	0.324	0.257	0.225	-0.431	-0.003	-0.107	-0.373	-0.352	-0.015	-0.005	-0.052	0.168	-0.102	-0.921	-0.197	-0.212	-0.185	-0.06	-0.02	0.066	-0.262	-0.469	-0.262	-0.062	-0.4	-0.133	-0.157	-0.564	-0.464	-0.699	-1.092	-0.444	-0.453	-0.402
685	0.774	0.692	1.207	1.425	1.117	0.529	1.035	0.783	0.598	1.297	1.055	-0.188	0.022	0.555	-0.124	0.473	1.45	-0.007	-0.076	1.264	0.87	1.033	1.288	0.888	1.336	1.538	0.531	0.889	0.327	0.707	1.752	1.809	1.592	0.475	2.069	1.196	0.002	0.522	1.894	0.708	0.473	1.378	0.639	-1.448	-2.456	-0.555	-0.537	-0.747	-1.231
686	-0.273	-1.466	-0.89	-1.235	-2.578	-1.588	-1.452	-0.208	-1.218	-1.377	-0.209	-2.578	-1.404	-0.952	-2.913	-0.226	-0.985	-0.946	-2.042	-0.224	-1.497	-0.722	-2.234	-0.699	-1.565	-1.497	-1.026	-1.172	-2.628	-0.633	-1.181	-0.36	-1.784	0.747	-1.132	-0.373	-2.612	-0.741	-1.675	-0.766	-0.348	-1.301	-0.448	-1.112	-1.534	-2.084	-2.058	-1.181	-1.206
687	-0.819	-1.319	-0.621	-1.163	-1.393	-1.161	-0.833	-1.325	-1.107	-1.21	-0.56	-0.898	-1.491	-1.369	-1.416	-0.484	-0.762	-0.992	-1.102	-0.904	-1.008	-1.019	-0.843	-0.577	-0.599	-0.835	-0.575	-0.806	-1.403	-0.838	-0.614	-0.683	-0.733	-0.314	-0.855	-0.931	-1.82	-1.472	-0.867	-1.012	-1.126	-0.686	-1.103	-1.015	-1.614	-1.426	-1.438	-1.123	-1.172
688	0.051	-0.729	-0.367	-0.56	-0.293	0.645	-0.687	-0.287	0.175	-0.641	-0.256	-0.91	-1.126	-0.508	0.813	0.258	-0.147	-0.401	0.271	-0.314	-0.735	-0.521	0.312	0.491	-0.535	-0.584	-0.303	-0.541	-0.451	0.457	-0.445	-0.466	0.679	0.517	-0.522	0.363	-0.186	-0.236	-0.806	-0.71	0.151	-0.915	-0.685	0.655	0.222	-0.787	-0.767	-0.219	-0.141
689	0.353	-0.026	0.136	-0.046	0.54	0.613	-0.207	0.151	0.261	0.497	0.439	0.657	-0.271	-0.139	0.522	0.332	0.459	-0.056	0.388	0.221	-0.152	-0.129	1.071	0.35	0.058	-0.258	0.074	-0.186	0.342	0.151	-0.256	0	0.422	0.309	-0.106	-0.019	-0.232	0.016	-0.051	-0.028	-0.036	0.264	-0.11	-0.378	-1.004	-0.345	-0.138	-0.257	-0.228
690	0.235	0.482	0.441	0.527	-0.317	0.048	0.319	-0.097	-0.246	0.299	0.258	-0.583	0.074	-0.631	-0.141	0.405	0.867	0.37	-0.144	-0.251	0.493	-0.374	-0.02	0.098	0.743	0.308	0.455	0.332	-0.446	-0.006	0.529	-0.005	0.301	0.289	0.591	-0.009	-0.429	-0.339	0.317	-0.054	-0.029	0.144	0.038	-0.363	-0.938	-0.084	0.1	-0.218	-0.338
691	-0.213	-0.102	0.043	-0.133	-0.526	-0.282	-0.315	-0.428	-0.692	-0.502	-0.005	-0.623	-0.651	-0.468	-0.651	0.516	0.262	0.287	-0.012	-0.305	-0.238	-0.563	-0.184	-0.192	-0.041	-0.192	-0.053	-0.22	-0.741	-0.296	0.04	-0.319	0.187	0.233	0.008	-0.316	-0.703	-0.515	-0.371	-0.578	-0.294	-0.456	-0.377	-0.806	-1.07	-0.758	-0.846	-0.932	-0.819
692	0.081	-0.293	-0.176	-0.196	-1.171	-0.785	-0.193	-0.257	-1.037	-0.374	-0.081	-0.566	-0.587	-0.299	-1.343	0.047	-0.035	-0.205	-1.015	-0.008	-0.319	-0.122	-1.076	-0.453	-0.259	-0.62	-0.33	-0.5	-1.514	-0.458	-0.312	-0.482	-0.605	-0.398	-0.376	-0.716	-1.592	-0.087	-0.495	-0.007	0.149	-0.254	0.122	-0.804	-1.229	-0.712	-0.687	-0.832	-0.86
693	0.464	0.693	0.739	0.656	-0.33	-0.201	0.405	0.593	-0.158	0.7	0.27	-0.72	0.011	-0.652	-1.47	0.814	1.29	0.786	-0.655	-0.31	0.71	-0.041	-0.39	0.511	0.909	0.612	1.027	0.783	-1.185	-0.086	0.398	-0.09	-0.182	-0.08	0.592	-0.593	-1.1	0.015	0.39	0.481	0.659	0.275	0.387	-0.768	-1.515	-0.362	-0.413	-0.38	-0.598
694	-0.17	-0.769	-0.495	-0.64	-1.116	-0.486	-0.885	-0.622	-1.296	-1.099	-0.598	-1.098	-0.733	-0.798	-0.635	0.253	-0.15	-0.331	-0.9	-0.503	-0.63	-0.894	-0.762	-0.636	-0.632	-1.332	-0.279	-0.982	-1.592	-1.026	-0.704	-0.916	-0.619	0.158	-0.401	-0.305	-1.713	-0.636	-1.019	-0.809	0.25	-0.893	-0.181	-0.006	-0.521	-0.624	-0.782	-0.493	-0.699
695	3.915	4.018	4.242	4.726	0.827	3.962	4.125	4.553	4.088	2.887	3.909	-0.226	2.459	1.113	0.153	3.149	4.209	2.555	0.283	2.062	3.82	2.174	1.519	4.853	4.427	4.146	3.916	3.837	0.723	5.325	4.072	3.746	0.747	4.788	4.563	5.218	-0.002	4.067	4.575	4.75	4.68	4.36	3.86	2.498	2.087	3.52	3.695	3.444	3.317
696	1.488	1.553	1.557	1.311	-0.608	1.566	1.8	2.479	1.553	1.093	2.03	1.664	0.845	0.256	1.171	2.896	3.17	1.63	2.141	0.611	1.338	0.971	0.093	2.334	2.582	1.723	2.79	1.723	-0.879	2.377	1.451	1.259	0.106	2.173	2.065	2.262	-0.222	1.98	2.874	2.959	2.573	1.976	2.165	0.33	-0.382	1.614	0.9	1.073	0.607
697	0.78	0.584	1.14	1.231	1.104	0.646	0.946	0.445	0.624	1.026	0.896	1.029	0.732	0.251	0.774	0.809	1.658	0.161	0.228	1.226	0.743	1.037	1.12	0.57	0.997	1.152	0.437	0.692	0.357	0.873	1.332	1.475	1.43	1.227	2.062	0.86	0.396	0.599	2.233	0.525	0.266	1.187	0.657	-1.361	-1.008	-0.237	-0.621	-0.914	-0.994
698	-0.16	-0.458	-0.214	-0.251	-0.361	-0.316	-0.781	-0.489	-0.666	-0.456	-0.035	-0.616	-0.518	-0.652	-0.43	0.531	0.245	0.158	0.018	-0.253	-0.332	-0.37	-0.071	-0.219	-0.426	-0.445	-0.097	-0.334	-0.712	-0.309	-0.308	-0.442	0.135	0.186	-0.215	-0.223	-0.596	-0.552	-0.761	-0.551	-0.444	-0.591	-0.322	-0.699	-0.668	-0.316	-0.752	-0.97	-0.615
699	0.242	-0.077	-0.063	0.191	1.817	1.869	-0.268	0.017	1.375	0.084	0.014	3.417	0.134	-0.447	2.983	0.36	0.46	0.319	1.979	0.037	-0.14	-0.348	2.453	0.405	0.009	-0.202	-0.21	-0.237	0.751	0.585	-0.091	-0.252	1.846	0.277	0.13	0.226	0.931	-0.284	-0.253	-0.309	-0.102	0.223	-0.324	-0.386	-0.93	-0.046	-0.428	-0.432	-0.587
700	-2.165	-2.833	-2.392	-2.397	-2.726	-2.826	-2.946	-3.486	-2.499	-3.085	-2.279	-3.599	-3.626	-3.857	-3.178	-2.965	-2.19	-2.996	-1.938	-2.622	-2.837	-2.735	-2.551	-1.865	-2.508	-2.454	-2.491	-2.337	-2.374	-2.186	-1.878	-1.975	-0.939	-2.628	-1.895	-2.364	-2.949	-3.32	-2.468	-2.585	-2.554	-2.458	-2.44	-3.342	-3.894	-3.034	-3.106	-3.044	-3.101
701	0.08	0.346	0.204	0.401	0.441	0.3	0.44	0.605	0.551	1.055	0.549	-0.365	-0.584	-0.706	-1.045	-0.005	0.999	0.344	-0.046	0.586	0.631	0.744	0.564	0.735	0.568	0.55	0.304	0.491	0.376	0.33	0.652	0.203	0.296	-0.007	0.705	0.312	-0.335	0.216	0.694	0.24	-0.341	0.548	0.013	-0.805	-1.507	-0.986	-1.134	-0.759	-1.086
702	0.068	0.078	0.141	0.195	-0.308	0.05	-0.029	-0.108	-0.233	0.049	0.197	0.071	0.067	-0.293	0.23	0.553	0.646	0.261	0.167	0.075	-0.011	-0.186	0.132	0.456	0.128	0.052	0.152	0.215	-0.5	-0.131	0.035	-0.119	0.441	0.269	0.223	-0.232	-0.314	-0.005	0.158	-0.072	0.169	-0.056	0.094	-0.602	-0.916	-0.496	-0.503	-0.621	-0.48
703	-0.193	-0.211	0.128	0.099	-0.073	0.348	0.269	-0.181	0.148	-0.071	0.032	-0.031	0.063	0	0.776	0.293	0.469	-0.014	0.337	-0.258	-0.038	-0.216	0.152	0.329	-0.04	-0.081	0.155	0.031	-0.348	0.052	0.067	-0.21	0.331	0.141	0.234	-0.27	-0.248	-0.912	-0.091	-0.367	0.068	-0.071	-0.391	-0.139	-0.842	-0.417	-0.685	-0.563	-0.673
704	2.393	2.442	2.866	2.984	0.388	2.473	2.391	3.122	2.782	1.314	2.644	0.244	0.363	0.126	1.128	2.877	3.192	2.405	1.068	1.453	3.236	1.415	0.695	3.268	2.977	2.681	2.725	2.086	-0.371	3.327	2.342	2.208	0.37	3.665	3.88	4.115	0.029	4.319	2.884	3.03	3.145	2.706	2.673	1.286	0.494	1.843	2.075	2.053	1.989
705	-0.61	-1.453	-1.358	-1.278	-1.554	-0.952	-1.455	-1.202	-1.41	-1.636	-0.537	0.312	0.382	0.023	0.869	0.079	-1.328	-0.679	-1.395	-1.057	-1.28	-0.852	-0.576	-0.712	-1.023	-1.027	-1.026	-1.083	-1.31	-0.519	-0.979	-0.891	-0.358	-1.075	-1.332	-0.93	-1.855	-1.646	-1.769	-1.401	-1.065	-1.569	-0.713	-2.105	-2.395	-2.012	-2.59	-1.883	-1.948
706	-0.575	-0.631	-0.035	-0.409	-0.562	-0.032	1.245	-0.077	-0.182	0.507	0.227	-0.991	-0.359	-1.068	-0.441	0.705	0.568	0.172	-0.211	-0.352	0.6	-0.022	-0.005	-0.318	0.017	0.069	0	0.158	-0.644	-0.247	0.522	-0.186	-0.035	-0.092	0.965	0.201	-0.79	-0.33	0.998	-0.245	-0.356	1.201	-0.35	-0.613	-1.279	-0.071	-0.298	-0.241	-0.211
707	-0.015	0.125	0.373	0.147	-0.676	-0.336	0.159	-0.001	-0.559	0.06	-0.003	-0.954	-0.128	-0.485	-1.196	0.705	0.798	0.565	-0.055	-0.005	0.068	-0.089	-0.354	0.155	0.216	0.16	0.126	0.186	-0.936	-0.172	0.337	0.004	-0.06	0.092	0.649	-0.407	-0.687	-0.227	0.091	-0.339	0.433	0.01	0.045	-0.742	-1.153	-0.915	-0.717	-0.785	-0.753
708	-0.299	-0.452	-0.16	-0.423	-1.232	-0.864	-0.655	-0.1	-1.021	-0.533	-0.285	-0.674	-1.041	-0.721	-1.066	0.457	0.2	-0.126	-0.961	-0.643	-0.465	-0.774	-0.874	0.084	-0.281	-0.312	-0.063	-0.127	-1.474	-0.641	-0.448	-0.626	-0.469	-0.069	-0.396	-0.789	-1.727	-0.467	-0.573	-0.395	-0.217	-0.737	-0.242	-1.196	-1.683	-1.105	-1.143	-0.959	-1.151
709	0.806	0.658	0.673	0.52	-0.906	-0.633	0.207	0.648	-1.251	0.914	-0.629	-0.417	0.109	-0.545	-1.669	-0.277	1.39	0.073	-1.429	0.744	0.331	0.883	-0.937	0.261	0.753	0.659	0.864	0.925	-1.412	0.109	0.673	0.221	-0.799	-0.426	0.687	-0.218	-1.986	-0.306	0.483	0.066	0.65	0.474	0.272	-1.392	-1.902	-0.916	-0.869	-0.851	-1.011
710	-0.036	-0.149	-0.2	-0.128	-0.305	0.029	-0.393	-0.567	-0.188	-0.246	-0.011	-0.878	-0.508	-0.63	-0.352	0.401	0.299	0	0.084	-0.041	-0.269	-0.208	0.299	-0.037	-0.24	-0.262	-0.306	-0.426	-0.292	-0.059	0.147	-0.345	0.588	-0.02	0.024	-0.455	-0.649	-0.925	-0.554	-0.593	-0.367	-0.66	-0.497	-1.061	-1.779	-1.194	-1.034	-0.909	-1.128
711	0.114	0.024	0.898	0.537	0.197	0.012	0.479	0.054	0.267	0.489	0.514	0.438	0.393	-0.185	-0.16	-0.219	0.662	-0.042	-0.129	-0.152	0.199	-0.304	-0.068	0.512	0.44	0.279	0.653	0.433	-0.19	0.147	0.482	0.242	0.295	-0.094	0.363	-0.053	-0.6	-0.281	0.391	0.248	1.09	0.657	0.424	-0.936	-1.223	-0.094	-0.148	-0.465	-0.242
712	0.057	-0.364	-0.287	-0.144	-0.454	0.101	0.286	-0.005	0.169	0.118	0.368	-0.567	-0.712	-0.327	-0.669	0.088	0.119	-0.051	0.237	-0.147	0.041	0.028	-0.053	-0.195	0.311	0.128	-0.034	-0.085	-0.801	-0.077	0.243	-0.298	0.107	0.113	0.44	0.018	-0.769	-0.355	0.473	0.233	0.441	0.023	-0.336	-0.566	-1.163	-0.528	-0.532	-0.62	-0.748
713	-0.246	-0.597	-0.164	-0.396	0.305	0.583	-0.29	0.194	-0.039	-0.148	-0.329	0.702	-0.493	0.194	0.889	-0.161	-0.061	-0.118	0.272	-0.279	-0.508	-0.689	0.607	0.007	-0.063	-0.26	0.084	-0.301	-0.029	-0.164	-0.239	-0.424	0.574	-0.286	-0.235	-0.413	-0.343	0.034	-0.385	-0.189	0.439	-0.339	-0.394	-0.216	-0.575	-0.525	-0.373	-0.26	-0.269
714	-0.304	-0.369	-0.337	-0.404	0.311	0.651	0.91	-0.132	0.033	-0.237	-0.197	0.286	0.147	-0.263	0.578	-0.358	0.116	0.191	0.624	-0.187	-0.291	-0.573	0.825	-0.18	0.032	-0.3	2	-0.224	0.039	-0.091	-0.159	-0.345	0.562	-0.076	-0.203	-0.209	-0.199	-0.193	-0.021	-0.671	0.579	1.144	0.481	-0.241	-0.482	-0.39	-0.462	-0.384	-0.128
715	0.06	-0.24	0.279	0.061	0.081	0.479	-0.126	-0.429	0.145	-0.015	-0.094	0.17	-0.085	0.058	-0.104	0.136	0.014	-0.036	0.142	0.078	0.162	0.236	0.442	0.265	0.039	0.123	0.539	0.027	0.072	0.128	0.095	-0.169	0.187	-0.472	-0.195	-0.124	-0.205	-0.254	-0.165	-0.21	-0.004	0.127	-0.37	-0.267	-0.7	-0.366	-0.257	-0.173	-0.296
716	-0.128	-0.889	0.17	0.202	0.308	0.788	-3.858	-0.848	-1.07	1.193	0.348	-2.237	-0.601	-0.897	-2.612	1.144	null	null	2.478	0.303	-0.028	-1.358	-0.059	-0.162	-0.147	0.294	-0.152	-0.982	-1.084	-0.567	-1	-0.666	-0.236	0.848	-0.078	null	0	-0.678	-0.348	-1.893	0.415	-0.678	-2.907	-1.29	0.485	0.926	-0.497	-0.856	-0.067
717	0.777	0.722	1.068	0.805	-0.138	0.109	0.5	1.596	-0.24	0.898	0.415	-0.693	1.169	1.149	0.18	0.86	0.897	0.839	-0.066	0.04	0.887	1.067	0.115	0.658	0.868	0.428	1.293	0.833	-0.476	1.189	0.72	0.38	-0.043	0.884	0.839	0.131	-0.65	1.019	0.757	0.681	0.141	0.558	0.626	1.102	0.457	0.23	0.414	0.748	0.631
718	0.351	0.113	-0.137	0.128	-0.131	-0.116	0.027	-0.176	0.268	0.655	0.631	-0.248	-0.191	0.047	-0.389	-0.006	0.132	0.114	-0.346	-0.021	0.15	0.407	0.167	-0.025	0.225	0.176	-0.204	0.123	-0.199	0.503	0.344	0.387	-0.049	0.406	0.2	0.535	-0.761	-0.793	0.08	-0.113	0.005	0.252	-0.629	-1.039	-1.992	-0.967	-1.079	-0.663	-1.111
719	0.158	0.078	-0.585	-0.134	0.628	-0.014	-0.8	-0.403	-0.311	-0.131	0.043	0.491	0.136	0.449	-0.036	0.798	0.404	0.034	-1.032	0	-0.202	0.276	-0.234	-0.561	-0.322	0.37	-1	-0.205	-0.511	0.088	-0.336	0.01	-0.678	0.367	0.421	0.337	-2.478	-0.536	-0.274	0.4	-0.133	-0.907	2.807	-0.807	-0.345	-0.907	-0.791	-0.255	-0.814
720	0.048	-0.105	0.064	0.1	-0.448	-0.27	-0.365	-0.427	-0.636	-0.724	-0.161	-0.885	-0.238	-0.156	-0.421	0.595	0.25	0.391	0.078	0.1	0.091	-0.211	-0.128	0	-0.028	-0.277	-0.07	0.001	-0.611	-0.379	0.336	-0.255	0.383	-0.02	0.078	-0.305	-0.661	-0.185	-0.358	-0.092	1.039	0.051	-0.441	-0.174	-0.618	-0.718	-0.455	-0.46	-0.515
721	0.328	-0.4	0.051	0.034	-1.23	-0.94	-0.715	-0.048	-0.646	-0.392	0.607	-1.541	-1.038	-0.784	-1.798	0.541	0.162	0.149	-0.624	-0.193	-0.702	-0.308	-0.936	-0.013	-0.486	-0.625	-0.309	-0.112	-1.647	-0.025	-0.357	-0.124	-0.36	-0.307	-0.363	-0.075	-1.607	-0.31	-1.055	-0.815	-0.266	-0.589	0.212	-1.049	-1.432	-1.272	-1.29	-1.254	-1.176
722	0.543	0.965	0.545	0.882	0.738	0.575	0.716	0.889	0.601	1.232	1.231	-0.717	0.401	-0.168	-0.277	0.651	1.593	0.536	0.124	1.842	0.848	1.388	1.308	1.792	0.981	1.154	0.809	1.326	0.424	0.965	1.166	1.1	1.31	0.303	1.082	0.618	-0.53	0.783	0.856	0.593	1.335	0.907	0.938	-0.077	-1.242	-0.807	-1.014	-0.168	-0.814
723	1.262	0.402	0.647	0.67	0.693	0.386	0.566	1.92	1.13	0.597	2.033	-0.272	0.238	-0.176	-0.201	1.379	1.256	1.347	0.238	2.128	1.046	2.804	0.264	0.743	0.628	0.478	0.55	0.626	-0.165	0.016	0.653	-0.753	0.124	-0.322	0.778	-0.404	-0.984	1.842	0.475	1.607	-0.202	0.719	1.389	-0.089	-0.588	-0.679	-0.944	-0.13	-0.298
724	0.051	0.003	0.067	-0.039	-0.807	-0.398	-0.127	0.246	-0.93	-0.279	0.07	-0.441	0.145	1.178	-0.215	1.245	0.503	0.741	-0.43	0.476	0.017	0.059	-0.51	0.197	-0.242	0.002	-0.24	0.034	-1.283	-0.178	-0.015	-0.588	-0.187	0.781	-0.08	0.601	-0.873	-0.156	-0.197	-0.178	0.717	0.014	0.612	0.353	0	0.202	0.223	0.354	0.175
725	1.014	2.615	2.175	2.466	-0.794	-0.419	2.171	1.419	-0.474	2.987	1.83	-1.37	2.491	1.37	-0.926	1.562	3.049	2.159	0.203	-0.037	2.157	0.886	-0.713	1.959	1.952	1.691	2.069	1.914	-1.139	1.176	1.899	1.583	-0.404	2.801	1.957	1.338	-1.17	1.172	1.963	1.403	2.071	2.268	2.082	0.881	0.191	2.073	2.007	2.06	1.803
726	-0.164	-0.407	-0.379	-0.267	-0.599	-0.374	-0.872	-1.012	-0.93	-0.562	-0.05	-0.749	-0.494	-0.727	-0.579	0.596	0.28	0.399	-0.086	-0.406	-0.306	-0.477	-0.227	-0.095	-0.197	-0.138	0.033	-0.284	-0.929	-0.252	-0.115	-0.383	0.251	0.269	0.092	-0.12	-0.512	-0.776	-0.553	-0.55	-0.233	-1	-0.387	-1.15	-1.264	-0.97	-0.675	-0.94	-0.971
727	-0.155	-0.14	0.456	0.196	-0.458	-0.084	-0.074	-0.537	-0.356	0	0.074	-0.214	0.019	-0.103	0.141	0.033	0.047	0.348	-0.284	-0.271	0.079	-0.195	0.026	0.086	0.175	0.04	0.28	-0.066	-0.501	-0.235	0.21	-0.264	-0.231	-0.209	-0.013	-0.293	-0.58	-0.383	-0.024	-0.321	-0.144	0.244	-0.276	-0.391	-0.625	-0.207	-0.135	-0.44	-0.252
728	-0.224	-0.472	-0.264	-0.201	-0.285	-0.271	-0.394	-0.881	-0.714	-0.485	-0.384	0.098	-0.036	-0.002	0.296	0.285	-0.017	0.233	0.169	-0.424	-0.438	-0.45	-0.082	-0.033	-0.282	-0.263	-0.174	-0.442	-0.585	-0.307	0.051	-0.311	0.47	0.234	-0.124	-0.472	-0.404	-0.31	-0.374	-0.52	-0.173	-0.148	-0.052	-0.255	-0.883	-0.499	-0.846	-0.404	-0.74
729	0.014	-0.315	-0.17	-0.199	-0.347	-0.166	-0.065	-0.467	-0.366	-0.314	-0.177	-0.263	-0.415	-0.342	-0.626	0.405	0.06	0.344	-0.113	-0.311	-0.323	-0.478	-0.066	0.107	-0.006	-0.066	-0.158	-0.06	-0.878	-0.226	0.441	-0.204	0.26	0.12	0.999	-0.451	-0.29	-0.608	0.322	-0.371	-0.418	0.544	-0.371	-0.654	-1.198	-0.792	-0.683	-0.718	-0.617
730	0.066	-0.144	null	-0.044	-0.45	0.571	null	-0.046	-0.269	-0.253	-0.028	-0.519	-0.39	-0.52	-0.253	-0.485	-0.252	0.436	2.888	0.088	0.764	-0.166	0.02	0.128	0.326	0.126	-0.637	0.291	-0.452	0.147	0.247	0.212	0.274	1.148	0.478	0.058	0.067	-0.369	-0.485	-0.597	-0.241	null	-2	0.17	-0.337	-1.158	-0.642	-0.236	-0.69
731	0.256	-0.971	-0.338	-0.756	2.037	1.434	-0.635	-0.975	1.313	-1.223	-0.462	-1.339	-0.851	-0.474	2.283	-0.013	-0.444	-0.464	2.077	0.22	-0.821	-0.633	2.066	1.022	-0.595	-0.718	-0.377	-0.611	1.849	0.643	-0.547	-0.728	2.736	0.84	-0.607	-0.817	2.38	0.305	-1.052	-0.916	-0.162	-0.84	-0.627	-0.675	-1.025	-1.241	-1.181	-1.111	-1.168
732	-0.443	-0.352	-0.276	-0.35	-0.671	-0.171	-0.648	-0.929	-0.842	-0.544	-0.312	-0.936	-0.952	-0.717	-0.66	0.166	-0.015	-0.096	-0.254	-0.526	-0.48	-0.806	-0.505	-0.299	-0.447	-0.334	-0.456	-0.412	-0.7	-0.295	0.047	-0.459	0.19	-0.172	-0.028	-0.672	-0.705	-0.893	-0.796	-0.892	-0.43	-0.655	-0.696	-0.734	-1.563	-1.511	-1.149	-1.281	-1.289
733	-0.132	-0.445	-0.504	0.146	-0.472	-0.252	-0.609	-0.745	-0.528	-0.497	-0.131	-0.401	-0.335	-0.3	-0.173	0.403	-0.331	-0.05	-0.223	-0.24	-0.205	-0.353	-0.215	-0.127	-0.415	-0.268	-0.605	-0.452	-0.772	-0.244	-0.127	-0.432	-0.061	0.163	-0.089	-0.041	-1.106	-0.795	-0.446	-0.361	-0.115	-0.61	-0.655	-0.415	-0.598	-1.295	-0.179	-0.589	-0.107
734	-0.368	-1.919	-1.159	-0.901	0.854	0.488	-1.559	-0.481	0.882	-1.479	0.456	0.45	-2.267	-0.778	-0.335	-0.675	-1.453	-0.616	0.126	-0.52	-1.399	-2.181	0.546	0.1	-1.463	-1.554	-1.324	-0.871	0.002	-0.493	-1.047	-0.053	0.621	0.161	-0.896	-0.03	-0.241	-1.067	-1.077	-0.211	-0.823	-1.029	-0.666	-1.77	-2.985	-2.958	-3.286	-1.247	-2.017
735	-0.213	-0.573	0.148	-0.228	-0.209	-0.307	-0.107	-0.199	-0.42	-0.092	0.12	-0.638	-0.233	-0.556	-0.77	0.406	-0.062	-0.147	-0.415	-0.246	-0.398	-0.44	-0.588	-0.108	-0.114	-0.409	-0.028	-0.251	-0.798	-0.26	-0.421	-0.121	-0.43	0.385	-0.271	-0.24	-1.063	-0.273	-0.234	-0.185	-0.009	-0.142	-0.311	-0.452	-0.755	-0.745	-0.719	-0.687	-0.779
736	-0.273	-0.438	0.1	-0.313	-0.806	-0.202	-0.343	-0.398	-0.778	-0.388	-0.128	-0.601	-0.394	-0.111	-0.449	0.692	0.087	0.155	-0.194	-0.553	-0.284	-0.733	-0.176	-0.079	-0.16	-0.228	-0.159	-0.407	-0.917	-0.419	-0.054	-0.469	0.053	-0.104	0.113	-0.515	-0.762	-0.695	-0.23	-0.667	-0.196	-0.339	-0.273	-0.224	-0.695	-0.765	-0.48	-0.656	-0.44
737	-0.002	0.107	0.482	0.292	-0.238	0.263	0.53	0.238	-0.086	0.897	0.359	-0.4	0.281	0.063	1.129	0.714	0.41	0.452	-0.183	0.166	0.22	0.016	0.229	0.604	0.333	0.097	0.614	0.229	-0.466	0.033	0.491	0.125	0.402	0.35	0.846	0.133	-0.368	-0.175	1.075	-0.011	0.485	1.503	0.249	-0.257	-0.631	-0.248	-0.079	0.014	-0.167
738	-0.305	-0.183	0.05	-0.081	-0.598	-0.339	-0.151	-0.104	-0.1	0.029	0.287	-0.744	-0.172	-0.414	-0.113	0.441	0.607	0.135	-0.541	0.197	-0.032	0.226	-0.389	0.21	-0.054	-0.057	0.246	0.059	-0.756	-0.117	0.159	-0.074	-0.239	-0.091	0.386	-0.153	-1.107	-0.206	0.068	-0.076	-0.461	-0.122	-0.221	-0.792	-1.243	-1.06	-1.22	-0.948	-1.159
739	0.403	-0.151	0.035	-0.222	1.654	1.734	-0.066	-0.261	1.374	-0.333	0.076	1.434	-0.252	0.087	1.637	0.546	0.128	-0.048	1.515	0.256	-0.278	-0.389	2.163	0.94	0.03	-0.246	-0.174	-0.24	1.297	0.469	-0.209	-0.33	1.932	0.696	-0.169	0.381	1.207	0.077	0	-0.237	-0.262	-0.076	-0.176	-0.231	-0.441	-0.42	-0.45	-0.201	-0.178
740	1.04	0.072	-0.796	2.129	1.633	1.385	0.515	-0.322	0.812	0.459	-0.379	0.138	-0.752	-0.28	-0.084	0.054	1.692	3.35	1.386	0.176	0.549	-0.233	2.145	0.585	0.598	-0.17	1.322	0.021	1.012	0.705	-0.058	-0.057	1.745	1.823	-0.297	-0.3	2.205	0.459	0.762	1.387	-0.222	0.415	-1	-0.464	-0.142	-0.406	-0.451	-0.943	-0.331
741	-0.095	-0.006	-0.066	-0.083	-0.208	-0.042	0.216	-0.072	-0.493	-0.563	-0.509	0.021	-0.069	0.039	0.609	0.936	0.695	0.349	-0.098	0.034	-0.169	-0.081	0.077	0.961	0.185	-0.13	0.646	-0.061	-0.489	-0.285	-0.077	0.197	-0.034	0.629	-0.105	-0.664	-0.317	-0.692	-0.126	-0.258	0.324	-0.39	-0.5	-0.257	-0.422	-0.284	0.056	-0.269	-0.233
742	4.322	3.807	null	4.322	0.363	0.497	null	-1.202	-1.585	null	0.078	0.971	0.288	0.108	0.965	null	null	null	null	2.273	null	null	3.129	null	0.236	-0.632	1.222	null	-0.276	-0.724	0.29	0.678	-0.105	0.485	-0.263	0.737	2.222	-0.415	0	-0.585	-3.459	null	null	0.263	-0.737	0.782	0	-0.503	0
743	-0.173	-0.253	0.119	-0.063	-0.213	0.066	-0.4	-0.516	-0.376	-0.33	-0.084	-0.034	-0.112	-0.224	0.242	0.306	0.057	0.013	-0.256	-0.454	-0.153	-0.3	0.18	0.023	-0.337	-0.089	-0.184	-0.019	-0.429	-0.24	0.109	-0.111	0.293	-0.03	-0.235	-0.373	-0.503	-0.738	-0.375	-0.446	-0.371	-0.426	-0.444	-0.395	-1.141	-0.444	-0.227	-0.75	-0.39
744	0.188	0.133	0.377	0.363	-0.602	-0.191	0.142	0.111	-0.564	0.192	-0.022	0.108	0.659	0.553	-0.011	0.749	0.641	0.544	-0.345	0.081	-0.037	-0.229	-0.555	-0.068	-0.006	-0.254	0.244	0.071	-0.704	-0.34	0.378	0.169	-0.086	0.097	0.174	-0.37	-0.278	0.118	0.109	-0.134	0.598	0.192	0.234	0.352	-0.239	-0.117	-0.022	0.026	-0.195
745	0.051	0.794	0.629	0.954	-0.108	0.435	1.214	0.945	-0.107	1.412	1.166	-0.507	1.503	1.496	-0.144	0.909	1.216	1.441	0.336	-0.039	1.024	0.098	0.349	0.169	1.02	0.715	1.072	0.577	-0.156	0.261	1.041	0.249	0.399	0.354	0.934	0.119	-0.334	0.167	0.736	0.684	0.208	1.057	0.949	-0.225	-0.452	1.108	1.471	0.23	0.539
746	-1.014	-0.545	-0.611	-0.456	-1.136	-1.127	-0.837	-0.615	-0.329	-0.212	-0.123	-1.511	-1.427	-1.611	-1.654	-0.671	0.495	-0.474	-0.978	-0.902	-0.536	-1.158	-0.979	-0.082	-0.542	-0.48	-0.217	-0.014	-1.574	-0.743	-0.341	-0.65	-0.468	-0.418	-0.368	-0.544	-1.778	-1.16	-0.982	-0.949	-1.164	-1.163	-0.247	-2.056	-2.475	-1.871	-2.032	-1.849	-1.91
747	1.015	-0.764	-0.295	-0.15	-1.509	-0.693	0.054	0.032	-0.904	0.502	0.23	0.695	0.488	0.882	-0.367	0.36	0.174	0.277	-0.812	0.81	-0.412	0.287	-1.104	-0.889	-0.322	-0.596	-0.556	-0.885	-1.52	-0.236	0.086	-1.019	-0.777	0.654	0.127	0.364	-1.638	0.304	0.005	0.213	0.186	0.175	-0.598	0.87	0.602	0.591	0.709	0.84	0.994
748	0.268	-0.251	-0.274	-0.023	0.134	0.2	-0.149	-0.11	0.568	0.027	0.198	0.581	0.012	0.17	0.353	0.777	0.599	0.274	0.289	0.185	-0.157	-0.013	0.533	0.368	-0.045	-0.211	0.419	-0.114	0.142	0.491	0.321	0.609	0.738	0.457	0.476	-0.055	0.087	-0.015	0.385	-0.125	-0.056	0.178	-0.4	-0.101	-0.233	-0.357	-0.13	-0.079	-0.022
749	0.289	-0.966	-0.57	-0.555	-0.301	0.107	-0.444	-1.195	-0.288	-0.887	-0.982	-0.52	-0.509	-0.437	-0.118	-0.265	-0.483	-0.205	0.626	-0.772	-0.603	-0.928	-0.137	-0.393	-0.452	-0.604	-0.708	-1.066	-0.406	-0.334	-0.149	-0.58	0.073	-0.04	-0.196	-1.034	-0.019	-1.04	-0.144	-0.759	-0.363	-0.661	-1.222	0.373	-0.06	-0.071	0.003	-0.249	-0.191
750	-0.253	-0.378	-0.148	-0.072	-1.259	-0.628	-0.246	0.371	-0.096	0.52	0.576	-1.678	0.028	-0.667	-1.457	0.019	0.862	0.194	-1.163	-0.086	-0.237	-0.556	-1.282	1.009	0.079	0.065	-0.147	0.111	-0.959	-0.052	0.631	0.135	-0.731	0.323	0.763	-0.319	-1.289	-0.28	-0.357	-0.137	0.368	0.254	0.296	0.047	-0.5	-0.904	-1.128	-0.971	-0.967
751	1.305	1.793	2.067	1.895	0.238	0.744	2.544	2.666	0.981	3.007	2.165	0.2	2.328	1.884	0.548	1.822	2.826	2.437	0.51	0.253	2.009	1.829	0.549	1.122	2.291	1.7	2.063	1.575	-0.075	1.599	2.035	0.938	0.435	1.85	2.104	1.281	0.257	2.816	2.988	2.681	1.592	2.442	2.67	2.122	1.078	1.884	1.991	2.078	1.438
752	-1.177	-1.158	-0.968	-0.925	-0.145	-0.675	-0.702	-2.266	-0.471	-0.431	-0.649	-0.324	-0.388	-1.262	-0.669	-1.23	-0.031	-0.476	-0.231	-1.394	-1.074	-1.83	-0.607	-0.558	-0.833	-0.705	-0.845	-0.729	-0.979	-0.554	0.058	-0.958	0.604	-1.414	0.186	-0.835	-1.301	-2.062	-0.813	-1.607	-1.873	-1.021	-1.698	-2.074	-2.752	-0.678	-0.671	-1.262	-1.359
753	0.12	2.386	2.393	1.993	0.523	0.336	0.275	0.12	1.354	2.618	2.14	2.205	1.139	0.732	1.765	0.821	1.439	0.487	-0.541	-0.037	0.34	-0.599	1.744	0.909	0.266	-0.031	0.399	-0.008	0.255	1.119	0.643	0.109	0.074	0.624	1.466	0.626	-0.684	-0.053	1.291	0.208	-0.911	2.609	1.203	-0.455	-1.057	1.263	1.368	0.523	0.239
754	-0.129	-0.476	-0.241	-0.397	0.808	0.535	-0.304	-0.422	-0.03	-0.723	-0.564	0.736	-0.447	-0.154	1.076	0.067	-0.051	-0.251	0.862	0.232	-0.566	-0.224	0.88	0.052	-0.173	-0.163	-0.187	-0.307	0.336	-0.57	-0.479	-0.287	0.624	0.023	-0.248	-0.276	-0.019	-0.215	-0.376	-0.729	0.281	-0.647	-0.144	-0.701	-0.838	-0.65	-0.584	-0.516	-0.611
755	0.431	-0.484	0.071	0.055	-0.093	0.24	-0.111	0.561	0.451	-0.4	0.774	0.309	-0.351	0.215	-0.047	0.631	0.113	-0.092	0.264	0.704	-0.305	-0.145	0.121	0.678	-0.182	-0.21	0.239	0.17	-0.44	0.223	0.118	0.467	0.615	1.693	0.009	0.851	-0.333	0.802	-0.13	0.375	0.954	-0.091	0.9	0.813	0.373	-0.848	-0.785	-0.052	-0.191
756	0.018	-0.194	0.051	-0.094	-0.124	0.177	-0.282	-0.451	-0.466	-0.543	-0.181	0.284	-0.144	-0.46	0.403	0.48	0.134	0.34	0.429	-0.309	-0.311	-0.478	0.395	0.035	0.011	0.006	0.035	-0.264	-0.435	-0.358	-0.119	-0.41	0.61	0.192	0.033	-0.33	-0.211	-0.418	-0.416	-0.44	-0.185	-0.382	-0.16	-0.414	-0.89	-0.776	-0.547	-0.582	-0.469
757	0.037	-0.174	-0.064	-0.038	0.072	0.31	-0.327	-0.187	-0.379	-0.298	-0.152	-0.198	-0.38	-0.224	0.006	0.434	0.284	0.335	0.382	-0.293	-0.173	-0.511	0.425	0.063	-0.124	-0.072	-0.097	-0.094	-0.246	-0.011	0.181	-0.106	0.595	0.154	0.137	-0.358	-0.34	-0.296	-0.245	-0.214	-0.073	-0.351	0.019	-0.657	-1.077	-0.734	-0.604	-0.501	-0.542
758	-0.036	-0.171	-0.011	-0.087	-0.31	0.011	0.246	-0.469	-0.41	-0.661	-0.239	0.707	-0.208	-0.282	0.314	0.429	0.299	0.215	0.413	-0.247	-0.109	-0.471	0.056	0.103	0.226	0.179	0.061	-0.016	-0.483	-0.093	0.065	-0.181	0.082	0.412	0.108	-0.252	-0.509	-0.443	-0.28	-0.07	-0.245	-0.294	-0.34	-0.481	-0.443	-0.516	0.125	-0.185	-0.389
759	-0.261	-0.478	-0.123	-0.322	-0.55	0.013	-0.217	-0.735	-0.668	-0.815	-0.3	-0.249	-0.244	-0.005	0.239	0.503	-0.221	-0.29	-0.439	-0.451	-0.383	-0.429	-0.46	-0.208	-0.446	-0.633	-0.247	-0.586	-0.663	-0.671	0.068	-0.302	-0.132	-0.098	-0.406	-0.547	-0.929	-0.617	-0.272	-0.62	0.053	-0.274	-0.542	0.494	0.004	-0.462	-0.328	-0.439	-0.403
760	-0.061	-0.142	0.646	0.497	0.304	0.119	null	null	-0.118	-0.102	0.256	0.128	-0.316	0.344	0.077	0.798	0.21	0.632	0.023	-0.033	0.263	0.028	1.129	-0.212	0.226	0.07	1.918	0.477	-0.087	-0.216	0.457	-0.377	0.349	-0.328	0.425	0.585	0.799	2.17	2.459	1.29	null	null	-0.241	-0.218	-0.931	-0.311	-0.041	-0.085	-0.084
761	-0.031	0.099	0.483	0.654	-0.222	0.315	0.244	0.021	-0.533	-0.363	-0.154	-0.016	0.009	0.145	0.133	0.587	0.29	0.387	0.263	-0.238	-0.087	-0.376	0.157	0.258	0.054	0.059	0.041	0.077	-0.542	-0.227	0.231	-0.111	0.112	0.583	0.074	0.078	-0.26	0.27	-0.146	-0.014	0.73	-0.333	0.018	-0.356	-0.77	-0.227	-0.423	-0.517	-0.28
762	1.083	-0.393	-0.243	0.072	-0.992	-0.391	0.218	0.019	-1.016	0.512	0.263	-0.558	-0.01	-0.138	-0.489	0.767	0.44	0.376	-0.308	0.705	-0.415	0.067	-0.782	-0.588	0.133	-0.68	0	-0.658	-1.234	0.011	0.308	-0.743	-0.763	0.49	0.27	0.332	-0.886	0.429	0.207	0.866	0.79	0.626	0.255	0.507	0.349	0.514	0.55	0.696	0.683
763	null	0.252	null	0.29	1.515	1.387	-0.637	-3.459	0.17	-0.848	0.585	0.247	0.145	-0.197	0.281	null	null	-0.126	4	1.585	null	0.807	0.967	-0.871	null	0.17	null	-0.204	-0.363	-0.807	-0.322	0.229	0.186	2.7	2.781	1.074	0.652	null	null	null	null	null	-2	0.29	2.263	1.29	0.621	-0.087	1.322
764	-0.208	-0.509	-0.367	-0.363	-0.239	-0.048	-0.532	-0.377	-0.241	-0.54	-0.012	-2.091	-1.082	-0.662	-1.616	0.362	-0.173	0.008	-0.13	-0.41	-0.754	-0.793	-0.281	0.13	-0.273	-0.531	-0.186	-0.346	-0.649	-0.301	-0.279	-0.156	0.245	0.458	-0.156	-0.244	-0.526	-0.496	-0.465	-0.456	-0.51	-0.596	-0.395	-0.882	-1.767	-1.165	-1.207	-0.64	-0.732
765	-1.163	-2.621	-1.675	-2.183	-3.225	-2.575	-2.4	-2.24	-2.926	-2.728	-2.121	-2.891	-2.304	-1.172	-3.146	-1.332	-2.234	-2.193	-3.096	-2.866	-2.527	-2.626	-3.108	-2.158	-2.368	-2.682	-1.647	-2.039	-3.127	-2.879	-2.338	-1.48	-2.625	-1.175	-2.298	-1.99	-3.451	-2.291	-2.464	-2.391	-1.859	-2.313	-1.876	-2.396	-2.728	-2.327	-2.379	-2.232	-2.334
766	-0.114	-0.597	-0.438	-0.157	-0.94	-0.41	-0.424	-0.558	-0.965	-0.424	-0.277	-0.286	-0.205	-0.34	0.246	0.149	-0.156	-0.232	-0.339	-0.603	-0.529	-0.405	-0.741	-0.448	-0.32	-0.411	-0.451	-0.359	-1.102	-0.354	-0.33	-0.584	-0.187	-0.245	-0.211	-0.56	-1.232	-0.599	-0.37	-0.344	-0.117	-0.672	-0.676	-0.443	-0.625	-0.344	-0.585	-0.511	-0.449
767	0.151	-0.077	-0.159	-0.134	-0.21	0.026	-0.656	-0.87	-0.412	-0.476	-0.359	-0.666	-0.531	-0.428	-0.703	0.453	0.187	0.085	0.108	-0.426	-0.18	-0.694	-0.023	0.444	-0.373	-0.334	-0.124	-0.148	-0.197	-0.079	0.029	-0.093	0.538	-0.38	-0.031	-0.581	-0.54	-0.649	-0.666	-0.557	-0.319	-0.528	0.063	-1.308	-1.827	-1.212	-1.46	-1.325	-1.142
768	0.301	0.159	0.272	0.169	0.665	0.7	-0.16	-0.176	-0.003	-0.266	-0.17	-0.093	0.177	-0.141	0.626	0.378	0.332	0.429	0.872	-0.072	-0.08	-0.316	0.555	0.271	0.082	-0.18	0.498	-0.312	0.004	-0.03	-0.043	-0.119	1.005	-0.009	0.088	-0.236	0.511	-0.381	-0.308	-0.34	0.023	0.152	-0.293	-0.233	-0.709	-0.583	-0.063	-0.364	-0.403
769	-0.068	-0.301	-0.189	-0.115	-0.141	0.283	-0.404	-0.132	0.02	0.021	-0.227	-0.212	-0.099	-0.35	0.292	0.467	0.574	0.064	0.027	-0.123	-0.127	-0.288	0.772	0.225	-0.024	-0.289	0.316	-0.039	-0.287	-0.105	0.05	-0.266	0.275	0.098	0.099	-0.614	-0.521	-0.182	-0.479	-0.242	0.014	-0.229	-0.283	-0.499	-0.827	-0.651	-0.687	-0.317	-0.773
770	0.615	-0.166	0.451	0.427	-0.526	0.046	-0.143	1.173	0.359	0.185	0.96	-0.58	-0.193	-0.004	-0.089	0.893	0.151	0.653	-0.654	0.308	-0.095	0.211	-0.35	0.806	-0.083	-0.055	0.545	0.11	-0.648	0.541	-0.197	0.513	-0.565	0.702	-0.11	-0.278	-1.2	0.845	-0.192	0.614	1.104	0.091	-0.383	1.605	1.131	-0.13	-0.273	0.319	0.44
771	-0.03	-0.009	-0.261	-0.216	-0.955	-0.221	0.623	0.176	-0.017	0.607	0.205	-0.767	0.028	-0.304	-0.338	-0.147	0.546	0.139	-0.437	0.022	0.251	0.339	0.036	-0.159	0.776	0.357	0.354	-0.159	-0.578	0.207	0.752	-0.344	0.047	0.42	0.714	0.407	-1.202	-0.209	0.817	0.138	0.054	1.004	-0.135	-0.162	-0.705	0.431	0.658	0.24	0.05
772	0.328	0.654	0.663	0.692	-0.088	1.193	0.958	0.361	0.74	0.411	0.534	-0.232	0.49	0.39	0.194	0.104	1.381	0.114	0.329	0.412	0.38	0.352	0.679	0.684	0.946	0.243	0.457	-0.09	0.277	1.342	0.748	0.207	0.436	1.058	0.841	0.331	-0.183	0.501	0.646	0.107	0.327	1.027	0.094	0.62	0.426	1.604	1.662	0.875	0.825
773	-0.356	-0.559	-0.24	-0.298	-0.55	-0.163	-0.42	-0.589	-0.646	-0.47	-0.334	-1.187	-0.346	-0.718	-0.779	0.144	0.386	0.025	0.115	-0.299	-0.088	-0.571	-0.043	0.27	0.242	-0.049	0.644	0.063	-0.758	-0.302	0.611	-0.384	0.124	-0.033	0.61	-0.539	-0.417	-0.611	-0.288	-0.433	-0.327	0.124	0.159	-1.02	-1.291	0.055	-0.27	-0.608	-0.458
774	-0.214	-0.051	0.183	0.032	-0.271	0.18	0.274	-0.294	-0.469	0.036	-0.194	-0.983	-0.414	-0.398	-0.476	0.062	0.509	0.268	0.43	-0.075	0.085	0.37	0.329	0.271	0.171	0.081	0.223	-0.225	-0.503	-0.011	0.158	-0.128	0.088	-0.336	0.074	-0.385	-0.67	-0.554	0.067	-0.148	-0.444	0.058	0.15	-0.297	-0.621	-0.046	-0.064	-0.026	-0.12
775	0.357	-0.381	0	-0.235	-0.933	-0.828	-0.047	-0.177	-0.392	-0.17	0.244	-0.756	-0.139	0.122	-0.808	1.225	-0.013	-0.009	-0.336	0.54	-0.133	1.002	-0.719	0.203	-0.104	-0.273	0.521	-0.257	-1.411	0.131	-0.36	0.217	-0.385	1.197	-0.189	0.98	-1.277	-0.248	-0.066	-0.16	-0.125	0.101	0.219	0.021	-0.45	0.404	0.362	0.356	-0.051
776	-0.032	-0.762	0.102	-0.358	0.07	-0.034	-0.82	-0.265	0.396	-0.881	-0.008	-0.007	0.01	-0.185	-0.393	1.267	-0.037	0.192	0.334	0.046	-0.504	-0.371	0.5	-0.046	-0.298	-0.625	0.305	-0.167	-0.351	-0.049	-0.37	-0.104	0.42	1.082	-0.119	0.232	-0.324	-0.277	0	0.557	1.477	0.296	0.078	-1.015	-1.764	-0.631	-0.797	-0.476	-0.494
777	-0.036	0.23	0.718	0.286	-0.308	-0.169	0.245	-0.095	-0.366	0.288	0.03	-0.121	-0.164	-0.345	-0.195	0.33	0.688	0.501	0.362	-0.25	0.176	-0.354	-0.128	0.267	0.652	0.397	0.596	0.499	-0.608	0.058	0.43	0.079	0.465	0.593	0.476	-0.049	-0.202	-0.352	0.299	0.097	-0.185	0.258	0.393	-0.858	-1.269	-0.597	-0.364	-0.609	-0.601
778	0.203	-0.017	-0.158	0.219	-0.51	-0.24	0.282	-0.335	-0.58	-0.121	-0.096	0.085	0.196	0.196	0.197	0.666	0.096	0.557	-0.483	-0.185	0.029	0.232	-0.289	-0.084	0.284	0.244	0.118	0.142	-0.548	0.036	0.348	-0.138	0.116	0.31	0.371	0.13	-0.822	-0.452	-0.181	-0.353	-0.064	0.231	-0.47	-0.363	-0.44	-0.16	0.016	-0.389	-0.418
779	-0.132	-0.167	0.087	0.088	-0.598	0.207	-0.026	-0.362	-0.595	-0.185	0.019	0.063	0.353	0.27	0.016	1.021	0.097	0.321	-0.175	-0.288	-0.064	-0.119	-0.243	0.03	-0.196	-0.262	-0.029	-0.267	-0.592	-0.135	0.232	-0.193	0.014	0.285	0.02	-0.368	-0.688	-0.257	-0.19	-0.443	0.412	-0.14	-0.087	0.686	0.264	0.192	0.245	0.136	0.056
780	0.303	0.319	0.482	0.494	-0.615	-0.288	0.221	0.409	-0.62	0.274	0.307	-0.622	0.689	0.687	-0.433	1.974	0.674	0.777	-0.177	0.007	0.211	0.096	-0.227	0.049	0.275	0.106	0.184	0.099	-0.987	-0.063	0.332	-0.015	0.14	0.627	0.358	-0.342	-0.652	0.268	0.242	0.078	0.416	0.176	0.654	0.609	0.133	0.358	0.694	0.54	0.429
781	0.413	0.267	0.466	0.29	-0.403	-0.028	1.135	0.076	0.428	0.388	0.333	0.032	0.253	-0.12	0.556	0.404	0.748	0.82	0.146	-0.009	1.005	-0.095	-0.44	-0.737	0.435	0.222	1.154	-0.031	-0.826	-0.371	0.492	-0.134	-0.02	0.195	0.698	0.332	-0.283	-0.49	0.627	-0.257	-0.093	1.009	-0.311	0.367	-0.522	0.143	-0.248	0.067	-0.047
782	-1.525	-1.921	-1.344	-1.601	-2.165	-1.893	-1.464	-1.884	-2.117	-2.037	-1.519	-1.582	-1.155	-1.22	-1.143	-1.001	-1.682	-1.53	-1.755	0.198	-1.92	-0.738	-1.876	-1.69	-1.295	-1.515	-1.369	-1.762	-2.417	-1.852	-1.543	-1.499	-1.387	1.335	-1.67	1.729	-1.96	-2.179	-1.942	-1.692	-1.778	-1.875	-1.552	-1.825	-2.151	-1.951	-2.22	-2.057	-2.082
783	-0.056	-0.257	0.06	-0.058	-0.366	-0.054	0.394	-0.256	-0.381	-0.301	-0.068	-0.26	-0.34	-0.15	0.088	-0.149	-0.251	-0.104	-0.049	-0.304	-0.145	-0.429	-0.154	0.029	-0.111	-0.13	-0.032	-0.243	-0.463	-0.196	-0.081	-0.239	-0.095	-0.079	-0.45	-0.283	-0.705	-0.452	0.569	-0.436	-0.188	-0.055	-0.162	-0.265	-0.667	-0.199	-0.05	-0.495	-0.173
784	-0.913	-0.17	-0.412	-0.413	-1.212	-1.084	-0.369	-0.577	-0.644	-0.076	-0.296	-0.127	-0.359	-0.369	-1.044	-0.192	0.148	-0.295	-1.347	-0.704	-0.172	-0.442	-1.256	0.287	-0.163	-0.332	-0.108	-0.199	-1.827	-0.673	-0.414	-0.86	-0.819	-0.343	-0.132	-0.691	-1.88	-1.009	-0.393	-0.368	-0.791	-0.286	-0.165	-1.397	-1.843	-0.513	-0.572	-0.662	-0.901
785	-1.688	-1.735	-1.844	-2.126	-4.764	-2.396	-1.667	-1.023	-1.459	-1.472	0.034	-4.051	-1.858	-0.789	-4.066	-0.681	-1.837	-1.712	-4.54	0.226	-1.357	-0.53	-3.989	-2.122	-1.798	-1.96	-1.584	-1.986	-4.857	-0.917	-2.039	-0.873	-3.752	-0.9	-1.542	-0.934	-5.263	-1.29	-1.329	-0.599	-1.787	-1.232	-1.742	-1.19	-1.588	-1.352	-1.384	-0.747	-0.942
786	-0.304	0.75	0.297	0.549	-1.03	-0.414	0.686	0.205	-1.131	0.37	-0.104	-1.14	1.751	1.118	-0.867	0.772	0.788	0.637	-0.543	0.051	0.619	-0.191	-0.658	-0.32	0.743	0.296	0.348	0.012	-1.498	-0.153	0.58	-0.05	-0.471	0.635	0.806	0.272	-1.342	-0.247	0.675	0.026	-0.136	0.531	0.131	-0.248	-0.654	0.444	0.589	0.225	0.223
787	null	null	1.032	null	null	16.61	3.585	null	-0.497	-0.126	0.434	null	2.807	null	null	null	-3.322	-1.193	1.1	null	null	null	-0.7	0.372	0.628	0.73	-1.67	0.867	-1.026	-0.652	null	null	null	null	-0.263	2	16.61	null	null	null	null	null	null	0.415	null	0	null	null	1.459
788	1.585	null	null	null	null	1	-2.07	null	null	null	null	null	0.807	0.485	16.61	null	null	null	null	1.585	-4.644	-2	null	null	16.61	null	null	-1.766	-0.585	-2.585	-1.807	-3.585	1.585	-3.17	null	null	1.585	null	null	-3.459	null	-1	null	null	null	-1.322	3.585	null	1.379
789	-1.193	null	null	null	1.737	-0.926	null	-4.459	null	null	null	16.61	2	null	2	16.61	-1.29	null	null	null	-0.415	-1.585	null	null	3	null	1.585	-0.926	null	0.222	1.17	null	1	0.485	16.61	null	3.059	null	-1.807	0.322	-0.354	null	null	1.222	null	0.222	null	null	null
790	null	-2.322	-3.585	null	0	-0.933	null	-1.778	-2.322	-2.459	null	2.322	null	1.222	0.663	null	null	null	-0.585	0	-1	0	-2.663	null	null	null	-2.585	null	null	null	-0.322	null	null	null	2.322	1	null	null	null	null	null	-3	null	4	null	1.263	null	0.848	null
791	null	-2.585	null	16.61	null	null	16.61	null	-0.322	0.585	1.874	-1.585	-2.17	16.61	-1.585	null	null	null	null	-1.531	-2.807	-2	-1.585	null	null	-0.737	null	null	null	null	0.064	-4.524	null	null	null	null	-2.807	null	2.585	-3.322	-4.358	0	null	0.807	-0.193	0	2.138	null	null
792	0.737	null	null	null	-1.459	-2.737	null	null	2.737	null	null	null	null	null	null	4.17	0.322	2.663	null	-3.322	null	null	0	-4.17	-2.585	null	null	-0.322	null	-2.585	null	-2.322	-0.415	null	null	null	null	null	2.585	-2.585	-0.263	-3.459	null	-0.415	null	16.61	null	null	null
793	0.079	-0.354	-0.096	-0.242	-1.158	-0.877	-0.638	-0.123	-1.026	-0.239	0.05	-1.426	-0.918	-0.323	-1.854	-0.403	0.122	-0.55	-1.004	0.338	-0.295	-0.025	-0.903	0.177	-0.274	-0.33	0.013	0.054	-1.708	-0.475	-0.613	-0.062	-0.708	0.491	-0.488	-0.483	-1.735	-0.444	-0.688	-0.01	0.009	-0.412	-0.413	-1.165	-1.764	-1.397	-1.213	-0.812	-1.254
794	-0.077	0.119	0.357	0.484	0.007	0.08	-0.157	-0.113	0.664	0.219	0.3	-0.262	0.004	0.337	0.279	-0.066	0.507	0.631	0.316	-0.404	0.433	-0.394	-0.387	0.48	0.042	-0.009	0.246	0.146	-0.653	1.466	0.501	-0.135	0.904	0.718	0.236	0.004	-0.432	-0.253	-0.634	-0.099	-0.546	-0.123	-0.283	-0.974	-1.086	-0.011	0.37	-0.09	-0.126
795	0.135	-0.047	-0.219	0	-0.143	-0.058	0.027	-0.342	-0.336	-0.051	-0.047	-0.532	-0.166	-0.579	-0.271	0.785	0.68	0.527	0.287	0.031	-0.149	-0.255	0.421	0.005	0.039	-0.094	-0.078	-0.019	-0.178	0.203	0.196	-0.091	0.772	-0.117	0.043	0.01	-0.207	-0.358	-0.019	0.022	-0.394	-0.247	-0.108	-0.181	-0.313	-0.225	-0.142	0.113	-0.137
796	0.9	0.222	0.693	0.654	0.126	0.545	0.227	0.086	0.107	0.296	0.459	0.046	0.643	0.025	0.128	0.557	0.885	0.524	0.635	0.157	0.528	0.219	0.632	0.678	0.515	0.411	0.499	0.215	-0.239	0.219	0.385	0.09	0.855	0.812	0.039	0.209	-0.003	0.268	0.272	0.376	0.975	0.245	0.451	-0.092	-0.598	0.585	0.715	0.461	0.215
797	-0.093	-0.52	-0.145	-0.432	-0.63	-0.593	-0.571	-0.199	-0.644	-0.666	-0.294	-1.11	-0.861	-0.266	-1.106	1.09	-0.148	0.116	-0.216	-0.178	-0.285	-0.335	-0.45	-0.047	-0.371	-0.457	-0.322	-0.469	-0.942	-0.5	-0.351	-0.334	-0.007	0.117	-0.481	-0.462	-0.9	-0.471	-0.576	-0.31	-0.029	-0.493	-0.196	-0.543	-1.135	-1.048	-0.806	-0.786	-0.853
798	0.258	-0.14	-0.374	-0.16	-0.607	0.027	0.703	0.252	0.041	0.391	0.101	-0.207	-0.149	-0.462	-0.147	-0.048	0.552	0.659	0.087	-0.133	0.508	0.366	-0.243	0.021	0.866	0.162	1	-0.181	-0.582	-0.084	0.713	-0.472	-0.027	0.175	0.997	0.406	-0.367	-0.227	0.743	0.07	0.663	0.924	0.348	-0.62	-0.392	0.559	0.147	0.158	0.29
799	1.096	-0.086	0.128	-0.159	4.421	4.402	-0.214	-0.713	3.497	-0.121	-0.187	3.962	-0.5	-0.701	4.407	0.322	0.485	-0.017	4.607	0.853	-0.253	-0.783	5.296	2.703	0.084	-0.186	0.358	-0.342	4.192	1.659	0.027	-0.465	4.338	0.377	0.12	-0.529	3.643	1.484	-0.025	-0.349	-0.028	0.084	-0.285	-0.942	-1.353	-0.577	-0.735	-1.082	-1.073
800	-0.584	-0.604	-0.351	-0.383	-0.566	-0.284	-0.029	-0.47	-0.641	-0.301	-0.292	-1.58	-0.582	-0.465	-0.877	-0.396	-0.198	-0.649	-0.394	-0.848	-0.531	-0.943	-0.274	-0.651	0.018	-0.42	0.12	-0.596	-0.777	-0.747	-0.049	-0.567	-0.235	-0.75	-0.351	-0.886	-0.904	-0.66	0.168	-0.529	-0.515	-0.449	-0.396	-0.508	-1	-0.764	-0.404	-0.655	-0.973
801	0.393	0.536	1.414	1.159	-0.741	-0.004	2.961	0.817	-0.64	1.873	-0.113	0.302	1.546	0.731	-0.176	0.263	0.77	0.917	-0.446	0.153	1.154	0.121	-0.085	0.514	0.853	0.656	1.277	0.936	-0.966	-0.1	1.861	-0.003	-0.219	0.114	3.418	0.204	-0.681	0.379	4.098	0.931	1.356	4.487	0.969	0.55	-0.107	1.093	1.519	1.671	1.602
802	0.182	-0.469	-0.358	-0.519	-1.612	-0.36	-0.866	-0.78	-1.85	-1.68	-0.59	-1.432	-1.084	-1.136	-1.744	-0.274	-1.111	0.218	-1.255	0.307	-0.218	0.365	-0.188	-0.083	-0.104	-0.378	0.398	-0.591	-1.518	-0.502	-0.284	-0.407	-1.229	-0.725	-0.608	-0.75	-2.1	-0.949	-0.81	-0.449	-0.738	-1.065	-1.351	-0.589	-0.816	-0.892	-0.916	-0.826	-0.706
803	1.083	0.275	1.417	1.414	1.095	0.139	-0.277	0.835	0.232	0.827	0.686	0.671	0.683	0.211	2.264	1.46	0.958	1	0.646	0.425	0.147	0.649	1.329	0.707	0.517	0.292	1.026	0.906	0.134	0.184	0.498	0.127	1.137	-0.147	0.413	0.029	0.661	0.458	0.185	0.451	1.203	-0.027	0.517	0.452	0.089	-0.365	-0.28	0.588	0.596
804	-0.432	0.484	0.337	0.444	-0.856	-0.487	0.807	-0.159	0.018	1.359	0.957	-0.695	1.344	0.313	0.284	-0.591	1.486	0.574	0.099	-1.091	0.244	-0.972	-0.84	-0.479	0.357	0.342	0.461	0.075	-1.114	0.546	1.639	0.16	0.559	1.199	1.256	0.823	-0.698	-0.928	0.484	-0.032	0.223	0.58	-0.137	-0.121	-0.734	1.167	1.095	0.461	0.345
805	0.202	0.424	0.612	0.545	-0.446	-0.023	0.43	0.837	0.243	0.875	1.055	-0.838	-0.462	-0.221	-0.835	0.552	0.718	1.194	-0.566	0.736	0.447	1.151	0.003	0.528	0.483	0.418	0.437	0.503	-0.603	0.5	0.445	0.112	-0.119	0.662	0.469	0.639	-1.157	0.352	0.4	0.972	0.09	0.474	0.821	-0.038	-0.946	-0.42	-0.556	0.112	-0.305
806	-0.285	-0.302	-0.106	-0.269	-0.917	-0.686	-0.211	-0.118	-0.583	-0.185	-0.128	-0.264	-0.04	0.007	-0.251	0.226	0.275	0.103	-0.149	-0.12	-0.206	-0.335	-0.601	0.127	-0.154	-0.005	-0.048	-0.203	-1.297	-0.318	-0.163	-0.366	-0.272	0.046	-0.052	-0.026	-1.058	-0.114	-0.213	-0.323	-0.12	-0.271	-0.192	-1.26	-1.7	-1.031	-0.831	-1.075	-1.109
807	-0.138	-0.259	-0.42	-0.267	-0.415	-0.54	-0.176	-0.107	-0.467	-0.399	-0.027	-1.197	-1.548	-1.425	-1.258	0.138	0.422	-0.2	0.159	0.057	-0.053	-0.187	-0.164	0.355	0.041	0.153	-0.118	0.289	-0.493	-0.3	0.408	-0.23	0.095	-0.133	0.184	-0.564	-1.058	-0.556	-0.258	-0.462	0.825	-0.148	-0.395	-0.694	-1.288	-1.166	-1.167	-0.953	-1.224
808	0.299	-0.482	-0.495	-0.257	-1.112	-1.024	-0.516	0.011	-0.761	0.01	-0.325	-0.964	-1.314	-0.992	-2.259	-0.153	-0.193	-0.568	-1.362	0.255	-0.806	-0.387	-1.114	-0.77	-0.552	-0.328	-0.913	-0.419	-1.436	-0.203	-0.37	0.065	-0.613	-0.42	-0.279	-0.155	-1.93	0.136	-0.562	-0.217	0.978	-0.303	-0.293	-1.534	-2.459	-2.424	-2.611	-1.402	-2.062
809	0.242	-0.52	-0.378	-0.534	-0.984	-0.277	0.149	-0.061	-0.19	-0.561	0.488	-0.153	0.035	0.618	-0.565	0.311	0.085	0.101	-0.807	0.441	-0.031	0.164	-0.442	0.123	-0.098	-0.164	-0.161	-0.111	-1.041	0.077	0.04	0.14	-0.143	0.23	-0.113	0.135	-1.006	0.23	-0.123	0.207	0.452	0.045	0.027	-0.455	-0.954	-0.723	-0.787	-0.752	-1.059
810	0.207	-0.367	0.172	0.061	-0.11	0.359	-0.034	0.395	0.001	0.13	0.479	-0.314	-0.225	-0.386	-0.477	0.31	0.452	0.41	0.021	0.519	-0.007	0.688	0.173	0.353	-0.21	-0.36	0.251	-0.351	-0.388	-0.14	-0.205	-0.663	0.134	-1.231	0.303	-0.131	-1.158	0.481	0.177	0.178	0.037	0.382	1.096	0.396	-0.061	-0.09	-0.286	0.545	0.341
811	0.073	-0.708	-0.383	-0.431	-0.994	-0.322	-0.696	0.219	-0.971	-0.865	-0.313	0.059	0.082	0.428	0.049	0.278	-0.406	-0.281	-0.683	-0.12	-0.457	0.064	-0.414	0.16	-0.127	-0.411	0.185	-0.097	-1.112	-0.399	-0.442	-0.365	-0.459	-0.193	-0.567	-0.383	-1.3	-0.341	-0.479	-0.316	0.361	-0.437	0.046	-0.137	-0.668	-0.588	-0.662	-0.157	-0.482
812	-0.135	-0.057	0.095	0.172	-0.576	0.236	0.145	-0.445	-0.432	-0.574	-0.067	-0.395	0.003	-0.029	-0.086	0.361	0.065	-0.045	-0.381	-0.38	0.106	-0.295	-0.282	-0.199	-0.252	-0.404	-0.039	-0.282	-0.315	-0.482	0.19	-0.068	-0.189	-0.033	0.013	-0.345	-0.678	-0.271	0.034	-0.298	0.255	0.139	-0.151	0.372	-0.039	-0.024	-0.062	-0.275	-0.237
813	-0.207	-0.272	-0.454	-0.326	-0.769	-0.417	-0.447	-0.64	-0.671	-0.004	-0.338	-0.692	-0.541	-0.202	-0.387	-0.084	0.037	0.023	-0.165	-0.69	-0.262	-0.63	-0.279	-0.3	-0.254	-0.416	-0.618	-0.367	-0.868	-0.445	0.178	-0.399	0.004	0.073	0.169	-0.349	-0.487	-0.216	-0.525	-0.354	-0.336	-0.267	-0.671	-0.415	-1.04	-0.284	-0.337	-0.631	-0.793
814	0.218	-0.407	-0.151	-0.35	1.04	1.348	-0.461	-0.105	0.472	-0.569	-0.776	-0.993	-0.46	-0.192	-1.104	0.45	0.081	-0.042	1.582	-0.206	-0.234	-0.56	1.692	0.583	-0.086	-0.163	0.008	-0.351	0.833	0.094	-0.12	-0.374	1.366	0.172	0.131	-0.072	0.73	0.156	0	-0.371	0.674	-0.187	-0.281	0.626	0.013	-0.758	-0.944	-0.593	-0.594
815	-0.285	-0.483	-0.135	-0.328	-0.663	-0.012	-0.329	-0.757	-0.741	-0.714	-0.469	-0.218	-0.336	-0.136	-0.314	-0.431	-0.238	-0.587	-0.381	-0.647	-0.04	-0.206	0.043	-0.052	0.184	-0.175	0.239	-0.179	-0.748	-0.473	-0.328	-0.657	-0.073	-0.676	-0.242	-0.156	-0.912	-0.805	-0.318	-0.38	-0.591	-0.521	-0.917	-0.472	-0.737	-0.014	-0.01	-0.216	-0.083
816	0.02	1.093	1.497	0.128	-0.38	-0.181	1.874	1.359	-0.567	-0.273	0.401	-0.779	-0.504	-0.846	-0.61	0.647	0.426	1.02	-0.729	0.29	0.105	0.021	-0.601	0.078	0.403	0.146	1.427	0.298	-1.17	0.482	1.043	0.851	-0.395	0.757	1.226	0.412	-0.686	1	1.822	1.648	1.198	2.454	3.147	-0.471	-0.453	-0.36	0.114	-0.172	-0.222
817	0.142	-0.484	0.027	0.035	-0.448	-0.449	-0.373	0.006	-0.738	-0.061	-0.25	-0.143	-0.083	0.349	-0.147	0.717	0.178	0.014	0	0.253	-0.294	0.062	-0.598	-0.485	-0.127	-0.25	0.363	-0.336	-0.88	-0.098	-0.403	-0.088	0.049	0.397	-0.147	-0.043	-0.879	0.351	-0.429	-0.18	0.732	0.056	-0.226	-0.661	-1.037	-0.619	-1.417	-0.828	-1.275
818	-0.194	-0.445	-0.431	-0.248	-0.432	-0.053	0.417	-0.973	-0.625	-0.606	-0.079	-0.683	-0.36	-0.388	-0.269	0.331	0.053	-0.275	-0.467	-0.383	-0.402	-0.532	-0.347	-0.335	-0.302	-0.417	-0.272	-0.29	-0.559	-0.475	0.074	-0.182	-0.217	0.028	-0.219	-0.31	-0.849	-0.611	0.132	-0.548	-0.102	-0.57	-0.534	-0.08	-0.451	-0.726	-0.364	-0.683	-0.448
819	0.902	0.22	0.23	0.312	-0.247	-0.354	0.47	0.088	0.497	0.777	0.657	0.517	0.14	-0.023	-0.515	-0.012	0.509	-0.173	-0.78	0.621	0.004	0.796	0.07	0.2	0.241	0.066	0.048	0.02	-0.681	0.645	0.346	0.722	0.077	0.135	0.548	0.836	-1.272	0.025	0.705	0.541	-0.423	0.904	0.387	0.549	-0.155	-0.122	-0.082	0.553	-0.129
820	1.282	1.501	1.308	1.356	-0.312	-0.792	1.018	0.633	0.085	1.466	1.11	-0.726	0.004	-0.662	-1.004	0.321	2.083	0.362	-1.055	0.473	1.746	0.578	-0.461	0.371	1.591	1.745	1.112	1.841	-0.475	0.364	1.492	0.806	-0.726	0.606	1.46	0.741	-1.428	-0.386	1.427	1.074	1.364	0.841	0.979	-0.403	-1.517	-0.703	-0.965	-0.486	-1.054
821	-0.105	0.022	0.167	0.199	-0.774	-0.589	0.071	-0.257	-0.344	0.045	-0.133	-1.107	-0.544	-0.423	-1.086	-0.25	0.871	0.078	-0.879	-0.77	0.264	-0.718	-0.422	-0.021	0.107	0.022	-0.086	-0.105	-1.122	-0.118	0.178	-0.611	-0.449	-0.322	0.545	-0.443	-1.193	-0.625	0.096	-0.299	-0.476	0.087	0.092	-1.417	-1.805	-0.479	-0.715	-0.84	-0.996
822	-0.282	-0.221	-0.271	0.02	0.036	0.116	-0.006	-0.135	0.393	0.564	0.421	-0.429	-0.249	0.015	-0.19	0.536	0.829	0.261	0.278	-0.582	0.216	-0.638	-0.049	0.499	0.131	-0.171	-0.196	0.047	-0.102	0.436	0.387	-0.097	0.309	0.503	0.553	0.323	-0.42	-0.114	0.241	-0.564	0.209	0.339	0.261	-0.717	-0.142	0.169	-0.092	-0.401	-0.24
823	-1.318	-0.32	-0.865	-0.853	-1.313	-0.933	-0.042	-1.217	0.118	-0.098	1.177	-1.028	-0.869	-0.64	-0.861	0.605	0.36	0.277	-1.512	-1.562	-0.003	-1.647	-1.38	-1.002	-0.002	-0.203	-0.286	-0.637	-1.277	0.237	0.255	0.305	-1.084	-1.165	-0.37	-0.417	-2.337	-1.002	-0.356	0.264	-2.209	-0.28	0.226	-1.934	-1.762	-0.359	-0.264	-0.915	-1.175
824	-0.578	-0.395	-0.291	-0.597	-0.961	-0.645	-0.163	-0.817	-0.698	-0.621	-0.114	-1.579	-0.967	-0.633	-1.92	-0.323	-0.176	-0.316	-1.113	-0.526	-0.352	-0.517	-0.645	-0.597	-0.351	-0.358	-0.43	-0.414	-1.151	-0.403	0.184	-0.2	-0.649	-0.673	-0.35	-0.676	-1.445	-0.386	-0.009	-0.559	-0.69	-0.806	-1.109	-1.142	-1.656	-0.596	-0.959	-0.924	-1.108
825	0.461	-0.039	-0.278	0.184	-0.03	-0.179	0.506	-0.241	0.318	0.301	0.59	-0.894	-0.31	-0.157	-0.638	0.405	0.398	-0.023	-0.546	0.325	-0.183	0.099	0.159	0.335	0.08	0.02	-0.328	-0.144	-0.321	-0.091	0.377	0.277	0.122	-0.139	0.306	0.187	-0.639	-0.267	0.131	0.08	-0.105	0.284	0.027	-0.1	-0.724	-0.359	-0.222	-0.118	-0.269
826	-0.707	-0.682	-1.07	-0.35	-0.976	-0.493	0.239	-1.061	-1.153	-1.291	-0.727	0.202	-0.177	-0.047	0.633	-0.538	0.081	-0.497	-0.548	-0.826	-0.387	-0.387	-0.422	-0.372	-0.435	-0.547	-0.428	-0.491	-1.089	-1.039	-0.398	-0.925	-0.32	-0.616	-0.527	-0.581	-1.282	-0.213	-0.788	-1.153	-0.63	-1.182	-1.499	-1.322	-2.469	-0.912	-0.993	-1.031	-0.957
827	-0.606	-2.135	-1.333	-1.618	-2.868	-2.183	-1.642	-1.262	-1.213	-0.853	-0.208	-0.735	-0.679	-0.628	-0.496	-0.572	-1.594	-0.909	-2.806	-0.85	-2.279	-0.873	-2.601	-1.892	-2.12	-2.042	-1.61	-2.355	-2.942	-0.403	-1.834	-1.143	-2.136	0.213	-1.836	0.093	-3.667	-1.456	-2.396	-1.703	0.055	-1.315	-1.122	-1.013	-1.357	-1.562	-1.984	-0.748	-0.756
828	0.403	-0.267	-0.331	-0.456	-0.594	-0.143	-0.52	-0.086	-0.456	-0.7	-0.104	-0.032	0.465	-0.133	0.294	-0.711	-0.341	-0.18	-0.791	-0.105	-0.192	0.18	-0.299	-0.513	-0.355	-0.35	-0.423	-0.501	-0.744	-0.396	0.137	-0.142	-0.5	-0.623	0.001	-0.583	-1.471	0.306	-0.61	-0.108	1.033	-0.39	-0.091	0.431	-0.174	-0.659	-0.869	-0.605	-0.631
829	-0.243	-0.68	-0.217	-0.492	-0.963	-0.847	-0.287	0.218	-0.416	-0.451	0.116	-0.095	-0.294	-0.101	-0.453	-0.081	-0.149	-0.524	-0.906	0.054	-0.472	-0.647	-0.599	0.18	-0.318	-0.37	-0.056	-0.205	-1.202	-0.595	-0.322	-0.563	-0.441	0.506	-0.114	-0.12	-1.485	0.039	-0.246	-0.115	0.355	-0.028	0.083	-0.521	-0.902	-1.201	-0.915	-0.757	-0.809
830	0.087	0.365	0.557	0.274	-0.656	-0.011	0.215	0.045	-0.069	0.151	0	-0.257	-0.165	-0.022	-0.008	0.643	0.552	0.473	-0.02	-0.127	0.116	-0.323	-0.243	0.496	0.195	0.151	0.509	0.092	-0.775	0.653	0.27	-0.242	-0.002	0.16	0.262	-0.204	-0.866	0.198	-0.134	0	0.242	0.321	0.064	-0.264	-0.795	-0.714	-0.285	-0.344	-0.399
831	-0.991	-0.608	-0.724	-0.826	-1.091	-1.051	-0.019	-0.438	-0.281	-0.367	0.329	-1.334	-1.101	-0.754	-1.424	0.116	-0.013	-0.426	-0.282	-1.227	-0.152	-1.345	-0.905	0.234	0.397	0.443	-0.278	-0.025	-1.336	-0.26	0.468	-0.378	-0.23	-0.174	0.662	-0.45	-0.719	-1.091	0.544	0.016	-1.474	0.004	-0.57	-1.303	-1.855	-1.012	-1.037	-1.519	-1.614
832	-0.185	-0.302	0.128	-0.063	-0.684	-0.176	0.004	-0.479	-0.682	-0.503	0.053	-0.401	0.188	0.106	-0.298	0.443	0.028	0.008	-0.441	-0.543	-0.105	-0.583	-0.628	-0.387	-0.109	-0.363	0.056	-0.473	-0.794	-0.574	0.099	-0.237	-0.244	0.28	-0.044	-0.338	-0.703	-0.178	-0.081	-0.205	0.309	0.202	-0.166	0.492	0.194	0.036	-0.022	-0.178	-0.396
833	-1.067	-0.93	-0.524	-0.67	-1.711	-0.751	0.535	-0.144	-0.65	0.168	0.646	-0.06	0.742	0.383	-0.684	0.561	0.571	0.44	-0.75	-0.864	-0.645	-0.471	-1.167	-0.466	-0.291	-0.5	-0.552	-1.107	-1.488	0.193	0.787	-1.048	-0.65	0.622	0.991	0.341	-2.094	-0.541	0.472	-0.255	-0.108	0.58	0.021	0.498	0.001	0.695	0.809	0.719	0.394
834	0.138	-0.104	0.057	-0.054	-0.364	-0.259	0.061	-0.12	-0.524	0.043	0.022	0.547	0.304	-0.475	0.642	0.484	0.264	0.152	0.063	-0.07	-0.098	-0.002	-0.103	0.008	0.006	-0.12	0.512	-0.006	-0.702	-0.104	0.162	0.113	0.556	0.545	0.186	-0.3	-0.575	-0.309	-0.226	-0.209	0.232	0.188	-0.117	-0.062	-0.536	0.058	-0.198	0.066	-0.198
835	0.19	-0.32	0.283	-0.146	-0.417	0.096	-0.22	0.154	-0.584	-0.55	0.126	0.187	0.082	0.694	-0.055	0.581	0.161	0.225	0.059	0.215	-0.204	-0.009	-0.009	0.043	-0.156	-0.33	0.493	-0.09	-0.677	-0.216	-0.293	0.104	0.197	0.56	-0.198	0.212	-0.598	0.358	-0.018	-0.024	-0.172	-0.314	-0.123	-0.352	-0.678	0.005	-0.172	-0.482	-0.437
836	-1.686	-2.222	-1.946	-1.874	-1.973	-1.958	-1.717	-2.192	-1.598	-2.402	-0.644	-1.451	-1.498	-1.186	-1.187	-1.457	-1.541	-1.379	-1.331	-2.318	-1.865	-2.055	-2.042	-1.381	-1.813	-1.687	-1.827	-1.572	-2.551	-2.085	-2.021	-1.87	-1.484	-2.04	-1.615	-1.615	-2.115	-2.763	-2.343	-1.264	-0.218	-2.316	-1.845	-2.439	-2.627	-2.37	-2.425	-1.948	-1.846
837	-0.326	-0.263	0.149	-0.164	-0.069	0.229	-0.127	-0.308	-0.305	-0.414	-0.065	-0.276	-0.349	0.098	0.04	0.307	0.023	0.168	0.095	-0.504	-0.273	-0.538	0.13	-0.008	-0.029	-0.143	0.478	-0.06	-0.415	-0.393	-0.034	-0.315	0.31	-0.214	-0.191	-0.319	-0.179	-0.542	-0.189	-0.354	-0.09	-0.269	-0.145	-0.221	-0.404	-0.034	0.079	-0.4	-0.287
838	0.149	-0.616	-0.08	-0.219	-0.666	-0.397	-0.334	-0.286	-1.032	-0.381	0.244	-0.881	-1.026	-1.157	-1.259	-0.268	0	-0.557	-0.715	0.098	-0.428	-0.059	-0.126	-0.939	0.282	-0.28	0.88	0.263	-1.181	-0.746	-0.397	-0.285	-0.715	0.039	-0.162	0.461	-0.968	0.263	0.251	-0.122	1.138	-0.322	2.459	-1.345	-0.737	-0.318	-1.463	-0.338	-0.48
839	-0.091	-0.262	0.119	-0.203	-0.563	0.026	-0.572	-0.578	-0.1	-0.291	-0.046	-0.173	0.087	-0.322	0.011	0.102	0.122	-0.172	-0.21	-0.323	-0.238	-0.392	-0.205	-0.241	-0.003	-0.137	0.075	-0.081	-0.457	-0.351	-0.006	-0.24	0.122	-0.074	0.043	-0.122	-0.75	-0.306	-0.123	-0.42	0.304	-0.235	-0.343	-0.04	-0.561	-0.146	0.034	-0.332	-0.253
840	0.033	0.153	0.966	0.442	0.114	0.693	0.693	0.503	0.129	0.732	0.354	0.475	0.642	0.32	0.554	0.587	0.606	0.556	0.624	0.45	0.295	0.702	0.691	0.247	0.708	0.274	0.78	0.155	-0.021	0.145	0.15	0.234	0.117	-0.033	0.537	0.194	-0.321	0.368	0.993	0.161	0.944	0.487	0.332	0.1	-0.088	-0.019	-0.265	0.031	-0.238
841	0.49	-0.328	-0.156	-0.194	-1.102	-0.482	0.23	0.934	-0.193	-0.033	0.24	-0.365	-0.449	-0.349	-1.818	-0.181	0.085	-0.092	-0.855	0.911	0.317	0.306	-0.919	0.089	0.363	0.215	0.55	0.314	-1.281	-0.598	0.49	-0.46	-0.401	0.678	1.021	0.618	-1.248	0.593	0.383	0.76	-0.089	-0.01	-0.321	-1.53	-1.735	-0.807	-0.729	-0.814	-0.925
842	-0.025	0.003	0.487	0.275	-0.515	-0.305	0.347	-0.329	-0.669	0.202	0.08	-0.851	-0.002	-0.321	-0.682	0.392	0.496	0.072	-0.198	-0.521	-0.04	-0.397	-0.393	-0.109	0.222	0.081	0.555	0.074	-0.788	-0.502	0.511	0.13	-0.113	-0.21	1.083	-0.375	-0.944	-0.218	0.822	-0.047	0.181	0.676	-0.377	0.04	-0.327	0.564	0.654	0.035	-0.08
843	0.33	0.206	0.494	0.217	-0.08	0.067	0.543	0.169	-0.04	0.168	0.149	0.07	0.165	0.301	0.745	0.026	0.788	0.038	-0.24	0.201	0.691	0.458	0.305	-0.141	1.31	0.841	0.879	0.432	-0.36	-0.076	0.739	0.185	-0.193	0.211	0.7	0.089	-0.661	0.126	0.979	0.103	0.573	0.861	0.144	0.175	-0.1	0.805	0.834	0.06	-0.04
844	0.367	-0.046	-0.232	-0.053	-0.075	0.271	-0.037	0.057	-0.208	-0.048	0.078	0.015	0.396	0.268	0.012	0.788	0.422	0.344	0.189	0.058	0	-0.007	0.311	-0.058	-0.088	-0.152	-0.043	-0.188	-0.441	-0.133	0.205	-0.133	0.272	0.034	0.403	-0.083	-0.575	0.115	0.307	-0.178	0.251	-0.01	0.271	-0.117	-0.324	-0.505	-0.162	0.003	-0.065
845	0.662	0.467	0.488	0.476	-0.672	-0.236	0.337	0.724	-0.421	0.047	0.359	-0.731	0.549	-0.137	-0.445	0.486	0.889	0.748	-0.397	0.769	0.419	0.998	-0.171	0.37	0.342	0.015	0.495	0.146	-0.937	0.151	0.393	0.189	0.226	0.29	0.614	-0.548	-0.852	0.429	0.367	0.44	0.657	0.625	0.104	-0.104	-0.641	-0.433	-0.308	0.017	-0.11
846	0.022	-0.174	-0.146	-0.05	-0.62	-0.127	-0.239	-0.419	-0.631	-0.441	-0.037	-0.274	-0.307	-0.226	-0.073	0.249	-0.033	0.187	-0.354	-0.267	-0.089	-0.215	-0.071	-0.333	-0.217	-0.417	0.074	-0.414	-0.963	-0.481	-0.286	-0.373	-0.061	0.185	0.068	-0.249	-0.86	-0.322	-0.431	-0.397	-0.136	-0.24	-0.327	-0.244	-0.7	-0.651	-0.305	-0.413	-0.249
847	0.333	0.207	0.151	0.074	-0.56	-0.516	0.052	-0.214	-0.501	-0.034	-0.14	-0.351	-0.128	-0.263	-0.373	0.181	0.197	0.086	-0.261	-0.293	-0.045	-0.234	-0.202	-0.158	0.171	-0.09	0.048	0.041	-0.958	-0.163	0.066	-0.028	-0.194	0.311	0.135	0.416	-0.753	-0.363	0.094	-0.248	-0.137	0.15	0.004	-0.228	-0.906	0.073	0.325	0.423	0.131
848	-0.401	0.221	0.13	0.11	-0.05	-0.374	0.224	-0.113	0.092	0.599	0.191	-0.811	-1.04	-1.268	-1.28	-0.615	0.721	-0.054	-0.34	0.092	0.236	-0.197	0.091	-0.2	0.161	0.232	0.392	0.369	-0.658	-0.423	0.182	-0.379	0.11	-0.237	0.387	0.044	-0.944	-0.578	0.181	-0.095	-0.573	0.055	-0.039	-0.945	-1.734	-0.51	-0.559	-0.347	-0.746
849	-1.404	-1.153	-1.209	-1.176	-1.158	-1.115	-1.138	-0.978	-0.91	-0.968	-0.793	-2.025	-2.111	-1.99	-2.645	-0.895	-0.683	-1.259	-1.484	-0.882	-0.961	-0.945	-1.181	-0.66	-0.911	-0.933	-0.981	-0.933	-1.062	-1.134	-0.467	-1.068	-1.248	-0.488	-0.498	-0.604	-1.788	-1.073	-0.977	-1.016	-0.848	-0.896	-1.092	-2.101	-2.772	-2.451	-2.329	-2.419	-2.645
850	-0.109	-0.313	-0.23	-0.358	-0.547	-0.099	-0.482	-0.516	-0.85	-0.722	-0.442	-0.235	-0.37	-0.368	-0.042	0.342	0.091	0.152	0.106	-0.041	-0.302	-0.4	-0.048	-0.315	-0.152	-0.315	-0.106	-0.474	-1.046	-0.609	-0.36	-0.553	-0.108	0.391	0.044	-0.109	-0.579	-0.522	-0.8	-0.487	-0.37	-0.622	-0.463	-0.326	-0.742	-0.649	-0.547	-0.596	-0.722
851	0.899	-0.156	0.364	0.644	-1.414	-0.371	1.067	1.07	-0.073	-0.05	1.103	-0.699	0.202	0.263	-1.283	-0.352	0.296	0.74	-1.246	1.154	0.321	1.202	-0.857	0.342	0.678	0.756	0.673	0.658	-1.529	0.44	1.098	-0.153	-0.54	0.96	1.113	1.218	-1.681	0.94	0.797	0.887	1.131	0.152	0.903	0.899	0.124	0.849	1.111	1.022	0.521
852	0.01	-0.003	0.235	0.086	-0.618	-0.342	0.331	-0.227	-0.24	0.032	0.024	0.166	0.541	0.324	0.188	0.318	0.426	0.295	-0.142	-0.275	-0.137	-0.165	0.014	-0.051	0.043	-0.065	0.426	-0.045	-0.482	-0.159	0.005	-0.11	0.174	-0.1	0.207	-0.238	-0.439	-0.453	0.01	-0.147	0.195	0.259	0.031	-0.407	-0.863	0.183	0.269	0.053	-0.019
853	0.267	0.439	0.479	0.483	0.531	0.91	0.218	-0.155	0.503	-0.026	0.349	0.491	0.083	0.174	1.224	0.38	0.423	0.671	0.985	-0.02	0.328	-0.198	1.194	-0.011	0.233	0.306	0.137	0.194	-0.274	0.071	0.446	-0.239	0.781	0.086	0.569	0.037	0.14	-0.321	-0.265	-0.066	-0.182	0.151	-0.058	-0.209	-0.803	-0.341	-0.059	-0.082	-0.451
854	1.046	1.84	1.905	1.793	-1.304	-0.406	1.545	2.109	0.63	1.503	1.804	-1.223	1.484	0.24	-1.451	1.072	2.545	0.816	-1.59	0.666	1.974	1.353	-1.316	1.687	1.844	1.516	2.041	1.718	-1.711	0.33	1.228	0.381	-1.176	-0.045	1.311	0.457	-1.757	0.844	1.541	0.965	1.382	1.636	1.586	1.217	0.499	0.399	0.41	0.88	0.53
855	-0.242	-0.499	-0.206	-0.118	-0.408	-0.39	-0.166	-0.551	-0.642	-0.828	0.32	-0.739	-0.389	-0.687	-0.533	0.557	0.167	-0.077	-0.327	-0.357	-0.035	-0.266	-0.631	-0.242	-0.168	-0.111	-0.152	-0.284	-0.874	0.006	0.153	-0.366	-0.706	0.307	-0.068	-0.409	-1.149	-0.136	-0.397	-0.711	-0.009	-0.137	-0.526	0.148	0.024	-0.401	-0.338	-0.324	-0.17
856	-0.428	-0.632	-0.219	-0.446	-0.631	-0.621	-0.478	-0.951	-0.857	-0.656	0.107	-0.763	-0.838	-0.608	-0.487	-0.096	-0.195	-0.276	-0.83	-0.47	-0.4	-0.427	-0.545	-0.498	-0.512	-0.489	-0.3	-0.33	-0.486	-0.77	-0.115	-0.514	-0.345	-0.65	0.192	-0.756	-0.824	-0.839	-0.542	-0.528	-0.542	-0.231	-0.584	-1.005	-1.389	-1.014	-1.214	-0.969	-1.319
857	0.254	1.241	0.653	1.034	0.756	0.476	0.906	0.132	1.128	1.472	0.896	-0.112	0.01	-0.989	-0.774	-0.288	1.668	0.36	0.15	0.279	1.483	0.494	0.466	1.189	1.19	1.501	0.812	1.288	0.049	1.084	1.249	0.65	0.302	0.485	1.016	0.59	-0.079	0.34	1.035	0.205	0.458	0.612	0.092	-0.618	-1.302	-0.791	-0.96	-0.781	-0.928
858	-0.425	-0.758	-0.716	-0.714	-0.857	-0.718	-0.436	-0.174	-1.188	-0.673	-0.807	-0.51	-0.227	-0.372	-0.8	-0.662	-0.047	-0.425	-0.591	-0.14	-0.433	0.089	-0.652	0.013	-0.356	-0.595	-0.172	-0.343	-1.017	-0.614	-0.449	-0.524	-0.236	-0.576	-0.242	-0.944	-1.567	-0.823	-0.568	-0.811	-0.808	-0.204	-0.569	-1.087	-1.604	-1.341	-1.488	-1.122	-1.418
859	-0.035	0.362	-0.356	0.209	-0.123	0.121	0.625	-0.148	-0.065	-0.356	-0.065	-0.526	0.049	-0.376	0.277	1.187	0.449	0.191	-0.171	-0.152	0.01	-0.361	0.095	-0.151	0.184	0.054	-0.148	0.043	-0.671	-0.285	0.292	-0.237	0.322	0.316	0.302	0.087	-0.019	1.1	-0.02	-0.098	-0.043	-0.294	0.237	-0.047	-0.488	-0.054	-0.263	-0.523	-0.485
860	0.478	1.106	1.998	1.402	0.963	0.509	0.875	1.345	0.281	0.324	0.698	0.011	0.651	0.485	0.62	0.865	1.379	1.183	0.757	0.18	1.437	-0.589	1.065	1.351	1.555	1.091	2.281	1.728	0.623	0.237	1.634	0.693	1.693	-0.376	1.427	0.45	0.289	1.208	1.231	1.544	0.955	1.027	1.643	1.282	0.933	1.035	1.227	0.75	1.125
861	0.062	-0.262	0.259	-0.141	0.66	1.223	-0.057	-0.629	0.661	-0.629	-0.157	2.16	-0.092	-0.142	1.604	0.243	-0.211	-0.286	1.159	-0.246	-0.235	-0.402	0.904	0.104	-0.101	-0.882	0.197	-0.59	0.621	-0.094	-0.064	-0.34	1.015	-0.201	-0.175	-0.514	0.529	-0.065	0.099	-0.377	0.314	0.036	-0.288	0.726	0.223	-0.141	-0.058	-0.055	-0.16
862	-0.015	-0.285	-0.098	-0.119	-0.406	-0.001	-0.249	-0.231	-0.525	-0.548	-0.029	0.01	-0.209	0.119	0.095	-0.003	0.003	0	0.063	-0.413	-0.289	-0.389	0.025	0.027	-0.085	-0.327	0.056	-0.105	-0.591	-0.324	-0.069	-0.247	0.001	0.391	-0.083	-0.156	-0.559	-0.012	-0.192	-0.042	0.161	-0.008	0.193	-0.134	-0.462	-0.199	-0.074	-0.302	-0.003
863	0.338	0.244	0.518	0.656	-0.384	0.463	0.854	0.473	0.195	0.487	0.759	0.282	0.594	0.293	0.278	0.201	0.471	0.236	-0.351	0.048	0.712	0.601	-0.028	0.291	0.436	0.5	0.515	0.585	-0.434	0.607	0.381	0.153	-0.296	-0.115	0.546	0.215	-0.799	0.431	0.736	0.299	0.409	0.776	0.476	0.345	0	0.495	0.216	0.571	0.327
864	-0.833	-0.767	-0.85	-0.741	-0.817	-0.588	-0.945	-0.924	0.163	-0.037	0.233	-0.859	-1.071	-1.47	-0.991	-0.791	-0.113	-0.399	-1.098	-0.838	-0.589	-0.383	-0.923	-0.082	-0.652	-0.676	-0.016	0.289	-1.103	-0.307	-0.497	-0.704	-1	-0.419	-0.459	0.105	-1.572	-1.209	-1.387	-1.186	-0.385	-1.345	-0.874	-1.417	-2.1	-2.147	-2.078	-1.567	-1.803
865	-0.185	0.167	-0.031	0.529	-0.328	0.436	0.472	0.129	-0.198	-0.134	0.174	-0.26	0.437	-0.206	0.293	-0.162	0.293	-0.023	-0.23	-0.045	0.361	0.194	0.047	-0.063	0.357	0.286	0.407	0.152	-0.527	-0.091	0.372	-0.161	-0.325	-0.617	0.076	0.037	-0.675	-0.408	0.387	-0.125	-0.079	0.019	-0.377	-0.273	-0.553	-0.108	-0.069	-0.285	-0.053
866	-0.106	0.041	0.17	0.342	-0.511	-0.023	0.009	0.073	-0.11	0.101	0.445	-0.158	0.134	-0.225	-0.429	0.549	0.879	0.426	0.129	-0.262	0.2	-0.2	0.131	0.39	0.292	0.124	0.289	0.361	-0.613	0.06	0.696	0.031	0.399	0.197	0.382	0.141	-0.631	-0.246	0.551	0.045	0.124	0.423	-0.126	0.338	-0.051	-0.028	0.169	0.047	0.016
867	-0.127	-0.383	0.145	0.124	-0.485	0.071	-0.176	-0.486	-0.062	-0.578	0.014	-0.381	-0.146	-0.446	-0.284	-0.029	0.08	0.065	-0.151	-0.385	-0.127	-0.195	0.057	-0.387	-0.006	-0.279	0.01	-0.286	-0.39	-0.391	0.023	-0.424	0.072	-0.086	-0.214	-0.283	-0.235	-0.265	-0.267	-0.125	0.155	-0.234	-0.593	0.041	-0.084	-0.639	-0.405	-0.6	-0.341
868	-0.225	-0.103	0.105	-0.16	0.059	0.097	-0.102	-0.323	-0.339	-0.376	0.104	-0.23	0.246	-0.254	0.353	0.266	0.183	0.195	0.448	-0.183	-0.277	-0.361	0.507	0.073	-0.006	0.019	0.444	0.035	-0.242	-0.333	-0.01	-0.032	0.257	0.245	-0.011	-0.413	-0.028	-0.411	-0.014	-0.275	0.265	-0.206	-0.452	-0.361	-0.792	-0.163	-0.029	-0.374	-0.379
869	-0.023	0.406	1.106	0.704	-0.243	-0.12	0.452	0.351	-0.32	0.153	0.244	-1.205	-0.287	-0.444	-1.395	0.104	0.947	0.482	-0.308	0.3	0.777	0.521	0.165	0.622	0.718	0.403	1.096	0.616	-0.383	-0.352	0.82	0.183	0.162	-0.652	0.645	-0.392	-0.548	0.62	0.802	0.5	0.63	0.695	0.431	0.415	0.032	0.222	0.402	0.466	0.337
870	0.101	-0.491	-0.184	-0.313	-0.664	-0.585	-0.55	-0.039	-1.063	-0.899	-0.636	-0.594	-0.812	-0.012	-0.873	0.628	-0.173	0.315	-0.226	-0.038	-0.474	-0.175	-0.294	-0.058	-0.394	-0.701	-0.287	-0.598	-1.029	-0.631	-0.513	-0.601	-0.234	0.013	-0.44	-0.937	-0.66	-0.1	-0.67	0.031	0.243	-0.738	0.081	-0.525	-0.849	-1.091	-0.91	-0.919	-1.027
871	-0.54	-0.22	-0.058	-0.113	-0.33	-0.473	0.047	-0.212	0.15	0.46	0.576	-0.265	-0.522	-0.505	-0.73	-0.762	0.291	-0.339	-0.868	0.233	-0.033	0.55	-0.288	0.353	0.056	0.022	0.332	0.03	-0.62	0.077	-0.079	-0.148	-0.431	-0.307	0.183	0.549	-1.418	-0.076	0.097	0.303	-0.212	0.058	-0.082	-1.637	-2.066	-1.019	-1.052	-1.009	-1.078
872	0.01	-0.285	-0.089	0.015	0.652	0.854	-0.096	-0.696	0.528	-0.557	-0.124	0.613	-0.432	-0.185	0.944	0.299	0.019	-0.178	1.125	-0.117	-0.146	-0.42	0.984	0.019	-0.287	-0.347	-0.193	-0.265	0.397	-0.263	-0.065	-0.215	0.881	0.051	0.048	-0.471	0.563	-0.059	-0.074	-0.493	0.022	-0.15	-0.423	0.316	-0.058	-0.415	-0.416	-0.484	-0.597
873	0.327	-0.186	-0.215	-0.403	0.407	0.07	-0.605	-0.687	-0.528	-0.489	-0.053	0.409	1.455	1.21	0.191	0.09	null	0.12	-0.222	0.165	-0.068	-0.016	0.366	0.094	0	-0.249	-0.241	-0.124	-0.594	-0.622	0.15	-0.203	-0.195	-0.103	0.721	-0.415	-0.737	-0.595	-0.066	-0.532	-0.965	-0.306	-0.942	-1.63	-1.695	0.095	-0.181	-0.929	-2.926
874	-0.428	-0.374	-0.194	-0.351	-0.45	-0.725	-0.124	-0.292	-0.436	0.035	0.444	-0.778	0.1	0.246	-1.11	-0.672	0.086	-0.721	-1.69	0.01	-0.109	0	-0.859	-0.162	0.057	-0.003	0.205	0.049	-1.296	-0.087	0.174	0.534	-0.546	-0.149	0.285	0.131	-1.682	0.291	0.118	0.417	-0.666	0.246	-0.052	-0.855	-1.427	-0.505	-0.51	-0.277	-0.351
875	0.09	-0.281	0.155	-0.139	-0.994	-0.404	-0.375	-0.452	-0.579	-0.255	-0.12	-0.591	0.127	0.097	-1.23	0.297	0.226	0.394	-0.338	-0.264	-0.002	-0.308	-0.352	-0.234	0.122	-0.124	0.351	-0.273	-1.199	-0.483	-0.172	-0.018	-0.231	-0.098	0.251	-0.258	-0.952	0.047	-0.178	0.054	-0.24	-0.137	-0.084	-0.399	-0.863	-0.371	-0.403	-0.423	-0.338
876	0.197	0.112	0.263	0.111	-0.8	-0.716	-0.054	-0.417	-0.832	0.06	0.218	-0.949	-0.283	-0.724	-0.845	-0.118	0.432	-0.173	-0.647	-0.081	-0.085	-0.417	-0.521	0.036	-0.143	-0.138	0.101	-0.151	-1.064	-0.628	-0.2	-0.408	-0.401	-0.557	0.053	-0.724	-1.144	-0.382	-0.046	-0.385	-0.009	0.02	-0.084	-1.557	-1.831	-1.212	-1.16	-1.392	-1.386
877	0.134	-0.394	0.518	0.334	-0.648	0.348	1.064	0.724	-0.718	-0.193	-0.497	3.257	-0.052	-0.195	3.735	0.93	1.333	0.122	0.574	0	0.41	-0.338	0.911	-0.747	0.415	-0.459	1.035	-0.082	-0.893	-0.636	0.037	-0.128	-0.184	0.684	0.655	0.166	0	null	2.322	1.485	2.624	0.166	2.874	-1.369	-0.857	-0.294	-1.042	-1.138	-0.518
878	-2.011	-1.641	-1.806	-1.68	-1.534	-0.946	-1.407	-1.614	-1.093	-1.507	-1.069	-1.774	-2.004	-1.829	-2.167	-1.057	-0.901	-1.382	-1.42	-2.056	-1.263	-1.881	-1.326	-1.094	-1.386	-1.453	-1.669	-1.568	-1.067	-1.496	-0.368	-1.745	-1.175	-0.357	-0.604	-0.839	-1.674	-1.212	-1.405	-1.575	-0.974	-1.213	-1.723	-1.779	-2.359	-2.143	-2.218	-2.436	-2.508
879	0.53	0.108	0.255	0.283	-1.66	-0.514	0.435	0.991	-0.397	0.693	0.628	-1.05	0.599	0.94	-1.782	0.536	0.946	0.562	-1.748	1.066	0.19	0.809	-1.582	0.322	0.33	0.301	0.136	0.363	-1.885	-0.137	0.171	-0.012	-1.063	0.402	0.465	0.29	-2.059	1.181	0.411	1.147	0.938	0.632	0.929	0.561	0.118	0.161	0.271	0.793	0.696
880	-0.008	-0.588	-0.338	-0.43	-1.125	-0.717	-0.649	-0.364	-0.418	-0.61	0.166	-0.767	-0.965	-0.625	-1.256	1.021	0.185	0.323	-0.822	-0.127	-0.62	-0.082	-0.658	0.386	-0.095	-0.505	0.256	-0.38	-1.233	-0.31	-0.274	-0.461	-0.59	0.089	-0.078	-0.305	-1.206	0	-0.605	-0.118	-0.078	-0.467	-0.162	-0.657	-1.011	-1.344	-1.203	-0.868	-0.958
881	0.45	0.192	-0.069	0.24	0.424	0.497	0.569	0.441	0.726	0.443	1.202	0.153	0.38	0.048	0.382	0.997	1.061	1.496	0.877	0.628	0.22	0.364	0.944	0.617	0.33	0.316	-0.077	-0.075	0.253	0.476	0.841	0.324	0.835	-0.029	0.61	0.32	-0.071	0.911	0.524	0.961	0.305	0.57	0.719	-0.019	-0.189	-0.835	-0.793	-0.178	-0.414
882	-0.42	-0.09	0.015	0.002	-0.994	-1.267	-0.336	-1.054	-1.314	-0.262	-0.681	-1.56	-1.032	-1.801	-2.209	-1.43	0.472	-0.396	-1.039	-2.114	-0.111	-1.549	-1.035	-1.167	-0.083	0.023	-0.385	-0.101	-1.404	-1.155	0.203	-0.826	-0.832	-2.153	0.339	-1.264	-1.751	-1.32	-0.34	-0.954	-1.602	-0.097	-0.467	-2.254	-3.115	-1.1	-1.166	-1.609	-2.046
883	-0.5	-0.409	-0.298	-0.253	-0.354	-0.351	-0.54	-1.205	-0.522	-0.521	-0.343	-0.47	-0.367	-0.465	-0.264	0.101	0.215	0.313	0.176	-0.82	-0.491	-0.847	-0.126	-0.162	-0.284	-0.015	-0.29	-0.075	-0.495	-0.049	0.3	-0.332	0.249	0.659	0.485	0.329	-0.729	-1.22	-0.703	-0.943	-0.399	-0.581	-1.041	0.188	-0.281	0.55	0.617	0.186	0.201
884	0.123	0.311	0.494	0.489	0.19	-0.054	-0.101	0.068	-0.328	-0.22	0.169	-0.235	-0.156	-0.65	-0.216	0.82	1.299	0.247	-0.018	-0.256	0.56	-0.21	0.357	0.552	0.494	0.263	1.029	0.455	-0.152	-0.013	0.825	0.276	0.58	0.09	0.664	-0.023	-0.577	0.196	-0.098	0.115	0.099	-0.03	0.152	0.6	0.085	0.356	0.392	0.588	0.316
885	0.116	0.215	1.011	0.9	-0.27	0.239	0.225	0.295	0.862	0.127	0.555	0.3	0.114	0.369	-0.333	0.621	0.782	0.481	0.661	0.022	0.348	0.002	0.243	0.64	0.426	0.179	0.574	0.469	-0.162	0.313	0.637	0.534	0.539	0.55	0.756	0.75	0.47	0.408	0.366	0.685	1.059	0.5	0.485	-0.262	-1.136	-0.078	0.13	-0.086	-0.288
886	-0.037	-0.218	16.61	0.495	0.065	0.084	-0.212	null	0.987	-0.292	0.517	-1.943	1.329	2.422	-2.33	0.903	0.456	0.702	1.443	-0.361	0.393	-0.292	0.268	-0.178	-0.678	0.201	null	0.035	-0.26	0.01	0.127	-0.113	0.406	0.442	0.613	0.388	0.014	null	1.322	0.678	0.315	0.621	null	-0.596	-0.83	-0.467	0.273	-0.585	-0.138
887	-0.245	0.158	1.239	0.258	0.024	-0.285	0	0.18	-0.428	-0.478	0.057	-0.966	0.201	-0.673	-1.045	0.183	0.899	0.392	0.581	0.152	0.352	-0.212	0.508	-0.106	0.29	-0.033	2.019	0	-0.485	-0.672	0.066	-0.367	0.233	0.011	0.303	-0.05	0.412	5.476	1.517	1.43	1.926	0.328	0.485	0.495	-0.537	0.176	0.297	-0.092	0.159
888	0.155	-1.498	-0.904	-1.086	1.294	1.471	-0.833	-0.483	1.381	-0.796	-0.048	1.57	-0.631	0.021	0.88	-0.054	-0.802	-0.907	1.735	0.24	-1.285	0.119	1.704	0.312	-0.573	-1.008	-0.603	-1.114	1.055	0.319	-0.891	-0.149	1.63	0.381	-0.656	0.542	0.965	-0.431	-1.073	-0.771	-0.135	-0.299	-0.473	-0.707	-1.067	-1.427	-1.483	-0.49	-0.685
889	0.182	-0.299	-0.862	0	0.077	0.261	-0.61	-0.25	-0.004	-0.598	0.01	-0.577	-0.233	0.119	-0.41	0.43	0.314	0.258	0.501	-0.031	-0.417	-0.15	0.591	0.034	-1.116	-0.135	-1.358	-0.041	-0.275	-0.14	-0.048	-0.159	0.552	0.339	0.057	0.162	-0.222	-0.607	-0.272	-0.316	0.228	-0.289	-0.449	-0.265	-0.609	-0.665	-0.619	-0.399	-0.489
890	-0.242	-0.391	0.056	-0.199	0.071	-0.014	0.039	-0.669	-0.445	-0.547	-0.063	-0.405	-0.014	-0.137	-0.27	0.041	0.271	-0.09	0.084	-0.607	-0.168	-0.555	0.136	-0.384	0.044	-0.274	-0.013	-0.297	-0.351	-0.179	0.248	-0.206	0.442	0.26	0.069	-0.189	-0.256	-0.025	-0.209	-0.141	-0.193	0.094	-0.279	-0.388	-0.846	-0.486	-0.55	-0.801	-0.571
891	0.147	0.082	0.763	0.37	-0.561	0.31	0.506	0.214	-0.095	0.096	0.63	0.124	-0.329	-0.228	-0.031	0.073	0.212	0.65	-0.46	0.158	0.242	0.49	0.168	0.257	0.434	0.113	0.546	0.126	-0.01	-0.259	0.01	0.035	-0.303	-0.202	0.061	0.028	-0.711	0.631	0.537	0.466	0.712	0.48	0.88	-0.149	-0.794	-0.048	-0.199	-0.19	-0.105
892	-0.667	-1.079	-0.714	-0.614	-0.891	-0.538	-0.475	-0.463	-0.166	-0.901	0.009	-0.968	-0.969	-0.808	-0.939	0.357	-0.424	-0.004	-0.137	-0.42	-0.713	-0.603	-0.714	-0.445	-0.342	-0.418	-0.288	-0.353	-0.922	-0.105	-0.453	-0.389	0.08	0.147	-0.393	0.16	-0.621	0.036	-0.422	-0.319	0.127	-0.817	-0.43	-0.365	-0.92	-1.17	-1.141	-0.687	-0.771
893	0.07	0.249	0.354	0.42	-0.824	-0.122	0.676	-0.197	0.031	1.191	0.705	0.626	2.044	0.595	0.087	0.22	1.111	0.553	0.059	-0.408	0.334	0.084	-0.524	0.194	0.426	-0.003	0.835	0.388	-0.662	0.379	0.842	0.021	0.163	0.455	0.837	0.627	-0.894	-0.244	0.318	-0.357	0.386	0.61	0.177	0.331	-0.407	0.525	0.719	0.489	0.247
894	-0.603	-1.037	-1.047	-0.857	-1.36	-0.605	-1.098	-1.062	-0.724	-1.057	-0.023	-1.579	-1.211	-0.728	-1.498	-0.368	-0.957	-0.819	-1.398	-0.874	-0.686	-0.331	-1.05	-0.128	-0.721	-0.719	-0.43	-0.508	-0.822	-0.785	-0.476	0.108	-1.167	-0.645	-0.845	-0.515	-0.731	-0.315	-1.253	-0.911	0.412	-0.869	-0.864	-0.892	-1.455	-1.519	-1.519	-1.37	-1.454
895	0.033	0.384	0.537	0.385	0.121	0.202	0.068	-0.099	0.094	0.501	0.805	-0.222	0.262	0.371	-0.49	0.406	0.919	0.553	0.02	-0.129	0.444	-0.348	0.944	0.679	0.255	0.395	0.515	0.436	0.117	0.137	0.585	0.103	0.712	0.285	0.515	0.126	-0.51	-0.173	0.046	-0.007	0.177	0.261	0.449	-0.176	-0.57	-0.001	0.039	0.064	-0.101
896	-0.105	-0.36	-0.197	-0.295	-0.02	0.13	0.171	-0.293	-0.099	-0.423	-0.206	1.169	0.882	0.257	0.569	0.234	0.089	0	-0.046	-0.552	-0.283	-0.431	0.369	0.104	-0.268	-0.332	-0.272	-0.245	-0.349	-0.085	-0.046	-0.311	0.177	0.043	0.131	-0.686	-0.761	-0.762	-0.222	-0.314	0.009	-0.482	-0.445	-0.357	-0.687	-0.632	-0.633	-0.606	-0.716
897	-0.132	-0.546	-0.372	-0.499	-1.278	-1.15	-0.452	-0.498	-1.216	-0.633	-0.571	-0.844	-0.368	-0.26	-0.997	-0.06	-0.194	-0.326	-0.587	-0.453	-0.634	-0.769	-1.124	-0.866	-0.738	-0.749	-0.706	-0.584	-1.775	-0.574	-0.614	-0.225	-1.052	0.1	-0.365	-0.609	-1.286	-0.218	-0.639	-0.353	0.067	-0.446	-0.374	-0.707	-1.219	-0.667	-0.571	-0.279	-0.615
898	-0.336	-0.541	-0.203	-0.347	-1.016	-0.135	-0.203	-0.554	-0.486	-0.577	-0.254	-0.58	-0.384	-0.228	-0.7	0.136	-0.437	-0.277	-0.842	-0.265	-0.304	-0.236	-0.463	-0.306	-0.389	-0.724	-0.155	-0.61	-0.649	-0.531	-0.21	-0.274	-0.544	-0.123	-0.193	-0.502	-1.065	-0.395	-0.133	-0.499	0.137	-0.218	-0.174	0.438	-0.177	-0.462	-0.495	-0.327	-0.552
899	-0.233	-0.229	0.567	0.04	-0.637	-0.404	0.121	-0.598	-0.129	0.125	-0.045	-0.659	-0.172	-0.327	-0.869	-0.219	-0.237	-0.065	-0.482	-0.462	-0.177	-0.231	-0.081	-0.537	-0.278	0.01	-0.345	0.009	-0.948	-0.264	0.224	-0.201	-0.866	0.597	0.401	0.016	-0.732	-0.346	0.437	-0.17	0.147	0.147	0.196	-0.235	-0.71	-0.595	-0.481	-0.651	0.273
900	-0.193	-0.465	0.033	-0.255	-0.896	-0.088	0.062	-0.54	-0.561	-0.554	-0.121	-0.571	0.042	-0.053	-0.368	0.567	-0.216	-0.246	-0.514	-0.332	-0.362	-0.353	-0.651	-0.303	-0.495	-0.687	-0.263	-0.437	-0.552	-0.565	-0.064	-0.102	-0.192	0.162	-0.231	-0.684	-0.796	-0.314	-0.01	-0.559	0.364	-0.216	-0.413	0.508	0.033	-0.421	-0.253	-0.276	-0.384
901	0.536	-0.021	0.701	0.062	1.646	2.165	0.044	0.086	2.133	-0.352	0.124	6.567	0.443	-0.397	7.698	0.201	0.707	0.307	2.253	0.339	0.013	-0.034	2.524	1.458	0.131	0.127	0.246	0.107	1.82	0.616	0.33	0.042	1.966	0.585	0.28	0.039	1.574	0.9	0.01	0.438	0.312	-0.064	0.581	0.188	-0.577	-0.343	-0.199	-0.374	-0.299
902	1	0.096	5.524	1.024	0.302	0.573	2.858	0.791	0.254	-1.09	-0.23	-0.063	0.18	0.087	-0.443	null	null	2.26	0.933	1.066	0.35	0.263	1.206	0.568	0.16	0.377	5.358	0.106	-0.337	0.035	0.284	0.112	0.286	1.143	0.966	-0.069	1.064	null	1.874	1.387	0.771	0.241	-0.244	0.135	0.468	0.349	0.563	0.186	1.309
903	0.459	0.113	0.285	-0.1	-0.65	-0.082	0.506	0.505	0.087	0.024	0.72	0.329	0.935	1.076	0.063	-0.204	0.529	-0.279	-0.575	0.985	0.319	0.694	-0.106	0.319	0.369	0.07	0.679	0.328	-0.706	0.353	0.15	0.352	-0.215	0.155	0.336	-0.183	-0.982	0.673	0.481	0.59	0.949	0.425	0.593	1.473	1.284	0.361	0.602	0.823	0.943
904	-0.625	-0.869	-0.25	-0.26	-0.399	-0.098	-0.479	-0.576	0.052	-0.351	-0.377	-1.071	-1.351	-0.281	-0.484	-1.366	-0.672	-0.782	-1.048	-0.898	-0.69	-1.18	-0.135	0.191	-0.581	-0.588	-0.917	-0.596	-0.33	0.645	-0.854	-0.312	-0.523	-0.734	-0.862	-0.416	-1.661	-0.121	-0.604	-0.308	-1.816	-0.065	-0.986	-0.955	-1.264	-0.688	-0.764	-0.6	-0.742
905	-0.105	-0.171	-0.022	0.057	-0.675	-0.058	0.041	-0.567	-0.792	-0.497	-0.242	-0.437	0.013	-0.324	-0.2	0.025	-0.056	-0.082	-0.053	-0.414	-0.081	-0.543	-0.343	-0.377	-0.217	-0.609	-0.108	-0.6	-0.842	-0.616	-0.067	-0.568	-0.05	-0.415	-0.268	-0.591	-0.514	-0.485	-0.237	-0.648	0.056	-0.127	-0.419	0.156	-0.342	-0.408	-0.261	-0.443	-0.503
906	-0.356	-1.438	-0.564	-0.801	-1.778	-1.325	-0.975	-0.993	-1.221	-1.6	-0.387	-1.249	-0.97	-0.18	-1.699	-0.808	-1.179	-0.981	-1.283	-0.575	-1.078	-0.521	-1.362	-0.698	-0.876	-1.145	-0.65	-1.067	-1.865	-1.196	-1.173	-0.879	-0.998	-0.387	-1.192	-0.617	-1.516	-0.757	-1.158	-0.585	-0.524	-0.811	-1.097	-0.289	-0.583	-0.695	-0.674	-0.281	-0.22
907	0.131	-0.031	0.423	0.257	0.127	0.277	-0.113	0.38	-0.357	-0.195	-0.11	1.525	0.262	0.219	2.906	0.082	0.244	0.151	0.215	-0.163	-0.025	-0.247	0.451	0.472	0.203	-0.007	0.056	0.165	0.028	-0.13	0.272	-0.007	0.683	0.063	0.034	-0.023	-0.511	-0.35	0.017	-0.026	-0.067	-0.078	-0.065	-0.033	-0.366	-0.061	-0.058	-0.035	-0.196
908	0.405	1.584	1.309	1.146	-0.302	-0.308	1.165	-0.143	-0.539	1.454	0.54	-0.154	1.257	-0.091	-0.181	0.694	1.853	0.708	-0.044	-0.392	0.987	-0.551	-0.072	0.074	1.132	0.734	1.021	0.749	-0.479	-0.298	0.745	-0.358	0.3	0.066	0.944	-0.12	-0.629	0.131	1.081	0.124	0.233	1.357	0.811	-0.24	-0.856	0.246	0.568	-0.076	-0.142
909	0.101	0.133	0.368	0.064	0.061	0.126	0.271	-0.245	-0.354	-0.152	-0.275	-0.167	0.042	-0.113	0.355	0.072	0.037	0.205	0.377	-0.396	-0.039	-0.458	0.598	-0.039	0.13	0.037	0.012	0.026	-0.09	-0.297	-0.059	-0.148	0.064	0.147	-0.041	-0.092	-0.061	-0.087	0.248	-0.097	0.088	0.087	-0.192	-0.679	-0.834	0	-0.007	-0.281	-0.238
910	-0.344	-0.135	0.455	-0.011	0.339	0.857	0.258	-0.628	-0.124	-0.161	-0.038	-0.315	0.077	-0.272	-0.117	0.158	0.105	0.16	0.995	-0.416	0.245	-0.432	1.091	0.378	-0.163	0.061	0.328	0.246	0.359	-0.027	0.401	0.395	0.899	0.505	0.089	-0.244	0.297	-0.222	-0.248	0	-0.311	-0.132	-0.272	0.065	-0.825	0.099	0.169	-0.05	-0.192
911	-0.424	0.199	0.399	0.444	-0.602	-0.25	0.873	-0.024	-0.105	1.104	0.349	0.339	0.964	0.13	-0.02	-0.078	0.827	0.52	-0.366	-0.747	0.265	-0.362	-0.469	-0.058	0.413	0.304	0.284	0.204	-0.634	-0.02	0.946	-0.169	-0.151	0.426	0.801	0.867	-1.072	-0.195	0.973	0.246	-0.294	0.664	0.467	-0.265	-0.811	0.366	0.536	0.405	0.142
912	-0.119	-0.063	1.057	0.36	-0.528	0.219	1.1	0.334	0.247	0	0.309	-0.82	-0.27	-0.301	-0.408	2.907	null	1.161	-1.778	0.275	0.183	0.309	-0.073	0.073	0.144	-0.166	1.415	-0.434	-0.455	-0.391	-0.485	-0.31	-0.101	0.768	0.54	0.556	-0.87	-0.8	1.603	2.858	null	1.431	3.087	0.495	0.421	-0.222	0.456	0.242	-0.158
913	-0.184	-0.124	0.104	0.021	-0.63	-0.158	0.156	-0.219	-0.659	-0.393	-0.334	-0.322	0.082	-0.001	-0.081	0.261	-0.022	0.117	-0.358	-0.443	0.024	-0.481	-0.101	0.27	-0.018	-0.172	-0.023	-0.057	-0.432	-0.532	-0.122	-0.422	-0.195	-0.406	-0.163	-0.791	-0.818	-0.148	-0.04	-0.16	0.186	0.157	-0.24	-0.423	-0.769	-0.067	-0.098	-0.385	-0.181
914	-0.461	-0.057	1.951	0.105	-0.702	-0.168	1.585	0.907	-0.472	-0.2	-0.227	0.273	0.716	-0.075	0.846	0.472	0.304	0.203	-0.396	-0.502	0.035	-0.485	-0.173	0.1	-0.29	-0.118	1.026	0.017	-0.494	-0.112	0.27	-0.443	-0.006	0	-0.092	-0.221	-0.926	0.392	-0.102	1.503	null	-0.387	0.245	-0.322	-0.656	0.15	0.493	-0.156	-0.044
915	0.016	-0.641	-0.286	-0.332	-1.11	-0.593	-0.52	0.119	-0.521	-0.657	-0.271	0.703	-0.257	0.425	0.021	-0.122	-0.093	-0.143	-0.647	-0.19	-0.584	-0.24	-0.606	0.3	-0.491	-0.511	0.028	-0.206	-0.853	-0.162	-0.452	-0.297	-0.32	-0.117	-0.448	-0.218	-1.465	-0.043	-0.72	-0.437	-0.026	-0.792	-0.42	-0.271	-0.545	-0.778	-0.752	-0.701	-0.571
916	-0.504	-0.434	0.309	-0.459	-0.899	-0.674	0.31	-0.493	-0.585	0.268	-0.198	-0.196	-0.542	-0.378	-0.285	-0.919	0.168	-0.841	-0.997	0.193	-0.178	-0.099	-0.371	0.085	1.045	-0.082	1.134	0.058	-1.151	-0.357	0.304	-0.498	-0.875	-0.937	0.055	-0.369	-1.735	-1.126	0.057	-0.533	-0.784	0.198	-0.332	-1.521	-2.087	-1.277	-1.215	-1.219	-1.363
917	0.13	0.189	0.181	0.025	-0.723	-0.287	0.058	0.05	-0.731	0.202	0.298	-0.184	0.321	0.322	-0.305	0.85	0.568	0.451	-0.431	0.006	-0.033	0.165	-0.133	0.081	0.104	0.251	0.543	0.26	-0.788	-0.361	0.368	-0.182	-0.095	0.058	0.117	-0.288	-0.724	-0.316	-0.412	-0.183	0.72	-0.165	0.146	0.047	-0.441	-0.129	0.086	-0.056	-0.19
918	0.815	1.245	0.912	0.602	-0.552	0.061	0.93	0.635	-0.118	1.113	0.468	0.374	1.366	0.494	0.586	0.89	1.264	0.23	0.169	0.028	0.827	-0.517	0.355	0.646	0.798	0.665	0.795	0.765	-0.591	0.154	0.527	0.242	0.132	0.422	0.741	-0.141	-0.596	0.712	0.819	0.252	0.933	1.024	0.608	0.749	0.063	0.848	1.031	0.922	0.452
919	0.147	-0.016	0.206	0.125	-0.334	-0.132	-0.145	0.061	-0.3	-0.206	0.05	-0.115	-0.183	-0.08	0.349	0.463	0.169	0.385	-0.011	-0.252	0.028	-0.038	-0.042	0.13	0.464	-0.195	0.692	-0.082	-0.485	-0.254	0.245	0.04	0.004	0.291	0.185	-0.263	-0.545	0.133	0.09	0.008	0.426	0.112	0.057	0.172	-0.052	0.148	0.199	-0.065	0.082
920	0.091	0.136	0.369	0.275	-0.162	0.082	0.278	-0.224	-0.107	-0.212	-0.114	-0.449	-0.058	-0.321	-0.062	0.023	0.238	0.205	0.273	-0.124	0.017	-0.08	0.162	0.233	0.209	0.01	0.367	0.016	-0.258	-0.373	-0.034	-0.178	0.151	0.057	-0.111	-0.275	-0.247	-0.214	0.169	-0.135	0.036	0.308	-0.084	-0.317	-0.396	0.036	0.023	-0.433	-0.106
921	-0.051	-0.165	0.377	-0.064	-0.875	-0.596	-0.089	-0.12	-0.569	-0.053	-0.193	-0.255	0.042	-0.287	-0.087	0.198	0.56	0.004	-0.424	-0.191	-0.086	-0.136	-0.44	-0.107	-0.051	-0.167	0.281	-0.024	-0.637	-0.344	-0.106	-0.305	-0.35	-0.512	0.338	-0.563	-1.349	-0.477	-0.103	-0.363	0.029	-0.141	0.084	-0.785	-0.897	-0.554	-0.585	-1.018	-0.746
922	-0.182	-0.38	-0.171	-0.173	-0.844	-0.054	-0.072	-0.672	-0.606	-0.724	-0.263	-0.505	0.059	0.003	-0.235	0.389	-0.302	-0.402	-0.492	-0.334	-0.433	-0.399	-0.663	-0.422	-0.605	-0.906	-0.139	-0.584	-0.665	-0.721	-0.163	-0.22	-0.332	-0.116	-0.424	-0.542	-0.838	-0.555	-0.118	-0.65	0.315	-0.23	-0.445	0.639	0.29	-0.186	-0.18	-0.258	-0.239
923	-0.246	-0.31	-0.218	-0.32	-0.558	0.145	0.127	-0.694	-0.433	-0.582	-0.303	-0.086	0.015	-0.185	0.191	0.212	-0.317	-0.325	-0.041	-0.483	-0.399	-0.531	0.072	-0.178	0.063	-0.703	-0.209	-0.376	-0.461	-0.489	0.076	-0.5	0.141	-0.371	-0.489	-0.691	-0.304	-0.475	0.285	-0.627	-0.176	-0.571	-0.589	0.185	-0.39	-0.581	-0.611	-0.26	-0.44
924	-0.244	-0.553	-0.244	-0.431	-0.657	-0.268	0.006	-0.717	-0.644	-0.798	-0.366	-0.52	-0.636	-0.663	-0.652	0.154	-0.166	-0.337	-0.57	-0.202	-0.626	-0.084	-0.077	-0.501	-0.355	-0.667	-0.197	-0.715	-0.525	-0.814	-0.398	-0.388	-0.049	-0.094	-0.562	-0.47	-0.89	-0.436	0.104	-0.107	-0.41	-0.657	-0.48	-0.258	-0.801	-0.752	-0.521	-0.648	-0.711
925	-0.101	-0.475	-0.346	-0.165	-0.47	-0.027	0.82	-0.333	-0.04	-0.739	-0.078	-0.503	0.212	0.082	0.387	-0.088	0.005	-0.217	-0.328	-0.418	-0.335	-0.36	-0.131	-0.339	-0.195	-0.375	-0.018	-0.363	-0.474	-0.704	-0.291	-0.29	0.013	-0.185	-0.353	-0.465	-0.941	-0.914	-0.695	0.485	0	-0.101	0.509	-0.213	-0.553	-0.615	-0.562	-0.514	-0.402
926	0.035	-0.384	-0.436	-0.327	-1.109	-0.466	-0.201	0.179	-0.739	-0.676	0.016	-1.259	-0.512	-0.467	-0.971	0.377	0.038	0.276	-0.509	-0.068	-0.28	-0.271	-0.679	-0.216	0.141	-0.173	-0.397	-0.204	-1.181	-0.089	-0.226	-0.074	-0.392	-0.142	-0.091	-0.249	-1.437	-0.138	-0.143	-0.039	-0.15	-0.349	-0.09	-0.288	-0.462	-0.533	-0.692	-0.536	-0.306
927	0.013	-0.351	-0.301	-0.263	-0.801	-0.12	-0.035	0.455	-0.485	-0.331	0.141	-0.694	-0.506	-0.283	-1.15	0.169	0.029	-0.335	-0.989	0.478	-0.18	0.508	-0.524	-0.133	-0.332	-0.352	-0.484	-0.142	-0.994	0.242	-0.279	0.303	-0.451	0.034	-0.072	0.487	-1.275	0.477	-0.093	0.333	-0.474	-0.113	-0.342	-0.604	-1.311	-0.957	-1.182	-0.922	-1.209
928	-0.449	-0.756	-0.648	-0.588	-1.123	-0.443	-0.865	-1.035	-1.095	-0.886	-0.252	-0.722	-0.232	-0.542	-0.427	-0.177	-0.02	0.053	-1.299	-0.282	-0.672	-0.377	-0.637	-0.882	-0.735	-0.78	-0.756	-0.719	-1.028	-0.548	-0.649	-0.329	-0.776	-0.232	-0.381	-0.391	-1.627	-0.37	-1.054	-0.876	0.138	-0.814	-0.952	-0.399	-0.694	-1.255	-1.012	-0.932	-0.718
929	-0.135	-0.174	0.137	-0.041	-0.569	0.1	0.054	-0.603	-0.812	-0.635	-0.364	-0.035	0.15	-0.227	0.078	0.205	-0.112	-0.2	-0.255	-0.413	-0.272	-0.384	-0.085	-0.305	-0.356	-0.757	-0.107	-0.538	-0.51	-0.746	-0.163	-0.341	0.019	-0.207	-0.253	-0.568	-0.493	-0.414	-0.106	-0.54	0.41	-0.109	-0.59	0.529	-0.063	-0.12	-0.16	-0.282	-0.302
930	-1.345	-1.113	-0.665	-0.809	-1.635	-1.253	-0.208	-1.47	-0.78	-0.337	-0.634	-1.882	-1.309	-1.521	-2.322	-1.515	-0.383	-1.088	-1.54	-2.13	-0.459	-1.869	-1.768	-0.674	-0.681	-0.707	-0.857	-0.765	-1.906	-0.889	-0.16	-1.059	-1.948	-1.13	0.839	-1.292	-1.96	-2.038	0.461	-1.369	-1.446	0.576	-1.462	-2.607	-2.929	-2.054	-2.388	-1.957	-1.984
931	-0.367	2.926	2.505	2.367	-0.497	0.043	2.042	0.105	-0.493	2.162	1.327	-0.529	1.592	-0.571	0.054	-0.122	2.871	1.225	0.138	-0.384	2.347	-0.832	0.194	-0.14	3.149	2.387	2.904	2.137	-0.403	-0.585	1.949	-0.624	0.246	0.383	1.756	0.45	-0.274	-0.779	2.702	1.195	-0.566	1.911	1.65	-0.573	-0.924	1.919	2.15	1.244	1.211
932	-0.044	0.083	-0.361	-0.01	-0.398	-0.13	-0.645	-0.995	-0.936	-0.632	-0.488	-0.695	-0.455	-0.667	0.324	0.33	0.033	0.334	-0.12	-0.425	-0.077	-0.492	-0.187	-0.507	-0.24	-0.516	0.467	-0.323	-0.952	-0.788	-0.169	-0.502	-0.068	-0.152	0.048	-0.176	-0.476	-0.582	-0.355	-0.782	-0.658	-0.45	-0.797	-0.438	-0.602	-0.396	-0.531	-0.73	-0.285
933	2.208	0.936	1.296	1.237	3.039	3.791	1.031	2.116	3.907	1.858	3.056	4.706	1.55	1.433	5.003	1.383	2.07	1.653	3.788	1.744	0.774	2.329	2.999	2.016	0.976	0.842	0.635	0.624	3.517	2.506	1.442	0.357	5.023	1.767	1.971	2.521	2.782	2.535	1.258	1.088	1.224	0.764	0.088	2.624	1.771	1.219	1.325	1.984	1.561
934	0.863	-0.104	0.073	0.028	1.856	1.633	0.043	-0.234	1.913	-0.04	-0.043	0.239	-0.762	-0.492	0.825	0.348	0.23	-0.34	2.34	-0.36	0.075	-0.313	1.389	0.41	0.22	0.113	0.136	0.433	1.68	0.677	0.256	0.112	2.679	0.011	0.423	0.237	1.618	-0.39	0.038	-0.271	0.631	-0.093	0.091	-0.422	-0.988	-0.763	-0.693	-0.523	-0.596
935	-0.382	-0.472	-0.213	-0.293	-0.89	-0.513	-0.58	-0.53	-0.86	-1.022	-0.373	-0.501	-0.459	-0.584	-0.344	0.266	-0.36	-0.208	-0.544	-0.483	-0.583	-0.685	-0.33	-0.519	-0.3	-0.593	-0.094	-0.426	-0.657	-0.797	-0.33	-0.652	0.215	0.017	-0.316	-0.467	-0.507	-0.506	-0.919	-0.546	-0.358	-0.771	-0.279	-0.5	-0.961	-0.593	-0.577	-0.775	-0.759
936	0.104	-0.373	0.084	-0.147	-0.397	-0.146	-0.229	-0.127	-0.851	-0.633	-0.268	-0.105	-0.248	-0.267	-0.356	0.35	-0.036	-0.074	-0.153	-0.046	-0.321	-0.272	-0.132	-0.056	-0.067	-0.273	0.23	-0.416	-0.888	-0.268	-0.272	-0.314	0.127	0.557	-0.076	0.003	-0.409	-0.162	-0.416	-0.124	-0.15	-0.535	0.085	-0.234	-0.69	-0.268	-0.359	-0.34	-0.257
937	0.048	-0.241	-0.095	-0.226	-0.487	-0.01	-0.287	-0.217	-0.821	-0.756	-0.465	-0.674	-0.609	-0.621	-0.683	0.332	0.33	0.21	0.145	-0.27	-0.375	-0.277	0.313	0.159	0.003	-0.236	0.322	0.007	-0.243	-0.449	0.084	-0.329	0.153	0.032	-0.054	-0.549	-0.452	-0.341	-0.289	0.159	0.075	-0.083	-0.118	-0.788	-1.299	-0.867	-0.963	-1.017	-0.737
938	-0.202	-0.433	-0.083	-0.239	-0.576	-0.016	0.141	-0.641	-0.386	-0.396	0.072	-0.639	-0.047	-0.627	-0.295	0.171	0.17	0.263	-0.088	-0.333	-0.34	-0.342	-0.1	-0.014	-0.343	-0.547	-0.29	-0.35	-0.163	0.003	0.442	-0.34	0.337	0.522	0.354	0.145	-0.831	-0.609	-0.108	-0.571	0.222	-0.2	-0.58	0.162	-0.28	-0.287	-0.142	-0.156	-0.178
939	0.118	-0.279	0.294	0.299	-0.775	-0.104	0.102	-0.497	0.402	0.27	1.319	-1.1	-0.492	-0.854	-0.791	-0.606	0.376	0.129	-0.893	-0.126	-0.037	-0.294	0.256	-0.708	0.036	-0.141	0.268	0.098	-0.571	-0.533	0.125	-0.488	-0.571	-1.393	0.212	-0.923	-1.735	-0.581	0.285	0.356	-0.371	0.145	-0.066	-1.825	-2.017	-0.895	-0.931	-0.935	-0.769
940	-0.108	-0.1	0.279	0.141	-0.778	0.044	-0.125	-0.632	-0.532	-0.363	-0.053	-0.055	0.296	0.254	0.021	0.478	0.208	-0.084	-0.366	-0.311	-0.039	-0.111	-0.418	-0.287	-0.286	-0.604	-0.107	-0.32	-0.384	-0.529	0.107	-0.133	-0.3	0.191	0.082	-0.547	-0.65	-0.351	-0.037	-0.58	0.509	0.218	-0.29	0.928	0.47	0.166	0.105	0.127	0.129
941	0.223	0.777	0.968	0.876	0.023	0.216	0.587	0.514	0.129	0.681	0.501	-0.45	0.277	-0.401	-0.182	0.063	1.112	0.658	-0.019	0.134	1.064	0.095	0.441	0.419	0.774	0.389	0.916	0.719	-0.184	0.091	0.492	0.028	0.186	0.028	0.838	-0.094	-0.216	-0.013	0.442	0.22	0.631	0.473	0.316	-0.716	-1.111	0.043	-0.004	-0.092	-0.206
942	-0.213	-0.209	-0.176	-0.115	-0.651	-0.067	-0.243	-0.619	-0.202	-0.14	0.075	-0.485	0.171	0.141	-0.21	0.625	0.338	0.047	-0.298	-0.285	-0.13	-0.155	-0.336	-0.101	-0.315	-0.288	-0.127	-0.153	-0.507	-0.236	0.25	-0.081	0.126	0.17	0.08	-0.171	-0.566	-0.319	-0.06	-0.26	0.293	-0.626	-0.347	0.42	-0.009	-0.035	-0.168	-0.238	-0.098
943	0.091	0.047	0.139	0.182	0.395	0.781	0.002	-0.494	0.552	-0.103	-0.047	0.089	-0.349	-0.137	0.782	0.358	0.244	0.34	0.766	0.025	-0.057	-0.382	1.152	0.312	0.024	-0.079	0.121	-0.085	0.51	0.073	0.148	-0.115	0.984	0.329	0.054	-0.227	0.464	-0.308	0.084	-0.235	-0.012	0.035	-0.296	-0.217	-0.476	-0.031	-0.088	-0.141	-0.126
944	-0.475	-0.684	-0.47	-0.64	1.001	0.579	-0.406	0.037	0.922	-0.273	-0.165	1.533	-0.4	-0.327	1.137	-0.579	0.211	-0.604	0.73	0.068	-0.233	-0.855	1.39	0.542	-0.503	-0.357	0.001	-0.27	0.531	-0.16	-0.468	-0.409	1.285	0.025	-0.508	-0.045	-0.124	-0.042	-0.708	-0.298	-0.509	-0.375	-0.261	-0.882	-1.317	-1.101	-1.033	-1	-0.969
945	-0.212	-0.338	-0.242	-0.196	-0.553	0.217	-0.08	-0.724	-0.135	-0.526	-0.133	-0.362	-0.017	-0.245	0.256	0.496	-0.142	-0.146	-0.402	-0.404	-0.335	-0.42	-0.153	-0.229	-0.533	-0.686	-0.303	-0.465	-0.48	-0.263	0.167	-0.213	0.025	0.137	0.154	-0.568	-0.588	-0.609	-3.459	-0.592	-0.017	-0.01	-0.422	0.337	-0.034	-0.264	-0.307	-0.242	-0.416
946	-0.01	-0.013	-0.193	0.031	-0.082	0.056	-0.257	-0.228	-0.435	-0.48	-0.122	-0.464	0.052	-0.233	0.048	0.095	0.405	-0.049	-0.1	0.093	0.017	0.044	0.155	-0.028	0.081	-0.285	0.059	-0.096	-0.208	-0.239	-0.008	-0.013	0.183	-0.162	0.227	-0.711	-0.226	-0.113	0.095	-0.19	-0.117	-0.292	-0.333	0.206	-0.176	-0.198	-0.344	-0.43	-0.047
947	0.089	-0.568	-0.347	-0.383	-1.489	-0.616	-0.083	-0.354	-1.103	-0.722	-0.472	-1.239	-0.624	-0.58	-1.175	-0.11	-0.311	-0.122	-0.876	0.312	-0.467	0.01	-0.807	-0.804	-0.171	-0.644	-0.33	-0.673	-1.555	-0.421	-0.243	-0.574	-0.803	-0.136	0.133	-0.31	-1.275	-0.192	-0.163	-0.434	0.662	-0.369	-0.542	-0.287	-0.908	-0.521	-0.407	-0.303	-0.32
948	0.307	0.199	0.299	0.275	-0.709	-0.163	0.094	-0.42	-0.266	0.759	0.467	0.042	0.714	-0.427	-0.192	0.396	0.86	0.648	0.076	-0.033	0.187	0.417	0.066	-0.138	0.436	-0.04	0.454	0.139	-0.772	0.166	0.941	0.383	0.209	0.249	0.788	0.515	-0.805	-0.533	0.46	-0.149	0.23	0.269	0.105	-0.199	-0.539	0.725	0.7	0.294	0.318
949	0.069	0.015	0.224	0.239	0.295	0.673	0.655	-0.391	0.192	-0.116	0.056	0.434	-0.452	-0.541	0.836	0.073	0.195	0.002	0.507	-0.24	0.129	-0.196	0.71	0.268	0.009	-0.104	0.057	0.131	0.196	-0.453	0.246	-0.162	0.13	-0.267	0.057	-0.304	-0.173	-0.187	0.623	-0.297	0.413	0.376	-0.203	-0.299	-0.419	-0.183	-0.262	-0.344	-0.424
950	-0.513	-0.614	-0.184	-0.472	-0.578	-0.61	-0.608	-0.396	-0.783	-0.304	0.119	-0.304	-0.101	-0.273	-0.829	0.48	0.537	0.14	-0.431	-0.513	-0.177	-0.597	-0.195	0.167	0.245	0.078	0.19	0.195	-0.678	-0.131	-0.14	0.139	-0.298	-0.047	0.241	-0.485	-1.058	-0.189	-0.376	-0.586	-0.179	-0.67	-0.188	-1.021	-1.194	-0.623	-0.587	-0.731	-0.696
951	0.059	-0.423	-0.168	-0.246	-0.724	-0.287	0.166	-0.403	-0.558	-0.754	-0.276	-0.577	-0.257	-0.227	0.13	-0.011	-0.264	-0.276	-0.46	-0.37	-0.263	-0.41	-0.223	0.035	-0.258	-0.314	0.029	-0.237	-0.509	-0.508	-0.075	-0.03	-0.197	-0.369	-0.063	-0.949	-0.754	-0.571	-0.295	-0.517	-0.098	-0.528	-0.503	-0.325	-0.451	-0.916	-0.669	-0.615	-0.813
952	0.276	0.129	0.124	0.023	1.935	2.326	-0.256	-0.682	0.902	-0.574	-0.548	-0.091	0.009	-0.246	0.919	-0.061	0.195	0.279	2.431	-0.165	-0.269	-0.588	2.577	0.352	-0.048	-0.174	-0.109	-0.273	1.403	0.086	-0.086	-0.586	2.112	0.209	0.176	-0.515	2.126	-0.508	-0.556	-0.722	-0.346	-0.378	-0.426	-0.606	-1.007	-0.482	-0.332	-0.748	-0.726
953	-0.316	-0.494	-0.488	-0.302	0.991	1.153	0.014	-0.764	0.397	-0.781	-0.433	0.088	-0.273	-0.342	0.959	-0.069	-0.177	-0.45	1.936	-0.271	-0.425	-0.759	1.516	0.201	-0.58	-0.79	-0.349	-0.409	0.501	-0.256	-0.329	-0.738	1.219	-0.091	-0.286	-0.733	1.5	-0.743	-0.554	-0.898	-0.351	-0.594	-0.907	-0.492	-1.176	-0.94	-0.784	-1.08	-1.039
954	0.01	0.103	0.184	0.262	-0.61	0.078	-0.112	-0.32	-0.755	-0.386	-0.118	-0.38	0.114	-0.187	-0.096	0.178	0.245	0.36	0.093	-0.118	-0.053	-0.364	0.228	-0.084	0.225	-0.132	0.285	-0.048	-0.663	-0.358	0.222	-0.268	0.328	0.025	0.294	-0.385	-0.377	-0.279	-0.253	-0.178	-0.234	-0.101	-0.023	-0.186	-0.666	-0.003	0.057	-0.124	-0.185
955	-0.118	0.166	0.405	0.31	-0.95	-0.036	0.033	-0.062	-0.74	-0.357	-0.035	-0.361	-0.065	0.074	-0.271	0.124	0.301	-0.033	-0.303	-0.427	0.021	-0.358	-0.253	-0.274	0.2	-0.25	0.284	-0.263	-0.844	-0.35	-0.023	-0.335	-0.045	-0.067	0.194	-0.485	-0.616	-0.458	-0.128	-0.362	0.038	0.008	-0.048	-0.139	-0.651	-0.249	-0.167	-0.253	-0.531
956	0.052	0.145	0.126	0.143	-0.426	-0.07	-0.09	-0.323	-0.445	-0.479	-0.104	-0.294	0.072	-0.366	0.31	0.469	0.361	0.169	-0.28	-0.087	0.212	-0.091	-0.009	-0.25	0.22	-0.46	0.195	-0.06	-0.763	-0.425	-0.228	-0.158	0.249	0.13	0.361	0.065	-0.302	-0.375	-0.136	-0.517	0.042	-0.168	-0.395	-0.316	-0.516	-0.337	-0.179	-0.539	-0.18
957	0.011	-0.025	0.091	0.086	0.543	0.609	0.139	-0.158	0.105	-0.097	0.044	-0.036	-0.194	-0.156	0.004	0.236	0.506	-0.06	0.753	-0.203	-0.007	-0.162	0.678	0.534	0.127	-0.019	0.104	0.056	0.473	0.263	-0.017	0.009	0.957	-0.104	0.392	-0.383	0.034	-0.209	0.387	-0.187	-0.046	0.065	0.109	-0.443	-0.879	-0.293	-0.497	-0.348	-0.654
958	-0.655	-1.036	-0.594	-1.078	-1.497	-0.978	-0.666	-1.167	-1.74	-1.641	-1.15	-1.631	-1.838	-1.678	-1.006	-0.416	-0.293	-0.779	-0.704	-1.138	-0.902	-1.404	-1.064	-0.492	-0.473	-0.818	-0.701	-0.454	-1.3	-1.184	-0.795	-1.214	-0.611	-0.937	-0.561	-1.534	-1.269	-1.046	-1.048	-1.055	-0.681	-0.991	-0.921	-1.975	-1.954	-1.573	-1.926	-1.894	-1.593
959	-0.128	-0.453	-0.204	-0.283	-0.592	-0.108	-0.208	-0.485	-0.76	-0.709	-0.359	-0.808	-0.226	-0.517	-0.377	-0.13	-0.204	-0.254	-0.11	-0.237	-0.152	-0.386	0.299	-0.39	-0.089	-0.447	-0.174	-0.376	-0.742	-0.526	-0.286	-0.363	-0.189	-0.346	0.064	-0.512	-0.5	-0.524	-0.293	-0.498	-0.332	-0.482	-0.468	-0.521	-0.899	-0.58	-0.401	-0.667	-0.436
960	0.244	-0.311	0.098	-0.042	-0.626	0.099	-0.132	-0.211	-0.571	-0.547	-0.174	-0.122	-0.112	-0.309	0.002	0.208	0.011	-0.094	-0.056	-0.239	-0.45	-0.327	-0.242	-0.129	-0.175	-0.375	-0.016	-0.339	-0.734	-0.265	-0.216	-0.109	-0.183	-0.03	-0.06	-0.538	-0.661	-0.007	-0.345	-0.073	0	-0.434	0.062	-0.084	-0.653	-0.528	-0.524	-0.574	-0.396
961	0.076	-0.209	0.016	-0.162	-0.604	-0.121	-0.249	-0.42	-0.535	-0.543	-0.2	-0.488	-0.427	-0.509	-0.139	0.321	0.178	0.12	-0.165	-0.111	-0.141	-0.258	0.052	-0.261	-0.058	-0.329	0.136	-0.146	-0.611	-0.285	-0.283	-0.42	0.059	-0.104	0.1	-0.533	-0.597	-0.392	-0.393	-0.243	-0.211	-0.196	-0.283	-0.448	-0.702	-0.535	-0.494	-0.475	-0.496
962	-0.292	-0.321	-0.304	-0.063	-0.339	-0.039	-0.18	-0.41	-0.093	-0.269	-0.112	-0.807	-0.127	-0.253	-0.093	-0.272	0.365	-0.093	-0.112	0.05	-0.091	-0.28	0.48	0	-0.215	-0.424	0.697	-0.185	-0.273	-0.37	-0.125	-0.396	0.427	-0.071	0.139	-0.228	-0.503	0.013	0.237	-0.311	0.637	-0.424	-0.456	-0.347	-0.503	-0.802	-0.747	-0.711	-0.702
963	0.028	-0.132	0.214	0.144	-0.659	0.115	0.123	-0.501	-0.661	-0.687	-0.182	-0.477	0.03	-0.074	-0.143	0.302	-0.229	-0.254	-0.396	-0.255	-0.179	-0.306	-0.206	-0.28	-0.234	-0.613	-0.081	-0.501	-0.461	-0.784	-0.258	-0.314	-0.492	-0.266	-0.199	-0.538	-0.614	-0.305	-0.046	-0.388	0.272	0.031	-0.362	0.242	-0.055	-0.077	-0.038	-0.299	-0.057
964	-0.561	-0.476	0.39	-0.123	-1.106	-0.525	0.541	-0.723	-0.596	0.189	-0.743	-0.445	0.161	-0.376	-0.433	-0.509	0.092	0.027	-0.809	-1.06	0.046	-0.785	-0.552	-0.288	0.393	-0.192	1.144	0.205	-0.664	-0.473	0.638	-1.09	-0.316	-0.821	0.856	-0.811	-1.166	-0.902	0.491	-0.38	-0.459	0.696	-0.02	-0.989	-1.642	0.308	0.424	0.095	0.028
965	-0.102	-0.153	-0.104	-0.048	0.719	1.18	0.882	-0.618	0.503	-0.083	-0.115	0.925	0.104	-0.071	1.549	0.7	0.428	0.04	0.699	-0.104	0.131	-0.359	1.932	-0.203	-0.162	-0.383	-0.013	-0.345	1.04	-0.355	0.054	-0.265	0.582	-0.028	0.251	-0.31	0.15	-0.209	0.571	-0.481	0.306	-0.05	-0.286	0.994	0.142	-0.257	-0.349	0.095	0.01
966	-0.408	-0.1	-0.238	-0.121	-0.272	0.056	-0.025	-0.547	0.086	0.04	0.309	-0.858	-0.745	-0.701	-0.292	0.095	0.427	-0.225	-0.328	0.042	0.124	-0.073	0.044	0.211	0.021	-0.068	-0.019	0.053	-0.37	-0.594	-0.029	-0.135	-0.174	-0.628	0.222	-0.709	-0.435	-0.361	-0.118	-0.291	0.021	0.14	-0.276	-0.852	-1.457	-1.402	-1.806	-1.342	-1.222
967	-0.171	0.147	0.086	0.226	-0.111	0.243	0.206	-0.335	0.074	0.232	0.029	-0.292	0.047	-0.356	0.35	0.186	0.243	0.148	0.005	-0.308	0.106	-0.405	0.266	0.069	-0.036	-0.092	0.159	-0.244	-0.29	-0.011	0.39	-0.355	0.28	-0.16	0.38	-0.221	-0.348	-0.481	0.014	-0.497	-0.317	0.081	-0.298	-0.538	-1.082	-0.654	-0.503	-0.429	-0.683
968	0.187	0.306	0.288	0.318	-0.132	0.809	0.849	0.1	0.402	1.118	0.638	0.115	0.322	0.319	0.258	0.327	0.557	0.156	-0.293	0.227	0.284	0.28	0.484	0.251	0.27	-0.136	0.098	0.049	-0.017	0.952	0.469	0.471	0.302	0.366	0.764	-0.284	-0.293	0.238	0.785	-0.008	0.262	0.622	0.491	0.47	-0.127	0	0.116	0.248	0.08
969	0.266	0.419	0.544	0.487	0.172	0.469	0.69	0.432	0.352	0.633	0.44	-0.318	-0.023	-0.326	-0.031	-0.346	0.697	-0.284	0.076	0.519	0.512	0.768	0.349	0.145	0.432	0.202	0.53	0.218	-0.108	0.093	0.377	0.316	0.15	-0.094	0.709	0.032	-0.297	0.215	0.909	0.405	0.718	0.6	0.387	-0.217	-0.502	-0.157	-0.271	-0.149	-0.26
970	-0.073	0.115	0.205	0.088	-0.575	0.011	0.44	-0.194	-0.444	-0.274	0.067	-0.707	0.244	-0.366	-0.139	0.119	0.395	-0.085	-0.334	-0.415	-0.18	-0.32	-0.143	0.035	0.127	-0.212	0.017	0.102	-0.307	-0.487	0.256	-0.209	-0.097	-0.224	0.004	-0.584	-0.5	-0.473	0.154	-0.39	0.486	-0.159	-0.372	-0.05	-1.027	-0.367	0.051	-0.485	-0.518
971	1.164	-0.6	0.085	0.08	1.04	1.314	0.006	0.877	1.209	-0.033	-0.04	0.537	-1.314	-1.439	0.331	-0.703	-0.341	0.003	1.329	0.272	-0.589	1.204	1.256	1.495	0.319	0.301	-0.215	0.14	0.165	0.599	0.954	-0.536	0.902	-2.426	1.001	-1.709	0.319	2.008	0.215	0.73	1.025	-0.822	1.939	1.09	0.536	-0.019	-0.118	0.502	0.368
972	-0.439	-0.77	-0.47	-0.673	-0.964	-0.494	-0.337	-0.132	-0.818	-1.15	0.1	-0.849	-0.601	-0.536	-0.334	0.176	-0.567	-0.556	-1.037	-0.7	-0.804	-0.123	-0.851	-0.287	-0.827	-0.925	-0.373	-0.661	-0.993	-0.798	-0.205	-0.737	-0.76	0.588	-0.543	-0.01	-1.156	0.347	-0.722	-0.543	0.99	-0.586	-0.368	-0.227	-0.524	-1.182	-0.843	-1.048	-1.04
973	-0.093	-0.054	0.148	-0.024	-0.5	0.19	0.407	-0.378	0.011	-0.1	0.052	0.012	-0.196	-0.046	0.685	-0.221	0.094	-0.022	-0.209	-0.223	-0.143	-0.23	-0.316	-0.217	-0.1	-0.061	0.112	-0.071	-0.497	-0.191	-0.104	-0.29	-0.239	-0.352	0.017	0.081	-1.124	-0.221	0.3	-0.283	-0.015	-0.162	-0.336	-0.226	-1.15	-0.244	-0.427	-0.288	-0.147
974	-0.136	-0.215	-0.179	-0.05	-0.828	-0.039	-0.15	-0.693	-1.017	-0.566	-0.044	-0.719	0.403	-0.217	-0.083	0.199	0.099	-0.096	-0.305	-0.409	-0.169	-0.321	-0.378	-0.417	-0.407	-0.45	-0.138	-0.374	-0.864	-0.757	0.114	-0.44	-0.315	-0.137	-0.006	-0.051	-0.655	-0.473	-0.239	-0.74	0.194	-0.44	-0.572	0.031	-0.309	-0.197	-0.217	-0.543	-0.575
975	-0.034	0.081	0.593	0.386	-0.222	0.475	0.46	0.029	-0.057	-0.028	0.101	-0.218	0.323	0.105	0.478	-0.317	0	-0.227	-0.277	-0.422	0.123	-0.358	0.218	0.14	0.647	0.043	0.413	0.07	-0.175	-0.471	0.169	-0.118	-0.181	-0.874	0.157	-0.02	-0.952	-0.186	0.54	0.076	0.499	0.41	-0.079	0.085	-0.215	0.028	0.185	-0.213	-0.136
976	0.897	0.97	1.01	0.923	0.284	0.797	1.343	0.655	0.239	1.262	0.962	1.104	1.048	0.262	0.613	0.096	1.253	0.306	-0.159	1.25	1.149	1.026	1.055	0.878	1.137	0.797	1.259	0.841	0.311	0.465	0.758	0.034	0.359	0.276	1.059	0.695	-0.758	0.691	1.078	0.615	0.894	1.251	0.573	0.636	0.015	0.922	1.072	1.102	0.809
977	0.115	-0.236	0.004	0.01	-0.271	0.43	0.493	-0.308	-0.124	-0.279	0.026	0.075	0.01	0.138	0.002	0.459	0.155	0.148	0.339	-0.278	-0.008	-0.142	0.402	0.003	-0.081	-0.32	0.117	-0.2	-0.102	-0.127	0.093	-0.064	0.386	-0.216	0.125	-0.369	-0.341	-0.406	0.182	-0.364	0.265	-0.011	-0.187	0.101	-0.39	-0.292	-0.229	-0.155	-0.094
978	0.336	-0.085	0.303	0.203	0.212	0.3	0.922	0.193	0.118	0.227	0	0.061	0.233	0.09	0.765	1.209	1.28	0.36	0.979	0.477	0.386	0.476	0.366	0.3	0.648	-0.102	0.354	-0.105	-0.304	0.062	0.297	0.018	0.205	0.02	0.885	-0.593	-0.213	0.675	0.089	0.611	0.032	0.637	0.241	-0.31	-0.819	-0.208	-0.867	-0.026	-0.547
979	0.663	0.343	0.535	0.86	-1.604	-0.716	0.14	0.184	-1.422	0.419	0.316	-0.616	-0.062	-0.028	-0.907	0.412	0.583	0.393	-0.817	0.813	0.314	0.343	-1.309	-0.147	0.544	0.435	0.265	0.571	-1.813	-0.02	0.762	0.847	-1.001	-0.235	0.676	0.484	-1.884	0.26	-0.1	-0.235	0.458	-0.22	0.407	-0.545	-1.174	-0.538	-0.362	-0.447	-0.611
980	0.156	-0.289	-0.167	0.084	-0.275	0.252	0.161	-0.035	-0.253	-0.097	-0.1	0.029	0.152	-0.156	0.349	0.066	0.285	-0.084	0.176	-0.14	-0.026	-0.464	0.254	-0.112	0.173	-0.031	0.209	-0.098	-0.268	-0.248	-0.025	-0.305	0.121	-0.028	0.368	-0.403	-0.391	-0.515	0.136	-0.384	-0.003	0.106	-0.203	-0.272	-0.613	-0.085	-0.151	-0.351	-0.26
981	-0.397	-1.015	-0.629	-0.623	-0.898	-0.53	-0.52	-1.118	-0.944	-1.326	-0.05	-0.407	-0.426	-0.272	-0.349	0.019	-0.736	-0.394	-0.352	-0.191	-0.655	-0.289	-0.572	-0.289	-0.701	-0.612	-0.646	-0.605	-0.818	-0.786	-0.408	-0.472	-0.476	-0.96	-0.326	-0.964	-1.159	-0.425	-0.613	-0.449	-0.254	-0.786	-0.314	-0.647	-0.781	-1.11	-1.094	-0.998	-0.893
982	-0.055	-0.265	-0.163	-0.057	-0.78	0.075	-0.049	-0.561	-0.875	-0.451	-0.549	-0.172	-0.05	-0.373	0.021	0.34	-0.094	-0.117	-0.282	-0.281	-0.25	-0.267	-0.305	0.108	-0.177	-0.407	-0.213	-0.194	-0.608	-0.355	-0.195	-0.244	-0.21	0.017	-0.062	-0.638	-1.016	-0.114	-0.217	-0.591	0.155	-0.243	-0.623	-0.423	-0.92	-0.485	-0.44	-0.664	-0.643
983	0.478	-0.376	0.006	0.004	0.167	0.525	-0.084	0.208	0.422	-0.075	-0.095	-0.183	-0.08	-0.477	0.206	-0.141	0.162	-0.089	0.183	-0.173	-0.197	0.339	0.411	-0.038	0.134	-0.205	0.171	-0.216	-0.38	-0.127	0.185	-0.348	0.283	-0.394	0.539	-0.777	-0.478	0.681	0.15	0.029	0.229	-0.126	0.327	0.286	-0.667	-0.4	-0.706	-0.167	-0.413
984	0.023	-0.123	0.678	0.214	-0.564	0.122	0.485	-0.149	-0.626	-0.53	-0.298	-0.586	-0.344	-0.045	-0.181	-0.319	-0.183	-0.18	-0.285	-0.51	-0.035	-0.455	-0.035	-0.079	0.244	-0.26	0.465	-0.088	-0.562	-0.627	-0.223	-0.231	-0.42	-0.454	0.023	-0.564	-0.875	-0.205	0.273	-0.103	0.306	0.173	-0.143	-0.466	-0.595	-0.1	-0.063	-0.485	-0.1
985	-0.004	0.04	-0.048	0.035	-0.949	-0.08	-0.031	-0.003	-0.429	-0.227	0.049	-0.381	0.16	0.113	-0.516	0.144	0.024	-0.37	-0.706	-0.112	0.115	0.042	-0.36	-0.152	-0.187	-0.612	0.134	-0.218	-0.797	-0.477	-0.061	-0.204	-0.429	-0.223	-0.056	-0.587	-0.778	-0.162	-0.002	-0.277	0.547	0.144	-0.09	0.069	-0.291	-0.28	-0.375	-0.433	-0.428
986	-0.106	-0.175	-0.249	-0.187	-1.146	-0.473	0.232	-0.486	-1.083	-0.667	0.066	-0.258	0.217	0.098	-0.251	0.488	0.481	-0.036	-0.625	-0.514	-0.181	-0.384	-0.551	-0.305	-0.266	-0.488	-0.226	-0.347	-0.792	-0.698	0.154	-0.262	-0.496	0.351	0.078	-0.27	-0.993	-0.521	0.042	-0.496	0.231	-0.424	-0.307	0.008	-0.285	-0.487	-0.667	-0.561	-0.516
987	2.455	1.153	1.338	1.162	-0.645	0.457	1.5	2.183	0.42	1.396	0.682	-0.416	0.021	-0.132	-0.366	1.438	2.078	0.762	-0.185	1.847	1.497	0.871	0.111	0.343	1.043	0.785	1.347	1.139	-0.403	1.454	1.022	1.245	0.087	1.723	1.289	1.33	-0.737	1.13	1.557	0.667	2.039	1.572	0.53	-0.138	-0.418	0.231	0.317	-0.054	-0.123
988	-0.446	-0.649	-0.171	-0.46	-1.162	-0.605	-0.517	-0.358	-1.072	-0.918	-0.357	-0.599	-0.798	-0.782	-1.145	0.39	-0.056	-0.18	-0.352	-0.316	-0.571	-0.552	-0.54	-0.155	-0.514	-0.579	-0.236	-0.362	-1.132	-0.686	-0.44	-0.265	-0.379	-0.09	0.005	-0.482	-1.012	-0.644	-0.623	-0.53	-0.223	-0.506	-0.42	-0.969	-1.414	-1.025	-1.14	-0.975	-0.965
989	0.153	-0.284	0.291	-0.115	-0.189	0.307	0.199	-0.381	-0.238	-0.71	-0.422	-0.586	-0.397	-0.434	-0.181	-0.216	-0.312	-0.333	-0.2	-0.415	-0.219	-0.446	0.329	0.152	-0.231	-0.246	-0.003	-0.128	0.101	-0.507	-0.02	-0.326	0.021	-0.221	-0.17	-0.452	-0.331	-0.577	0.171	-0.472	0.011	0.103	-0.488	-0.377	-0.723	-0.376	-0.277	-0.528	-0.493
990	-0.579	-0.781	-0.93	-0.704	-1.335	-0.897	-0.757	-0.956	-1.272	-0.377	-0.431	-0.927	-1.077	-0.633	-0.926	-0.392	-0.413	-0.634	-1.564	-0.89	-1.071	-0.249	-0.869	-0.777	-0.929	-0.754	-1.062	-0.788	-1.199	-0.772	-0.853	-0.535	-0.918	-1.02	-0.545	-0.428	-2.303	-1.181	-0.97	-0.812	-0.354	-0.803	-0.458	-1.528	-1.995	-1.708	-2.025	-1.545	-1.688
991	0.137	0.731	0.578	0.464	-0.403	0.163	1.19	0.442	-0.012	1.136	0.296	0.657	1.101	1.073	0.221	0.427	0.699	0.057	-0.266	0.774	0.985	0.632	-0.064	0.444	0.882	0.631	0.809	0.659	0.02	-0.035	1.281	0.058	0.551	0.122	1.161	-0.102	-0.74	0.101	1.829	0.304	0.629	1.465	0.266	0.703	0.219	1.215	1.37	0.44	0.374
992	0.24	-0.109	0.304	0.044	-0.731	-0.218	0.353	0.477	-0.442	0.05	0.002	-0.287	0.133	0.286	-0.564	-0.001	0.354	-0.148	-0.44	0.368	0.011	0.499	-0.195	0.022	0.078	-0.185	0.247	0.01	-0.875	-0.353	-0.014	-0.248	-0.209	-0.047	0.271	0.137	-0.901	0.249	0.266	-0.101	0.723	0.336	0.165	0.339	-0.178	0.043	0.048	0.263	0.109
993	-0.453	-0.445	-0.168	-0.313	-0.474	0.059	-0.241	-0.707	-0.357	-0.608	-0.111	-0.541	-0.614	-0.32	-0.282	0.015	-0.16	-0.275	0.413	-0.711	-0.121	-0.845	0.138	-0.076	-0.332	-0.505	-0.422	-0.276	-0.376	-0.246	-0.206	-0.597	0.325	-0.553	-0.027	-0.948	-0.436	-0.417	-0.638	-0.684	-0.388	-0.213	-0.382	-1.075	-1.452	-0.515	-0.396	-0.675	-0.851
994	-0.081	-0.006	0.197	-0.016	-0.454	-0.136	-0.115	-0.543	-0.372	0.046	0.109	-0.596	-0.507	-0.411	-0.124	0.71	0.265	0.304	0.203	0.067	0.018	0.161	-0.006	0.102	-0.495	0.003	-0.585	-0.026	-0.424	-0.381	0.255	-0.087	0.347	0.159	0.316	-0.249	-0.94	-0.431	-0.044	-0.498	-0.074	-0.301	-0.299	0.122	-1.101	-0.135	0.17	-0.133	-0.155
995	0.967	-0.311	0.226	0.267	-0.324	-0.105	-0.046	-0.064	0.254	-0.365	0.763	0.065	-0.146	-0.139	0.2	0.814	0.005	0.498	0.451	-0.017	-0.155	-0.043	-0.019	-0.038	-0.205	-0.079	-0.309	0.118	-0.451	0.003	0.097	0.144	0.235	0.102	0.287	-0.227	-0.498	0.548	-0.23	0.665	0.234	-0.141	0.46	0.408	0.378	-0.365	-0.363	0.468	0.261
996	-0.2	-0.48	-0.375	-0.425	-0.501	-0.019	-0.349	-0.223	-0.352	-0.605	0.142	-0.243	0.128	0.292	-0.238	0.337	0.03	-0.017	0.382	0.115	-0.419	0.222	0.078	0.01	-0.264	-0.305	-0.266	-0.233	-0.355	-0.213	-0.031	-0.055	0.308	0.396	-0.085	-0.294	-0.401	0.242	-0.28	-0.367	0.918	-0.165	-0.345	0.739	-0.204	-0.481	-0.523	-0.421	-0.269
997	-0.302	0.265	0.378	0.167	-0.88	-0.322	0.059	-0.395	-0.843	0.049	-0.025	-0.968	-0.591	-0.411	-1.14	0.681	0.456	0.763	0.005	-0.4	-0.063	-0.316	-0.444	-0.019	0.261	0.206	-0.051	0.094	-0.831	-0.199	0.457	-0.25	0.023	0.299	0.48	-0.153	-0.893	-0.337	-0.443	-0.21	-0.084	-0.132	-0.333	-0.274	-0.835	-0.272	-0.576	-0.576	-0.503
998	0.198	-0.346	-0.148	-0.102	-0.475	-0.24	-0.009	-0.371	-0.275	0.507	0.091	-0.022	0.481	-0.039	-0.069	0.505	0.694	0.569	-0.134	-0.221	-0.115	-0.179	0.025	-0.172	0.265	0.123	0.079	0.111	-0.317	0.144	1.123	-0.133	0.274	-0.036	0.99	0.661	-1.221	0.143	0.505	0.105	-0.038	-0.134	-0.238	0.143	-0.093	1.22	1.587	0.645	0.688
999	0.062	0.124	0.585	0.475	-0.165	0.319	0.326	0.078	0.092	-0.191	0.196	-0.884	-0.685	-0.448	-0.05	-0.129	0.236	-0.166	-0.167	-0.31	0.13	-0.337	0.058	0.206	0.465	0.049	0.332	0.085	-0.215	-0.461	0.31	0.154	-0.294	-0.36	0.256	-0.256	-0.933	-0.01	0.458	0.069	0.189	0.494	-0.337	-0.43	-0.626	0.129	-0.049	-0.523	-0.246
1000	0.154	-0.368	0.15	-0.155	-0.628	-0.062	-0.163	-0.459	-0.266	-0.722	-0.205	-0.524	-0.331	-0.173	-0.093	0.294	0.31	0.195	-0.031	-0.386	-0.199	-0.521	0.009	0.013	0.024	-0.29	0.01	-0.265	-0.243	-0.269	0.228	-0.007	0.404	0.161	0.098	-0.05	-0.514	-0.007	-0.455	-0.327	-0.248	-0.238	-0.494	-0.47	-0.327	-0.646	-0.235	-0.438	-0.573
1001	0.08	-0.163	0.066	0.137	-0.352	0.182	0.021	-0.182	-0.423	-0.412	-0.109	-0.268	-0.302	-0.475	-0.024	0.063	-0.006	-0.206	-0.232	-0.096	0.039	-0.111	0.07	-0.132	-0.11	-0.206	0.456	-0.007	-0.381	-0.435	-0.282	-0.125	0.108	-0.199	0.024	-0.48	-0.911	-0.053	-0.33	-0.421	0.21	-0.166	-0.434	-0.217	-0.69	-0.361	-0.696	-0.649	-0.224
1002	-0.204	-0.996	-0.623	-0.782	-0.125	0.517	-0.714	-0.352	-0.111	-1.129	-0.278	0.918	-0.352	0.141	0.167	-0.101	-0.797	-0.552	0.167	-0.487	-1.122	-0.765	-0.135	-0.47	-0.702	-0.952	-0.942	-0.784	-0.573	-0.381	-0.691	-0.545	0.401	-0.3	-0.755	-0.642	-0.286	-0.476	-0.85	-0.837	-0.196	-1.06	-0.843	-0.601	-1.22	-1.254	-1.309	-1.179	-1.2
1003	0.026	-0.487	-0.317	-0.267	-1.169	-0.387	-0.547	-0.129	-0.994	-0.69	-0.372	-1.009	-0.565	-0.43	-0.56	-0.075	-0.079	-0.12	-0.819	0.263	-0.314	0.187	-0.702	-0.218	-0.344	-0.479	-0.544	-0.115	-1.068	-0.483	-0.085	-0.22	-0.573	-0.116	-0.075	-0.279	-1.49	-0.303	-0.459	-0.484	-0.223	-0.612	-0.496	-0.095	-0.713	-0.561	-0.729	-0.197	-0.301
1004	0.011	-0.203	0.109	0.037	-0.669	-0.026	0.052	-0.544	-0.627	-0.318	-0.158	-0.492	-0.092	-0.111	-0.143	0.5	0.135	0.003	-0.224	-0.372	-0.309	-0.467	-0.418	-0.063	-0.311	-0.408	-0.135	-0.19	-0.635	-0.144	0.064	-0.069	0.015	-0.005	0.219	-0.16	-0.763	-0.333	-0.145	-0.392	0.211	-0.114	-0.167	0.046	-0.111	-0.523	-0.626	-0.244	-0.42
1005	-0.32	-0.549	-0.927	-0.148	-0.618	-0.461	-0.335	-0.508	-0.884	-1.276	-0.491	-0.943	-0.772	-0.656	-0.446	-0.155	-0.062	-0.184	-0.402	-0.659	-0.19	-1.133	-0.194	0.067	-0.325	-0.163	-0.477	0.055	-0.787	-0.56	0.067	-0.335	0.424	-0.595	-0.118	-0.67	-0.856	-0.502	-0.506	-0.367	-0.181	-0.558	-0.413	-1.345	-1.78	-1.45	-1.382	-1.332	-1.297
1006	-0.119	0.112	0.19	0.385	-0.505	-0.023	0.289	0.022	-0.382	-0.122	0.084	0.801	1.331	1.692	1.329	0.274	0.714	0.427	-0.389	-0.083	0.389	-0.062	0.128	0.168	0.321	0.327	0.173	0.376	0.045	-0.158	0.254	-0.044	0.011	-0.006	0.411	-0.304	-0.21	-0.183	0.339	0.004	0.417	0.279	-0.021	0.882	0.334	0.668	0.568	0.581	0.415
1007	0.446	0.021	0.74	0.152	-0.978	-0.272	0.708	0.391	-0.247	0.391	0.56	-0.154	0.822	0.466	-0.543	-0.323	0.46	0.027	-0.565	0.526	0.228	0.414	-0.593	0.163	0.143	-0.038	0.445	0.01	-0.963	-0.427	-0.053	-0.26	-0.727	-0.196	0.375	-0.283	-1.24	0.547	0.582	0.173	0.925	0.722	0.355	0.487	0.179	0.055	0.472	0.593	0.383
1008	-0.311	-0.089	0.153	-0.003	-0.461	0.336	0.336	-0.331	-0.569	0.32	-0.184	-0.01	0.493	0.596	0.198	0.709	0.577	0.571	-0.433	0.992	0.114	0.84	0.089	0.024	0.126	-0.003	0.148	-0.012	-0.316	-0.139	-0.084	-0.351	-0.062	0.202	0.389	-0.214	-0.692	0.26	0.79	0.419	-0.047	0.509	-0.351	0.995	0.352	0.132	0.261	0.373	0.493
1009	0.393	-0.24	0.2	0.065	-0.453	-0.256	-0.106	-0.363	-0.58	-0.147	-0.065	-0.342	-0.12	-0.152	-0.333	0.563	0.342	0.095	-0.157	-0.086	0.064	-0.065	-0.039	0.011	-0.06	-0.292	0.4	0.081	-0.966	-0.289	-0.017	-0.108	-0.168	0.794	-0.088	-0.903	-0.684	-0.135	-0.202	-0.463	0.073	-0.28	-0.02	-0.426	-0.623	-0.092	-0.536	-0.711	0.054
1010	0.685	-0.437	-0.135	-0.244	-0.504	-0.031	-0.605	0.005	-0.381	-0.644	-0.256	0.305	-0.35	-0.08	-0.23	-0.291	-0.489	-0.548	-0.776	0.026	-0.485	-0.252	0.207	-0.037	-0.618	-0.524	-0.151	-0.441	-0.474	-0.14	-0.427	0.005	-0.195	0.364	-0.643	0.482	-0.899	-0.24	-0.509	-0.242	0.435	-0.42	-0.318	-0.13	-0.813	-0.916	-1.049	-0.359	-0.692
1011	0.189	-0.543	-0.101	-0.122	-1.194	-0.998	-0.204	-0.982	-0.77	-0.889	0.097	-1.156	-0.654	-0.797	-0.682	-0.707	0.032	-0.302	-0.51	-0.817	-0.668	-1.284	-0.887	-0.725	-0.257	-0.423	-0.191	-0.389	-1.094	-0.539	-0.23	-0.077	-0.572	-0.728	-0.46	-0.27	-1.265	-1.233	-0.42	-1.035	-1.008	-0.748	-1.24	-0.936	-1.033	-0.376	-0.418	-0.804	-0.658
1012	0.047	0.302	0.257	0.521	-0.319	0.429	0.635	0.863	-0.008	0.651	0.363	-0.059	0.343	0.646	-0.283	-0.501	0.877	0.116	-0.032	0.448	0.488	0.645	-0.12	0.01	0.151	0.279	-0.134	0.227	-0.419	-0.074	0.729	0.338	-0.017	0.492	0.61	0.249	-0.683	0.572	0.698	0.377	0.366	0.518	0.184	-0.507	-0.687	0.103	0.053	-0.258	-0.127
1013	0.074	0.145	-0.106	0.231	-0.475	0.114	0.074	-0.026	-0.728	-0.303	0.186	-0.205	0.201	0.269	-0.19	0.394	0.658	0.106	-0.07	-0.051	0.288	0.114	0.071	0.206	0.249	0.159	0.206	0.233	-0.551	-0.01	0.217	0.036	0.047	0.431	0.469	0.061	-1.181	-0.443	-0.044	-0.093	0.27	0.133	-0.229	-0.192	-0.556	-0.223	-0.12	-0.394	-0.138
1014	0.551	-1.53	-1.634	-1.126	-0.048	0.233	-1.356	0.155	1.106	-0.571	1.021	-0.679	-2.094	-0.966	-1.142	-0.161	-0.609	-1.008	0.196	0.052	-1.074	0.529	0.092	-0.066	-0.948	-0.937	-1.814	-1.079	0.182	0.27	-0.692	-0.123	-0.128	0.826	-0.42	0.636	-0.317	0.055	-1.166	0.341	0.155	-0.89	-0.399	-0.945	-1.636	-3.153	-3.238	-1.971	-2.354
1015	0.184	0.424	0.793	0.307	-0.166	0.426	0.971	0.429	0.24	0.549	0.741	0.088	0.936	0.996	0.026	0.359	0.855	-0.096	-0.24	0.997	0.476	0.325	0.359	0.536	0.66	0.118	0.77	0.313	-0.093	-0.104	0.029	0.078	-0.008	1.406	0.612	0.537	-0.717	1.229	0.813	1.122	2.317	0.44	0.972	0.31	-0.003	-0.037	0.055	0.076	0.047
1016	0.664	0.28	0.236	0.116	-0.457	0.083	0.149	-0.302	-0.13	0.448	0.027	0.675	0.22	0.337	0.057	-0.12	0.371	-0.502	-0.351	-0.218	0.316	-0.012	0.069	-0.349	0.248	0.034	-0.175	-0.111	-0.589	-0.176	0.161	-0.039	-0.033	-0.121	0.389	0.001	-0.768	-0.639	0.289	-0.447	0.231	0.434	-0.004	0.334	-0.355	0.149	0.169	0.373	0.058
1017	-0.036	-0.269	-0.26	-0.16	-1.199	-0.782	-0.181	-0.055	-0.551	-0.255	0.096	-1.326	-0.943	-0.276	-1.735	0.129	0.035	-0.419	-1.172	-0.192	-0.243	-0.382	-0.854	-0.089	-0.252	-0.396	-0.248	-0.068	-1.268	-0.523	-0.214	-0.011	-0.839	0.053	-0.091	0.041	-2.042	-0.189	-0.167	-0.286	0.104	0.019	0.537	-0.902	-1.79	-1.37	-1.315	-1.033	-1.327
1018	0.513	0.187	-0.146	0.24	2.516	3.557	-0.295	-0.43	2.281	-0.261	-0.31	2.26	0.095	-0.441	4.961	0.428	0.13	0.519	3.427	0.454	-0.209	-0.463	3.568	1.461	-0.001	0.005	0.224	-0.002	2.64	0.931	0.23	-0.236	3.421	0.856	0.135	-0.038	3.143	0.351	-0.279	-0.289	-0.15	-0.308	-0.178	0.141	-0.537	-0.42	-0.452	-0.695	-0.797
1019	-0.324	-1.302	-0.85	-1.141	-1.909	-1.308	-1.354	-0.909	-1.363	-1.341	-0.245	-2.578	-1.458	-1.011	-2.578	0.531	-0.581	-0.44	-1.08	-0.122	-1.276	-0.378	-1.225	-0.787	-1.16	-1.429	-0.928	-1.111	-2.055	-1.202	-1.447	-0.93	-0.696	-0.234	-1.081	-1.097	-1.562	-1.011	-1.592	-1.115	-0.698	-1.528	-1.049	-2.066	-2.438	-2.269	-2.246	-1.902	-1.736
1020	-0.221	-0.129	-0.179	-0.029	-0.173	-0.221	0.368	-0.7	-0.378	0.012	0	-0.792	-0.267	-0.35	-0.625	-0.256	0.002	-0.545	-0.338	-0.325	0.115	-0.081	-0.429	-0.781	0.183	-0.212	-0.177	-0.542	-0.745	-0.339	0.424	-0.286	-0.14	0.409	0.448	0.087	-0.55	-0.837	0.256	-0.449	-0.654	0.156	-0.758	-0.937	-1.443	-0.641	-0.541	-1.057	-1.059
1021	-0.258	-0.907	-0.256	-0.497	-1.907	-0.849	-0.614	-0.558	-1.348	-0.827	-0.377	-1.223	-1.092	-0.631	-1.315	-0.199	-0.692	-0.547	-1.802	-0.56	-1.305	-0.895	-1.831	-0.159	-0.572	-0.783	-0.182	-0.723	-1.722	-0.514	-0.475	-0.407	-1.3	-0.013	-0.077	0.238	-2.183	-0.26	-0.956	-0.57	-0.803	-0.75	-0.252	-0.478	-1.08	-0.588	-0.504	-0.205	-0.477
1022	-0.114	-0.31	0.061	-0.336	-0.423	-0.167	-0.304	-0.307	-0.784	-0.583	-0.562	-0.467	-0.374	-0.423	-0.116	0.167	-0.03	-0.049	-0.263	-0.52	-0.446	-0.561	-0.141	-0.171	-0.022	-0.23	0.01	-0.307	-0.693	-0.276	-0.14	-0.133	0.062	-0.12	0.031	-0.229	-0.763	-0.286	-0.369	-0.39	-0.301	-0.202	-0.319	-0.765	-0.906	-0.713	-0.598	-0.484	-0.675
1023	-0.022	-0.801	0.508	-0.983	-1.783	-1.134	0.374	-0.403	-1.297	-1.126	-0.728	-0.734	-0.147	-0.434	-0.901	-0.33	0.196	-0.856	-1.402	-0.729	-0.636	-1.019	-1.399	-0.693	1.121	-0.77	2.067	-0.556	-1.692	-0.656	-0.656	-0.708	-1.187	-1.122	-0.565	-1.123	-2.106	-0.968	-0.219	-0.635	-0.294	-0.575	-0.952	-1.609	-1.992	-1.167	-1.298	-1.071	-1.169
1024	0.219	-0.541	0.032	0.153	-0.875	-0.746	0.39	0.815	-0.663	-0.401	-0.254	-3.681	0.196	1.446	-0.159	1.383	0.327	0.794	-0.401	-2.434	-0.002	-1.706	-1.183	-0.786	0.417	0.342	0.894	0.973	-0.954	-1.674	0.302	1.021	-1.141	-1.71	0.389	-0.86	-1.314	-0.301	0.074	0.052	0.635	-0.71	0.395	-1.503	-1.549	0.683	0.7	0.966	0.633
1025	-0.184	-0.541	-0.201	-0.293	-1.263	-0.489	-0.359	-0.511	-0.954	-0.629	-0.276	-0.562	-0.018	0.27	-0.557	0.255	-0.282	0.205	-0.837	-0.374	-0.446	-0.683	-0.735	-0.317	-0.277	-0.47	-0.258	-0.322	-1.019	-0.605	-0.291	-0.386	-0.245	-0.043	-0.235	-0.471	-1.147	-0.54	-0.374	-0.432	0.251	-0.457	-0.249	-0.678	-1.179	-0.705	-0.658	-0.757	-0.706
1026	0.045	-0.044	0.075	-0.106	-2.734	-1.419	-0.076	-0.07	-0.767	0.065	0.404	-0.829	0.261	-0.215	-2.613	-0.545	0.673	-0.482	-1.91	-0.141	0.065	-0.268	-2.009	-0.202	0.113	-0.268	-0.1	0.039	-2.308	-0.604	-0.341	-0.226	-1.724	-0.055	0.332	-0.773	-2.372	-0.463	-0.248	-0.355	0.193	0.202	-0.049	-0.485	-0.787	-0.503	-0.467	-0.618	-0.565
1027	0.325	0.751	0.474	0.637	-1.25	-0.512	0.34	0.023	-0.917	0.439	0.128	-1.243	0.75	0.36	-0.836	0.523	0.932	0.453	-0.462	-0.331	0.301	-0.463	-0.797	0.429	0.1	0.311	0.399	0.668	-1.146	0.105	0.428	0.212	-0.332	0.403	0.623	-0.323	-1.182	-0.047	0.17	-0.06	0.494	0.16	0.447	-0.566	-1.18	-0.233	-0.071	-0.549	-0.447
1028	0.18	-0.368	-0.392	-0.26	-0.934	-0.305	-0.138	-0.337	-0.636	-0.408	-0.42	-0.959	-0.841	-0.547	-1.066	-0.24	-0.257	0.051	-0.28	-0.105	-0.242	0.406	-0.584	-0.375	-0.093	-0.196	-0.249	-0.349	-0.84	-0.273	0.015	-0.102	-0.623	0.705	0.31	0.273	-0.484	-0.64	0.021	-0.139	-0.025	-0.174	-1.093	-0.626	-1.421	-1.218	-1.176	-0.758	-1.154
1029	-0.399	-0.26	-0.131	-0.395	-1.111	-0.184	-0.264	-0.356	-0.652	-0.338	-0.71	-1.166	-0.2	-0.119	-0.506	-0.293	0.146	-0.163	-0.607	-0.244	-0.168	-0.275	-0.562	0.291	-0.329	-0.323	-0.086	-0.226	-0.72	-0.019	-0.046	-0.683	-0.163	-0.253	0.067	-0.583	-1.302	-0.197	-0.403	-0.973	-0.27	-0.28	-0.592	-0.566	-0.941	-0.703	-0.805	-0.592	-0.963
1030	0.628	0.274	0.226	0.359	0.456	0.228	0.083	0.368	0.344	0.088	-0.1	-0.623	0.141	0.328	0.158	0.736	0.412	0.9	1.222	-0.261	0.232	-0.107	0.423	0.164	0.246	0.219	0.302	0.163	-0.346	0.136	0.387	0.256	1.198	-0.215	0.407	-0.304	0.608	0.37	0.351	-0.068	0.088	-0.134	-0.16	-0.246	-0.896	-0.188	-0.302	-0.285	-0.3
1031	-0.036	-0.337	-0.007	-0.046	-1.198	-0.251	-0.232	-0.388	-1.236	-0.878	-0.501	-0.676	-0.435	-0.223	-0.561	0.094	-0.285	-0.329	-0.526	-0.237	-0.347	-0.517	-0.246	-0.744	-0.036	-1.09	0.048	-0.935	-1.564	-0.914	-0.638	-0.667	-0.693	-0.335	-0.15	-1.058	-0.833	-0.327	-0.389	-0.301	0.186	-0.391	-0.357	-0.366	-0.875	-0.603	-0.407	-0.74	-0.643
1032	0.054	-0.189	0.089	-0.022	-1.103	-0.335	-0.242	0.037	-0.534	-0.201	0.413	-0.151	-0.234	-0.073	-0.581	0.226	0.083	0.096	-0.402	0.095	-0.3	-0.024	-0.346	0.055	0.14	-0.247	0.124	-0.141	-1.126	-0.497	-0.357	-0.312	-0.315	-0.096	0.042	-0.497	-1.132	-0.114	-0.323	-0.226	0.305	-0.165	-0.152	-0.195	-0.65	-0.503	-0.396	-0.407	-0.468
1033	-0.161	-0.641	-0.548	-0.572	-1.177	-0.492	-0.558	-0.639	-0.364	-0.281	-0.082	-1.202	-0.686	-0.015	-1.242	-0.35	-0.092	-0.397	-0.165	-1.021	-0.539	-0.851	-0.795	-0.416	-0.339	-0.478	-0.48	-0.295	-1.172	-0.526	-0.353	-0.425	-0.405	1.473	-0.301	0.835	-1.109	-0.928	-0.487	-0.314	-0.376	-0.435	-0.618	-1.416	-1.673	-1.308	-1.463	-1.419	-1.12
1034	0.626	0.018	0.676	0.547	-0.842	-0.216	0.36	0.211	-0.667	0.003	0.127	0.494	0.879	0.696	0.221	0.698	0.181	0.317	-0.335	-0.509	0.014	-0.526	-0.412	0.056	0.472	-0.029	0.58	0.178	-0.945	-0.072	0.348	-0.075	0.192	0.171	0.17	-0.231	-0.867	-0.212	0.501	0.195	0.354	0.484	0.77	0.14	-0.337	0.622	0.743	0.602	0.455
[truncated: 16,631 more rows]
[truncated: 74 more columns]
