# Supplementary material for: Identification of Candidate Biomarkers and Prognostic Analysis in Colorectal Cancer Liver Metastases
Source: Front Oncol. 2021 Aug 4;11:652354. doi: 10.3389/fonc.2021.652354 (PMC8371911; doi:10.3389/fonc.2021.652354)
Supplement: Supplementary file 3 [file Table_2.xlsx]

## Sheet: Sheet1
!Series_title	Expression Profile of Primary Colorectal Cancers and associated Liver Metastases
!Series_geo_accession	GSE14297
!Series_status	Public on Jul 07 2010
!Series_submission_date	Jan 06 2009
!Series_last_update_date	Mar 20 2012
!Series_pubmed_id	20479215
!Series_summary	Comparison of expression profiles of primary colorectal cancers with liver metastases of the same patient. Additionally, expression data of normal colon and liver tissue.
!Series_summary	Abstract of publication will be included upon publication
!Series_summary
!Series_summary	Keywords: expression profiling, colorectal cancer, colon cancer, liver metastasis, normal colonic tissue, normal liver tissue
!Series_overall_design	RNA of 18 primary colorectal cancers, 18 matched liver metastases, 7 normal colon epithelium samples and 5 normal liver tissue samples hybridized on Human Sentrix-6 V2 (Illumina)
!Series_type	Expression profiling by array
!Series_contributor	Daniel,E,Stange
!Series_contributor	Felix,,Engel
!Series_contributor	Bernhard,F,Radlwimmer
!Series_contributor	Peter,,Lichter
!Series_sample_id	GSM357551 GSM357552 GSM357553 GSM357554 GSM357555 GSM357556 GSM357557 GSM357558 GSM357559 GSM357560 GSM357561 GSM357562 GSM357563 GSM357564 GSM357565 GSM357566 GSM357567 GSM357568 GSM357569 GSM357570 GSM357571 GSM357572 GSM357573 GSM357574 GSM357575 GSM357576 GSM357577 GSM357578 GSM357579 GSM357580 GSM357581 GSM357582 GSM357583 GSM357584 GSM357585 GSM357586 GSM357587 GSM357588 GSM357589 GSM357590…
!Series_contact_name	Daniel,E.,Stange
!Series_contact_email	daniel.stange@uniklinikum-dresden.de
!Series_contact_institute	University Clinic Dresden
!Series_contact_address	Fetscherstr. 74
!Series_contact_city	Dresden
!Series_contact_zip/postal_code	1307
!Series_contact_country	Germany
!Series_supplementary_file	ftp://ftp.ncbi.nlm.nih.gov/geo/series/GSE14nnn/GSE14297/suppl/GSE14297_RAW.tar
!Series_platform_id	GPL6370
!Series_platform_taxid	9606
!Series_sample_taxid	9606
!Series_relation	BioProject: https://www.ncbi.nlm.nih.gov/bioproject/PRJNA111295
!Sample_title	HD293-LM-Liver_Metastasis_Patient_No.1	HD293-Tu-Primary_Colorectal_Cancer_Patient_No.1	HD301-LM-Liver_Metastasis_Patient_No.2	HD301-Tu-Primary_Colorectal_Cancer_Patient_No.2	HD324-LM-Liver_Metastasis_Patient_No.3	HD324-Tu-Primary_Colorectal_Cancer_Patient_No.3	HD346-LM-Liver_Metastasis_Patient_No.4	HD346-Tu-Primary_Colorectal_Cancer_Patient_No.4	HD469-LM-Liver_Metastasis_Patient_No.5	HD469-Tu-Primary_Colorectal_Cancer_Patient_No.5	HD482-LM-Liver_Metastasis_Patient_No.6	HD482-Tu-Primary_Colorectal_Cancer_Patient_No.6	HD485-NC-Normal_Colon_Control_No.1	HD491-NC-Normal_Colon_Control_No.2	HD495-NC-Normal_Colon_Control_No.3	HD499-NC-Normal_Colon_Control_No.4	HD508-NC-Normal_Colon_Control_No.5	HD510-NC-Normal_Colon_Control_No.6	HD517-NC-Normal_Colon_Control_No.7	HD522-LM-Liver_Metastasis_Patient_No.7	HD522-Tu-Primary_Colorectal_Cancer_Patient_No.7	HD524-LM-Liver_Metastasis_Patient_No.8	HD524-Tu-Primary_Colorectal_Cancer_Patient_No.8	HD529-LM-Liver_Metastasis_Patient_No.9	HD529-Tu-Primary_Colorectal_Cancer_Patient_No.9	HD536-LM-Liver_Metastasis_Patient_No.10	HD536-Tu-Primary_Colorectal_Cancer_Patient_No.10	HD555-LM-Liver_Metastasis_Patient_No.11	HD555-Tu-Primary_Colorectal_Cancer_Patient_No.11	HD569-LM-Liver_Metastasis_Patient_No.12	HD569-Tu-Primary_Colorectal_Cancer_Patient_No.12	HD590-LM-Liver_Metastasis_Patient_No.13	HD590-Tu-Primary_Colorectal_Cancer_Patient_No.13	HD668-LM-Liver_Metastasis_Patient_No.14	HD668-Tu-Primary_Colorectal_Cancer_Patient_No.14	HD687-LM-Liver_Metastasis_Patient_No.15	HD687-Tu-Primary_Colorectal_Cancer_Patient_No.15	HD713-LM-Liver_Metastasis_Patient_No.16	HD713-Tu-Primary_Colorectal_Cancer_Patient_No.16	HD766-LM-Liver_Metastasis_Patient_No.17	HD766-Tu-Primary_Colorectal_Cancer_Patient_No.17	HD779-LM-Liver_Metastasis_Patient_No.18	HD779-Tu-Primary_Colorectal_Cancer_Patient_No.18	HD935-NL-Normal_Liver_Control_No.1	HD938-NL-Normal_Liver_Control_No.2	HD940-NL-Normal_Liver_Control_No.3	HD941-NL-Normal_Liver_Control_No.4	HD945-NL-Normal_Liver_Control_No.5
!Sample_geo_accession	GSM357551	GSM357552	GSM357553	GSM357554	GSM357555	GSM357556	GSM357557	GSM357558	GSM357559	GSM357560	GSM357561	GSM357562	GSM357563	GSM357564	GSM357565	GSM357566	GSM357567	GSM357568	GSM357569	GSM357570	GSM357571	GSM357572	GSM357573	GSM357574	GSM357575	GSM357576	GSM357577	GSM357578	GSM357579	GSM357580	GSM357581	GSM357582	GSM357583	GSM357584	GSM357585	GSM357586	GSM357587	GSM357588	GSM357589	GSM357590	GSM357591	GSM357592	GSM357593	GSM357594	GSM357595	GSM357596	GSM357597	GSM357598
!Sample_status	Public on Jul 07 2010	Public on Jul 07 2010	Public on Jul 07 2010	Public on Jul 07 2010	Public on Jul 07 2010	Public on Jul 07 2010	Public on Jul 07 2010	Public on Jul 07 2010	Public on Jul 07 2010	Public on Jul 07 2010	Public on Jul 07 2010	Public on Jul 07 2010	Public on Jul 07 2010	Public on Jul 07 2010	Public on Jul 07 2010	Public on Jul 07 2010	Public on Jul 07 2010	Public on Jul 07 2010	Public on Jul 07 2010	Public on Jul 07 2010	Public on Jul 07 2010	Public on Jul 07 2010	Public on Jul 07 2010	Public on Jul 07 2010	Public on Jul 07 2010	Public on Jul 07 2010	Public on Jul 07 2010	Public on Jul 07 2010	Public on Jul 07 2010	Public on Jul 07 2010	Public on Jul 07 2010	Public on Jul 07 2010	Public on Jul 07 2010	Public on Jul 07 2010	Public on Jul 07 2010	Public on Jul 07 2010	Public on Jul 07 2010	Public on Jul 07 2010	Public on Jul 07 2010	Public on Jul 07 2010	Public on Jul 07 2010	Public on Jul 07 2010	Public on Jul 07 2010	Public on Jul 07 2010	Public on Jul 07 2010	Public on Jul 07 2010	Public on Jul 07 2010	Public on Jul 07 2010
!Sample_submission_date	Jan 06 2009	Jan 06 2009	Jan 06 2009	Jan 06 2009	Jan 06 2009	Jan 06 2009	Jan 06 2009	Jan 06 2009	Jan 06 2009	Jan 06 2009	Jan 06 2009	Jan 06 2009	Jan 06 2009	Jan 06 2009	Jan 06 2009	Jan 06 2009	Jan 06 2009	Jan 06 2009	Jan 06 2009	Jan 06 2009	Jan 06 2009	Jan 06 2009	Jan 06 2009	Jan 06 2009	Jan 06 2009	Jan 06 2009	Jan 06 2009	Jan 06 2009	Jan 06 2009	Jan 06 2009	Jan 06 2009	Jan 06 2009	Jan 06 2009	Jan 06 2009	Jan 06 2009	Jan 06 2009	Jan 06 2009	Jan 06 2009	Jan 06 2009	Jan 06 2009	Jan 06 2009	Jan 06 2009	Jan 06 2009	Jan 06 2009	Jan 06 2009	Jan 06 2009	Jan 06 2009	Jan 06 2009
!Sample_last_update_date	Jul 07 2010	Jul 07 2010	Jul 07 2010	Jul 07 2010	Jul 07 2010	Jul 07 2010	Jul 07 2010	Jul 07 2010	Jul 07 2010	Jul 07 2010	Jul 07 2010	Jul 07 2010	Jul 07 2010	Jul 07 2010	Jul 07 2010	Jul 07 2010	Jul 07 2010	Jul 07 2010	Jul 07 2010	Jul 07 2010	Jul 07 2010	Jul 07 2010	Jul 07 2010	Jul 07 2010	Jul 07 2010	Jul 07 2010	Jul 07 2010	Jul 07 2010	Jul 07 2010	Jul 07 2010	Jul 07 2010	Jul 07 2010	Jul 07 2010	Jul 07 2010	Jul 07 2010	Jul 07 2010	Jul 07 2010	Jul 07 2010	Jul 07 2010	Jul 07 2010	Jul 07 2010	Jul 07 2010	Jul 07 2010	Jul 07 2010	Jul 07 2010	Jul 07 2010	Jul 07 2010	Jul 07 2010
!Sample_type	RNA	RNA	RNA	RNA	RNA	RNA	RNA	RNA	RNA	RNA	RNA	RNA	RNA	RNA	RNA	RNA	RNA	RNA	RNA	RNA	RNA	RNA	RNA	RNA	RNA	RNA	RNA	RNA	RNA	RNA	RNA	RNA	RNA	RNA	RNA	RNA	RNA	RNA	RNA	RNA	RNA	RNA	RNA	RNA	RNA	RNA	RNA	RNA
!Sample_channel_count	1	1	1	1	1	1	1	1	1	1	1	1	1	1	1	1	1	1	1	1	1	1	1	1	1	1	1	1	1	1	1	1	1	1	1	1	1	1	1	1	1	1	1	1	1	1	1	1
!Sample_source_name_ch1	Liver metastasis of Colorectal Cancer	Primary Colorectal Cancer	Liver metastasis of Colorectal Cancer	Primary Colorectal Cancer	Liver metastasis of Colorectal Cancer	Primary Colorectal Cancer	Liver metastasis of Colorectal Cancer	Primary Colorectal Cancer	Liver metastasis of Colorectal Cancer	Primary Colorectal Cancer	Liver metastasis of Colorectal Cancer	Primary Colorectal Cancer	Normal Colon Epithelium	Normal Colon Epithelium	Normal Colon Epithelium	Normal Colon Epithelium	Normal Colon Epithelium	Normal Colon Epithelium	Normal Colon Epithelium	Liver metastasis of Colorectal Cancer	Primary Colorectal Cancer	Liver metastasis of Colorectal Cancer	Primary Colorectal Cancer	Liver metastasis of Colorectal Cancer	Primary Colorectal Cancer	Liver metastasis of Colorectal Cancer	Primary Colorectal Cancer	Liver metastasis of Colorectal Cancer	Primary Colorectal Cancer	Liver metastasis of Colorectal Cancer	Primary Colorectal Cancer	Liver metastasis of Colorectal Cancer	Primary Colorectal Cancer	Liver metastasis of Colorectal Cancer	Primary Colorectal Cancer	Liver metastasis of Colorectal Cancer	Primary Colorectal Cancer	Liver metastasis of Colorectal Cancer	Primary Colorectal Cancer	Liver metastasis of Colorectal Cancer	Primary Colorectal Cancer	Liver metastasis of Colorectal Cancer	Primary Colorectal Cancer	Normal Liver Tissue	Normal Liver Tissue	Normal Liver Tissue	Normal Liver Tissue	Normal Liver Tissue
!Sample_organism_ch1	Homo sapiens	Homo sapiens	Homo sapiens	Homo sapiens	Homo sapiens	Homo sapiens	Homo sapiens	Homo sapiens	Homo sapiens	Homo sapiens	Homo sapiens	Homo sapiens	Homo sapiens	Homo sapiens	Homo sapiens	Homo sapiens	Homo sapiens	Homo sapiens	Homo sapiens	Homo sapiens	Homo sapiens	Homo sapiens	Homo sapiens	Homo sapiens	Homo sapiens	Homo sapiens	Homo sapiens	Homo sapiens	Homo sapiens	Homo sapiens	Homo sapiens	Homo sapiens	Homo sapiens	Homo sapiens	Homo sapiens	Homo sapiens	Homo sapiens	Homo sapiens	Homo sapiens	Homo sapiens	Homo sapiens	Homo sapiens	Homo sapiens	Homo sapiens	Homo sapiens	Homo sapiens	Homo sapiens	Homo sapiens
!Sample_characteristics_ch1	Liver Metastasis of a Colorectal Cancer from Flexura coli sinistra;pT4;pN1;(3/15);G3;null;null	Flexura coli sinistra;pT4;pN1;(3/15);G3;null;null	Liver Metastasis of a Colorectal Cancer from Rekto-Sigmoid;pT3;pN0;(0/10);G2;null;null	Rekto-Sigmoid;pT3;pN0;(0/10);G2;null;null	Liver Metastasis of a Colorectal Cancer from Coecum;pT4;pN2;(10/15);G2;null;null	Coecum;pT4;pN2;(10/15);G2;null;null	Liver Metastasis of a Colorectal Cancer from Rekto-Sigmoid;pT4;pN2;(9/16);G2;null;null	Rekto-Sigmoid;pT4;pN2;(9/16);G2;null;L1	Liver Metastasis of a Colorectal Cancer from Sigma;pT4;pN1;(3/26);G2;null;L1	Sigma;pT4;pN1;(3/26);G2;null;L1	Liver Metastasis of a Colorectal Cancer from Rektum;pT3;pN0;(0/18);G2;V0;null	Rektum;pT3;pN0;(0/18);G2;V0;null	normal colonic epithelium	normal colonic epithelium	normal colonic epithelium	normal colonic epithelium	normal colonic epithelium	normal colonic epithelium	normal colonic epithelium	Liver Metastasis of a Colorectal Cancer from Flexura coli sinistra;pT3;pN0;(0/16);G3;V1;null	Flexura coli sinistra;pT3;pN0;(0/16);G3;V1;null	Liver Metastasis of a Colorectal Cancer from Flexura coli sinistra;pT3;pN1;(2/10);G3;null;L1	Flexura coli sinistra;pT3;pN1;(2/10);G3;null;L1	Liver Metastasis of a Colorectal Cancer from Colon ascendens;pT3;pN2;(5/10);G3;null;null	Colon ascendens;pT3;pN2;(5/10);G3;null;null	Liver Metastasis of a Colorectal Cancer from Colon ascendens;pT3;pN2;(4/25);G3;null;null	Colon ascendens;pT3;pN2;(4/25);G3;null;null	Liver Metastasis of a Colorectal Cancer from Colon descendens;ypT4;ypN0;0/10);;null;null	Colon descendens;ypT4;ypN0;0/10);;null;null	Liver Metastasis of a Colorectal Cancer from Flexura coli dextra;pT3;pN1;(2/17);G2;null;null	Flexura coli dextra;pT3;pN1;(2/17);G2;null;null	Liver Metastasis of a Colorectal Cancer from Colon ascendens;pT3;pN2;(5/10);G2;V1;null	Colon ascendens;pT3;pN2;(5/10);G2;V1;null	Liver Metastasis of a Colorectal Cancer from Rekto-Sigmoid;pT4;pN2;(22/22);G3;V1;L1	Rekto-Sigmoid;pT4;pN2;(22/22);G3;V1;L1	Liver Metastasis of a Colorectal Cancer from Rekto-Sigmoid;pT3;pN2;(6/16);G2;V1;L1	Rekto-Sigmoid;pT3;pN2;(6/16);G2;V1;L1	Liver Metastasis of a Colorectal Cancer from Colon ascendens;pT4;pN2;(5/5);G3;null;L1	Colon ascendens;pT4;pN2;(5/5);G3;null;L1	Liver Metastasis of a Colorectal Cancer from Sigma;pT3;pN1;(1/15);G2;null;null	Sigma;pT3;pN1;(1/15);G2;null;null	Liver Metastasis of a Colorectal Cancer from Sigma;pT2;pN1;(1/13);G2;null;L1	Sigma;pT2;pN1;(1/13);G2;null;L1	normal liver tissue	normal liver tissue	normal liver tissue	normal liver tissue	normal liver tissue
!Sample_molecule_ch1	total RNA	total RNA	total RNA	total RNA	total RNA	total RNA	total RNA	total RNA	total RNA	total RNA	total RNA	total RNA	total RNA	total RNA	total RNA	total RNA	total RNA	total RNA	total RNA	total RNA	total RNA	total RNA	total RNA	total RNA	total RNA	total RNA	total RNA	total RNA	total RNA	total RNA	total RNA	total RNA	total RNA	total RNA	total RNA	total RNA	total RNA	total RNA	total RNA	total RNA	total RNA	total RNA	total RNA	total RNA	total RNA	total RNA	total RNA	total RNA
!Sample_extract_protocol_ch1	Extraction of high molecular weight DNA and RNA from frozen CRC and liver metastases samples was carried out by ultracentrifugation in cesium chloride as previously described in van den Boom et al., 2003 Am J Pathol.	Extraction of high molecular weight DNA and RNA from frozen CRC and liver metastases samples was carried out by ultracentrifugation in cesium chloride as previously described in van den Boom et al., 2003 Am J Pathol.	Extraction of high molecular weight DNA and RNA from frozen CRC and liver metastases samples was carried out by ultracentrifugation in cesium chloride as previously described in van den Boom et al., 2003 Am J Pathol.	Extraction of high molecular weight DNA and RNA from frozen CRC and liver metastases samples was carried out by ultracentrifugation in cesium chloride as previously described in van den Boom et al., 2003 Am J Pathol.	Extraction of high molecular weight DNA and RNA from frozen CRC and liver metastases samples was carried out by ultracentrifugation in cesium chloride as previously described in van den Boom et al., 2003 Am J Pathol.	Extraction of high molecular weight DNA and RNA from frozen CRC and liver metastases samples was carried out by ultracentrifugation in cesium chloride as previously described in van den Boom et al., 2003 Am J Pathol.	Extraction of high molecular weight DNA and RNA from frozen CRC and liver metastases samples was carried out by ultracentrifugation in cesium chloride as previously described in van den Boom et al., 2003 Am J Pathol.	Extraction of high molecular weight DNA and RNA from frozen CRC and liver metastases samples was carried out by ultracentrifugation in cesium chloride as previously described in van den Boom et al., 2003 Am J Pathol.	Extraction of high molecular weight DNA and RNA from frozen CRC and liver metastases samples was carried out by ultracentrifugation in cesium chloride as previously described in van den Boom et al., 2003 Am J Pathol.	Extraction of high molecular weight DNA and RNA from frozen CRC and liver metastases samples was carried out by ultracentrifugation in cesium chloride as previously described in van den Boom et al., 2003 Am J Pathol.	Extraction of high molecular weight DNA and RNA from frozen CRC and liver metastases samples was carried out by ultracentrifugation in cesium chloride as previously described in van den Boom et al., 2003 Am J Pathol.	Extraction of high molecular weight DNA and RNA from frozen CRC and liver metastases samples was carried out by ultracentrifugation in cesium chloride as previously described in van den Boom et al., 2003 Am J Pathol.	Extraction of high molecular weight DNA and RNA from frozen CRC and liver metastases samples was carried out by ultracentrifugation in cesium chloride as previously described in van den Boom et al., 2003 Am J Pathol.	Extraction of high molecular weight DNA and RNA from frozen CRC and liver metastases samples was carried out by ultracentrifugation in cesium chloride as previously described in van den Boom et al., 2003 Am J Pathol.	Extraction of high molecular weight DNA and RNA from frozen CRC and liver metastases samples was carried out by ultracentrifugation in cesium chloride as previously described in van den Boom et al., 2003 Am J Pathol.	Extraction of high molecular weight DNA and RNA from frozen CRC and liver metastases samples was carried out by ultracentrifugation in cesium chloride as previously described in van den Boom et al., 2003 Am J Pathol.	Extraction of high molecular weight DNA and RNA from frozen CRC and liver metastases samples was carried out by ultracentrifugation in cesium chloride as previously described in van den Boom et al., 2003 Am J Pathol.	Extraction of high molecular weight DNA and RNA from frozen CRC and liver metastases samples was carried out by ultracentrifugation in cesium chloride as previously described in van den Boom et al., 2003 Am J Pathol.	Extraction of high molecular weight DNA and RNA from frozen CRC and liver metastases samples was carried out by ultracentrifugation in cesium chloride as previously described in van den Boom et al., 2003 Am J Pathol.	Extraction of high molecular weight DNA and RNA from frozen CRC and liver metastases samples was carried out by ultracentrifugation in cesium chloride as previously described in van den Boom et al., 2003 Am J Pathol.	Extraction of high molecular weight DNA and RNA from frozen CRC and liver metastases samples was carried out by ultracentrifugation in cesium chloride as previously described in van den Boom et al., 2003 Am J Pathol.	Extraction of high molecular weight DNA and RNA from frozen CRC and liver metastases samples was carried out by ultracentrifugation in cesium chloride as previously described in van den Boom et al., 2003 Am J Pathol.	Extraction of high molecular weight DNA and RNA from frozen CRC and liver metastases samples was carried out by ultracentrifugation in cesium chloride as previously described in van den Boom et al., 2003 Am J Pathol.	Extraction of high molecular weight DNA and RNA from frozen CRC and liver metastases samples was carried out by ultracentrifugation in cesium chloride as previously described in van den Boom et al., 2003 Am J Pathol.	Extraction of high molecular weight DNA and RNA from frozen CRC and liver metastases samples was carried out by ultracentrifugation in cesium chloride as previously described in van den Boom et al., 2003 Am J Pathol.	Extraction of high molecular weight DNA and RNA from frozen CRC and liver metastases samples was carried out by ultracentrifugation in cesium chloride as previously described in van den Boom et al., 2003 Am J Pathol.	Extraction of high molecular weight DNA and RNA from frozen CRC and liver metastases samples was carried out by ultracentrifugation in cesium chloride as previously described in van den Boom et al., 2003 Am J Pathol.	Extraction of high molecular weight DNA and RNA from frozen CRC and liver metastases samples was carried out by ultracentrifugation in cesium chloride as previously described in van den Boom et al., 2003 Am J Pathol.	Extraction of high molecular weight DNA and RNA from frozen CRC and liver metastases samples was carried out by ultracentrifugation in cesium chloride as previously described in van den Boom et al., 2003 Am J Pathol.	Extraction of high molecular weight DNA and RNA from frozen CRC and liver metastases samples was carried out by ultracentrifugation in cesium chloride as previously described in van den Boom et al., 2003 Am J Pathol.	Extraction of high molecular weight DNA and RNA from frozen CRC and liver metastases samples was carried out by ultracentrifugation in cesium chloride as previously described in van den Boom et al., 2003 Am J Pathol.	Extraction of high molecular weight DNA and RNA from frozen CRC and liver metastases samples was carried out by ultracentrifugation in cesium chloride as previously described in van den Boom et al., 2003 Am J Pathol.	Extraction of high molecular weight DNA and RNA from frozen CRC and liver metastases samples was carried out by ultracentrifugation in cesium chloride as previously described in van den Boom et al., 2003 Am J Pathol.	Extraction of high molecular weight DNA and RNA from frozen CRC and liver metastases samples was carried out by ultracentrifugation in cesium chloride as previously described in van den Boom et al., 2003 Am J Pathol.	Extraction of high molecular weight DNA and RNA from frozen CRC and liver metastases samples was carried out by ultracentrifugation in cesium chloride as previously described in van den Boom et al., 2003 Am J Pathol.	Extraction of high molecular weight DNA and RNA from frozen CRC and liver metastases samples was carried out by ultracentrifugation in cesium chloride as previously described in van den Boom et al., 2003 Am J Pathol.	Extraction of high molecular weight DNA and RNA from frozen CRC and liver metastases samples was carried out by ultracentrifugation in cesium chloride as previously described in van den Boom et al., 2003 Am J Pathol.	Extraction of high molecular weight DNA and RNA from frozen CRC and liver metastases samples was carried out by ultracentrifugation in cesium chloride as previously described in van den Boom et al., 2003 Am J Pathol.	Extraction of high molecular weight DNA and RNA from frozen CRC and liver metastases samples was carried out by ultracentrifugation in cesium chloride as previously described in van den Boom et al., 2003 Am J Pathol.	Extraction of high molecular weight DNA and RNA from frozen CRC and liver metastases samples was carried out by ultracentrifugation in cesium chloride as previously described in van den Boom et al., 2003 Am J Pathol.	Extraction of high molecular weight DNA and RNA from frozen CRC and liver metastases samples was carried out by ultracentrifugation in cesium chloride as previously described in van den Boom et al., 2003 Am J Pathol.	Extraction of high molecular weight DNA and RNA from frozen CRC and liver metastases samples was carried out by ultracentrifugation in cesium chloride as previously described in van den Boom et al., 2003 Am J Pathol.	Extraction of high molecular weight DNA and RNA from frozen CRC and liver metastases samples was carried out by ultracentrifugation in cesium chloride as previously described in van den Boom et al., 2003 Am J Pathol.	Extraction of high molecular weight DNA and RNA from frozen CRC and liver metastases samples was carried out by ultracentrifugation in cesium chloride as previously described in van den Boom et al., 2003 Am J Pathol.	Extraction of high molecular weight DNA and RNA from frozen CRC and liver metastases samples was carried out by ultracentrifugation in cesium chloride as previously described in van den Boom et al., 2003 Am J Pathol.	Extraction of high molecular weight DNA and RNA from frozen CRC and liver metastases samples was carried out by ultracentrifugation in cesium chloride as previously described in van den Boom et al., 2003 Am J Pathol.	Extraction of high molecular weight DNA and RNA from frozen CRC and liver metastases samples was carried out by ultracentrifugation in cesium chloride as previously described in van den Boom et al., 2003 Am J Pathol.	Extraction of high molecular weight DNA and RNA from frozen CRC and liver metastases samples was carried out by ultracentrifugation in cesium chloride as previously described in van den Boom et al., 2003 Am J Pathol.
!Sample_label_ch1	biotin	biotin	biotin	biotin	biotin	biotin	biotin	biotin	biotin	biotin	biotin	biotin	biotin	biotin	biotin	biotin	biotin	biotin	biotin	biotin	biotin	biotin	biotin	biotin	biotin	biotin	biotin	biotin	biotin	biotin	biotin	biotin	biotin	biotin	biotin	biotin	biotin	biotin	biotin	biotin	biotin	biotin	biotin	biotin	biotin	biotin	biotin	biotin
!Sample_label_protocol_ch1	Illumina® TotalPrep™ RNA Amplification Kit (Ambion)	Illumina® TotalPrep™ RNA Amplification Kit (Ambion)	Illumina® TotalPrep™ RNA Amplification Kit (Ambion)	Illumina® TotalPrep™ RNA Amplification Kit (Ambion)	Illumina® TotalPrep™ RNA Amplification Kit (Ambion)	Illumina® TotalPrep™ RNA Amplification Kit (Ambion)	Illumina® TotalPrep™ RNA Amplification Kit (Ambion)	Illumina® TotalPrep™ RNA Amplification Kit (Ambion)	Illumina® TotalPrep™ RNA Amplification Kit (Ambion)	Illumina® TotalPrep™ RNA Amplification Kit (Ambion)	Illumina® TotalPrep™ RNA Amplification Kit (Ambion)	Illumina® TotalPrep™ RNA Amplification Kit (Ambion)	Illumina® TotalPrep™ RNA Amplification Kit (Ambion)	Illumina® TotalPrep™ RNA Amplification Kit (Ambion)	Illumina® TotalPrep™ RNA Amplification Kit (Ambion)	Illumina® TotalPrep™ RNA Amplification Kit (Ambion)	Illumina® TotalPrep™ RNA Amplification Kit (Ambion)	Illumina® TotalPrep™ RNA Amplification Kit (Ambion)	Illumina® TotalPrep™ RNA Amplification Kit (Ambion)	Illumina® TotalPrep™ RNA Amplification Kit (Ambion)	Illumina® TotalPrep™ RNA Amplification Kit (Ambion)	Illumina® TotalPrep™ RNA Amplification Kit (Ambion)	Illumina® TotalPrep™ RNA Amplification Kit (Ambion)	Illumina® TotalPrep™ RNA Amplification Kit (Ambion)	Illumina® TotalPrep™ RNA Amplification Kit (Ambion)	Illumina® TotalPrep™ RNA Amplification Kit (Ambion)	Illumina® TotalPrep™ RNA Amplification Kit (Ambion)	Illumina® TotalPrep™ RNA Amplification Kit (Ambion)	Illumina® TotalPrep™ RNA Amplification Kit (Ambion)	Illumina® TotalPrep™ RNA Amplification Kit (Ambion)	Illumina® TotalPrep™ RNA Amplification Kit (Ambion)	Illumina® TotalPrep™ RNA Amplification Kit (Ambion)	Illumina® TotalPrep™ RNA Amplification Kit (Ambion)	Illumina® TotalPrep™ RNA Amplification Kit (Ambion)	Illumina® TotalPrep™ RNA Amplification Kit (Ambion)	Illumina® TotalPrep™ RNA Amplification Kit (Ambion)	Illumina® TotalPrep™ RNA Amplification Kit (Ambion)	Illumina® TotalPrep™ RNA Amplification Kit (Ambion)	Illumina® TotalPrep™ RNA Amplification Kit (Ambion)	Illumina® TotalPrep™ RNA Amplification Kit (Ambion)	Illumina® TotalPrep™ RNA Amplification Kit (Ambion)	Illumina® TotalPrep™ RNA Amplification Kit (Ambion)	Illumina® TotalPrep™ RNA Amplification Kit (Ambion)	Illumina® TotalPrep™ RNA Amplification Kit (Ambion)	Illumina® TotalPrep™ RNA Amplification Kit (Ambion)	Illumina® TotalPrep™ RNA Amplification Kit (Ambion)	Illumina® TotalPrep™ RNA Amplification Kit (Ambion)	Illumina® TotalPrep™ RNA Amplification Kit (Ambion)
!Sample_taxid_ch1	9606	9606	9606	9606	9606	9606	9606	9606	9606	9606	9606	9606	9606	9606	9606	9606	9606	9606	9606	9606	9606	9606	9606	9606	9606	9606	9606	9606	9606	9606	9606	9606	9606	9606	9606	9606	9606	9606	9606	9606	9606	9606	9606	9606	9606	9606	9606	9606
!Sample_hyb_protocol	According to the Illumina® Protocol for Human Sentrix-6 Beat-Chips	According to the Illumina® Protocol for Human Sentrix-6 Beat-Chips	According to the Illumina® Protocol for Human Sentrix-6 Beat-Chips	According to the Illumina® Protocol for Human Sentrix-6 Beat-Chips	According to the Illumina® Protocol for Human Sentrix-6 Beat-Chips	According to the Illumina® Protocol for Human Sentrix-6 Beat-Chips	According to the Illumina® Protocol for Human Sentrix-6 Beat-Chips	According to the Illumina® Protocol for Human Sentrix-6 Beat-Chips	According to the Illumina® Protocol for Human Sentrix-6 Beat-Chips	According to the Illumina® Protocol for Human Sentrix-6 Beat-Chips	According to the Illumina® Protocol for Human Sentrix-6 Beat-Chips	According to the Illumina® Protocol for Human Sentrix-6 Beat-Chips	According to the Illumina® Protocol for Human Sentrix-6 Beat-Chips	According to the Illumina® Protocol for Human Sentrix-6 Beat-Chips	According to the Illumina® Protocol for Human Sentrix-6 Beat-Chips	According to the Illumina® Protocol for Human Sentrix-6 Beat-Chips	According to the Illumina® Protocol for Human Sentrix-6 Beat-Chips	According to the Illumina® Protocol for Human Sentrix-6 Beat-Chips	According to the Illumina® Protocol for Human Sentrix-6 Beat-Chips	According to the Illumina® Protocol for Human Sentrix-6 Beat-Chips	According to the Illumina® Protocol for Human Sentrix-6 Beat-Chips	According to the Illumina® Protocol for Human Sentrix-6 Beat-Chips	According to the Illumina® Protocol for Human Sentrix-6 Beat-Chips	According to the Illumina® Protocol for Human Sentrix-6 Beat-Chips	According to the Illumina® Protocol for Human Sentrix-6 Beat-Chips	According to the Illumina® Protocol for Human Sentrix-6 Beat-Chips	According to the Illumina® Protocol for Human Sentrix-6 Beat-Chips	According to the Illumina® Protocol for Human Sentrix-6 Beat-Chips	According to the Illumina® Protocol for Human Sentrix-6 Beat-Chips	According to the Illumina® Protocol for Human Sentrix-6 Beat-Chips	According to the Illumina® Protocol for Human Sentrix-6 Beat-Chips	According to the Illumina® Protocol for Human Sentrix-6 Beat-Chips	According to the Illumina® Protocol for Human Sentrix-6 Beat-Chips	According to the Illumina® Protocol for Human Sentrix-6 Beat-Chips	According to the Illumina® Protocol for Human Sentrix-6 Beat-Chips	According to the Illumina® Protocol for Human Sentrix-6 Beat-Chips	According to the Illumina® Protocol for Human Sentrix-6 Beat-Chips	According to the Illumina® Protocol for Human Sentrix-6 Beat-Chips	According to the Illumina® Protocol for Human Sentrix-6 Beat-Chips	According to the Illumina® Protocol for Human Sentrix-6 Beat-Chips	According to the Illumina® Protocol for Human Sentrix-6 Beat-Chips	According to the Illumina® Protocol for Human Sentrix-6 Beat-Chips	According to the Illumina® Protocol for Human Sentrix-6 Beat-Chips	According to the Illumina® Protocol for Human Sentrix-6 Beat-Chips	According to the Illumina® Protocol for Human Sentrix-6 Beat-Chips	According to the Illumina® Protocol for Human Sentrix-6 Beat-Chips	According to the Illumina® Protocol for Human Sentrix-6 Beat-Chips	According to the Illumina® Protocol for Human Sentrix-6 Beat-Chips
!Sample_scan_protocol	According to the Illumina® Protocol for Human Sentrix-6 Beat-Chips	According to the Illumina® Protocol for Human Sentrix-6 Beat-Chips	According to the Illumina® Protocol for Human Sentrix-6 Beat-Chips	According to the Illumina® Protocol for Human Sentrix-6 Beat-Chips	According to the Illumina® Protocol for Human Sentrix-6 Beat-Chips	According to the Illumina® Protocol for Human Sentrix-6 Beat-Chips	According to the Illumina® Protocol for Human Sentrix-6 Beat-Chips	According to the Illumina® Protocol for Human Sentrix-6 Beat-Chips	According to the Illumina® Protocol for Human Sentrix-6 Beat-Chips	According to the Illumina® Protocol for Human Sentrix-6 Beat-Chips	According to the Illumina® Protocol for Human Sentrix-6 Beat-Chips	According to the Illumina® Protocol for Human Sentrix-6 Beat-Chips	According to the Illumina® Protocol for Human Sentrix-6 Beat-Chips	According to the Illumina® Protocol for Human Sentrix-6 Beat-Chips	According to the Illumina® Protocol for Human Sentrix-6 Beat-Chips	According to the Illumina® Protocol for Human Sentrix-6 Beat-Chips	According to the Illumina® Protocol for Human Sentrix-6 Beat-Chips	According to the Illumina® Protocol for Human Sentrix-6 Beat-Chips	According to the Illumina® Protocol for Human Sentrix-6 Beat-Chips	According to the Illumina® Protocol for Human Sentrix-6 Beat-Chips	According to the Illumina® Protocol for Human Sentrix-6 Beat-Chips	According to the Illumina® Protocol for Human Sentrix-6 Beat-Chips	According to the Illumina® Protocol for Human Sentrix-6 Beat-Chips	According to the Illumina® Protocol for Human Sentrix-6 Beat-Chips	According to the Illumina® Protocol for Human Sentrix-6 Beat-Chips	According to the Illumina® Protocol for Human Sentrix-6 Beat-Chips	According to the Illumina® Protocol for Human Sentrix-6 Beat-Chips	According to the Illumina® Protocol for Human Sentrix-6 Beat-Chips	According to the Illumina® Protocol for Human Sentrix-6 Beat-Chips	According to the Illumina® Protocol for Human Sentrix-6 Beat-Chips	According to the Illumina® Protocol for Human Sentrix-6 Beat-Chips	According to the Illumina® Protocol for Human Sentrix-6 Beat-Chips	According to the Illumina® Protocol for Human Sentrix-6 Beat-Chips	According to the Illumina® Protocol for Human Sentrix-6 Beat-Chips	According to the Illumina® Protocol for Human Sentrix-6 Beat-Chips	According to the Illumina® Protocol for Human Sentrix-6 Beat-Chips	According to the Illumina® Protocol for Human Sentrix-6 Beat-Chips	According to the Illumina® Protocol for Human Sentrix-6 Beat-Chips	According to the Illumina® Protocol for Human Sentrix-6 Beat-Chips	According to the Illumina® Protocol for Human Sentrix-6 Beat-Chips	According to the Illumina® Protocol for Human Sentrix-6 Beat-Chips	According to the Illumina® Protocol for Human Sentrix-6 Beat-Chips	According to the Illumina® Protocol for Human Sentrix-6 Beat-Chips	According to the Illumina® Protocol for Human Sentrix-6 Beat-Chips	According to the Illumina® Protocol for Human Sentrix-6 Beat-Chips	According to the Illumina® Protocol for Human Sentrix-6 Beat-Chips	According to the Illumina® Protocol for Human Sentrix-6 Beat-Chips	According to the Illumina® Protocol for Human Sentrix-6 Beat-Chips
!Sample_description	HD293-LM	HD293-Tu	HD301-LM	HD301-Tu	HD324-LM	HD324-Tu	HD346-LM	HD346-Tu	HD469-LM	HD469-Tu	HD482-LM	HD482-Tu	HD485-NC	HD491-NC	HD495-NC	HD499-NC	HD508-NC	HD510-NC	HD517-NC	HD522-LM	HD522-Tu	HD524-LM	HD524-Tu	HD529-LM	HD529-Tu	HD536-LM	HD536-Tu	HD555-LM	HD555-Tu	HD569-LM	HD569-Tu	HD590-LM	HD590-Tu	HD668-LM	HD668-Tu	HD687-LM	HD687-Tu	HD713-LM	HD713-Tu	HD766-LM	HD766-Tu	HD779-LM	HD779-Tu	HD935-NL	HD938-NL	HD940-NL	HD941-NL	HD945-NL
!Sample_data_processing	Data extraction was done using the beadarray R package (svn release 1.7.0) from bioconductor.org. All data was then used for the mean expression value calculation within one array. Next, outliers were removed when their expression value dropped below a threshold of median + 3*MAD expression of all negative control beads. Individual bead types were also flagged as filtered when their bead replicat…	Data extraction was done using the beadarray R package (svn release 1.7.0) from bioconductor.org. All data was then used for the mean expression value calculation within one array. Next, outliers were removed when their expression value dropped below a threshold of median + 3*MAD expression of all negative control beads. Individual bead types were also flagged as filtered when their bead replicat…	Data extraction was done using the beadarray R package (svn release 1.7.0) from bioconductor.org. All data was then used for the mean expression value calculation within one array. Next, outliers were removed when their expression value dropped below a threshold of median + 3*MAD expression of all negative control beads. Individual bead types were also flagged as filtered when their bead replicat…	Data extraction was done using the beadarray R package (svn release 1.7.0) from bioconductor.org. All data was then used for the mean expression value calculation within one array. Next, outliers were removed when their expression value dropped below a threshold of median + 3*MAD expression of all negative control beads. Individual bead types were also flagged as filtered when their bead replicat…	Data extraction was done using the beadarray R package (svn release 1.7.0) from bioconductor.org. All data was then used for the mean expression value calculation within one array. Next, outliers were removed when their expression value dropped below a threshold of median + 3*MAD expression of all negative control beads. Individual bead types were also flagged as filtered when their bead replicat…	Data extraction was done using the beadarray R package (svn release 1.7.0) from bioconductor.org. All data was then used for the mean expression value calculation within one array. Next, outliers were removed when their expression value dropped below a threshold of median + 3*MAD expression of all negative control beads. Individual bead types were also flagged as filtered when their bead replicat…	Data extraction was done using the beadarray R package (svn release 1.7.0) from bioconductor.org. All data was then used for the mean expression value calculation within one array. Next, outliers were removed when their expression value dropped below a threshold of median + 3*MAD expression of all negative control beads. Individual bead types were also flagged as filtered when their bead replicat…	Data extraction was done using the beadarray R package (svn release 1.7.0) from bioconductor.org. All data was then used for the mean expression value calculation within one array. Next, outliers were removed when their expression value dropped below a threshold of median + 3*MAD expression of all negative control beads. Individual bead types were also flagged as filtered when their bead replicat…	Data extraction was done using the beadarray R package (svn release 1.7.0) from bioconductor.org. All data was then used for the mean expression value calculation within one array. Next, outliers were removed when their expression value dropped below a threshold of median + 3*MAD expression of all negative control beads. Individual bead types were also flagged as filtered when their bead replicat…	Data extraction was done using the beadarray R package (svn release 1.7.0) from bioconductor.org. All data was then used for the mean expression value calculation within one array. Next, outliers were removed when their expression value dropped below a threshold of median + 3*MAD expression of all negative control beads. Individual bead types were also flagged as filtered when their bead replicat…	Data extraction was done using the beadarray R package (svn release 1.7.0) from bioconductor.org. All data was then used for the mean expression value calculation within one array. Next, outliers were removed when their expression value dropped below a threshold of median + 3*MAD expression of all negative control beads. Individual bead types were also flagged as filtered when their bead replicat…	Data extraction was done using the beadarray R package (svn release 1.7.0) from bioconductor.org. All data was then used for the mean expression value calculation within one array. Next, outliers were removed when their expression value dropped below a threshold of median + 3*MAD expression of all negative control beads. Individual bead types were also flagged as filtered when their bead replicat…	Data extraction was done using the beadarray R package (svn release 1.7.0) from bioconductor.org. All data was then used for the mean expression value calculation within one array. Next, outliers were removed when their expression value dropped below a threshold of median + 3*MAD expression of all negative control beads. Individual bead types were also flagged as filtered when their bead replicat…	Data extraction was done using the beadarray R package (svn release 1.7.0) from bioconductor.org. All data was then used for the mean expression value calculation within one array. Next, outliers were removed when their expression value dropped below a threshold of median + 3*MAD expression of all negative control beads. Individual bead types were also flagged as filtered when their bead replicat…	Data extraction was done using the beadarray R package (svn release 1.7.0) from bioconductor.org. All data was then used for the mean expression value calculation within one array. Next, outliers were removed when their expression value dropped below a threshold of median + 3*MAD expression of all negative control beads. Individual bead types were also flagged as filtered when their bead replicat…	Data extraction was done using the beadarray R package (svn release 1.7.0) from bioconductor.org. All data was then used for the mean expression value calculation within one array. Next, outliers were removed when their expression value dropped below a threshold of median + 3*MAD expression of all negative control beads. Individual bead types were also flagged as filtered when their bead replicat…	Data extraction was done using the beadarray R package (svn release 1.7.0) from bioconductor.org. All data was then used for the mean expression value calculation within one array. Next, outliers were removed when their expression value dropped below a threshold of median + 3*MAD expression of all negative control beads. Individual bead types were also flagged as filtered when their bead replicat…	Data extraction was done using the beadarray R package (svn release 1.7.0) from bioconductor.org. All data was then used for the mean expression value calculation within one array. Next, outliers were removed when their expression value dropped below a threshold of median + 3*MAD expression of all negative control beads. Individual bead types were also flagged as filtered when their bead replicat…	Data extraction was done using the beadarray R package (svn release 1.7.0) from bioconductor.org. All data was then used for the mean expression value calculation within one array. Next, outliers were removed when their expression value dropped below a threshold of median + 3*MAD expression of all negative control beads. Individual bead types were also flagged as filtered when their bead replicat…	Data extraction was done using the beadarray R package (svn release 1.7.0) from bioconductor.org. All data was then used for the mean expression value calculation within one array. Next, outliers were removed when their expression value dropped below a threshold of median + 3*MAD expression of all negative control beads. Individual bead types were also flagged as filtered when their bead replicat…	Data extraction was done using the beadarray R package (svn release 1.7.0) from bioconductor.org. All data was then used for the mean expression value calculation within one array. Next, outliers were removed when their expression value dropped below a threshold of median + 3*MAD expression of all negative control beads. Individual bead types were also flagged as filtered when their bead replicat…	Data extraction was done using the beadarray R package (svn release 1.7.0) from bioconductor.org. All data was then used for the mean expression value calculation within one array. Next, outliers were removed when their expression value dropped below a threshold of median + 3*MAD expression of all negative control beads. Individual bead types were also flagged as filtered when their bead replicat…	Data extraction was done using the beadarray R package (svn release 1.7.0) from bioconductor.org. All data was then used for the mean expression value calculation within one array. Next, outliers were removed when their expression value dropped below a threshold of median + 3*MAD expression of all negative control beads. Individual bead types were also flagged as filtered when their bead replicat…	Data extraction was done using the beadarray R package (svn release 1.7.0) from bioconductor.org. All data was then used for the mean expression value calculation within one array. Next, outliers were removed when their expression value dropped below a threshold of median + 3*MAD expression of all negative control beads. Individual bead types were also flagged as filtered when their bead replicat…	Data extraction was done using the beadarray R package (svn release 1.7.0) from bioconductor.org. All data was then used for the mean expression value calculation within one array. Next, outliers were removed when their expression value dropped below a threshold of median + 3*MAD expression of all negative control beads. Individual bead types were also flagged as filtered when their bead replicat…	Data extraction was done using the beadarray R package (svn release 1.7.0) from bioconductor.org. All data was then used for the mean expression value calculation within one array. Next, outliers were removed when their expression value dropped below a threshold of median + 3*MAD expression of all negative control beads. Individual bead types were also flagged as filtered when their bead replicat…	Data extraction was done using the beadarray R package (svn release 1.7.0) from bioconductor.org. All data was then used for the mean expression value calculation within one array. Next, outliers were removed when their expression value dropped below a threshold of median + 3*MAD expression of all negative control beads. Individual bead types were also flagged as filtered when their bead replicat…	Data extraction was done using the beadarray R package (svn release 1.7.0) from bioconductor.org. All data was then used for the mean expression value calculation within one array. Next, outliers were removed when their expression value dropped below a threshold of median + 3*MAD expression of all negative control beads. Individual bead types were also flagged as filtered when their bead replicat…	Data extraction was done using the beadarray R package (svn release 1.7.0) from bioconductor.org. All data was then used for the mean expression value calculation within one array. Next, outliers were removed when their expression value dropped below a threshold of median + 3*MAD expression of all negative control beads. Individual bead types were also flagged as filtered when their bead replicat…	Data extraction was done using the beadarray R package (svn release 1.7.0) from bioconductor.org. All data was then used for the mean expression value calculation within one array. Next, outliers were removed when their expression value dropped below a threshold of median + 3*MAD expression of all negative control beads. Individual bead types were also flagged as filtered when their bead replicat…	Data extraction was done using the beadarray R package (svn release 1.7.0) from bioconductor.org. All data was then used for the mean expression value calculation within one array. Next, outliers were removed when their expression value dropped below a threshold of median + 3*MAD expression of all negative control beads. Individual bead types were also flagged as filtered when their bead replicat…	Data extraction was done using the beadarray R package (svn release 1.7.0) from bioconductor.org. All data was then used for the mean expression value calculation within one array. Next, outliers were removed when their expression value dropped below a threshold of median + 3*MAD expression of all negative control beads. Individual bead types were also flagged as filtered when their bead replicat…	Data extraction was done using the beadarray R package (svn release 1.7.0) from bioconductor.org. All data was then used for the mean expression value calculation within one array. Next, outliers were removed when their expression value dropped below a threshold of median + 3*MAD expression of all negative control beads. Individual bead types were also flagged as filtered when their bead replicat…	Data extraction was done using the beadarray R package (svn release 1.7.0) from bioconductor.org. All data was then used for the mean expression value calculation within one array. Next, outliers were removed when their expression value dropped below a threshold of median + 3*MAD expression of all negative control beads. Individual bead types were also flagged as filtered when their bead replicat…	Data extraction was done using the beadarray R package (svn release 1.7.0) from bioconductor.org. All data was then used for the mean expression value calculation within one array. Next, outliers were removed when their expression value dropped below a threshold of median + 3*MAD expression of all negative control beads. Individual bead types were also flagged as filtered when their bead replicat…	Data extraction was done using the beadarray R package (svn release 1.7.0) from bioconductor.org. All data was then used for the mean expression value calculation within one array. Next, outliers were removed when their expression value dropped below a threshold of median + 3*MAD expression of all negative control beads. Individual bead types were also flagged as filtered when their bead replicat…	Data extraction was done using the beadarray R package (svn release 1.7.0) from bioconductor.org. All data was then used for the mean expression value calculation within one array. Next, outliers were removed when their expression value dropped below a threshold of median + 3*MAD expression of all negative control beads. Individual bead types were also flagged as filtered when their bead replicat…	Data extraction was done using the beadarray R package (svn release 1.7.0) from bioconductor.org. All data was then used for the mean expression value calculation within one array. Next, outliers were removed when their expression value dropped below a threshold of median + 3*MAD expression of all negative control beads. Individual bead types were also flagged as filtered when their bead replicat…	Data extraction was done using the beadarray R package (svn release 1.7.0) from bioconductor.org. All data was then used for the mean expression value calculation within one array. Next, outliers were removed when their expression value dropped below a threshold of median + 3*MAD expression of all negative control beads. Individual bead types were also flagged as filtered when their bead replicat…	Data extraction was done using the beadarray R package (svn release 1.7.0) from bioconductor.org. All data was then used for the mean expression value calculation within one array. Next, outliers were removed when their expression value dropped below a threshold of median + 3*MAD expression of all negative control beads. Individual bead types were also flagged as filtered when their bead replicat…	Data extraction was done using the beadarray R package (svn release 1.7.0) from bioconductor.org. All data was then used for the mean expression value calculation within one array. Next, outliers were removed when their expression value dropped below a threshold of median + 3*MAD expression of all negative control beads. Individual bead types were also flagged as filtered when their bead replicat…	Data extraction was done using the beadarray R package (svn release 1.7.0) from bioconductor.org. All data was then used for the mean expression value calculation within one array. Next, outliers were removed when their expression value dropped below a threshold of median + 3*MAD expression of all negative control beads. Individual bead types were also flagged as filtered when their bead replicat…	Data extraction was done using the beadarray R package (svn release 1.7.0) from bioconductor.org. All data was then used for the mean expression value calculation within one array. Next, outliers were removed when their expression value dropped below a threshold of median + 3*MAD expression of all negative control beads. Individual bead types were also flagged as filtered when their bead replicat…	Data extraction was done using the beadarray R package (svn release 1.7.0) from bioconductor.org. All data was then used for the mean expression value calculation within one array. Next, outliers were removed when their expression value dropped below a threshold of median + 3*MAD expression of all negative control beads. Individual bead types were also flagged as filtered when their bead replicat…	Data extraction was done using the beadarray R package (svn release 1.7.0) from bioconductor.org. All data was then used for the mean expression value calculation within one array. Next, outliers were removed when their expression value dropped below a threshold of median + 3*MAD expression of all negative control beads. Individual bead types were also flagged as filtered when their bead replicat…	Data extraction was done using the beadarray R package (svn release 1.7.0) from bioconductor.org. All data was then used for the mean expression value calculation within one array. Next, outliers were removed when their expression value dropped below a threshold of median + 3*MAD expression of all negative control beads. Individual bead types were also flagged as filtered when their bead replicat…	Data extraction was done using the beadarray R package (svn release 1.7.0) from bioconductor.org. All data was then used for the mean expression value calculation within one array. Next, outliers were removed when their expression value dropped below a threshold of median + 3*MAD expression of all negative control beads. Individual bead types were also flagged as filtered when their bead replicat…	Data extraction was done using the beadarray R package (svn release 1.7.0) from bioconductor.org. All data was then used for the mean expression value calculation within one array. Next, outliers were removed when their expression value dropped below a threshold of median + 3*MAD expression of all negative control beads. Individual bead types were also flagged as filtered when their bead replicat…
!Sample_platform_id	GPL6370	GPL6370	GPL6370	GPL6370	GPL6370	GPL6370	GPL6370	GPL6370	GPL6370	GPL6370	GPL6370	GPL6370	GPL6370	GPL6370	GPL6370	GPL6370	GPL6370	GPL6370	GPL6370	GPL6370	GPL6370	GPL6370	GPL6370	GPL6370	GPL6370	GPL6370	GPL6370	GPL6370	GPL6370	GPL6370	GPL6370	GPL6370	GPL6370	GPL6370	GPL6370	GPL6370	GPL6370	GPL6370	GPL6370	GPL6370	GPL6370	GPL6370	GPL6370	GPL6370	GPL6370	GPL6370	GPL6370	GPL6370
!Sample_contact_name	Daniel,E.,Stange	Daniel,E.,Stange	Daniel,E.,Stange	Daniel,E.,Stange	Daniel,E.,Stange	Daniel,E.,Stange	Daniel,E.,Stange	Daniel,E.,Stange	Daniel,E.,Stange	Daniel,E.,Stange	Daniel,E.,Stange	Daniel,E.,Stange	Daniel,E.,Stange	Daniel,E.,Stange	Daniel,E.,Stange	Daniel,E.,Stange	Daniel,E.,Stange	Daniel,E.,Stange	Daniel,E.,Stange	Daniel,E.,Stange	Daniel,E.,Stange	Daniel,E.,Stange	Daniel,E.,Stange	Daniel,E.,Stange	Daniel,E.,Stange	Daniel,E.,Stange	Daniel,E.,Stange	Daniel,E.,Stange	Daniel,E.,Stange	Daniel,E.,Stange	Daniel,E.,Stange	Daniel,E.,Stange	Daniel,E.,Stange	Daniel,E.,Stange	Daniel,E.,Stange	Daniel,E.,Stange	Daniel,E.,Stange	Daniel,E.,Stange	Daniel,E.,Stange	Daniel,E.,Stange	Daniel,E.,Stange	Daniel,E.,Stange	Daniel,E.,Stange	Daniel,E.,Stange	Daniel,E.,Stange	Daniel,E.,Stange	Daniel,E.,Stange	Daniel,E.,Stange
!Sample_contact_email	daniel.stange@uniklinikum-dresden.de	daniel.stange@uniklinikum-dresden.de	daniel.stange@uniklinikum-dresden.de	daniel.stange@uniklinikum-dresden.de	daniel.stange@uniklinikum-dresden.de	daniel.stange@uniklinikum-dresden.de	daniel.stange@uniklinikum-dresden.de	daniel.stange@uniklinikum-dresden.de	daniel.stange@uniklinikum-dresden.de	daniel.stange@uniklinikum-dresden.de	daniel.stange@uniklinikum-dresden.de	daniel.stange@uniklinikum-dresden.de	daniel.stange@uniklinikum-dresden.de	daniel.stange@uniklinikum-dresden.de	daniel.stange@uniklinikum-dresden.de	daniel.stange@uniklinikum-dresden.de	daniel.stange@uniklinikum-dresden.de	daniel.stange@uniklinikum-dresden.de	daniel.stange@uniklinikum-dresden.de	daniel.stange@uniklinikum-dresden.de	daniel.stange@uniklinikum-dresden.de	daniel.stange@uniklinikum-dresden.de	daniel.stange@uniklinikum-dresden.de	daniel.stange@uniklinikum-dresden.de	daniel.stange@uniklinikum-dresden.de	daniel.stange@uniklinikum-dresden.de	daniel.stange@uniklinikum-dresden.de	daniel.stange@uniklinikum-dresden.de	daniel.stange@uniklinikum-dresden.de	daniel.stange@uniklinikum-dresden.de	daniel.stange@uniklinikum-dresden.de	daniel.stange@uniklinikum-dresden.de	daniel.stange@uniklinikum-dresden.de	daniel.stange@uniklinikum-dresden.de	daniel.stange@uniklinikum-dresden.de	daniel.stange@uniklinikum-dresden.de	daniel.stange@uniklinikum-dresden.de	daniel.stange@uniklinikum-dresden.de	daniel.stange@uniklinikum-dresden.de	daniel.stange@uniklinikum-dresden.de	daniel.stange@uniklinikum-dresden.de	daniel.stange@uniklinikum-dresden.de	daniel.stange@uniklinikum-dresden.de	daniel.stange@uniklinikum-dresden.de	daniel.stange@uniklinikum-dresden.de	daniel.stange@uniklinikum-dresden.de	daniel.stange@uniklinikum-dresden.de	daniel.stange@uniklinikum-dresden.de
!Sample_contact_institute	University Clinic Dresden	University Clinic Dresden	University Clinic Dresden	University Clinic Dresden	University Clinic Dresden	University Clinic Dresden	University Clinic Dresden	University Clinic Dresden	University Clinic Dresden	University Clinic Dresden	University Clinic Dresden	University Clinic Dresden	University Clinic Dresden	University Clinic Dresden	University Clinic Dresden	University Clinic Dresden	University Clinic Dresden	University Clinic Dresden	University Clinic Dresden	University Clinic Dresden	University Clinic Dresden	University Clinic Dresden	University Clinic Dresden	University Clinic Dresden	University Clinic Dresden	University Clinic Dresden	University Clinic Dresden	University Clinic Dresden	University Clinic Dresden	University Clinic Dresden	University Clinic Dresden	University Clinic Dresden	University Clinic Dresden	University Clinic Dresden	University Clinic Dresden	University Clinic Dresden	University Clinic Dresden	University Clinic Dresden	University Clinic Dresden	University Clinic Dresden	University Clinic Dresden	University Clinic Dresden	University Clinic Dresden	University Clinic Dresden	University Clinic Dresden	University Clinic Dresden	University Clinic Dresden	University Clinic Dresden
!Sample_contact_address	Fetscherstr. 74	Fetscherstr. 74	Fetscherstr. 74	Fetscherstr. 74	Fetscherstr. 74	Fetscherstr. 74	Fetscherstr. 74	Fetscherstr. 74	Fetscherstr. 74	Fetscherstr. 74	Fetscherstr. 74	Fetscherstr. 74	Fetscherstr. 74	Fetscherstr. 74	Fetscherstr. 74	Fetscherstr. 74	Fetscherstr. 74	Fetscherstr. 74	Fetscherstr. 74	Fetscherstr. 74	Fetscherstr. 74	Fetscherstr. 74	Fetscherstr. 74	Fetscherstr. 74	Fetscherstr. 74	Fetscherstr. 74	Fetscherstr. 74	Fetscherstr. 74	Fetscherstr. 74	Fetscherstr. 74	Fetscherstr. 74	Fetscherstr. 74	Fetscherstr. 74	Fetscherstr. 74	Fetscherstr. 74	Fetscherstr. 74	Fetscherstr. 74	Fetscherstr. 74	Fetscherstr. 74	Fetscherstr. 74	Fetscherstr. 74	Fetscherstr. 74	Fetscherstr. 74	Fetscherstr. 74	Fetscherstr. 74	Fetscherstr. 74	Fetscherstr. 74	Fetscherstr. 74
!Sample_contact_city	Dresden	Dresden	Dresden	Dresden	Dresden	Dresden	Dresden	Dresden	Dresden	Dresden	Dresden	Dresden	Dresden	Dresden	Dresden	Dresden	Dresden	Dresden	Dresden	Dresden	Dresden	Dresden	Dresden	Dresden	Dresden	Dresden	Dresden	Dresden	Dresden	Dresden	Dresden	Dresden	Dresden	Dresden	Dresden	Dresden	Dresden	Dresden	Dresden	Dresden	Dresden	Dresden	Dresden	Dresden	Dresden	Dresden	Dresden	Dresden
!Sample_contact_zip/postal_code	1307	1307	1307	1307	1307	1307	1307	1307	1307	1307	1307	1307	1307	1307	1307	1307	1307	1307	1307	1307	1307	1307	1307	1307	1307	1307	1307	1307	1307	1307	1307	1307	1307	1307	1307	1307	1307	1307	1307	1307	1307	1307	1307	1307	1307	1307	1307	1307
!Sample_contact_country	Germany	Germany	Germany	Germany	Germany	Germany	Germany	Germany	Germany	Germany	Germany	Germany	Germany	Germany	Germany	Germany	Germany	Germany	Germany	Germany	Germany	Germany	Germany	Germany	Germany	Germany	Germany	Germany	Germany	Germany	Germany	Germany	Germany	Germany	Germany	Germany	Germany	Germany	Germany	Germany	Germany	Germany	Germany	Germany	Germany	Germany	Germany	Germany
!Sample_supplementary_file	ftp://ftp.ncbi.nlm.nih.gov/geo/samples/GSM357nnn/GSM357551/suppl/GSM357551_1693494210_B_1.txt.gz	ftp://ftp.ncbi.nlm.nih.gov/geo/samples/GSM357nnn/GSM357552/suppl/GSM357552_1693494210_A_1.txt.gz	ftp://ftp.ncbi.nlm.nih.gov/geo/samples/GSM357nnn/GSM357553/suppl/GSM357553_1693494210_E_1.txt.gz	ftp://ftp.ncbi.nlm.nih.gov/geo/samples/GSM357nnn/GSM357554/suppl/GSM357554_1693494263_C_1.txt.gz	ftp://ftp.ncbi.nlm.nih.gov/geo/samples/GSM357nnn/GSM357555/suppl/GSM357555_1693494161_B_1.txt.gz	ftp://ftp.ncbi.nlm.nih.gov/geo/samples/GSM357nnn/GSM357556/suppl/GSM357556_1693494161_A_1.txt.gz	ftp://ftp.ncbi.nlm.nih.gov/geo/samples/GSM357nnn/GSM357557/suppl/GSM357557_1693494182_E_1.txt.gz	ftp://ftp.ncbi.nlm.nih.gov/geo/samples/GSM357nnn/GSM357558/suppl/GSM357558_1693494182_D_1.txt.gz	ftp://ftp.ncbi.nlm.nih.gov/geo/samples/GSM357nnn/GSM357559/suppl/GSM357559_1693494207_B_1.txt.gz	ftp://ftp.ncbi.nlm.nih.gov/geo/samples/GSM357nnn/GSM357560/suppl/GSM357560_1693494161_C_1.txt.gz	ftp://ftp.ncbi.nlm.nih.gov/geo/samples/GSM357nnn/GSM357561/suppl/GSM357561_1693494263_B_1.txt.gz	ftp://ftp.ncbi.nlm.nih.gov/geo/samples/GSM357nnn/GSM357562/suppl/GSM357562_1693494263_A_1.txt.gz	ftp://ftp.ncbi.nlm.nih.gov/geo/samples/GSM357nnn/GSM357563/suppl/GSM357563_1881436022_D_1.txt.gz	ftp://ftp.ncbi.nlm.nih.gov/geo/samples/GSM357nnn/GSM357564/suppl/GSM357564_1881436022_C_1.txt.gz	ftp://ftp.ncbi.nlm.nih.gov/geo/samples/GSM357nnn/GSM357565/suppl/GSM357565_1723260189_F_1.txt.gz	ftp://ftp.ncbi.nlm.nih.gov/geo/samples/GSM357nnn/GSM357566/suppl/GSM357566_1881436022_B_1.txt.gz	ftp://ftp.ncbi.nlm.nih.gov/geo/samples/GSM357nnn/GSM357567/suppl/GSM357567_1881436022_A_1.txt.gz	ftp://ftp.ncbi.nlm.nih.gov/geo/samples/GSM357nnn/GSM357568/suppl/GSM357568_1693494263_F_1.txt.gz	ftp://ftp.ncbi.nlm.nih.gov/geo/samples/GSM357nnn/GSM357569/suppl/GSM357569_1693494263_E_1.txt.gz	ftp://ftp.ncbi.nlm.nih.gov/geo/samples/GSM357nnn/GSM357570/suppl/GSM357570_1693494207_D_1.txt.gz	ftp://ftp.ncbi.nlm.nih.gov/geo/samples/GSM357nnn/GSM357571/suppl/GSM357571_1693494207_C_1.txt.gz	ftp://ftp.ncbi.nlm.nih.gov/geo/samples/GSM357nnn/GSM357572/suppl/GSM357572_1693494161_D_1.txt.gz	ftp://ftp.ncbi.nlm.nih.gov/geo/samples/GSM357nnn/GSM357573/suppl/GSM357573_1693494207_A_1.txt.gz	ftp://ftp.ncbi.nlm.nih.gov/geo/samples/GSM357nnn/GSM357574/suppl/GSM357574_1693494210_D_1.txt.gz	ftp://ftp.ncbi.nlm.nih.gov/geo/samples/GSM357nnn/GSM357575/suppl/GSM357575_1693494210_C_1.txt.gz	ftp://ftp.ncbi.nlm.nih.gov/geo/samples/GSM357nnn/GSM357576/suppl/GSM357576_1693494252_C_1.txt.gz	ftp://ftp.ncbi.nlm.nih.gov/geo/samples/GSM357nnn/GSM357577/suppl/GSM357577_1693494252_B_1.txt.gz	ftp://ftp.ncbi.nlm.nih.gov/geo/samples/GSM357nnn/GSM357578/suppl/GSM357578_1693494252_A_1.txt.gz	ftp://ftp.ncbi.nlm.nih.gov/geo/samples/GSM357nnn/GSM357579/suppl/GSM357579_1693494207_E_1.txt.gz	ftp://ftp.ncbi.nlm.nih.gov/geo/samples/GSM357nnn/GSM357580/suppl/GSM357580_1693494252_E_1.txt.gz	ftp://ftp.ncbi.nlm.nih.gov/geo/samples/GSM357nnn/GSM357581/suppl/GSM357581_1693494252_D_1.txt.gz	ftp://ftp.ncbi.nlm.nih.gov/geo/samples/GSM357nnn/GSM357582/suppl/GSM357582_1723260189_B_1.txt.gz	ftp://ftp.ncbi.nlm.nih.gov/geo/samples/GSM357nnn/GSM357583/suppl/GSM357583_1723260189_A_1.txt.gz	ftp://ftp.ncbi.nlm.nih.gov/geo/samples/GSM357nnn/GSM357584/suppl/GSM357584_1693494263_D_1.txt.gz	ftp://ftp.ncbi.nlm.nih.gov/geo/samples/GSM357nnn/GSM357585/suppl/GSM357585_1723260189_C_1.txt.gz	ftp://ftp.ncbi.nlm.nih.gov/geo/samples/GSM357nnn/GSM357586/suppl/GSM357586_1693494182_A_1.txt.gz	ftp://ftp.ncbi.nlm.nih.gov/geo/samples/GSM357nnn/GSM357587/suppl/GSM357587_1723260189_E_1.txt.gz	ftp://ftp.ncbi.nlm.nih.gov/geo/samples/GSM357nnn/GSM357588/suppl/GSM357588_1693494182_C_1.txt.gz	ftp://ftp.ncbi.nlm.nih.gov/geo/samples/GSM357nnn/GSM357589/suppl/GSM357589_1693494182_B_1.txt.gz	ftp://ftp.ncbi.nlm.nih.gov/geo/samples/GSM357nnn/GSM357590/suppl/GSM357590_1693494083_B_1.txt.gz	ftp://ftp.ncbi.nlm.nih.gov/geo/samples/GSM357nnn/GSM357591/suppl/GSM357591_1693494083_A_1.txt.gz	ftp://ftp.ncbi.nlm.nih.gov/geo/samples/GSM357nnn/GSM357592/suppl/GSM357592_1881436272_F_1.txt.gz	ftp://ftp.ncbi.nlm.nih.gov/geo/samples/GSM357nnn/GSM357593/suppl/GSM357593_1693494161_E_1.txt.gz	ftp://ftp.ncbi.nlm.nih.gov/geo/samples/GSM357nnn/GSM357594/suppl/GSM357594_1881436272_A_1.txt.gz	ftp://ftp.ncbi.nlm.nih.gov/geo/samples/GSM357nnn/GSM357595/suppl/GSM357595_1881436272_B_1.txt.gz	ftp://ftp.ncbi.nlm.nih.gov/geo/samples/GSM357nnn/GSM357596/suppl/GSM357596_1881436272_C_1.txt.gz	ftp://ftp.ncbi.nlm.nih.gov/geo/samples/GSM357nnn/GSM357597/suppl/GSM357597_1881436272_D_1.txt.gz	ftp://ftp.ncbi.nlm.nih.gov/geo/samples/GSM357nnn/GSM357598/suppl/GSM357598_1881436272_E_1.txt.gz
!Sample_supplementary_file	ftp://ftp.ncbi.nlm.nih.gov/geo/samples/GSM357nnn/GSM357551/suppl/GSM357551_1693494210_B_1_Grn.tif.gz	ftp://ftp.ncbi.nlm.nih.gov/geo/samples/GSM357nnn/GSM357552/suppl/GSM357552_1693494210_A_1_Grn.tif.gz	ftp://ftp.ncbi.nlm.nih.gov/geo/samples/GSM357nnn/GSM357553/suppl/GSM357553_1693494210_E_1_Grn.tif.gz	ftp://ftp.ncbi.nlm.nih.gov/geo/samples/GSM357nnn/GSM357554/suppl/GSM357554_1693494263_C_1_Grn.tif.gz	ftp://ftp.ncbi.nlm.nih.gov/geo/samples/GSM357nnn/GSM357555/suppl/GSM357555_1693494161_B_1_Grn.tif.gz	ftp://ftp.ncbi.nlm.nih.gov/geo/samples/GSM357nnn/GSM357556/suppl/GSM357556_1693494161_A_1_Grn.tif.gz	ftp://ftp.ncbi.nlm.nih.gov/geo/samples/GSM357nnn/GSM357557/suppl/GSM357557_1693494182_E_1_Grn.tif.gz	ftp://ftp.ncbi.nlm.nih.gov/geo/samples/GSM357nnn/GSM357558/suppl/GSM357558_1693494182_D_1_Grn.tif.gz	ftp://ftp.ncbi.nlm.nih.gov/geo/samples/GSM357nnn/GSM357559/suppl/GSM357559_1693494207_B_1_Grn.tif.gz	ftp://ftp.ncbi.nlm.nih.gov/geo/samples/GSM357nnn/GSM357560/suppl/GSM357560_1693494161_C_1_Grn.tif.gz	ftp://ftp.ncbi.nlm.nih.gov/geo/samples/GSM357nnn/GSM357561/suppl/GSM357561_1693494263_B_1_Grn.tif.gz	ftp://ftp.ncbi.nlm.nih.gov/geo/samples/GSM357nnn/GSM357562/suppl/GSM357562_1693494263_A_1_Grn.tif.gz	ftp://ftp.ncbi.nlm.nih.gov/geo/samples/GSM357nnn/GSM357563/suppl/GSM357563_1881436022_D_1_Grn.tif.gz	ftp://ftp.ncbi.nlm.nih.gov/geo/samples/GSM357nnn/GSM357564/suppl/GSM357564_1881436022_C_1_Grn.tif.gz	ftp://ftp.ncbi.nlm.nih.gov/geo/samples/GSM357nnn/GSM357565/suppl/GSM357565_1723260189_F_1_Grn.tif.gz	ftp://ftp.ncbi.nlm.nih.gov/geo/samples/GSM357nnn/GSM357566/suppl/GSM357566_1881436022_B_1_Grn.tif.gz	ftp://ftp.ncbi.nlm.nih.gov/geo/samples/GSM357nnn/GSM357567/suppl/GSM357567_1881436022_A_1_Grn.tif.gz	ftp://ftp.ncbi.nlm.nih.gov/geo/samples/GSM357nnn/GSM357568/suppl/GSM357568_1693494263_F_1_Grn.tif.gz	ftp://ftp.ncbi.nlm.nih.gov/geo/samples/GSM357nnn/GSM357569/suppl/GSM357569_1693494263_E_1_Grn.tif.gz	ftp://ftp.ncbi.nlm.nih.gov/geo/samples/GSM357nnn/GSM357570/suppl/GSM357570_1693494207_D_1_Grn.tif.gz	ftp://ftp.ncbi.nlm.nih.gov/geo/samples/GSM357nnn/GSM357571/suppl/GSM357571_1693494207_C_1_Grn.tif.gz	ftp://ftp.ncbi.nlm.nih.gov/geo/samples/GSM357nnn/GSM357572/suppl/GSM357572_1693494161_D_1_Grn.tif.gz	ftp://ftp.ncbi.nlm.nih.gov/geo/samples/GSM357nnn/GSM357573/suppl/GSM357573_1693494207_A_1_Grn.tif.gz	ftp://ftp.ncbi.nlm.nih.gov/geo/samples/GSM357nnn/GSM357574/suppl/GSM357574_1693494210_D_1_Grn.tif.gz	ftp://ftp.ncbi.nlm.nih.gov/geo/samples/GSM357nnn/GSM357575/suppl/GSM357575_1693494210_C_1_Grn.tif.gz	ftp://ftp.ncbi.nlm.nih.gov/geo/samples/GSM357nnn/GSM357576/suppl/GSM357576_1693494252_C_1_Grn.tif.gz	ftp://ftp.ncbi.nlm.nih.gov/geo/samples/GSM357nnn/GSM357577/suppl/GSM357577_1693494252_B_1_Grn.tif.gz	ftp://ftp.ncbi.nlm.nih.gov/geo/samples/GSM357nnn/GSM357578/suppl/GSM357578_1693494252_A_1_Grn.tif.gz	ftp://ftp.ncbi.nlm.nih.gov/geo/samples/GSM357nnn/GSM357579/suppl/GSM357579_1693494207_E_1_Grn.tif.gz	ftp://ftp.ncbi.nlm.nih.gov/geo/samples/GSM357nnn/GSM357580/suppl/GSM357580_1693494252_E_1_Grn.tif.gz	ftp://ftp.ncbi.nlm.nih.gov/geo/samples/GSM357nnn/GSM357581/suppl/GSM357581_1693494252_D_1_Grn.tif.gz	ftp://ftp.ncbi.nlm.nih.gov/geo/samples/GSM357nnn/GSM357582/suppl/GSM357582_1723260189_B_1_Grn.tif.gz	ftp://ftp.ncbi.nlm.nih.gov/geo/samples/GSM357nnn/GSM357583/suppl/GSM357583_1723260189_A_1_Grn.tif.gz	ftp://ftp.ncbi.nlm.nih.gov/geo/samples/GSM357nnn/GSM357584/suppl/GSM357584_1693494263_D_1_Grn.tif.gz	ftp://ftp.ncbi.nlm.nih.gov/geo/samples/GSM357nnn/GSM357585/suppl/GSM357585_1723260189_C_1_Grn.tif.gz	ftp://ftp.ncbi.nlm.nih.gov/geo/samples/GSM357nnn/GSM357586/suppl/GSM357586_1693494182_A_1_Grn.tif.gz	ftp://ftp.ncbi.nlm.nih.gov/geo/samples/GSM357nnn/GSM357587/suppl/GSM357587_1723260189_E_1_Grn.tif.gz	ftp://ftp.ncbi.nlm.nih.gov/geo/samples/GSM357nnn/GSM357588/suppl/GSM357588_1693494182_C_1_Grn.tif.gz	ftp://ftp.ncbi.nlm.nih.gov/geo/samples/GSM357nnn/GSM357589/suppl/GSM357589_1693494182_B_1_Grn.tif.gz	ftp://ftp.ncbi.nlm.nih.gov/geo/samples/GSM357nnn/GSM357590/suppl/GSM357590_1693494083_B_1_Grn.tif.gz	ftp://ftp.ncbi.nlm.nih.gov/geo/samples/GSM357nnn/GSM357591/suppl/GSM357591_1693494083_A_1_Grn.tif.gz	ftp://ftp.ncbi.nlm.nih.gov/geo/samples/GSM357nnn/GSM357592/suppl/GSM357592_1881436272_F_1_Grn.tif.gz	ftp://ftp.ncbi.nlm.nih.gov/geo/samples/GSM357nnn/GSM357593/suppl/GSM357593_1693494161_E_1_Grn.tif.gz	ftp://ftp.ncbi.nlm.nih.gov/geo/samples/GSM357nnn/GSM357594/suppl/GSM357594_1881436272_A_1_Grn.tif.gz	ftp://ftp.ncbi.nlm.nih.gov/geo/samples/GSM357nnn/GSM357595/suppl/GSM357595_1881436272_B_1_Grn.tif.gz	ftp://ftp.ncbi.nlm.nih.gov/geo/samples/GSM357nnn/GSM357596/suppl/GSM357596_1881436272_C_1_Grn.tif.gz	ftp://ftp.ncbi.nlm.nih.gov/geo/samples/GSM357nnn/GSM357597/suppl/GSM357597_1881436272_D_1_Grn.tif.gz	ftp://ftp.ncbi.nlm.nih.gov/geo/samples/GSM357nnn/GSM357598/suppl/GSM357598_1881436272_E_1_Grn.tif.gz
!Sample_supplementary_file	ftp://ftp.ncbi.nlm.nih.gov/geo/samples/GSM357nnn/GSM357551/suppl/GSM357551_1693494210_B_2.txt.gz	ftp://ftp.ncbi.nlm.nih.gov/geo/samples/GSM357nnn/GSM357552/suppl/GSM357552_1693494210_A_2.txt.gz	ftp://ftp.ncbi.nlm.nih.gov/geo/samples/GSM357nnn/GSM357553/suppl/GSM357553_1693494210_E_2.txt.gz	ftp://ftp.ncbi.nlm.nih.gov/geo/samples/GSM357nnn/GSM357554/suppl/GSM357554_1693494263_C_2.txt.gz	ftp://ftp.ncbi.nlm.nih.gov/geo/samples/GSM357nnn/GSM357555/suppl/GSM357555_1693494161_B_2.txt.gz	ftp://ftp.ncbi.nlm.nih.gov/geo/samples/GSM357nnn/GSM357556/suppl/GSM357556_1693494161_A_2.txt.gz	ftp://ftp.ncbi.nlm.nih.gov/geo/samples/GSM357nnn/GSM357557/suppl/GSM357557_1693494182_E_2.txt.gz	ftp://ftp.ncbi.nlm.nih.gov/geo/samples/GSM357nnn/GSM357558/suppl/GSM357558_1693494182_D_2.txt.gz	ftp://ftp.ncbi.nlm.nih.gov/geo/samples/GSM357nnn/GSM357559/suppl/GSM357559_1693494207_B_2.txt.gz	ftp://ftp.ncbi.nlm.nih.gov/geo/samples/GSM357nnn/GSM357560/suppl/GSM357560_1693494161_C_2.txt.gz	ftp://ftp.ncbi.nlm.nih.gov/geo/samples/GSM357nnn/GSM357561/suppl/GSM357561_1693494263_B_2.txt.gz	ftp://ftp.ncbi.nlm.nih.gov/geo/samples/GSM357nnn/GSM357562/suppl/GSM357562_1693494263_A_2.txt.gz	ftp://ftp.ncbi.nlm.nih.gov/geo/samples/GSM357nnn/GSM357563/suppl/GSM357563_1881436022_D_2.txt.gz	ftp://ftp.ncbi.nlm.nih.gov/geo/samples/GSM357nnn/GSM357564/suppl/GSM357564_1881436022_C_2.txt.gz	ftp://ftp.ncbi.nlm.nih.gov/geo/samples/GSM357nnn/GSM357565/suppl/GSM357565_1723260189_F_2.txt.gz	ftp://ftp.ncbi.nlm.nih.gov/geo/samples/GSM357nnn/GSM357566/suppl/GSM357566_1881436022_B_2.txt.gz	ftp://ftp.ncbi.nlm.nih.gov/geo/samples/GSM357nnn/GSM357567/suppl/GSM357567_1881436022_A_2.txt.gz	ftp://ftp.ncbi.nlm.nih.gov/geo/samples/GSM357nnn/GSM357568/suppl/GSM357568_1693494263_F_2.txt.gz	ftp://ftp.ncbi.nlm.nih.gov/geo/samples/GSM357nnn/GSM357569/suppl/GSM357569_1693494263_E_2.txt.gz	ftp://ftp.ncbi.nlm.nih.gov/geo/samples/GSM357nnn/GSM357570/suppl/GSM357570_1693494207_D_2.txt.gz	ftp://ftp.ncbi.nlm.nih.gov/geo/samples/GSM357nnn/GSM357571/suppl/GSM357571_1693494207_C_2.txt.gz	ftp://ftp.ncbi.nlm.nih.gov/geo/samples/GSM357nnn/GSM357572/suppl/GSM357572_1693494161_D_2.txt.gz	ftp://ftp.ncbi.nlm.nih.gov/geo/samples/GSM357nnn/GSM357573/suppl/GSM357573_1693494207_A_2.txt.gz	ftp://ftp.ncbi.nlm.nih.gov/geo/samples/GSM357nnn/GSM357574/suppl/GSM357574_1693494210_D_2.txt.gz	ftp://ftp.ncbi.nlm.nih.gov/geo/samples/GSM357nnn/GSM357575/suppl/GSM357575_1693494210_C_2.txt.gz	ftp://ftp.ncbi.nlm.nih.gov/geo/samples/GSM357nnn/GSM357576/suppl/GSM357576_1693494252_C_2.txt.gz	ftp://ftp.ncbi.nlm.nih.gov/geo/samples/GSM357nnn/GSM357577/suppl/GSM357577_1693494252_B_2.txt.gz	ftp://ftp.ncbi.nlm.nih.gov/geo/samples/GSM357nnn/GSM357578/suppl/GSM357578_1693494252_A_2.txt.gz	ftp://ftp.ncbi.nlm.nih.gov/geo/samples/GSM357nnn/GSM357579/suppl/GSM357579_1693494207_E_2.txt.gz	ftp://ftp.ncbi.nlm.nih.gov/geo/samples/GSM357nnn/GSM357580/suppl/GSM357580_1693494252_E_2.txt.gz	ftp://ftp.ncbi.nlm.nih.gov/geo/samples/GSM357nnn/GSM357581/suppl/GSM357581_1693494252_D_2.txt.gz	ftp://ftp.ncbi.nlm.nih.gov/geo/samples/GSM357nnn/GSM357582/suppl/GSM357582_1723260189_B_2.txt.gz	ftp://ftp.ncbi.nlm.nih.gov/geo/samples/GSM357nnn/GSM357583/suppl/GSM357583_1723260189_A_2.txt.gz	ftp://ftp.ncbi.nlm.nih.gov/geo/samples/GSM357nnn/GSM357584/suppl/GSM357584_1693494263_D_2.txt.gz	ftp://ftp.ncbi.nlm.nih.gov/geo/samples/GSM357nnn/GSM357585/suppl/GSM357585_1723260189_C_2.txt.gz	ftp://ftp.ncbi.nlm.nih.gov/geo/samples/GSM357nnn/GSM357586/suppl/GSM357586_1693494182_A_2.txt.gz	ftp://ftp.ncbi.nlm.nih.gov/geo/samples/GSM357nnn/GSM357587/suppl/GSM357587_1723260189_E_2.txt.gz	ftp://ftp.ncbi.nlm.nih.gov/geo/samples/GSM357nnn/GSM357588/suppl/GSM357588_1693494182_C_2.txt.gz	ftp://ftp.ncbi.nlm.nih.gov/geo/samples/GSM357nnn/GSM357589/suppl/GSM357589_1693494182_B_2.txt.gz	ftp://ftp.ncbi.nlm.nih.gov/geo/samples/GSM357nnn/GSM357590/suppl/GSM357590_1693494083_B_2.txt.gz	ftp://ftp.ncbi.nlm.nih.gov/geo/samples/GSM357nnn/GSM357591/suppl/GSM357591_1693494083_A_2.txt.gz	ftp://ftp.ncbi.nlm.nih.gov/geo/samples/GSM357nnn/GSM357592/suppl/GSM357592_1881436272_F_2.txt.gz	ftp://ftp.ncbi.nlm.nih.gov/geo/samples/GSM357nnn/GSM357593/suppl/GSM357593_1693494161_E_2.txt.gz	ftp://ftp.ncbi.nlm.nih.gov/geo/samples/GSM357nnn/GSM357594/suppl/GSM357594_1881436272_A_2.txt.gz	ftp://ftp.ncbi.nlm.nih.gov/geo/samples/GSM357nnn/GSM357595/suppl/GSM357595_1881436272_B_2.txt.gz	ftp://ftp.ncbi.nlm.nih.gov/geo/samples/GSM357nnn/GSM357596/suppl/GSM357596_1881436272_C_2.txt.gz	ftp://ftp.ncbi.nlm.nih.gov/geo/samples/GSM357nnn/GSM357597/suppl/GSM357597_1881436272_D_2.txt.gz	ftp://ftp.ncbi.nlm.nih.gov/geo/samples/GSM357nnn/GSM357598/suppl/GSM357598_1881436272_E_2.txt.gz
!Sample_supplementary_file	ftp://ftp.ncbi.nlm.nih.gov/geo/samples/GSM357nnn/GSM357551/suppl/GSM357551_1693494210_B_2_Grn.tif.gz	ftp://ftp.ncbi.nlm.nih.gov/geo/samples/GSM357nnn/GSM357552/suppl/GSM357552_1693494210_A_2_Grn.tif.gz	ftp://ftp.ncbi.nlm.nih.gov/geo/samples/GSM357nnn/GSM357553/suppl/GSM357553_1693494210_E_2_Grn.tif.gz	ftp://ftp.ncbi.nlm.nih.gov/geo/samples/GSM357nnn/GSM357554/suppl/GSM357554_1693494263_C_2_Grn.tif.gz	ftp://ftp.ncbi.nlm.nih.gov/geo/samples/GSM357nnn/GSM357555/suppl/GSM357555_1693494161_B_2_Grn.tif.gz	ftp://ftp.ncbi.nlm.nih.gov/geo/samples/GSM357nnn/GSM357556/suppl/GSM357556_1693494161_A_2_Grn.tif.gz	ftp://ftp.ncbi.nlm.nih.gov/geo/samples/GSM357nnn/GSM357557/suppl/GSM357557_1693494182_E_2_Grn.tif.gz	ftp://ftp.ncbi.nlm.nih.gov/geo/samples/GSM357nnn/GSM357558/suppl/GSM357558_1693494182_D_2_Grn.tif.gz	ftp://ftp.ncbi.nlm.nih.gov/geo/samples/GSM357nnn/GSM357559/suppl/GSM357559_1693494207_B_2_Grn.tif.gz	ftp://ftp.ncbi.nlm.nih.gov/geo/samples/GSM357nnn/GSM357560/suppl/GSM357560_1693494161_C_2_Grn.tif.gz	ftp://ftp.ncbi.nlm.nih.gov/geo/samples/GSM357nnn/GSM357561/suppl/GSM357561_1693494263_B_2_Grn.tif.gz	ftp://ftp.ncbi.nlm.nih.gov/geo/samples/GSM357nnn/GSM357562/suppl/GSM357562_1693494263_A_2_Grn.tif.gz	ftp://ftp.ncbi.nlm.nih.gov/geo/samples/GSM357nnn/GSM357563/suppl/GSM357563_1881436022_D_2_Grn.tif.gz	ftp://ftp.ncbi.nlm.nih.gov/geo/samples/GSM357nnn/GSM357564/suppl/GSM357564_1881436022_C_2_Grn.tif.gz	ftp://ftp.ncbi.nlm.nih.gov/geo/samples/GSM357nnn/GSM357565/suppl/GSM357565_1723260189_F_2_Grn.tif.gz	ftp://ftp.ncbi.nlm.nih.gov/geo/samples/GSM357nnn/GSM357566/suppl/GSM357566_1881436022_B_2_Grn.tif.gz	ftp://ftp.ncbi.nlm.nih.gov/geo/samples/GSM357nnn/GSM357567/suppl/GSM357567_1881436022_A_2_Grn.tif.gz	ftp://ftp.ncbi.nlm.nih.gov/geo/samples/GSM357nnn/GSM357568/suppl/GSM357568_1693494263_F_2_Grn.tif.gz	ftp://ftp.ncbi.nlm.nih.gov/geo/samples/GSM357nnn/GSM357569/suppl/GSM357569_1693494263_E_2_Grn.tif.gz	ftp://ftp.ncbi.nlm.nih.gov/geo/samples/GSM357nnn/GSM357570/suppl/GSM357570_1693494207_D_2_Grn.tif.gz	ftp://ftp.ncbi.nlm.nih.gov/geo/samples/GSM357nnn/GSM357571/suppl/GSM357571_1693494207_C_2_Grn.tif.gz	ftp://ftp.ncbi.nlm.nih.gov/geo/samples/GSM357nnn/GSM357572/suppl/GSM357572_1693494161_D_2_Grn.tif.gz	ftp://ftp.ncbi.nlm.nih.gov/geo/samples/GSM357nnn/GSM357573/suppl/GSM357573_1693494207_A_2_Grn.tif.gz	ftp://ftp.ncbi.nlm.nih.gov/geo/samples/GSM357nnn/GSM357574/suppl/GSM357574_1693494210_D_2_Grn.tif.gz	ftp://ftp.ncbi.nlm.nih.gov/geo/samples/GSM357nnn/GSM357575/suppl/GSM357575_1693494210_C_2_Grn.tif.gz	ftp://ftp.ncbi.nlm.nih.gov/geo/samples/GSM357nnn/GSM357576/suppl/GSM357576_1693494252_C_2_Grn.tif.gz	ftp://ftp.ncbi.nlm.nih.gov/geo/samples/GSM357nnn/GSM357577/suppl/GSM357577_1693494252_B_2_Grn.tif.gz	ftp://ftp.ncbi.nlm.nih.gov/geo/samples/GSM357nnn/GSM357578/suppl/GSM357578_1693494252_A_2_Grn.tif.gz	ftp://ftp.ncbi.nlm.nih.gov/geo/samples/GSM357nnn/GSM357579/suppl/GSM357579_1693494207_E_2_Grn.tif.gz	ftp://ftp.ncbi.nlm.nih.gov/geo/samples/GSM357nnn/GSM357580/suppl/GSM357580_1693494252_E_2_Grn.tif.gz	ftp://ftp.ncbi.nlm.nih.gov/geo/samples/GSM357nnn/GSM357581/suppl/GSM357581_1693494252_D_2_Grn.tif.gz	ftp://ftp.ncbi.nlm.nih.gov/geo/samples/GSM357nnn/GSM357582/suppl/GSM357582_1723260189_B_2_Grn.tif.gz	ftp://ftp.ncbi.nlm.nih.gov/geo/samples/GSM357nnn/GSM357583/suppl/GSM357583_1723260189_A_2_Grn.tif.gz	ftp://ftp.ncbi.nlm.nih.gov/geo/samples/GSM357nnn/GSM357584/suppl/GSM357584_1693494263_D_2_Grn.tif.gz	ftp://ftp.ncbi.nlm.nih.gov/geo/samples/GSM357nnn/GSM357585/suppl/GSM357585_1723260189_C_2_Grn.tif.gz	ftp://ftp.ncbi.nlm.nih.gov/geo/samples/GSM357nnn/GSM357586/suppl/GSM357586_1693494182_A_2_Grn.tif.gz	ftp://ftp.ncbi.nlm.nih.gov/geo/samples/GSM357nnn/GSM357587/suppl/GSM357587_1723260189_E_2_Grn.tif.gz	ftp://ftp.ncbi.nlm.nih.gov/geo/samples/GSM357nnn/GSM357588/suppl/GSM357588_1693494182_C_2_Grn.tif.gz	ftp://ftp.ncbi.nlm.nih.gov/geo/samples/GSM357nnn/GSM357589/suppl/GSM357589_1693494182_B_2_Grn.tif.gz	ftp://ftp.ncbi.nlm.nih.gov/geo/samples/GSM357nnn/GSM357590/suppl/GSM357590_1693494083_B_2_Grn.tif.gz	ftp://ftp.ncbi.nlm.nih.gov/geo/samples/GSM357nnn/GSM357591/suppl/GSM357591_1693494083_A_2_Grn.tif.gz	ftp://ftp.ncbi.nlm.nih.gov/geo/samples/GSM357nnn/GSM357592/suppl/GSM357592_1881436272_F_2_Grn.tif.gz	ftp://ftp.ncbi.nlm.nih.gov/geo/samples/GSM357nnn/GSM357593/suppl/GSM357593_1693494161_E_2_Grn.tif.gz	ftp://ftp.ncbi.nlm.nih.gov/geo/samples/GSM357nnn/GSM357594/suppl/GSM357594_1881436272_A_2_Grn.tif.gz	ftp://ftp.ncbi.nlm.nih.gov/geo/samples/GSM357nnn/GSM357595/suppl/GSM357595_1881436272_B_2_Grn.tif.gz	ftp://ftp.ncbi.nlm.nih.gov/geo/samples/GSM357nnn/GSM357596/suppl/GSM357596_1881436272_C_2_Grn.tif.gz	ftp://ftp.ncbi.nlm.nih.gov/geo/samples/GSM357nnn/GSM357597/suppl/GSM357597_1881436272_D_2_Grn.tif.gz	ftp://ftp.ncbi.nlm.nih.gov/geo/samples/GSM357nnn/GSM357598/suppl/GSM357598_1881436272_E_2_Grn.tif.gz
!Sample_data_row_count	50173	50173	50173	50173	50173	50173	50173	50173	50173	50173	50173	50173	50173	50173	50173	50173	50173	50173	50173	50173	50173	50173	50173	50173	50173	50173	50173	50173	50173	50173	50173	50173	50173	50173	50173	50173	50173	50173	50173	50173	50173	50173	50173	50173	50173	50173	50173	50173
!series_matrix_table_begin
ID_REF	GSM357551	GSM357552	GSM357553	GSM357554	GSM357555	GSM357556	GSM357557	GSM357558	GSM357559	GSM357560	GSM357561	GSM357562	GSM357563	GSM357564	GSM357565	GSM357566	GSM357567	GSM357568	GSM357569	GSM357570	GSM357571	GSM357572	GSM357573	GSM357574	GSM357575	GSM357576	GSM357577	GSM357578	GSM357579	GSM357580	GSM357581	GSM357582	GSM357583	GSM357584	GSM357585	GSM357586	GSM357587	GSM357588	GSM357589	GSM357590	GSM357591	GSM357592	GSM357593	GSM357594	GSM357595	GSM357596	GSM357597	GSM357598
10008	8.6235	8.77323	8.65547	8.85762	8.34013	8.34103	8.70621	8.48962	8.50276	8.52791	9.11426	8.55081	9.0099	8.82658	8.70974	8.66488	8.77615	8.6151	8.87294	8.97995	8.82808	8.86711	8.34361	8.5881	8.73088	8.62098	8.54242	8.28046	8.38077	8.60521	8.81271	8.20769	8.58823	9.20673	8.61079	8.56968	8.46287	8.73822	8.50204	8.61266	8.5912	8.51761	8.55708	8.93911	8.62967	8.92172	8.97543	9.17992
10010
10014
10017
10019	7.88813	7.86096	7.99143	7.8977	7.88321	7.87802	8.01849	7.88669	7.8432	7.86221	7.9206	7.91182	7.94275	7.88831	7.84597	7.93329	7.93747	7.88158	7.87564	7.91809	7.86645	7.83259	7.8204	7.91175	7.88449	7.88999	7.88666	7.87708	7.8694	7.91442	7.90161	7.909	7.82978	7.90353	7.86421	7.86582	7.8308	7.95779	7.85522	7.9909	7.87598	7.94004	7.8531	8.51087	8.12415	8.3742	8.82925	8.51463
10020
10021	8.16469	8.09109	8.14478	8.142	8.12194	8.08288	8.22565	8.08607	8.10005	8.05454	8.15623	8.08674	8.1772	8.11109	8.13175	8.2067	8.21483	8.17013	8.19181	8.09853	8.08383	7.98273	8.01042	8.16874	8.12171	8.11551	8.17053	8.13584	8.07446	8.19898	8.1308	8.08555	8.03784	8.13485	8.10805	8.11965	8.15272	8.06171	8.11466	8.10342	8.09722	8.16155	8.1042	8.29605	8.27524	8.31498	8.28408	8.31959
10025	10.1478	10.6449	9.64364	10.6149	11.0747	11.5563	9.89527	11.5872	11.2902	11.894	9.76771	10.9978	9.67427	10.0686	10.0649	9.55933	9.91323	10.4319	10.3779	9.59882	10.52	11.0658	11.5153	11.0744	11.666	10.1318	11.6294	10.5502	10.9926	9.0367	11.2045	10.2111	11.1268	10.6997	11.0018	11.1392	11.3298	11.5336	11.7707	10.0399	10.9273	9.00429	10.9329	9.24481	9.87123	9.50423	9.12955	9.56125
10035
10039
10040
10041
10044															659
10047
10048	8.44249	8.36777	8.38576	8.33012	8.35542	8.25698	8.39994	8.37133	8.21512	8.23371	8.23011	8.21771	8.4022	8.37561	8.36441	8.38968	8.41251	8.35916	8.35206	8.26285	8.35806	8.18508	8.19375	8.43944	8.45259	8.41324	8.43198	8.21603	8.26927	8.30705	8.24273	8.1741	8.27991	8.37808	8.33745	8.38416	8.35699	8.34357	8.30282	8.36971	8.37677	8.51605	8.41076	8.44927	8.4622	8.50309	8.4821	8.54694
10050	8.14501	8.43279	8.16199	8.32682	8.19881	8.13015	8.22221	8.19313	8.29038	8.34803	8.39485	8.27489	8.01396	7.9493	8.41227	8.01524	7.94792	8.21691	8.33832	8.17033	8.26823	8.36442	8.36626	8.0685	8.05887	7.9696	7.97054	8.23092	8.08552	7.95008	8.00069	8.28733	8.32091	8.65445	9.02754	8.10616	8.1664	8.02252	8.0816	7.98141	8.0681	7.95893	8.2076	8.06951	8.06613	8.02107	8.07928	8.07866
10053
10056
10059	10.398	9.97373	10.3318	10.0047	10.5294	10.159	10.0831	9.70147	10.4851	10.3388	9.93247	9.96404	10.0802	9.69623	9.75851	9.58646	9.68739	9.77909	9.55879	9.9841	10.0814	10.0756	10.2422	10.3758	10.5895	9.47832	10.5073	9.77439	10.0865	9.90735	9.59882	9.60815	9.74988	10.8579	9.83504	9.96702	9.70381	9.84946	9.59949	10.3164	10.4909	10.0478	10.0275	10.2807	10.2132	10.3683	10.2376	10.6439
10064	9.00544	8.87899	9.46238	9.05045	8.45185	8.77355	8.96943	8.85643	8.89825	8.86849	8.78963	9.04574	8.69942	8.50178	8.66756	8.69739	8.91292	8.80385	8.75452	9.06358	8.89019	8.4925	8.59265	8.78929	9.02618	8.90205	9.26741	8.89291	8.9415	8.9744	8.63375	8.51143	8.7851	8.86391	8.79601	8.67539	8.75308	8.49097	8.71386	8.93646	9.26103	8.57688	9.04959	8.91191	8.77985	8.93838	8.89169	9.17854
10066
10068	9.38524	9.39574	8.88085	9.75032	9.67015	9.52377	10.0016	9.79086	9.62708	9.50866	9.42626	9.76301	9.90087	10.0255	10.6245	10.4223	10.5739	10.7761	11.0135	9.11821	9.0028	9.50056	9.60039	9.2115	9.49925	9.52293	9.61763	9.28629	9.62411	9.06765	9.92485	9.90171	9.94411	7.94862	10.0598	9.77493	10.2342	9.03987	9.48968	9.54174	9.22761	8.88733	9.54459	9.02718	9.10944	9.07284	9.11085	8.97359
10070	9.89918	10.5132	9.18613	9.97727	9.13625	9.3078	9.12182	9.27879	9.77132	10.0483	10.2864	9.89649	9.44579	9.32667	9.56288	9.7395	9.36874	9.62435	9.6457	9.52937	9.6814	10.3077	10.0973	9.56422	9.44662	10.0081	9.6705	10.8648	9.95356	9.82072	9.95986	10.1286	9.57917	9.54504	9.92736	9.57065	9.80154	10.1271	9.70302	10.1065	9.99818	9.25905	9.5451	8.66578	9.12044	8.92662	8.68392	8.71892
10072	10.4555	9.71498	9.17342	9.12393	10.5928	10.3692	8.94409	9.72588	9.77149	9.68281	9.51997	9.54129	9.72234	9.82187	9.56774	9.94487	9.62103	9.95871	9.7281	9.75665	9.76855	9.6602	9.92994	10.3132	9.63522	10.1888	10.3222	10.0648	9.59244	8.99283	9.7171	9.14781	9.60907	8.00985	9.83303	9.85983	9.18598	9.687	10.0735	9.40289	9.83064	10.7639	10.5792	8.75188	8.82021	9.02054	8.91877	8.75893
10079
10082	11.2142	11.1354	10.9887	11.0893	11.0797	11.4223	11.0237	11.2902	11.3288	11.085	11.03	11.2832	11.2995	10.8885	10.7675	10.7131	10.5612	10.7785	10.8233	10.8599	11.0518	11.4849	11.3379	11.5015	11.3813	11.377	11.2735	11.3996	11.3531	11.5292	11.2932	11.3624	11.3854	11.6774	11.2823	11.3585	11.1706	11.664	11.6029	11.4529	11.3247	11.0629	11.0949	10.9659	11.3134	11.1017	10.8369	11.0631
10086	10.6336	10.8341	9.54977	10.2953	10.4232	10.3949	10.8031	10.455	10.7969	10.6459	10.551	10.4124	10.3466	10.1602	10.6634	9.87039	9.74791	10.4622	10.3799	10.2152	10.1266	11.1618	10.792	10.3836	10.2645	9.89056	9.7471	10.831	10.4323	9.79159	10.3307	10.5552	10.3704	11.3968	10.7689	10.5648	10.5798	10.9295	10.3115	10.3576	9.87852	9.67735	10.4239	10.3869	10.2745	10.4376	10.2992	10.2823
10091
10092	9.64438	9.80694	9.98331	10.2126	9.37894	9.48576	10.1769	10.0764	10.4705	9.61381	9.19182	9.90781	9.96623	10.1636	9.86872	9.90245	10.2868	9.73588	10.005	10.1021	9.79098	9.33293	10.4303	9.68816	9.64974	9.19081	9.6618	10.1182	9.98385	9.46757	10.1687	10.4136	9.96797	10.4255	9.92217	10.2541	10.3607	10.0682	9.87997	10.5297	10.2967	10.0793	9.75395	11.2353	10.9876	11.0043	11.0591	11.0795
10093	7.99548	8.02495	7.91789	8.00572	7.98197	8.01014	7.91317	7.93651	8.1796	7.92367	7.95678	7.98586	7.94525	8.03944	8.0746	8.00653	8.00855	8.0482	8.0217	7.90631	8.01604	7.84876	8.02868	7.92609	7.89959	7.96788	7.99973	7.9873	7.99806	7.94149	7.94595	8.08069	8.00628	8.01436	7.88017	7.91101	7.96229	7.90173	7.97043	7.93873	7.98914	7.94457	7.96979	7.96604	8.00175	7.93411	7.96726	7.94702
10097
10102
10110
10112
10113
10114
10121	8.30017	8.1797	8.43069	8.63328	8.52781	8.60239	8.31608	8.28228	8.35876	9.10534	8.38209	8.48123	8.13529	8.05432	8.42657	8.08824	8.12671	8.35002	8.31904	8.39195	8.54959	8.68897	8.22563	8.13992	8.38215	8.76009	8.89118	8.18172	8.25276	8.40791	8.16331	8.4488	8.39372	8.90717	8.33028	8.19185	8.40769	8.36972	8.19136	8.20974	8.28997	8.07154	8.71977	8.10745	8.09455	8.16885	8.16814	8.27824
10128
10129
10132
10133	9.22087	8.96627	9.52014	9.65214	9.95218	9.54462	9.48794	9.01912	9.66258	9.60147	9.26995	9.719	9.22799	8.82915	9.27697	8.81344	9.11447	9.22922	8.96846	9.04584	9.23853	9.76415	9.42166	8.92957	9.30631	9.39591	9.16384	8.89574	9.12832	9.25899	9.38643	9.30663	9.27307	9.65585	8.76726	9.84342	9.61428	9.38977	8.86762	9.34983	9.27466	8.58832	9.51269	9.29299	9.14338	9.40448	9.0393	9.48986
10136
10138	8.3546	11.3074	8.37597	8.54554	8.66096	8.57529	8.58125	8.9035	8.92986	8.4133	10.7002	9.40957	8.50227	8.37306	8.43797	8.56862	8.37301	8.64634	8.44928	8.21475	8.4369	9.26958	9.6165	9.07296	8.36465	9.42135	8.05598	9.733	9.07162	8.11509	8.49887	8.75283	8.19929	9.55727	10.8616	9.00178	8.72034	8.31441	8.35943	8.05481	8.72689	8.5131	8.34198	8.95244	8.59106	8.39171	8.2489	8.54191
10139
10142
10148	7.97128	7.98701	8.01854	7.9788	7.98361	7.99887	7.92602	7.96047	7.97754	8.00747	7.94999	7.9378	7.91553	7.97238	7.93167	7.9729	7.89562	7.92278	7.92054	7.89001	8.02054	7.9674	7.95397	7.94568	7.96629	7.98948	7.8963	7.92274	7.93926	7.9556	7.93257	7.95221	7.94876	8.23357	7.96118	7.95909	7.92482	7.91277	7.93375	7.92142	7.96013	8.05814	8.04624	7.98969	8.01326	7.90864	7.98371	7.97141
10154
10156	8.30224	7.81872	8.28428	7.84128	7.84605	7.83091	9.76157	7.79383	7.92643	7.80767	7.76535	7.80295	7.83184	7.81034	7.76341	7.87278	7.80866	7.85525	7.79478	8.03018	7.7484	7.89795	7.72449	8.283	7.77576	7.74981	7.80624	7.75996	7.84615	7.87003	7.78525	7.85109	7.72616	7.82092	7.69224	8.0902	7.65193	8.17266	7.74683	8.77626	7.69602	7.94741	7.7545	10.285	9.73248	9.76796	9.30284	9.76447
10161
10162
10164
10167
10168
10176
10180
10181
10184
10187
10192
10193
10195
10196
10201	9.53911	10.2115	9.33629	8.93045	8.91008	8.8832	9.21715	9.11038	9.32429	9.13766	9.9631	8.57435	8.33623	8.46749	8.03807	8.73843	8.54173	8.54918	8.44903	9.59261	9.20046	9.96859	9.60416	9.42091	8.5342	9.51833	8.21437	10.8516	9.28305	10.2083	9.32094	10.0513	8.54518	9.85363	10.1519	9.67367	9.03404	9.87803	9.5962	10.2246	9.73012	9.35859	8.37439	8.75499	8.77316	9.3017	8.69058	8.9018
10202
10204	8.17127	8.06447	8.3144	8.15176	7.99117	8.00406	8.2233	8.00358	8.00761	7.99173	8.3165	8.13152	8.54329	8.5386	8.59592	9.14691	8.76938	8.47088	8.97666	8.22304	8.0899	8.04605	8.2816	8.18493	8.18222	8.19354	8.03226	8.21869	8.10953	8.70069	8.48695	8.33353	8.22283	8.0522	8.12252	8.26861	8.44909	8.15458	8.33006	8.45702	8.20748	8.36114	7.92243	8.28171	8.57024	8.4935	8.55789	8.30609
10209
10215	9.43913	9.52913	8.66598	8.97574	8.75802	9.32126	9.35002	8.71799	9.28938	9.25145	9.55093	9.08867	9.18293	9.03754	8.87109	9.14867	8.70441	9.08935	8.97668	8.88456	8.99664	9.62184	9.71184	8.94638	9.02555	9.14975	8.38589	10.315	9.30364	9.31764	9.27563	9.53824	8.50168	10.0133	9.16354	9.01894	9.06651	9.83808	8.89237	9.74057	9.22015	8.67518	8.91239	9.67953	10.2054	10.0042	9.48861	9.54601
10220
10221
10224	10.1895	10.5555	9.80914	9.86225	10.9609	10.3977	9.90808	10.5762	10.4689	10.5462	9.8875	10.0898	9.89957	9.94174	10.1145	9.5308	9.61917	9.83544	9.62745	9.74143	10.2507	10.5152	10.5292	10.0218	10.1892	10.2808	10.1414	10.2556	10.3064	10.1586	10.0744	9.86308	10.3839	10.2282	10.2862	10.5671	10.251	10.3439	10.1891	10.1423	10.4974	10.1437	10.3689	9.28821	9.45853	9.45357	9.28771	9.28185
10239	8.48455	8.56768	8.67792	8.53759	8.4695	8.5696	8.80018	8.54881	8.58767	8.59631	8.52477	8.47717	8.75581	8.90939	8.80728	8.84486	8.83472	8.71626	8.8204	8.59494	8.51699	8.45264	8.6271	8.70576	8.66472	8.54195	8.60954	8.63348	8.68233	8.53873	8.63787	8.92322	9.03628	8.32994	8.56091	8.55959	8.52158	8.63014	8.57064	8.61233	8.53724	8.80517	8.54784	9.26291	9.0133	9.13518	9.22294	9.09325
10240	8.37934	8.17736	8.67309	8.41382	8.53404	8.45421	8.40585	8.48686	9.39624	8.57464	8.06579	8.28744	9.32586	8.95418	9.13161	8.85124	9.11229	9.01502	8.90569	8.33599	8.35487	8.89006	8.90984	8.57967	8.59476	8.86053	8.44334	9.41366	8.79227	8.67795	8.75077	8.3971	8.40139	8.32241	8.25023	8.78647	8.47942	9.40012	8.98934	8.52932	8.7432	8.3605	8.48954	8.40941	8.41549	8.43016	8.3266	8.45996
10241
10243
10246	8.10296	8.02347	8.10001	8.04368	7.9476	7.98499	7.92254	7.96556	8.30651	8.00818	8.00072	8.00951	8.08439	8.07421	8.03217	8.14302	8.22093	8.02817	8.09601	8.18134	8.12187	7.94129	8.14572	8.22986	8.30674	8.11258	8.06932	8.0269	8.05367	8.10795	8.0574	8.01344	8.03614	7.9643	8.07134	8.221	8.10372	7.93058	7.95634	8.01157	8.15065	8.15296	7.97371	8.00055	7.99022	8.05632	8.10162	8.00596
10253
10255
10259
10273	8.15551	8.04289	8.30327	8.48981	8.29895	8.20803	8.04133	8.21114	8.11015	8.33235	8.18823	8.277	8.11218	8.12402	8.21084	8.09073	8.11113	8.159	8.07953	8.09638	8.2982	8.2736	8.10851	8.16124	8.24523	8.48621	8.29926	8.21198	8.20427	8.2367	8.12246	8.35751	8.18829	8.36521	8.12828	8.21283	8.25972	8.28224	8.24497	8.16618	8.23575	8.23381	8.42185	8.11344	8.07094	8.13684	8.12922	8.16959
10274
10279	7.86204	7.85427	7.86318	7.88165	7.88333	7.82777	7.83872	7.8646	7.8445	7.95439	7.86567	7.96896	7.85436	7.84553	7.84675	7.85492	7.90661	7.84218	7.83726	7.8298	7.83015	7.91626	7.81732	7.85068	7.84221	7.84342	7.87133	7.82278	7.84369	7.84641	7.82843	7.87003	7.85523	7.93899	8.11151	7.85155	7.86571	7.86412	7.81905	7.86418	7.81993	7.88805	7.87778	7.85863	7.93962	7.91923	7.91361	7.93206
10280	9.19734	8.86974	8.03888	7.86213	7.89599	7.91229	7.90059	7.85006	7.74395	8.36272	7.78954	7.91341	8.95131	8.81751	8.86615	7.94351	8.42014	7.96336	7.81931	9.59806	9.47336	9.3153	7.74716	7.85321	7.83961	7.80527	7.85656	7.74746	7.88944	7.7796	7.78339	9.10446	9.12873	7.88305	7.69668	7.87527	7.66378	7.85421	7.82541	9.5802	8.29128	8.40321	8.39627	12.241	7.97725	7.97225	7.93844	8.01251
10286	8.59842	8.62155	8.33412	8.15768	8.14877	8.13742	8.12127	8.32795	8.5092	8.21845	7.99738	8.09386	8.32219	8.33398	9.01772	8.5202	8.34437	8.31181	8.41725	8.4228	8.1511	8.38777	8.12658	8.15699	8.13036	8.54703	8.28871	8.02283	8.16365	8.06876	8.26855	8.79255	9.14749	8.58406	8.47536	8.252	8.4608	8.05476	8.29895	8.2334	8.33416	8.39451	8.60913	8.17733	8.25875	8.18843	8.18166	8.22216
10288
10289	8.0433	8.49238	8.08249	8.09405	8.00161	8.00435	8.29342	8.03952	8.06271	8.00925	8.18264	8.01594	8.04064	8.03303	8.09245	8.06718	8.10775	8.03396	8.06509	8.13562	8.07284	7.96946	8.01196	8.06759	8.08131	8.03817	8.03776	8.05893	8.09754	8.18079	8.07003	8.04491	8.08739	8.16609	8.841	8.10154	8.02792	8.0693	8.03238	8.11911	8.14809	8.02647	7.96573	8.17147	8.15123	8.13433	8.09186	8.22292
10291
10292	8.75198	8.00622	8.22795	8.33793	8.01235	8.23679	9.26546	8.66786	8.49238	8.3499	8.21128	8.22832	8.13427	8.12383	7.8418	8.10774	8.39483	8.13623	8.13789	8.51855	8.42056	8.48729	8.3004	8.60815	8.15211	8.42172	8.3188	8.10353	8.09773	8.23831	8.05445	8.19212	8.01745	7.93947	8.07134	8.71675	8.02144	8.33622	7.86605	8.81518	8.55986	8.91768	8.31526	10.8005	10.3363	9.92291	10.1446	10.6876
10296	9.31341	9.56776	9.29912	9.02329	9.72733	9.23637	8.99798	9.35728	9.86979	9.43851	9.32067	9.21711	9.20455	9.15232	9.04165	9.3705	9.19672	9.13881	8.97895	9.12702	9.34687	9.52783	9.84847	9.07485	8.88281	9.61603	9.25248	9.60963	9.10108	9.07901	9.18141	9.59324	9.45119	9.58655	9.69556	9.4308	9.20692	9.19395	9.58985	9.12007	9.39428	9.61966	9.30209	8.8786	9.04333	9.13028	8.8433	8.85612
10301
10307	10.8402	11.3348	8.9378	10.0386	8.97315	9.39996	9.64796	9.67525	10.5595	9.6978	10.7686	11.0518	9.01302	8.80659	10.1837	9.24325	8.51611	10.7821	9.67557	10.1446	9.76766	11.0912	10.194	10.646	9.73495	10.0183	8.93786	11.3547	9.99337	9.83903	9.85057	11.4455	9.90408	10.3092	12.0785	10.1321	10.1175	11.7025	10.2394	10.8653	10.0394	9.24924	10.3385	9.78255	10.607	10.4698	9.43875	10.9484
10309
10315	8.01243	8.02663	8.25738	8.03684	8.06143	8.02726	8.16115	8.07348	8.03602	8.21999	8.13123	8.04193	7.98151	8.0019	8.02013	8.2506	8.03872	8.11839	8.13549	8.29462	8.00972	8.16287	8.07156	8.26447	7.98607	8.21045	8.11939	8.17354	8.13652	8.48716	8.15827	8.14231	8.31977	8.15113	8.17677	8.38461	8.3649	8.11221	8.32963	8.27845	8.11086	8.51676	8.04344	8.12554	8.24776	8.13006	8.42773	8.11067
10324
10326
10327
10328
10332	7.93334	7.92041	7.9525	8.01566	7.97362	7.98628	7.90008	7.94164	7.89522	7.95568	7.92264	7.97193	7.99411	7.9396	8.16286	7.94655	8.05497	8.00675	8.07964	7.91379	7.94136	7.9085	7.90672	7.88884	7.99196	7.97255	8.00027	7.97439	8.00919	7.93124	8.05518	7.97968	8.05339	7.96243	7.96501	7.92097	7.96744	7.94377	7.9572	7.92962	7.95164	7.95609	8.04099	7.94552	8.03428	8.05833	7.98888	7.96729
10333	11.0355	10.5633	11.0028	10.7712	9.66023	10.0681	11.6609	10.7427	10.279	10.2118	10.4932	10.5998	10.655	11.0316	10.8055	10.5237	10.8875	10.734	10.4916	11.6017	11.3351	10.6014	9.93142	10.9775	10.5914	11.0434	11.0017	10.5223	10.5292	10.542	10.4952	10.681	10.8429	9.95855	10.2757	10.5531	10.3972	11.2936	11.224	11.1417	10.3806	11.0864	11.0233	12.4066	11.782	11.7555	12.5791	12.4537
10338	9.99664	10.3975	10.5285	10.1061	9.98123	9.68229	10.0413	10.127	9.85632	9.67386	9.73411	9.87113	9.65931	9.39854	9.96326	9.83687	9.78257	9.80549	10.1618	9.65328	9.73295	9.76174	9.74623	9.73344	9.53517	9.70616	9.60471	10.2068	9.77486	9.58846	9.58911	9.44388	9.60958	9.45572	10.2174	9.85369	9.87445	9.64979	9.97478	9.62116	9.55094	9.66282	9.43493	10.162	10.264	10.264	10.009	9.99191
10341
10343	9.50409	10.2007	8.43456	8.80581	8.74925	9.07976	9.15261	8.80495	9.69585	9.55008	9.54401	9.24417	8.18984	8.16061	7.99078	8.43243	8.60703	8.43573	8.21945	8.5269	8.64202	9.61498	10.0954	9.21018	8.89565	9.14011	8.36727	10.1098	8.88814	9.04517	8.81693	9.00629	8.20956	9.2842	9.91739	9.14634	9.21273	9.06456	8.71152	9.30314	8.79882	8.46081	8.58666	8.90326	10.1097	9.56812	8.91837	9.65794
10348	8.09934	7.88991	7.87739	7.8595	7.8862	7.86511	7.83784	7.89783	7.88377	7.88766	7.82425	7.85531	7.86296	7.86301	7.78535	7.84671	7.88477	7.85836	7.86053	7.82358	7.8368	7.84571	7.83589	7.85757	7.8263	8.21379	7.98315	7.80717	7.84465	7.81485	7.83499	7.8465	7.81019	7.89645	7.77635	7.8702	7.84676	7.82907	7.83726	7.94646	7.96164	8.66204	8.66676	7.85465	7.86693	7.8424	7.87141	7.87495
10356
10358	9.09051	9.07943	9.31801	9.34071	9.10083	9.10706	8.7658	9.15894	8.92002	8.9772	9.94345	9.47466	9.01079	9.16278	9.281	9.74149	9.22664	9.25288	9.6127	9.19876	9.17059	9.4216	9.51845	9.22016	9.05415	9.03508	8.69423	9.57013	9.34738	9.89882	9.40016	9.95696	9.4132	10.0545	9.33455	9.1968	9.8426	9.21266	9.35091	9.05018	9.01743	8.72532	8.59782	8.61725	8.80303	8.89241	8.67433	8.6123
10360	8.0124	7.93564	8.14209	8.18979	7.97049	7.93277	7.99735	7.97704	7.87583	7.84145	7.90558	8.00104	8.46484	8.28888	8.47607	8.38718	8.53926	8.27178	8.5454	8.01354	8.03158	7.85792	7.8906	7.96058	8.01874	7.91224	8.00211	8.13695	8.0257	7.87772	8.11577	8.29434	8.16767	8.08184	8.18801	7.94826	8.05926	7.94109	8.04579	8.05032	7.9575	8.00861	7.87214	8.07964	8.10443	8.07556	8.17059	8.1622
10364	8.13733	8.09666	8.15533	8.12022	8.09597	8.05879	8.17398	8.08403	8.07203	8.08709	8.08838	8.06825	8.20288	8.1177	8.04661	8.18012	8.19599	8.14415	8.15617	8.0897	8.04776	7.94301	8.01315	8.16282	8.13846	8.07897	8.08999	8.08564	8.06305	8.13115	8.04776	8.07297	7.99203	8.09708	8.06232	8.07736	8.03798	8.00671	8.09492	8.10388	8.07602	8.12328	8.06539	8.33677	8.19291	8.3225	8.27077	8.21853
10367
10369
10370	8.05744	7.95185	8.19347	8.82357	8.37695	8.46749	8.14148	8.63391	8.05983	8.86792	9.14319	8.8961	7.89166	7.87287	8.22094	7.87217	7.92279	8.12816	8.09206	7.95393	7.96474	8.60128	7.99881	8.05982	8.17038	8.10628	8.10236	7.90627	7.92719	8.20039	7.96312	8.19536	8.28077	8.68448	8.11636	8.36332	8.61362	8.6028	8.39591	7.88147	7.96358	7.87338	8.35175	7.87368	7.9459	7.93849	7.95842	7.97375
10372
10376
10377
10379
10382
10386
10390
10392
10397	7.93188	7.91748	7.98446	7.89827	7.98248	7.94783	7.93904	7.94577	7.93173	7.92388	7.91835	7.92832	7.94554	7.91122	8.02373	7.91047	7.91261	7.95433	7.99126	7.95008	7.95169	7.94002	7.90923	7.93983	7.9315	7.92908	7.93989	7.94221	7.90389	7.96472	7.97046	7.98498	7.9022	7.97638	7.97058	7.95427	7.98596	7.90886	7.94116	7.95571	7.93045	7.96949	7.95226	7.98406	7.97896	7.87812	7.8976	7.98662
10400
10402
10403
10408
10411
10414	8.48791	8.33133	8.34597	8.19379	8.44413	8.30077	8.29206	8.24751	8.45582	8.44277	8.28865	8.32061	8.29259	8.23329	8.05944	8.1093	8.0481	8.11186	7.95736	8.54381	8.85678	8.44452	8.331	8.83875	8.97118	8.37196	8.50069	8.15073	8.19656	8.618	8.14581	8.0518	8.2558	8.76349	8.23236	8.67115	8.35658	8.35742	8.37829	8.50291	8.62846	8.97734	8.98099	8.38155	8.55022	8.33749	8.35646	8.39716
10424	9.80799	10.0283	9.45483	9.64695	9.85192	9.83301	10.0808	10.1999	9.85184	9.68887	9.50393	9.5609	10.1337	10.4777	9.97019	10.3977	10.1829	10.2175	10.3416	9.33549	9.158	10.0567	10.1229	9.33882	9.50925	9.42957	9.16213	10.2919	10.0352	10.1386	10.416	10.3908	9.91943	9.52061	10.0135	9.78247	9.9747	9.60925	9.71961	9.8185	9.51373	9.39424	9.41971	9.61823	9.91841	9.87605	9.87523	9.58736
10427
10431
10435
10437
10438	7.86789	7.87051	7.87902	7.86714	7.86468	7.87075	7.87067	8.00311	7.88457	7.8413	7.86563	7.91211	7.88051	7.84106	7.8253	7.82607	7.76626	7.85261	7.87336	7.89962	7.86334	7.93877	7.89872	7.87005	7.90588	7.88773	7.89066	7.85439	7.8662	7.96465	7.84177	8.16278	8.0569	7.92716	7.85445	7.88248	7.88078	7.85011	7.83837	7.8843	7.89775	7.85787	7.84909	7.93768	7.8866	7.87672	7.84626	7.84597
10440
10446	9.16488	9.17255	9.06326	9.28937	9.23121	9.33763	9.10873	9.18197	9.09263	9.37295	9.45846	9.29693	9.27752	9.35295	9.27738	9.04216	9.40752	9.3354	9.42069	9.3952	9.2708	9.09907	9.03161	9.02339	9.17128	9.39064	9.61679	9.10423	9.17215	9.56365	9.30244	9.52496	9.4415	9.8318	9.14687	9.12131	9.045	9.61482	9.33332	9.30729	9.2424	9.15859	9.2325	9.4261	9.4232	9.42754	9.43134	9.51415
10450
10458	10.1359	9.80629	10.3234	9.70507	10.2431	10.3271	8.93752	10.218	9.46129	9.74517	9.35138	10.3153	9.04542	9.7495	8.92665	9.12159	9.68359	9.09065	8.93028	9.50763	9.83028	10.4007	9.79744	9.56654	9.66999	10.4638	10.2961	9.71475	9.71096	9.90406	10.1428	9.75339	10.1441	11.429	9.91546	9.81771	10.0936	10.0106	9.84887	10.343	10.0544	11.105	10.4493	8.51417	8.78863	8.92977	8.50987	8.51719
10463
10465
10470
10471	8.04853	8.10846	7.99086	7.96203	7.93696	7.95496	7.98316	8.0141	8.07219	7.90801	8.07301	8.12067	7.99559	7.98102	7.9292	7.98539	8.0144	8.0016	7.91168	8.09227	8.10466	8.01136	7.96301	7.99928	8.07479	8.02812	8.09735	8.12763	8.08478	8.33196	8.03715	7.97123	7.93963	8.01448	7.97955	7.9785	7.9827	8.03954	8.07166	8.05966	8.10009	8.01878	7.99039	7.94794	8.00546	7.9558	7.97235	8.00785
10475
10477	8.90892	8.64427	8.76812	9.21973	8.58411	8.68264	8.33905	9.01409	8.62631	9.4012	8.17368	9.01643	10.1256	9.81561	9.61572	9.37931	9.55115	9.38126	9.75533	8.55885	8.86279	8.81929	8.57144	9.14215	9.4043	8.09736	8.90022	8.38714	8.88531	8.48819	9.31092	8.55604	9.01469	8.56144	8.67047	8.95677	9.25328	8.33942	8.66231	8.43042	8.81422	8.60116	9.13999	8.21547	8.33652	8.31449	8.26428	8.32856
10484	7.96001	7.81395	7.98899	7.85049	7.85601	7.89539	8.13822	7.88477	7.91908	7.86187	7.93069	7.877	7.82651	7.7951	7.7776	7.84618	7.81901	7.84018	7.80707	8.02229	7.84533	7.84012	7.80089	7.86192	7.86272	7.98703	7.85475	7.79489	7.82997	7.824	7.79012	7.81998	7.80623	7.88618	7.738	7.84924	7.78757	7.8446	7.78024	7.91956	7.88027	7.89855	7.86575	8.32227	7.99711	8.14023	8.43912	8.57205
10487
10491
10497
10500
10504
10520
10521
10523
10524	10.3266	9.85188	11.07	10.5148	11.0987	10.8511	9.39953	10.7365	10.1443	10.3405	10.3783	10.5368	10.1454	10.5501	9.77663	9.72027	10.7057	9.87113	9.75197	9.85864	10.4746	10.3199	9.95184	10.3108	10.7292	11.0961	11.1549	10.1235	10.0574	10.7836	10.7528	10.3723	10.6527	11.1391	10.1151	10.7863	10.9126	11.6987	11.0904	10.491	10.4921	10.5244	10.4645	8.71447	9.11239	9.42789	8.63519	8.64467
10528	8.25314	8.11397	8.23135	8.06181	8.25092	8.2297	7.95389	8.02679	8.14563	8.20614	8.18441	8.25184	7.95682	7.98426	8.30521	8.07895	8.1036	8.01754	8.07209	8.10151	8.12518	8.1903	8.21929	8.08242	8.10073	8.05323	8.39408	7.98209	8.07561	8.40797	8.27378	8.04844	8.42489	8.5689	8.05263	8.4435	8.59887	8.00888	8.01117	7.89334	7.91097	8.02027	8.11922	7.93782	7.95057	7.89178	7.92621	7.9679
10538
10541	8.22268	8.28399	8.07142	8.11622	8.15111	8.2207	8.24409	8.08083	8.35423	8.25251	8.64979	8.1608	8.22749	8.12641	8.16871	8.07661	7.99763	8.19536	8.04992	8.22399	8.18843	8.73876	8.42547	8.26259	8.0928	8.19708	7.94765	8.72682	8.18159	8.17839	8.16929	8.31892	8.0286	8.96608	8.34484	8.44516	8.22382	8.64098	8.26313	8.28838	8.18861	8.15611	8.20018	8.2946	8.22737	8.37769	8.09828	8.22934
10543	10.1317	10.5461	9.66653	10.1015	10.1583	10.1009	10.2184	10.0919	10.109	10.2579	10.4326	10.1618	10.601	10.6846	10.8283	10.6835	10.4213	10.6807	10.8581	9.89301	10.0793	10.3751	10.3153	9.9273	10.2014	9.68256	9.72692	10.3934	10.4602	9.68975	10.3249	10.3126	9.91418	10.5124	10.5318	10.2859	10.4602	10.0955	10.2726	10.2327	10.0927	9.78675	9.97804	9.82136	10.0274	10.0069	10.0255	9.85661
10544
10546	8.09179	8.22273	8.05795	7.99848	7.94649	8.0182	8.22809	8.01743	7.9259	7.97425	8.1523	8.02783	8.13134	8.08307	8.12599	8.17837	8.14641	8.12701	8.15959	8.06376	8.09704	8.02429	7.94511	8.03646	7.94786	7.96167	7.9693	8.19403	8.12006	7.94125	8.17948	8.17239	7.94781	7.95415	7.97758	8.0561	8.11948	8.14526	8.12106	8.18475	7.93887	8.03501	7.94486	8.29309	8.15881	8.24141	8.3973	8.2369
10551	8.38106	8.18559	8.31772	8.19824	8.20799	8.3335	8.40772	8.15684	9.03794	8.11048	8.09388	8.20442	8.84205	8.4052	8.54171	8.65691	8.64196	8.393	8.32707	8.47426	8.25145	8.12231	8.54525	8.92452	8.96835	8.51759	8.78619	8.01468	8.25015	9.43871	8.46026	8.40362	8.37064	8.0453	8.56336	8.46964	8.15316	8.16014	8.28089	8.14675	8.18121	8.67398	8.28581	8.80882	8.43901	8.66436	8.941	8.77788
10553
10561
10563	8.71013	8.56159	8.49945	8.3442	8.56736	8.68856	9.08426	8.4301	8.297	8.20209	8.30514	8.40847	8.44002	8.36906	8.27116	8.54118	8.55458	8.45051	8.32035	8.67904	8.65414	8.27042	8.36921	8.43332	8.48477	9.27138	8.64681	8.3712	8.3599	9.297	8.56316	8.16544	8.29197	8.43566	8.4303	8.49129	8.40459	8.82423	8.69252	8.61422	8.21413	8.89701	8.4672	10.1641	9.56309	9.85999	10.5239	10.1273
10575	8.93308	8.78964	9.44327	8.82334	8.81509	8.87028	8.79719	8.76667	8.7467	8.4281	8.7072	8.5435	8.70612	8.77967	8.41677	8.75309	9.00496	8.63846	8.60313	8.94471	8.98469	8.26037	8.84278	8.57878	8.73807	9.23462	9.13435	8.75944	8.66715	9.7872	8.66794	8.63072	8.54018	8.87492	8.56436	8.35478	8.42225	8.4278	8.56843	8.87082	8.86722	9.39305	8.77479	8.74268	8.71827	8.85446	8.85446	8.75983
10576
10577
10592	8.12796	8.94871	8.10581	8.77487	8.63497	8.20841	8.15845	8.10429	8.04427	8.17237	8.47703	8.92984	8.48642	8.18346	8.33504	8.14215	8.2626	8.2447	8.31571	7.98188	8.06596	8.15123	8.03485	8.10751	8.35282	7.95199	8.20439	8.16548	8.1525	8.72597	8.27258	8.28512	8.39409	8.24966	8.76293	8.01556	8.16366	8.31368	8.89908	8.06311	8.06906	7.93033	8.28435	8.2377	8.2068	8.17333	8.0721	8.22071
10593	10.8709	10.7732	11.2808	10.8993	10.4771	10.8314	10.9971	10.6967	10.9473	10.8744	10.9793	10.7107	10.7521	10.9232	10.7675	10.8857	11.0873	10.7173	10.6896	11.613	11.7886	11.01	11.1299	11.1562	11.1683	11.155	11.1707	11.1853	11.2177	11.3772	10.9995	11.4626	10.9485	10.6889	10.6008	11.0134	11.2276	10.7368	10.8199	11.5433	11.5968	11.3911	11.101	11.2065	10.8721	11.0013	11.1091	10.9582
10594
10600
10601	8.68836	8.76976	8.35362	8.19265	8.78882	8.38727	8.65495	8.82796	8.47487	8.57239	8.18151	8.30413	8.50746	8.50606	8.41734	8.38266	8.33573	8.34999	8.10781	8.72257	8.62095	8.58964	8.61582	8.90804	8.41461	8.7717	8.70853	9.16367	8.69707	8.7158	8.68128	8.15395	8.60573	8.0414	8.70259	8.85275	8.67799	8.68711	9.01173	8.83881	8.78401	8.68896	8.46675	8.53645	8.53824	8.43584	8.50135	8.39426
10603
10605	7.96306	7.94186	7.99153	7.99367	8.01768	7.97387	7.92582	7.98874	7.93421	8.02334	7.93402	7.96388	7.94958	7.91945	8.00006	7.9123	7.92774	7.99804	7.98787	7.92615	8.02101	8.09265	7.93255	7.9256	7.99445	8.05377	8.02662	7.94408	7.96039	7.96166	7.96238	8.04897	8.08705	8.08469	7.96053	7.9578	8.06543	7.95325	7.93583	7.90747	7.95879	7.92813	8.00299	7.85487	7.90076	7.86131	7.86822	7.94496
10608
10609	10.501	10.5475	10.6651	10.3489	10.4357	10.2642	10.3563	10.7426	10.0718	9.96852	9.92675	10.3922	11.1494	11.3577	10.4255	10.8409	10.7529	10.7369	10.8843	10.113	10.153	10.3295	10.322	10.11	10.3404	10.6933	10.4752	10.9635	10.28	10.5234	10.8172	10.9492	10.3691	10.4923	10.486	10.3412	10.7068	11.3292	10.9562	10.6674	10.6855	10.0758	10.1767	9.75463	10.8412	10.0331	9.71922	9.9745
10612
10630
10632
10634
10639	7.94773	7.89329	7.95995	8.06809	7.95113	7.92222	7.95303	7.91608	7.84493	8.03685	8.06812	8.11234	7.88953	7.91008	7.93884	7.91493	7.98692	7.9707	8.00095	7.90921	7.90151	7.91537	7.8279	7.9291	8.00647	8.01026	7.90982	7.90415	7.89056	7.90419	7.92186	7.87051	7.87536	7.93115	7.8491	7.86298	7.89647	7.83835	7.85185	7.84311	7.86622	7.9236	7.96306	7.94696	7.97425	7.9688	7.96244	7.9543
10646
10647
10653	8.06441	8.02503	8.098	8.13945	8.34301	8.09115	8.12971	8.08467	8.04207	8.23238	8.3141	8.09519	7.95236	8.01432	8.26218	8.13288	7.98468	8.13983	8.23141	8.0648	7.95288	8.19075	8.12744	8.09932	8.08818	8.15673	8.10181	8.05117	8.06717	8.20829	8.10995	8.23823	8.49288	8.11208	8.16144	8.2614	8.52364	8.16912	8.21249	8.1561	8.0836	8.07256	8.05367	8.07263	8.06933	8.04157	8.16962	8.09567
10669
10670
10671
10672	10.3269	10.8619	11.287	11.2145	12.3306	12.4522	11.3478	11.4624	10.8913	11.4852	11.0804	11.2316	10.0019	10.3317	11.089	10.625	10.2217	10.8628	11.2257	10.8219	10.5848	12.3315	11.4237	10.0878	10.2451	11.2769	11.7562	10.6503	10.6972	10.4696	11.1464	11.8622	11.5671	11.115	10.9855	10.6796	11.6919	11.0029	11.592	10.8322	10.7867	10.7611	11.2313	8.75856	9.00792	9.14165	8.91153	8.76172
10673
10674	7.82763	7.84081	7.88214	8.02206	8.11483	8.04465	8.00229	7.90095	7.92164	8.0875	7.99214	8.03266	7.81526	7.85143	7.95789	7.83565	7.73987	8.0656	8.10484	7.83583	7.83492	8.30401	7.80144	7.82233	7.84427	7.82397	7.82965	7.82535	7.84263	7.87757	7.83489	7.92818	7.8817	8.20182	8.06016	7.90548	8.00356	7.90902	7.83065	7.79445	7.78652	7.83576	7.97117	7.85445	7.85596	7.78331	7.85119	7.82447
10678
10681
10682	8.53561	8.52235	9.16106	8.83005	8.62795	8.56789	8.25511	8.59223	8.29099	8.4587	8.57059	8.52539	8.37927	8.52239	8.26601	8.49266	8.65883	8.35824	8.47763	8.58155	8.47898	8.53719	8.52159	8.51521	8.54931	8.80727	8.64698	8.83965	8.65939	8.43992	8.48308	8.38323	8.27415	8.28628	8.40008	8.25517	8.44435	8.50576	8.44005	8.42196	8.67628	8.34858	8.32555	8.20098	8.25187	8.30736	8.27901	8.24931
10685
10692
10706
10707
10709
10711
10717
10719
10722
10725
10730
10731	9.94395	9.45747	11.3442	10.0945	10.0265	9.47875	10.0623	10.0351	9.93537	9.05585	9.4076	9.28421	9.74113	9.01882	9.44221	9.66099	10.308	9.67909	9.74265	10.2612	9.94646	8.78962	9.68122	10.1752	9.93315	9.12319	9.70737	9.52161	9.63395	10.4439	9.65316	9.81487	9.48116	8.19557	9.27119	9.87882	9.63905	9.69539	9.15357	9.38085	9.32737	10.043	9.04053	10.6259	9.78128	10.18	10.5558	10.6487
10735
10736	8.18388	7.94487	8.14408	8.10269	8.16008	8.07509	8.01839	8.01863	8.03417	8.21076	8.18518	8.06958	8.15493	8.06109	8.00044	8.19257	8.20794	8.08029	8.00744	8.06497	8.13869	8.01958	8.20618	8.21174	8.17541	8.32494	8.34481	8.09056	8.02878	8.3493	8.05308	7.99259	8.26523	7.97803	8.00933	8.23982	8.08121	8.10713	8.25545	8.21913	8.11574	8.73778	8.2652	8.06231	8.15146	8.1004	8.06007	8.04469
10739
10743
10746	9.16525	9.08106	9.19933	9.40066	9.51263	9.27301	8.98554	9.08511	9.18883	9.07198	9.34199	9.12861	9.49257	9.47812	9.49981	9.49816	9.58395	9.48959	9.75422	9.29121	9.26811	9.19589	8.99107	9.00492	9.29347	9.21312	9.28082	8.99211	8.98327	9.79466	9.3508	9.37992	9.26635	9.76263	9.24604	9.22544	9.38853	9.20811	9.2476	9.29183	9.43307	9.35502	9.17433	9.02748	9.08466	9.05104	9.09765	9.13286
10747
10750
10753	8.7172	8.8348	8.85703	8.72971	8.74909	8.86005	9.13846	8.78963	8.77615	8.97358	8.76558	8.76168	8.86942	9.1719	9.22305	9.05374	9.00739	9.10912	9.12732	8.85693	8.70879	8.79718	8.92505	8.95372	8.88961	8.80641	8.87788	8.92759	9.00726	8.9001	8.96082	9.25201	9.46507	8.41185	8.96096	8.81131	8.76937	8.95009	8.86068	8.92538	8.79761	9.09424	8.85696	9.58822	9.30927	9.52838	9.60543	9.48486
10754	8.13497	8.22411	8.08909	8.15979	8.03096	8.09492	8.16617	8.07367	8.26291	8.25756	8.41535	8.20052	8.07667	8.13297	8.40385	8.43547	8.17543	8.40557	8.77819	8.08334	8.02031	8.53333	8.27679	8.06602	8.04682	8.09461	8.01486	8.57012	8.18508	8.03628	8.26455	8.67843	8.07335	7.99984	8.39783	8.22463	8.56159	8.26535	8.13295	8.41189	8.32567	8.07594	8.07005	8.15908	8.19588	8.16912	8.10001	8.12557
10762
10767
10768	9.86487	9.4504	10.6155	10.3324	10.8824	10.5488	9.6443	10.0052	9.86549	10.5811	10.1658	10.2114	8.73058	8.59311	9.50926	8.92645	8.87767	9.65418	9.58995	10.0978	10.112	10.4223	10.024	9.57555	9.59654	10.3173	10.4665	9.67302	9.6426	9.66314	9.22721	9.5269	9.71169	9.43674	9.73933	9.84049	10.1682	9.892	9.50675	9.65005	9.7766	9.27807	10.0079	8.54975	8.78347	8.76141	8.70361	8.71106
20008
20010	10.245	9.63048	10.9286	10.1522	10.1634	10.2361	11.0282	10.394	9.75161	9.61565	9.3058	9.13485	8.8427	9.8325	8.90907	9.4645	9.67177	9.52948	9.67037	10.2477	10.028	9.8994	10.0131	10.1216	10.2646	10.4622	9.70756	9.65324	9.62286	11.3778	10.5689	10.564	9.9923	9.86705	9.85959	10.2611	10.4645	9.67368	9.30955	10.6356	10.3928	10.321	10.1642	10.2602	10.0411	11.2718	12.0027	11.244
20014
20017
20019	7.89409	7.91514	7.9506	7.99902	8.50914	8.14091	7.9871	7.97197	7.92195	8.20247	8.10044	8.07852	7.84291	7.87413	8.22092	7.83914	7.88107	7.93422	8.02374	7.86842	7.84958	8.31333	7.92908	7.93746	7.91418	7.9321	7.92796	7.87225	7.85614	7.86223	7.8654	8.0494	8.04517	8.32224	8.11711	7.94567	8.16956	7.99763	7.93451	7.83747	7.83093	7.87618	8.21233	7.88584	7.85629	7.92709	7.88516	7.88891
20021	10.502	10.0741	10.9593	10.6835	10.1577	10.2641	10.2964	10.3322	10.4458	10.5171	10.1475	10.816	10.8332	10.3663	10.2863	10.3817	10.6992	10.5486	10.4367	10.3106	10.5006	10.2578	10.1865	10.4113	10.8065	10.7903	10.9573	10.3699	10.6048	10.6627	10.4461	10.0329	10.2135	9.86083	10.1253	9.94653	10.0519	10.1926	10.2637	10.661	10.873	10.3429	10.4932	10.4146	10.4984	10.4299	10.632	10.6522
20022	10.3684	9.50657	10.0722	10.3155	10.269	10.3752	9.76684	10.2164	10.3534	10.3786	10.2378	10.717	10.2285	9.72106	9.7669	9.57736	10.1946	9.82912	9.93854	10.205	10.1119	9.87304	9.94979	10.3899	10.7183	10.2758	10.7287	9.55947	9.73619	10.2964	9.78754	9.7612	10.129	10.7374	9.51925	10.315	9.96297	9.82826	9.72304	9.57127	9.91162	10.137	10.5295	9.80328	9.52262	9.77675	9.81977	10.0851
20025
20026	11.5595	10.8601	12.1385	10.7124	11.2335	10.299	10.2171	10.63	10.1668	10.1955	9.21986	10.0405	11.3029	11.3644	11.5025	11.7869	11.0493	11.5298	12.0625	12.2276	11.5587	7.73962	10.924	11.9081	11.7643	10.906	11.6242	11.6566	12.4103	9.68287	11.4952	10.6442	12.004	7.58332	9.6997	11.6278	11.9507	10.0607	10.4367	10.3417	10.1003	11.7258	11.4554	8.383	8.5516	8.61611	8.47839	8.52392
20037
20040	7.939	7.90953	7.97784	8.01703	8.13251	7.9637	7.95375	7.93348	8.17693	7.86897	7.98335	7.94196	7.90299	7.88834	7.83679	7.88236	7.88849	7.91479	7.86402	8.04622	7.93605	7.95109	8.15097	7.97543	7.91484	8.06676	7.94856	7.93318	7.88844	8.26267	7.89552	7.96744	7.88824	7.97554	7.8967	8.22142	8.02046	8.00587	7.93942	7.94851	8.06388	8.13937	7.91798	8.05402	8.03582	7.94555	8.03888	8.08358
20041	8.47119	8.30958	8.78678	8.61343	8.75706	8.62776	8.42462	8.54112	8.63585	8.59425	8.40471	8.3916	8.48944	8.43525	8.39144	8.49423	8.57328	8.51822	8.37325	8.53771	8.70457	8.35347	8.59323	8.40224	8.38693	8.75094	8.53309	8.4727	8.44524	8.52365	8.44506	8.33605	8.40053	8.42576	8.18956	8.34314	8.28804	8.37389	8.38501	8.36324	8.47484	8.69652	8.61408	8.82471	8.63507	8.60344	8.799	8.84551
20044
20047	8.04898	8.00678	8.01901	8.0202	8.04809	7.97194	8.02791	8.00406	7.94954	7.97123	8.05204	8.03115	8.05513	8.0124	7.99173	8.08273	8.06195	8.07708	8.04627	7.96991	7.9715	7.92241	7.93628	8.02835	8.02865	7.97036	8.05119	7.95436	7.97896	8.075	7.98502	7.99064	7.96553	8.02429	7.98158	8.00508	7.94471	7.92771	7.99038	7.9817	7.9877	8.09374	8.00973	8.1425	8.09656	8.07104	8.11701	8.0937
20048
20050
20053	8.13356	8.28455	8.39725	8.73442	9.29487	8.86083	8.32251	8.40518	8.39052	8.87278	8.95703	8.87109	8.0868	8.08417	9.03144	8.23173	8.16943	8.88162	9.21713	8.2033	8.08683	9.03817	8.36956	8.18351	8.09372	8.37911	8.18964	8.5929	8.3553	8.12616	8.17562	8.79931	8.60571	8.91724	8.82863	8.42388	8.90332	8.45383	8.32497	8.02215	8.02317	8.01531	8.36329	8.11301	8.19454	8.19126	8.13046	8.219
20056	9.04059	9.09896	8.68581	8.55028	8.80519	8.81863	8.97981	8.86596	8.81728	8.77703	8.46309	8.49792	8.87381	9.06457	8.83844	9.05566	8.93117	8.76903	8.66752	8.97652	8.87019	8.91656	8.84049	8.92531	8.82039	8.82172	8.60038	9.36189	9.30235	8.7859	9.11042	8.65088	8.72782	8.72078	9.03923	8.90631	9.01609	8.93402	8.87835	9.28521	9.23954	9.08249	8.77833	8.7625	8.93425	8.92954	8.818	8.90647
20059
20064
20066	7.98542	7.91009	8.00866	7.98881	8.05556	8.07045	8.04952	8.0056	7.91868	7.93544	7.95331	7.9424	7.93041	7.93775	7.85549	7.93903	7.94009	7.95484	7.92252	8.03098	7.97504	7.92153	7.93543	7.96156	7.97	8.01216	8.2093	8.08142	7.92908	8.17278	8.00125	8.15094	7.98485	7.98338	7.97281	7.9766	7.86587	8.15085	8.11886	8.17352	8.10672	8.05347	7.9211	8.18397	8.04429	8.11196	8.16454	8.16981
20068
20070
20072	13.9025	13.5723	14.1289	14.0086	13.9932	14.0443	13.8074	13.6405	13.5397	13.9258	13.9402	13.6727	13.4935	13.3334	13.3781	13.6129	13.4226	13.6599	13.4659	13.9489	13.7273	13.6324	13.7046	14.0769	13.7779	13.9014	13.7955	13.3746	13.7847	13.9444	13.6554	13.5919	13.7836	13.3227	13.638	14.0824	13.7055	13.7989	14.1659	13.791	13.7946	13.8262	13.8121	13.6835	13.4999	13.72	13.6719	13.6289
20075
20079
20088
20091
20092
20093
20095	8.12959	7.95853	8.21247	8.338	8.34979	8.18503	8.87576	8.02668	8.1184	7.94938	8.09838	8.14398	8.01382	7.99831	8.24243	8.00851	8.00424	8.08446	8.12354	8.02068	7.89656	8.09756	7.96019	8.18388	7.94124	8.20894	8.11615	8.11006	7.93065	8.08859	7.91178	7.93239	7.9769	8.27552	7.87688	7.96262	7.86444	8.49449	7.97186	8.26429	8.08295	8.01273	8.05166	9.10115	8.23426	8.47788	8.60886	9.52838
20097
20100	8.1862	8.18071	8.12442	8.20101	8.0405	8.05547	8.1235	8.09177	8.15573	8.15133	8.35019	8.15648	8.1047	8.05983	8.14484	8.13455	8.16168	8.11064	8.16623	8.24283	8.38568	8.1622	8.20262	8.17565	8.28931	8.16101	8.0138	8.41189	8.21547	8.62246	8.24293	8.24313	8.32562	8.07281	7.97075	8.09003	8.19288	8.21922	8.28133	8.10708	8.20298	8.31101	8.21397	8.18216	8.07121	8.10189	8.06106	8.05716
20102
20110	9.59969	9.47188	8.42793	8.42164	8.23011	8.76541	9.02784	8.85341	9.16028	8.60667	9.52017	9.00567	8.84829	9.45222	8.55235	8.56535	8.81826	8.57513	8.20753	8.94924	9.50078	8.8848	9.28323	8.82802	8.86772	8.50791	9.4849	9.46614	9.31781	9.41066	9.66559	8.62581	8.77925	7.89631	8.91917	8.5971	8.11102	9.07417	9.33401	8.98046	8.68959	8.64927	8.8435	9.51343	9.56842	9.50405	9.42338	9.33514
20113
20114
20121
20128
20131
20132
20136	11.4347	11.0333	10.6799	11.0701	11.3316	11.8729	10.8606	10.9001	10.7217	11.8612	11.9247	11.7884	11.4784	11.1637	11.0941	10.7752	11.2829	11.2438	10.9253	12.3183	12.2248	11.4735	10.2665	12.2103	12.3963	10.9643	12.1535	10.7601	11.2463	11.8042	11.0509	11.4481	11.2691	11.0309	10.8488	11.3383	11.2658	11.1105	11.2567	10.8867	10.9157	11.8272	11.9746	11.6556	11.6335	11.3749	11.3819	11.6142
20138	9.44073	10.2936	9.30643	10.0648	9.69141	9.7927	9.42375	9.61575	9.89864	9.52049	9.88421	9.86173	9.86305	9.82397	10.0416	9.787	9.8769	10.1476	10.0655	9.51908	9.63169	10.0386	9.78579	9.44049	9.63162	10.2118	9.41992	9.79794	9.78475	9.1428	9.59976	9.96945	9.56427	8.98572	10.2489	9.6881	9.7926	9.45091	9.82633	9.7021	10.1187	9.49677	9.77705	9.5143	9.11642	9.33054	9.52535	9.53653
20139
20142
20148
20152
20154	8.07049	8.08104	8.0627	8.01299	7.96078	8.05639	8.11424	8.11789	7.91696	8.05618	8.16619	8.04729	8.08874	8.31737	8.32577	8.48826	8.24753	8.21381	8.56616	8.06966	8.0069	8.06296	8.0045	8.05924	8.1233	8.05156	7.96256	8.27805	8.27485	8.17988	8.38761	8.20683	8.23797	8.08107	8.09267	8.09694	8.20332	8.21802	8.21914	8.38443	8.04665	8.20034	7.99816	8.07209	8.14372	8.02153	8.2552	8.0495
20161
20168
20170
20176	9.58382	10.2832	10.0535	10.2416	10.3833	10.1044	9.46393	11.1472	10.9897	9.82531	9.31407	10.21	10.5707	10.3483	10.8643	10.531	10.4498	10.486	10.736	9.95228	10.1523	9.92081	11.1056	9.89771	10.1886	9.9772	10.4971	9.98961	10.7556	8.13893	10.4779	10.7014	10.4233	9.06728	10.5966	9.83424	10.5789	8.31406	9.52787	10.3411	10.7221	9.34997	9.6606	8.4222	8.56326	8.61777	8.49751	8.55675
20181	9.2153	9.5476	10.0512	11.6455	11.4789	11.1683	10.0764	10.1048	9.64345	11.0752	11.3054	11.4096	8.80731	8.52838	10.7491	8.79939	8.77627	10.868	10.9041	9.15124	9.21493	10.8022	9.6811	9.52177	9.67038	9.48774	9.51534	9.31675	9.28408	9.40965	9.02272	9.92296	10.3336	10.9859	10.6204	9.84051	10.7178	10.0516	9.58218	8.67196	8.9147	8.1206	10.8073	8.54278	8.61102	8.63758	8.57089	8.71339
20189
20192	7.96635	7.97713	8.01185	8.03053	8.00153	7.97578	7.97751	7.98273	7.916	7.95868	8.02889	8.01518	8.02377	8.01055	7.93884	8.04016	8.02864	8.03749	8.04174	7.96266	7.99039	7.92436	7.90435	8.00559	7.96389	7.95814	7.97756	7.94362	7.9516	7.99594	7.95567	7.97841	7.95295	8.04824	7.92422	7.97528	7.95995	7.91024	7.94573	7.97813	7.94822	8.02101	8.03614	8.05185	8.02778	8.00808	8.10395	8.02851
20193
20195
20196	8.29392	8.43346	8.56703	8.76599	9.22658	9.12026	8.71441	8.80671	8.90209	8.88667	8.68348	8.75823	8.58505	8.47363	8.95829	8.27695	8.4188	8.60672	8.59221	8.32949	8.59465	9.12078	8.92321	8.4865	8.7432	8.54059	8.65779	8.36594	8.46984	8.3641	8.39503	8.24419	8.47558	8.86467	8.63893	8.70617	8.91383	8.77814	8.72362	8.20614	8.25775	8.0963	8.75037	8.13513	8.34584	8.20823	8.17517	8.30816
20201
20202	8.83339	8.32961	9.29919	8.84347	8.57105	8.56113	8.1135	8.52488	8.38614	8.44179	8.31147	8.56669	8.62576	8.65392	8.17061	8.32833	9.05191	8.32629	8.13125	8.72287	8.94857	8.27184	8.33999	8.59388	8.97129	8.91275	8.7613	8.21511	8.40834	8.72657	8.45985	8.17676	8.21387	8.2755	8.18195	8.35805	8.30985	8.41058	8.39222	8.57032	8.71021	9.28159	8.95448	8.08945	8.18355	8.1744	8.13342	8.17589
20204	7.89467	8.08182	7.947	7.93147	7.90422	7.90951	7.92924	7.90659	7.85245	7.91134	7.90479	7.95263	8.06111	7.98967	8.14211	8.18813	8.11906	8.07984	8.27142	7.8849	7.87643	7.87621	7.91298	7.91286	7.93754	7.85499	7.89754	7.88592	8.01224	7.89174	7.99749	7.91299	7.87435	7.93553	7.99014	7.87199	8.00341	7.87585	7.9454	7.84417	7.90099	7.89926	7.90342	7.93381	7.90653	7.89992	7.94313	7.91507
20209
20215
20220	10.0568	11.5634	8.89561	11.2246	9.41502	11.3479	10.273	11.3266	10.7363	11.4055	11.8133	11.1844	10.2515	10.5315	10.4501	9.80896	9.95648	10.6417	10.3807	10.2099	11.1431	11.4066	11.6604	9.64396	10.43	10.2762	9.42195	11.9467	10.9173	8.77475	11.0966	10.7309	10.4719	10.0751	11.2194	9.73009	11.2748	10.2048	11.6684	9.09168	11.0269	8.85562	10.6751	9.19742	9.09178	9.70536	9.09791	9.38787
20221
20224	7.89113	7.89466	7.9216	7.94663	7.90448	7.93146	7.95443	7.9162	7.86561	7.9102	7.93346	7.97716	8.01493	8.03324	8.00759	8.06139	8.06977	8.02164	8.04074	7.91963	7.89538	7.86313	7.85586	7.97816	8.04583	7.85542	7.88689	8.08274	8.01787	8.18216	8.02682	7.98952	7.86275	7.94774	7.84739	7.88122	7.84539	8.38954	8.12685	7.97558	7.98184	7.92137	7.88235	7.96355	7.93265	7.95378	7.98363	7.92239
20228
20240	7.86003	7.92617	7.88508	7.85752	7.85642	7.84448	7.8581	7.83306	7.88028	7.84934	7.79016	7.86296	7.861	7.8519	7.74676	7.8774	7.83428	7.85796	7.86275	7.86966	7.84041	7.87942	7.87476	7.89649	7.87706	7.81815	7.86498	8.05557	7.82554	7.83543	7.83346	7.86921	7.812	7.90955	7.98209	7.86645	7.83586	7.86852	7.92673	7.86866	7.87512	7.86916	7.83416	7.83401	7.8362	7.80177	7.82656	7.84743
20241
20242	7.90715	7.83187	7.97476	8.01302	8.1819	8.14276	7.92697	7.93342	8.00841	8.34667	8.23702	8.1096	7.86969	7.8487	7.99758	7.83369	7.85036	7.94907	7.95578	7.92626	7.94898	8.0224	7.86826	7.93731	7.98647	8.0076	8.0527	7.86402	7.85972	7.956	7.85472	7.88237	8.02175	7.96793	7.83558	7.84606	7.91819	7.85961	7.82724	7.82782	7.8755	7.85112	8.08763	7.84644	7.84247	7.89909	7.86007	7.87209
20243
20246	7.84414	7.82829	7.8511	7.83972	7.83886	7.82247	7.82738	7.83759	7.82754	7.83511	7.84897	7.84699	7.87812	7.8613	7.76854	7.84804	7.88723	7.8011	7.85422	7.83428	7.81454	7.82597	7.79445	7.82324	7.85664	7.8846	7.88135	7.82827	7.82902	7.92551	7.87682	7.84779	7.81581	7.88516	7.79483	7.80678	7.77083	8.62438	7.87317	7.81126	7.79713	7.84808	7.85221	7.8234	7.87917	7.85599	7.85985	7.84994
20255
20259
20270
20273	7.95213	7.96596	8.03154	7.93117	7.91206	7.86546	7.87959	7.90322	7.84221	7.89302	7.95177	7.90272	7.97331	7.97815	7.91895	7.94093	7.9417	7.93484	7.89775	8.03827	8.07759	7.88896	7.90721	7.89112	7.90094	7.91012	7.92366	7.95687	7.97563	7.89958	7.89646	8.10721	7.96011	7.96041	8.03681	7.98637	8.06104	7.94694	7.80774	7.8861	7.89455	7.92418	7.89345	7.98801	7.93728	7.95113	8.0162	7.99026
20274	10.8575	10.8906	11.2482	11.3232	11.7683	11.7132	11.8584	11.3669	11.3783	11.3318	10.5455	11.1344	11.1602	11.3279	11.4223	11.3088	11.2967	11.5855	11.5888	10.7651	10.8098	11.3976	11.3876	10.891	10.9068	11.2521	11.0577	11.2663	11.2205	11.1032	11.4071	11.4831	11.3684	11.6245	11.3565	11.3325	11.4431	11.501	11.0991	11.4605	11.4218	10.8197	11.2375	11.1443	11.1885	11.2366	11.5508	11.598
20278
20279	8.4422	8.18546	8.59768	8.64803	8.55565	8.2942	8.16931	8.40179	8.18604	8.38265	8.20332	8.35143	9.00388	8.90781	8.70251	8.95846	9.13428	8.75366	8.99363	8.52841	8.65757	8.13601	8.13284	8.29786	8.4891	8.5169	8.44728	8.32007	8.50183	8.73421	8.6404	8.55304	8.25058	8.43082	8.20375	8.27133	8.33208	8.28015	8.52522	8.37175	8.5878	8.39753	8.38491	8.21194	8.18179	8.21023	8.26344	8.29784
20280
20286	11.1386	11.5186	10.8827	11.1476	10.5986	10.7065	11.7262	10.9035	10.9779	10.8621	11.3683	11.0508	11.2247	10.6859	10.7646	10.6413	10.9196	10.6414	10.7568	11.0598	11.0969	10.8089	11.1404	11.2131	10.8861	10.2699	10.1108	10.8213	10.8261	10.8394	10.9384	10.4415	10.538	10.9929	11.043	10.5986	10.2111	11.2267	10.3956	11.2749	10.8886	11.0147	10.9267	12.0116	12.3525	12.0009	11.991	12.0608
20288	9.01039	8.96398	8.51021	8.74837	9.69468	9.17238	8.80767	8.908	9.65231	9.29516	8.64954	8.94093	8.8501	8.97409	9.00581	8.43273	8.58821	8.83831	8.54544	8.6931	8.71754	9.08475	9.34661	9.46614	9.89666	8.54942	9.23421	8.86028	9.18476	9.12231	8.62664	8.35987	8.81787	9.76345	9.05195	9.03751	8.86996	9.06156	8.92839	8.52967	8.80945	8.51041	9.40252	8.52627	8.45291	8.48487	8.51302	8.59321
20291
20292
20296
20300
20307
20309
20315
20324
20326
20328	8.607	8.67285	8.27854	8.31466	8.27998	8.51421	8.55127	8.19039	8.66967	8.53572	8.55907	8.43839	8.39651	8.28053	8.39913	8.31645	8.1939	8.55186	8.37037	8.20489	8.2862	8.90826	8.78055	8.40428	8.44217	8.37416	8.05994	8.72325	8.40068	8.54779	8.43069	8.57714	8.13252	8.89645	8.83281	8.45853	8.46022	8.71379	8.29688	8.78241	8.2979	8.09043	8.28622	8.56842	8.8671	8.72493	8.43552	8.68189
20332	8.80656	8.64383	8.73721	8.64872	8.77275	9.17624	8.48992	8.87752	9.12708	8.58624	8.34654	8.56944	9.61672	10.0702	9.67772	9.85089	9.92365	9.46734	9.51467	8.36411	8.30668	8.65438	9.08587	8.71261	8.86615	8.68518	8.40911	8.94284	8.85103	8.35001	9.24261	9.22483	8.99403	8.62129	8.72437	9.04145	9.33661	8.6687	8.86913	8.70621	8.8703	8.70672	8.68067	8.4262	8.58714	8.58066	8.56762	8.37199
20333	7.91165	7.88048	7.88083	7.86652	7.90729	7.89213	7.86622	7.87651	7.85007	7.8607	7.84611	7.88478	7.88806	7.88618	7.85303	7.85793	7.92154	7.902	7.88509	7.85091	7.8735	7.87924	7.85457	7.85773	7.88491	7.84798	7.87833	7.81326	7.86211	7.8595	7.88821	7.86775	7.86052	7.92289	7.86062	7.84546	7.82393	8.0843	7.86092	7.86597	7.88623	7.88575	7.87154	7.90484	7.86775	7.87195	7.87305	7.87464
20338
20343	7.84673	7.83469	7.89085	7.93643	7.87802	7.88919	7.95976	7.88296	7.80049	7.86641	7.83251	7.90289	7.97218	8.1186	8.13178	8.13367	8.18746	8.07776	8.2685	7.83701	7.88469	7.81293	7.77995	7.84675	7.89833	7.78913	7.85864	7.78929	7.87612	7.81923	8.04557	7.84888	7.88669	7.88478	7.90941	7.82931	8.00069	7.85227	7.91441	7.86833	7.83849	7.85677	7.92944	7.9381	7.94792	7.9202	7.97799	7.96177
20347
20348	7.97914	7.99538	8.04089	8.31131	8.35485	8.12138	8.06047	8.14275	8.06492	8.06914	8.40061	8.14559	8.05039	8.01452	8.18941	8.09117	8.01641	8.11945	8.1617	8.03573	8.07417	8.05624	8.03627	8.00664	7.95258	8.06452	8.07405	8.04515	7.98324	8.08551	8.08609	8.14447	8.21837	8.17112	8.18575	8.13347	8.33976	8.00732	8.0164	7.98923	8.02368	7.98507	7.99757	8.10372	7.9945	8.00799	8.03637	8.04797
20349	10.2683	9.96659	11.3328	10.9238	11.6519	11.1323	10.2742	10.4455	10.1554	10.6737	10.3858	10.8464	10.4034	10.3774	10.2761	10.6553	10.5234	10.6537	10.6861	10.2001	10.4874	10.1818	10.1682	10.277	10.4157	10.7034	10.6122	10.1316	10.2597	10.9811	10.1827	10.2797	10.3628	10.1871	9.75762	10.192	10.2123	9.6371	9.79794	9.94838	9.98734	10.6937	11.1143	10.1536	9.8928	10.3398	10.0374	10.1392
20358
20360	8.18529	8.15591	8.19817	8.18424	8.10519	8.12688	8.32147	8.18001	8.07452	8.04474	8.20936	8.08393	8.25005	8.35062	8.31021	8.7344	8.42762	8.29714	8.36435	8.2946	8.15523	8.03308	8.13797	8.35532	8.28598	8.07988	8.18898	8.18203	8.21763	8.56221	8.26849	8.29795	8.40941	8.07825	8.23139	8.24523	8.3519	8.08374	8.11392	8.16378	8.03728	8.30669	8.05884	8.38586	8.24235	8.35391	8.39739	8.29116
20364	11.3394	10.7474	12.0595	11.618	11.0419	11.2724	11.8261	10.8199	12.0995	11.6317	10.6174	11.4325	11.4995	10.9536	11.0952	11.0242	11.3015	11.3272	10.9901	11.4707	11.189	11.1063	11.6732	11.2907	11.5399	11.5205	11.7142	11.1856	11.8432	10.9182	11.2966	11.0226	11.3331	10.7863	11.1666	11.305	11.3049	11.345	11.0691	11.4769	11.4766	11.3902	11.4093	12.4312	12.1306	12.3619	12.3237	12.4637
20367
20368
20369
20370
20372	8.48215	8.63386	8.28932	8.34629	8.09662	8.396	8.57707	8.47948	8.25692	8.16574	8.8575	8.54887	8.20374	8.21882	8.22083	8.43922	8.4167	8.25523	8.30072	8.32044	8.63222	8.40182	8.76406	8.2225	8.16789	8.30791	8.0465	9.30509	8.6024	8.70995	8.55984	8.80648	8.15623	8.20766	8.73248	8.24514	8.61811	9.07451	8.88266	8.60896	8.72861	8.50222	8.28127	8.52527	8.48643	8.47702	8.59188	8.50092
20373	10.7217	9.20981	10.4447	9.88464	9.89512	9.9982	8.59647	9.89785	9.87702	10.5214	9.50107	9.964	9.91253	10.1709	9.11379	9.02899	10.0783	9.27716	8.80142	9.87385	10.1381	9.78893	9.95621	9.71707	10.1825	10.7781	11.137	9.64888	9.91044	10.7255	10.257	9.17902	9.99412	8.79383	9.22629	9.48967	9.45754	9.95081	10.0564	9.58977	9.91959	10.8143	10.4863	8.51523	8.77957	9.0145	8.46051	8.50225
20376
20377	8.27576	8.20047	8.15889	9.03275	8.07229	8.64348	8.05601	8.14141	8.6032	8.53893	7.80674	8.78179	8.3996	8.29013	7.92578	8.32023	8.77576	8.24266	8.11416	8.73227	8.55683	8.56683	8.33005	9.0737	9.40368	9.03014	9.86811	8.96069	8.35786	7.7971	8.51191	8.06113	9.76969	7.91297	7.95442	8.91339	8.53027	7.90652	8.05822	8.54141	8.82927	8.9167	9.18548	8.09566	8.25987	8.1785	8.19987	8.20146
20382
20386
20390
20397	8.83432	8.4213	8.39215	8.73528	8.77652	8.86239	8.33217	8.51468	9.27005	9.03654	8.78699	9.03962	8.94801	8.36457	8.47773	8.52349	8.85778	8.46285	8.09597	9.85164	9.85785	8.53272	8.77128	8.95954	9.26782	8.68661	9.43698	8.43111	9.03788	9.15637	8.64201	8.39353	8.54187	7.8803	8.44516	8.22464	7.98469	8.42769	8.63003	8.49242	8.68967	8.8631	8.91138	8.88734	8.49732	8.43461	8.58963	8.70556
20398
20403
20408	8.32011	8.17992	8.33504	8.16468	8.23965	8.33124	8.48501	8.12629	8.76528	8.71723	8.58181	8.33959	8.22822	8.30081	8.52067	8.33095	8.37546	8.30985	8.4591	8.38562	8.40589	8.52731	8.29457	8.51843	8.4503	8.55383	8.19344	8.34617	8.40686	8.90641	8.31933	8.1431	8.32412	8.06923	8.06644	8.5073	8.29017	8.4841	8.33101	8.39324	8.23827	8.09553	8.07653	8.34704	8.41497	8.37125	8.41441	8.3947
20414
20427	11.9309	11.9742	11.6093	11.8288	11.747	12.1696	11.5902	12.2158	12.0243	12.327	11.8109	12.0483	12.0886	12.1236	12.218	11.4745	11.6759	12.2002	11.7802	11.6185	11.8234	12.1207	11.946	12.0402	12.4298	11.6244	12.0037	11.318	11.6023	11.7942	11.9147	11.559	11.9883	12.0255	11.9184	12.0907	11.8945	11.9846	12.0182	11.7427	12.0378	11.5769	12.3661	11.0211	10.6157	10.9599	10.984	11.245
20431	7.90722	7.90475	7.99331	7.96853	7.92506	7.9343	8.01771	7.97484	7.9334	7.88947	7.86114	7.91406	9.109	9.08102	8.39012	8.04096	8.31318	8.17209	7.96324	7.88291	7.89857	7.83172	7.83015	7.89024	7.97892	7.86308	7.89559	7.88061	8.07914	7.86379	8.10232	7.86731	8.01589	7.96395	7.99825	7.88171	7.78706	7.85812	8.42257	7.84195	7.81874	7.90045	8.27241	8.10159	8.01803	8.06684	8.02376	8.03294
20433
20437
20438
20440
20441
20445	8.54296	8.16258	8.80048	8.64132	8.64493	8.62877	8.56616	8.70392	8.4063	8.50715	8.47226	8.53009	8.09089	8.10514	8.10063	8.06498	8.15734	8.19525	8.18899	8.22192	8.33248	8.32203	8.31675	8.25829	8.51492	8.87869	8.61354	8.13197	8.11153	8.26409	8.22446	8.33714	8.38956	8.77406	8.57114	8.13845	8.28163	8.38928	8.37159	8.29937	8.36922	8.33114	8.47809	8.36428	8.26641	8.3408	8.31673	8.39768
20446	8.65454	8.45846	8.59455	8.51903	8.51602	8.81108	8.47675	8.60619	8.68401	8.33493	9.60475	8.68684	8.52514	8.99358	8.67794	9.31364	9.1111	8.78928	9.10951	8.44513	8.57571	8.91132	8.97546	8.45113	8.37015	8.92735	8.30908	9.3013	8.5333	8.69045	8.90729	9.54743	8.74997	8.77396	8.59367	8.53719	8.64737	9.22049	8.97389	8.73452	8.71199	8.63351	8.22806	8.39779	8.40549	8.51453	8.36107	8.39434
20450	9.90275	9.80981	9.32175	9.20013	10.1018	10.0495	9.63333	10.1781	9.33702	9.76835	9.18778	9.30072	8.80792	9.32527	9.08209	9.69079	9.18817	9.23769	9.54808	9.90869	9.20344	10.3496	9.82203	10.0627	9.49084	10.1729	9.8932	10.1129	9.95071	9.96133	9.89384	10.1973	10.0936	10.1052	10.1456	10.1732	10.6729	9.7115	10.231	9.93518	9.65316	10.2276	9.63693	9.01826	9.19545	9.10713	9.61311	9.00766
20451
20452	9.33241	9.07347	9.38822	9.16815	9.70687	9.26203	8.90319	9.25074	8.9266	9.24556	9.35932	9.22544	9.1842	9.53109	9.42958	9.64053	9.30637	9.32674	9.56803	9.20346	9.35336	9.03236	9.25028	9.14292	9.53105	9.44074	9.41789	9.28211	9.29723	10.0889	9.61613	9.5294	9.32393	9.83089	9.13537	9.10734	9.42833	9.64328	9.83368	9.2883	9.71101	9.06225	9.0073	8.90388	9.15283	9.09254	9.21168	9.16295
20458
20465	7.98908	8.18394	8.14673	9.26897	8.49504	8.40854	7.99921	8.55153	8.00658	8.58051	7.69879	8.74226	8.15947	8.21799	8.31801	8.42022	8.78447	8.21964	8.01075	10.2364	8.85148	8.24153	8.18429	8.28331	8.17844	8.87649	9.24401	8.80133	10.978	11.3096	10.3361	8.84451	11.1599	7.88886	8.66673	8.08931	9.21246	12.093	11.008	8.58878	8.84151	8.05334	8.74886	8.3336	8.20791	8.15282	8.30087	8.66733
20468
20470
20471
20474
20475	9.53342	10.0648	9.14943	9.61774	10.0439	9.74428	9.77889	9.84834	9.82858	10.1142	9.8159	9.80714	10.104	10.4384	10.2326	10.0227	9.96879	10.0923	10.2652	9.33731	9.50835	10.2084	9.94014	9.71687	9.86386	9.59027	9.47069	9.81697	9.73711	9.44438	10.0986	9.63571	9.90366	10.3277	10.3234	9.94701	9.97348	10.1733	10.2025	9.84811	9.8508	9.62872	9.94221	9.73866	9.97031	9.81514	9.75798	9.74076
20477
20482	7.94043	7.8919	7.84391	7.94419	7.93592	7.90869	7.87095	7.85609	7.94952	7.93083	7.83762	7.89424	7.88661	7.90356	7.83788	7.91689	7.92723	7.87942	7.93109	7.8847	7.8782	7.87747	7.96832	7.91204	7.89796	7.90988	7.90162	7.98048	7.8882	7.96883	7.87682	8.01948	7.85415	8.2012	7.86168	7.92177	7.83856	7.85958	7.85503	7.98373	7.88753	7.87488	7.86184	7.84394	7.83636	7.86539	7.89092	7.89145
20484
20487
20491
20494
20497
20520
20521
20523
20524
20537
20538
20541
20543
20546
20553	8.19954	8.32996	8.27511	8.37994	8.16286	8.3784	8.32918	8.11219	8.12043	8.30026	8.45772	8.48161	8.58055	9.08015	9.04718	9.21116	9.27168	8.81486	9.29289	8.17478	8.12827	8.22601	8.1595	8.26349	8.66303	8.03348	8.03872	8.39811	8.54324	8.0973	8.48492	8.40377	8.51866	8.52144	8.26441	8.20632	8.52022	8.38469	8.5907	8.4192	8.09265	8.19952	8.34172	8.54696	8.56356	8.56492	8.54581	8.44943
20554
20561
20564	7.91851	7.88616	7.956	7.92843	7.9675	7.92657	7.90956	7.92353	7.88588	7.86255	7.87829	7.89468	7.94992	7.93281	7.8813	7.95131	8.02452	7.94201	7.94079	7.9126	7.8706	7.86221	7.87252	7.95613	8.0365	7.86941	7.96364	7.84213	7.86676	8.16602	7.98579	7.96637	7.89423	7.92858	7.86302	7.85888	7.88466	7.88857	7.87176	7.92841	7.87485	7.92539	7.8851	8.14137	7.93466	7.98744	7.96723	8.02516
20575	8.3737	8.3522	8.84009	9.693	9.28871	9.26973	8.81404	8.81359	8.69217	9.13747	9.49962	9.53012	8.79314	8.51352	10.0161	8.67451	8.79112	8.96404	9.53865	9.10023	8.95338	8.85594	8.52095	8.67343	8.794	8.82794	9.07684	8.7236	8.75004	8.83681	8.75169	9.45206	9.51748	8.63135	9.48612	8.64663	9.322	8.9079	8.70728	8.50273	8.5809	8.28794	8.85616	8.49384	8.46236	8.66134	8.46128	8.67073
20576
20577
20593	8.97238	10.2614	9.39217	8.65001	8.64924	8.82803	10.1641	9.1576	9.03734	8.66276	8.84692	8.77969	8.89132	9.0079	9.22188	9.76109	8.83198	8.87451	8.95926	9.62174	8.57147	9.71523	9.28804	9.6747	8.79366	9.16989	8.54346	9.5805	9.66806	9.20814	9.91277	10.5374	9.55212	9.32761	10.0841	9.94168	10.1986	9.60627	10.5116	10.1952	9.19526	10.155	8.7201	10.1718	10.8889	10.0699	11.3122	9.99811
20594
20600	8.86321	7.82399	8.34337	7.86347	7.84987	7.88608	10.2907	7.82009	8.2334	7.75927	7.76025	7.83204	7.84302	7.82263	7.67904	7.91863	7.88244	7.9041	7.78362	8.4177	7.704	8.26139	7.71974	8.65261	7.80303	7.7438	7.8181	7.73715	7.86249	7.90612	7.76122	8.01044	7.68033	7.76056	7.67319	8.54367	7.67886	8.42914	7.74788	9.01701	7.71949	8.74919	7.75423	11.7355	11.5232	11.7312	11.8323	11.98
20601	8.86968	8.59428	8.93876	9.33732	9.77342	9.08114	8.88039	9.00178	9.19594	9.24986	9.29252	9.08371	8.33812	8.32723	8.84474	8.5946	8.63031	8.91436	9.01499	8.53622	8.69994	9.11152	9.28894	8.49906	8.68055	8.60616	9.02952	8.88209	8.84894	8.57741	8.50943	9.21819	9.09188	9.32499	8.97421	8.74692	8.9976	8.69927	8.38423	8.80551	9.09601	8.22902	8.84111	8.38368	8.44144	8.55875	8.48401	8.6094
20603
20605	8.26924	8.159	8.35191	8.22787	8.34525	8.71369	8.20986	8.38761	8.5136	8.47084	8.45117	8.39465	8.42469	8.46917	8.06629	8.18163	8.41572	8.30724	8.11394	8.56305	8.49378	8.19413	8.34336	8.4343	8.72846	8.87987	9.11522	8.21914	8.20125	8.69912	8.25077	8.05901	8.27582	8.19945	8.12588	8.32533	8.10827	8.24847	8.16996	8.31889	8.46175	8.4872	8.56932	8.58777	8.41656	8.49001	8.29693	8.63992
20609	7.9775	7.87979	7.96229	7.90276	7.86643	7.90533	8.28888	7.87805	7.97346	7.93506	8.08878	7.93196	7.83748	7.85299	7.80585	7.86738	7.86972	7.849	7.82709	7.92501	7.81594	8.04209	7.81935	7.89703	7.97007	7.91818	7.90733	7.82373	7.837	7.84546	7.85668	7.93034	7.8006	8.03579	7.87548	7.90508	7.87129	8.03254	7.88184	8.10181	7.84388	7.86757	7.85026	8.52698	8.08444	8.09799	8.22587	8.46684
20612	8.22746	7.91541	8.36107	8.08078	8.2149	8.44736	9.21258	8.27555	9.03452	7.95375	7.86783	8.11613	7.88294	7.91273	7.69493	7.95822	7.89373	7.94198	7.80151	8.15244	7.9662	7.90171	8.24495	8.48206	7.99761	8.12066	8.20334	8.173	8.10272	8.59419	7.86739	8.15306	7.87231	8.73778	8.03465	8.34248	7.92124	8.42735	8.11965	8.71755	8.38377	8.55108	8.05235	9.47757	9.04731	9.36933	9.29473	9.20381
20615	8.7942	8.84085	8.70276	8.8745	9.04467	8.80241	8.60716	8.67686	8.97506	8.7113	8.72226	8.87157	8.73443	8.63022	8.6616	8.83809	8.83013	8.81252	8.90003	8.79521	9.00498	8.76251	8.85099	8.69225	8.66903	9.00183	8.87212	8.79418	8.83868	8.666	8.7897	8.77238	8.63314	8.98175	8.83846	8.62475	8.6719	8.84259	8.83707	8.79234	8.88031	8.78555	8.77371	8.66082	8.63668	8.5633	8.57942	8.67105
20619
20630
20634	10.8148	10.4003	11.3338	11.2777	11.8694	11.7992	10.9209	11.6803	10.9956	11.0924	10.9335	11.0876	10.6559	10.7842	10.6699	10.2647	10.9839	10.6413	10.8141	10.8125	10.8205	10.9506	10.7315	10.9223	11.2665	11.9362	11.9912	10.6177	10.8085	12.0938	11.127	11.188	11.1473	11.3689	10.8269	11.1791	11.085	11.578	11.1334	11.0013	11.0239	10.6078	11.1152	10.3022	10.268	10.2626	10.5042	10.5594
20639
20646
20647	9.96481	10.0722	9.7422	9.16455	10.2093	9.94013	9.60932	10.3339	9.71714	9.85108	9.6923	9.71716	8.891	9.28719	9.1774	9.54247	9.49583	9.48321	9.74992	9.81573	9.76195	10.3278	9.98351	10.0388	9.38933	10.3002	9.54312	10.0649	9.86635	10.565	10.1524	10.6198	10.5428	10.1071	10.6583	10.1775	10.665	9.95877	10.3477	10.3182	9.84238	10.8314	9.89483	8.89408	10.7314	9.42065	9.0985	9.01639
20653
20669
20670	11.6985	11.7184	12.3441	11.7634	12.0186	11.6833	11.8344	12.0713	12.366	11.6532	11.0376	11.2926	12.256	12.2525	12.0095	12.3726	12.3387	11.9848	11.9174	11.6284	11.7892	11.8037	12.3859	11.6521	11.5053	12.3016	11.7351	12.6487	12.346	11.1556	11.7509	11.9168	12.2489	11.7992	11.6793	11.8088	11.8337	12.2303	11.9555	12.0874	12.4445	12.063	11.9506	11.7817	11.9294	11.9297	11.9538	11.2906
20671
20673
20674	10.3406	9.95972	10.2899	9.69814	10.3422	10.8721	9.34052	10.681	9.76203	10.2788	10.3531	9.92804	9.53873	9.84451	9.22236	9.28754	9.50901	9.43567	9.01407	10.4373	10.8321	10.6471	9.94168	10.2245	9.96192	10.8501	10.0697	9.72324	9.36646	9.27578	9.95397	9.80873	9.84146	10.0091	9.6358	10.4418	9.88622	9.33936	9.00539	9.39547	10.1959	10.1308	10.1154	8.5277	8.60048	8.66668	8.58043	8.60076
20678	7.84262	7.83581	7.88456	7.89206	7.9644	7.90486	7.79937	7.8299	7.84119	7.87969	7.95094	7.87847	7.90229	7.86658	7.87564	7.9888	7.92144	7.85434	7.92513	7.84014	7.81466	7.81775	7.84665	7.84298	7.86408	7.82778	7.86562	7.82513	7.8411	7.842	7.85942	7.9651	8.19996	7.93166	7.78854	7.89286	7.90088	7.85373	7.84015	7.91857	7.84609	7.88038	7.86352	7.817	7.86277	7.79618	7.81802	7.82706
20682
20687
20692
20703
20706
20707	9.10661	9.13035	8.94689	9.0511	9.05512	9.43251	9.39718	8.98838	9.48023	9.04622	9.56452	9.48113	8.83995	9.35177	9.19583	8.96227	8.9129	9.08826	9.28099	9.3012	9.07251	9.07516	9.39271	9.40971	9.84653	8.87566	8.92999	9.31751	9.36991	9.43207	9.05862	9.10479	8.95236	9.2025	8.94614	9.1412	8.94749	9.23578	9.14566	9.73542	9.43828	8.9252	9.09064	9.92717	9.78501	9.62661	9.4225	9.75804
20711
20719
20722
20725
20730	7.90006	8.7329	7.92935	7.90728	7.96464	7.89213	7.84826	7.90156	7.87398	7.88663	7.91401	7.88657	7.95434	7.91722	7.93396	7.95081	7.96995	7.9425	7.92175	7.8996	7.89173	7.84325	7.90619	7.87608	7.91777	7.8744	7.86609	7.85839	7.97094	7.952	7.93752	7.88183	7.8436	7.91656	8.68231	7.87592	7.85265	7.92475	7.96293	7.90165	8.10327	7.89332	7.84707	7.89399	7.96794	7.86377	7.94282	7.89458
20735	8.04169	7.94248	8.14636	7.86875	7.84381	7.88738	8.87082	7.86053	8.01014	7.79043	7.82707	7.86963	7.89443	7.95073	7.90568	8.03901	7.9252	7.9716	7.99368	8.0943	7.79012	7.9191	7.81654	8.2431	7.86052	7.80139	7.82074	7.78963	7.90451	7.85699	7.88082	7.9869	7.91686	7.91396	8.0959	8.08605	7.80701	8.54576	7.88655	8.52767	7.85625	8.16079	7.82125	9.55729	9.10349	9.31606	9.42052	9.68167
20736	9.56054	9.32874	9.02744	9.22751	9.62643	9.24143	9.08262	9.09969	10.0921	9.67514	8.96462	9.06153	9.49436	9.20628	9.01641	8.93902	9.02993	8.87012	8.8211	8.99448	9.13642	9.39511	9.93414	9.57618	9.83932	8.8275	9.37702	9.02318	9.14479	9.00806	9.06654	8.74482	8.99221	10.599	9.38838	9.55279	9.19951	9.26076	9.13089	9.18851	9.75468	9.19911	9.32914	9.42163	9.17962	9.31527	9.14995	9.41739
20739	7.92773	7.90745	8.10409	8.06522	8.23559	8.19998	8.07276	8.02758	7.87638	8.09703	8.04276	8.06521	7.91572	7.94115	7.97797	7.98342	7.94312	7.98042	7.9815	7.93185	7.97725	8.21902	7.99722	7.91361	8.05911	7.99171	8.09146	7.88016	7.93771	8.20374	7.97537	7.99791	8.1825	8.72242	8.09803	8.01469	8.16158	8.02346	8.0563	7.97171	7.97042	7.93599	8.16101	8.02304	8.00809	7.94308	7.94388	7.9612
20743
20746	8.85133	8.91879	8.91611	8.88304	9.13122	9.18942	9.15099	8.99392	9.16212	9.14452	8.69323	8.97483	8.86963	8.72379	9.19685	8.68761	8.76559	8.82779	8.8341	9.25212	9.42654	9.37031	8.91858	8.85259	8.86977	9.35453	8.97761	8.53702	8.78239	9.05531	9.01757	8.84747	9.07963	9.22145	9.06748	9.03394	9.15153	8.84894	8.85524	8.96182	9.18768	9.12627	9.72703	8.88822	8.69193	8.84618	8.76243	8.86785
20750	11.2538	11.1205	11.3071	10.5453	11.1149	11.0518	11.6821	11.3944	11.2696	11.2729	10.2195	10.3774	11.2731	11.4486	10.7725	10.815	10.8902	10.5025	10.3212	10.8228	11.1556	11.139	11.2868	11.285	11.3642	11.3477	11.0129	10.843	11.069	10.777	11.1305	10.9678	11.0647	11.3036	10.9822	11.1537	10.9888	11.3267	10.9457	11.3589	11.2989	11.5745	11.1508	11.8213	11.9328	11.9065	11.6209	11.7319
20754
20762	8.53767	8.62633	8.48287	8.51972	8.89259	8.84398	8.42882	8.48327	8.90659	8.68851	8.80708	8.6912	8.60585	8.85727	8.27459	8.43638	8.55469	8.57574	8.30694	8.82735	9.19796	8.70444	9.02983	8.57013	8.60895	8.61187	8.69275	9.04361	8.88823	8.41942	8.49489	8.11506	8.24289	8.08372	8.22118	9.01762	8.75406	8.94409	9.48293	8.52997	8.74358	8.23845	8.37668	8.49446	8.4061	8.42747	8.41801	8.43566
20767	8.17667	8.12595	8.18197	8.13817	8.23967	8.13276	8.13062	8.0872	8.18594	8.12509	8.31274	8.13413	8.20658	8.16355	8.15025	8.28938	8.21078	8.1415	8.08159	8.53802	8.6167	7.99442	8.21436	8.28616	8.18053	8.25411	8.16933	8.25098	8.20814	8.19624	8.10973	8.27292	8.12408	8.04343	8.07058	8.20003	8.17685	8.08993	8.20522	8.49044	8.57043	8.26227	8.07825	8.19995	8.16306	8.24794	8.22174	8.14699
20768
50014
50017
50020
50021	8.05569	8.07413	8.0702	8.07101	8.20685	8.11255	8.135	8.1526	8.04837	8.098	8.0707	8.09184	8.12675	8.12055	8.2572	8.19126	8.19239	8.15758	8.18907	8.08192	8.07265	8.17634	8.03301	8.10951	8.05857	8.13705	8.11286	8.09118	8.08502	8.09049	8.10542	8.1113	8.12453	8.05504	8.19086	8.0883	8.25097	7.99971	8.05536	8.10474	8.08995	8.03021	8.13939	8.08839	8.08948	8.02371	8.09523	8.06597
50022
50025
50035
50037
50039	12.6182	12.5057	12.2308	12.8781	12.6159	12.8303	12.7035	12.6905	12.7641	13.2091	12.5746	12.7577	12.8317	12.6814	12.6858	12.6887	12.6769	13.312	12.8727	12.3679	12.4382	13.0265	12.3934	12.386	12.5376	12.5579	12.6722	12.3281	12.8263	12.4735	12.6164	12.4704	12.6427	11.7027	12.7023	12.6861	12.2933	12.9447	13.0585	12.1746	12.3717	12.2996	12.9937	12.6369	12.4375	12.7492	12.6624	12.7749
50040	8.08435	8.10806	8.0405	8.1571	8.11974	8.15805	8.09983	7.98743	8.0428	7.97528	8.36656	8.13292	8.17768	8.25954	8.31678	8.20634	8.13127	8.25332	8.74407	8.06489	8.05299	8.134	8.18597	8.04969	8.31433	7.96206	7.97569	8.16555	8.06088	8.13428	8.17173	8.51414	8.1792	8.13855	8.20642	8.15221	8.23003	8.15607	8.02474	8.1782	7.99521	8.11587	8.13157	8.18964	8.1785	8.26651	8.31376	8.23108
50041
50044
50047
50048
50050	11.0433	11.2455	11.5431	11.2594	10.8338	10.9858	11.5384	10.6576	10.2196	10.7516	11.1837	11.1448	10.7411	10.8634	10.8132	11.0194	10.5142	11.1801	11.1588	10.6948	10.6651	10.9839	10.7253	10.4839	10.6037	11.0938	10.3861	11.1255	10.8281	10.4438	10.7814	11.0572	10.6402	10.046	10.7591	10.9909	11.0503	11.0819	10.8907	11.3219	10.8335	10.7953	10.3767	11.4014	11.9311	11.8835	11.7051	11.8448
50053	8.57879	8.4459	8.39262	8.30057	8.32349	8.4361	8.40122	8.42425	8.4474	8.28812	8.25967	8.24428	8.45293	8.3919	8.17296	8.23491	8.21416	8.23314	8.02149	8.49532	8.44025	8.30423	8.30722	8.3741	8.47356	8.62472	8.55469	8.26646	8.22569	8.21065	8.2944	8.09342	8.26024	8.03405	8.43255	8.36071	8.11475	8.3736	8.41365	8.38553	8.47747	8.69182	8.67803	8.462	8.31386	8.36799	8.40108	8.52651
50056
50059
50064
50066
50068	10.5547	10.4152	11.1569	10.5945	10.5118	10.5964	10.3597	10.2609	10.7747	10.5925	10.5533	10.5705	10.7719	10.3924	10.2101	10.4684	10.5643	10.4102	10.176	11.2522	10.8477	10.5008	10.3771	11.0131	11.2481	11.196	11.3884	10.0752	10.345	10.7728	10.2896	10.4306	10.2508	7.78421	10.167	11.0873	10.6784	9.94666	10.2004	10.4465	10.6632	11.0536	10.7547	10.9673	10.6719	10.6772	10.9628	11.0719
50070
50072	7.91573	8.29979	8.00729	7.95157	7.84796	7.90882	7.98146	8.16434	7.85864	7.82862	7.88225	7.96279	8.00797	8.33355	8.13439	8.34436	8.50698	8.06269	8.31606	7.92672	7.93357	7.89368	8.02267	7.86163	7.91304	7.90599	7.90988	7.8789	8.00632	7.90908	8.20096	7.94067	7.90745	8.02603	8.24347	7.85015	8.16877	7.87046	7.89604	8.0117	8.07291	7.86364	7.81271	7.99063	7.88853	7.88454	7.86578	7.93428
50075	7.90049	7.90082	7.97117	7.90688	7.92443	7.93697	7.89522	7.92442	7.91281	7.88765	7.88373	7.90663	7.95377	7.94118	7.96035	7.91155	7.93863	7.9072	7.94554	7.86747	7.85504	7.89129	7.94537	7.89657	7.89534	7.91491	7.95004	7.93237	7.8917	7.92306	7.8869	8.03098	8.02582	7.95683	7.90881	7.8692	7.92731	7.90214	7.86917	7.91175	7.93067	7.89839	7.91396	7.95804	7.93746	7.96157	7.90567	7.93357
50079
50082	8.4833	8.60297	8.70246	8.53257	8.51991	8.60558	8.75305	8.52608	8.55019	8.68227	8.51819	8.54689	8.72391	8.85543	8.85771	8.85225	8.76865	8.86263	8.82554	8.55504	8.48631	8.46853	8.66962	8.60297	8.58105	8.50995	8.65674	8.62882	8.74309	8.59449	8.66118	9.02194	9.21406	8.2269	8.68216	8.6014	8.54251	8.54603	8.59143	8.56206	8.53526	8.77843	8.60006	9.37491	8.996	9.1576	9.26263	9.1796
50086
50088
50091
50092
50093	8.40688	8.43106	8.53426	8.37859	8.38725	8.4202	8.62016	8.40831	8.42917	8.55401	8.34	8.34708	8.54301	8.65825	8.52047	8.61024	8.65187	8.53539	8.5518	8.47991	8.3405	8.34675	8.49818	8.49595	8.48602	8.37376	8.40925	8.39292	8.46567	8.46111	8.45861	8.63941	8.73876	8.17066	8.37234	8.44612	8.24126	8.39518	8.42707	8.43949	8.47254	8.50822	8.51011	8.9685	8.77871	8.92928	8.88503	8.85151
50097	9.14258	9.27297	9.27422	8.99402	9.74712	9.43359	9.76992	9.68566	9.83737	9.50747	9.58492	9.36367	9.15572	9.22956	9.45394	9.11622	9.16609	9.15513	9.14486	9.17782	9.30453	9.51597	9.2154	9.55194	9.45625	9.70973	9.84278	9.23777	9.28397	9.6929	9.55221	9.55592	9.77427	9.53772	9.44031	9.48695	9.63727	9.63969	9.43297	9.36814	9.13914	8.99731	9.33868	9.58222	9.7248	9.53054	9.74492	9.70779
50100	11.5209	11.4595	11.9829	10.8707	8.80606	9.56011	12.6648	9.73296	10.864	9.34408	11.874	11.4123	11.5239	11.4456	11.0046	10.7504	10.9537	10.8735	10.3983	11.4577	9.85738	10.8826	9.74599	11.0219	9.98296	10.7093	8.65596	9.05911	10.0367	10.8025	11.2018	10.7005	10.6604	11.6019	11.3817	10.8388	9.74541	11.6224	11.9674	12.1372	10.216	12.1434	11.6196	13.7643	13.4844	13.0726	13.6812	13.6003
50102	8.11137	7.99088	8.10368	8.06632	8.11358	8.00524	8.32236	8.15087	8.00634	7.93145	7.97559	8.0108	7.95541	7.96297	7.84853	8.01458	7.97449	7.96163	7.94672	8.03905	8.06038	7.95602	7.99172	8.12437	8.11892	8.34723	8.09166	7.94671	7.94161	8.84599	8.08616	7.98562	7.9834	8.11121	7.96207	8.12159	8.08801	8.25447	8.12672	8.07213	7.97149	8.21537	7.97021	8.73297	8.45068	8.51694	8.64079	8.41078
50113
50114	8.06201	8.007	8.21015	8.18859	8.0773	8.00414	8.04077	8.15904	8.06193	7.97599	8.14064	8.06266	8.07199	8.19601	8.23494	8.45399	8.32499	8.1239	8.33745	8.10114	8.06864	7.95341	8.01722	8.02345	8.00804	8.04409	7.94563	8.02851	8.05477	7.92381	8.03819	8.18496	8.0971	7.98178	8.09975	8.00009	8.27814	8.00115	8.07403	8.04341	8.07005	8.07165	7.97083	7.9743	8.02395	8.06827	7.97631	7.99772
50121
50128
50129
50132
50133	11.415	10.619	11.518	11.3506	11.1335	11.2013	10.5277	10.7997	11.4371	11.8848	10.666	11.2475	10.9643	10.7007	10.7712	10.6567	11.15	10.7623	10.7448	11.3805	11.5703	11.2271	11.2587	11.1941	11.5775	11.3192	11.8287	10.4565	10.9822	11.4145	11.1409	11.1114	11.4983	11.02	10.9614	11.0033	10.8413	10.3598	10.5275	11.0257	11.4254	11.551	11.8524	10.8375	10.3964	10.6014	10.6036	10.7848
50136
50138	8.49131	8.4338	8.48987	8.75434	9.61405	9.14762	8.58661	8.57028	8.63726	9.37291	9.29858	9.8168	8.42542	8.38069	8.95492	8.42492	8.38387	8.80246	8.77695	8.54193	8.62847	9.1366	8.56513	9.36913	9.77405	8.50793	8.63153	8.80738	8.85053	8.83634	8.35001	8.91686	8.93646	9.51504	8.8734	9.58359	9.71804	9.47148	9.11145	8.39062	8.78887	8.06461	9.04114	8.25452	8.3123	8.2736	8.27114	8.38781
50139
50142
50148
50152
50154	10.4263	10.4343	10.7699	10.5952	11.3283	10.079	11.8055	9.93128	9.91803	9.46014	10.8027	11.1416	10.8866	11.0915	10.9871	11.6829	11.348	11.6993	11.621	10.2403	9.93611	10.2183	10.0625	10.0657	9.14651	10.3069	9.83373	10.9759	10.2056	9.281	10.3539	10.6029	10.135	9.8375	10.6223	9.91967	9.57394	10.6912	10.0599	10.6172	9.10541	10.2467	9.56697	12.0338	12.0852	12.181	12.2456	12.0385
50156	13.7769	13.9155	13.8753	13.4504	13.3853	13.659	14.1329	13.9372	13.4434	13.2794	13.9677	13.3411	13.2173	13.5041	13.3843	14.0916	13.3516	13.6982	13.6437	13.5204	13.3649	13.5782	13.6953	13.5145	12.9601	13.3257	13.1425	14.2497	14.1483	13.2587	13.7427	13.9117	13.4444	13.3593	13.8778	13.9627	13.7788	13.534	13.7566	13.836	13.6938	13.5929	13.3115	13.7937	14.0367	13.8751	14.0871	13.5598
50162
50164	10.9055	10.6602	10.7859	10.3874	10.3679	10.506	9.95986	10.8716	10.4461	10.5951	10.2131	10.3689	10.1435	10.4233	9.87966	10.2008	10.6219	10.1336	10.1158	10.7928	10.7942	10.7013	10.5859	10.5755	10.8123	10.8248	10.6939	10.9563	10.8606	11.2386	10.7386	11.1229	10.7286	11.3592	10.5191	10.6089	10.7794	10.6075	10.5092	10.5017	10.524	11.0048	10.5047	9.44493	9.65835	9.56693	9.44975	9.33304
50167
50168	7.92195	8.64033	7.98156	8.00186	7.87782	8.01435	7.9234	7.98645	7.90236	7.98132	8.37689	8.18838	7.95352	7.96388	7.88819	7.97423	7.88393	7.96018	8.03205	7.92517	8.01968	8.04501	8.06715	7.93239	7.9437	7.98092	7.87673	8.09915	7.95506	7.85784	7.95408	8.0402	7.94876	8.0007	9.33223	7.91504	7.90402	7.98706	7.98527	7.92056	8.11441	7.91907	7.93557	7.90792	7.93196	7.93865	7.94159	7.98745
50170
50176	10.8236	10.9976	10.8506	10.8678	11.1239	11.1671	10.8951	10.959	10.8559	11.3035	10.9244	11.0149	10.7024	10.5924	10.7633	10.1191	10.5195	10.9172	10.7686	10.7797	10.867	11.1594	10.6786	11.2909	11.4022	10.7968	10.9515	10.6302	10.8548	10.9434	10.7688	10.6943	10.655	11.333	10.8842	11.1888	10.9799	11.0239	10.7643	10.8376	11.018	10.3586	11.1205	10.5863	10.764	10.381	10.5852	10.755
50180
50184
50187
50189
50192
50193
50195	8.64844	8.66081	8.95261	8.64504	8.64685	8.52242	8.61233	8.60882	8.45617	8.36228	8.52007	8.51808	8.63993	8.52636	8.44064	8.68704	8.70218	8.51504	8.5223	8.65957	8.79122	8.21811	8.58397	8.53624	8.62263	8.66913	8.73069	8.58455	8.78933	8.77688	8.47044	8.53523	8.34408	8.4215	8.49264	8.45275	8.46791	8.39663	8.52765	8.72641	8.81815	8.5345	8.35476	9.17776	8.83254	8.97251	8.88056	9.07808
50196	9.34179	8.63631	9.7912	9.58041	8.96283	9.10701	8.60603	8.85953	8.97565	9.00139	9.31344	9.55887	9.05752	8.84737	8.66355	8.60859	8.80284	8.73862	8.51052	8.73632	8.90844	8.54875	8.82258	9.36409	10.0173	9.82223	9.86448	8.31427	8.60225	9.68474	8.66842	8.53947	8.91761	9.19624	8.4849	8.94606	8.87087	8.70701	8.65703	8.60375	8.74295	9.28357	9.39632	8.6637	8.85102	8.71548	8.56903	8.89893
50201	7.86077	7.81019	7.89122	7.85122	8.9321	8.40049	7.84358	7.82207	7.80902	7.86115	7.78969	7.88068	8.52855	7.84428	7.85975	7.96907	7.84559	8.60185	7.89648	7.80883	7.78633	7.81202	7.80751	7.8473	7.90073	7.8289	7.85507	7.81624	7.82967	7.82603	8.02728	7.81648	7.79482	7.8875	7.78025	7.80001	7.76556	7.85047	7.85946	7.79515	7.8006	7.83927	7.7965	7.81721	7.83845	7.8041	7.82581	7.83211
50202	8.09037	8.03885	8.17047	8.08734	8.08135	8.04065	8.13234	8.04187	8.03732	8.01238	8.07101	8.04726	8.14016	8.08872	8.03142	8.15806	8.16788	8.09234	8.09141	8.05241	8.0645	7.93033	7.97845	8.0912	8.06846	8.01862	8.07669	8.04633	7.99774	8.12366	8.04625	7.97688	7.99761	8.08724	7.99641	8.03543	8.00713	7.97914	8.01246	8.06637	8.01655	8.07196	8.05826	8.21662	8.17744	8.18941	8.14	8.16136
50204
50209
50215	7.85962	8.04975	7.87434	7.9132	7.84705	7.87246	7.86173	7.8719	7.86483	7.81366	7.85593	7.86932	7.93706	7.91605	7.89552	7.95083	7.86241	7.918	8.05504	7.85426	7.85634	7.85491	7.84016	7.90028	7.86424	7.83735	7.90033	7.81557	7.84513	7.84266	7.91481	7.86811	7.85394	7.93886	7.97798	7.84016	7.89079	7.84757	7.85858	7.85718	7.84938	7.88917	7.92232	8.09847	7.91793	8.22198	7.901	7.88685
50220
50224
50228
50240	10.3081	10.7437	10.1117	10.4989	10.4856	10.4596	10.3441	10.5688	10.6892	9.96318	10.2195	10.2568	10.6324	10.6473	10.4614	10.6502	10.6112	10.4322	10.4339	10.3709	10.6833	9.87974	10.7262	9.88973	9.83102	10.8309	10.7526	10.7695	10.3022	10.1607	10.5328	10.9254	10.3586	10.3487	10.8887	10.3325	10.4928	10.1653	10.4188	10.4591	10.4835	10.1556	10.1488	10.3824	10.5228	10.3866	10.2717	10.2943
50241
50242
50246
50253	8.26055	8.30341	8.10393	8.17583	8.05911	8.17075	8.20952	8.02419	8.39794	8.1506	8.48357	8.22537	8.26008	8.05553	8.25976	8.22278	8.19176	8.21195	8.20141	8.33092	8.40551	8.24211	8.31971	8.21578	8.1721	8.04208	8.21352	8.41487	8.33322	8.3649	8.12267	8.20416	8.18011	8.41869	8.3005	8.32467	8.27835	8.20888	8.24418	8.28574	8.34713	8.13108	8.08491	8.45939	8.28864	8.19911	8.3459	8.40614
50255
50259	8.88782	8.56507	8.60314	8.87687	8.61226	8.68368	8.77315	8.63635	8.45078	8.83755	8.96789	9.4746	9.03149	8.71661	9.1429	8.48689	8.73934	8.84361	8.82925	8.83863	8.67767	8.64266	8.36936	9.09255	9.93195	8.50799	8.92979	8.03669	8.53844	9.20838	8.68322	8.40918	8.61305	9.03106	8.60766	8.4342	8.51658	8.57705	8.5631	8.27765	8.40259	8.11513	8.79188	8.65324	8.53357	8.57658	8.4962	8.65584
50270
50274
50278	7.901	7.99027	7.86997	7.87988	7.9748	7.9443	7.90214	7.95537	7.91239	7.96579	7.81713	7.88998	7.90191	7.88831	7.87703	7.83559	7.81374	7.86633	7.80298	7.9171	7.92333	8.04597	7.95582	7.93696	7.89759	7.925	7.91829	7.99699	7.91384	7.86765	7.84877	7.87967	8.06177	7.93056	7.889	8.05814	7.93594	8.01608	8.06574	7.85697	7.88352	7.96533	8.14026	7.92018	7.89445	7.9126	7.89827	7.88878
50286
50288
50291
50292	8.47899	8.48025	8.23489	8.3041	8.6554	8.29167	8.29585	8.45723	8.36837	8.56111	8.25626	8.28454	8.42586	8.38116	8.16152	8.08903	8.21473	8.21847	8.07197	8.18667	8.41061	8.54212	8.3131	8.37014	8.44852	8.40831	8.34555	8.18734	8.33468	8.31051	8.28435	8.06649	8.29101	8.77457	8.22234	8.4771	8.29609	8.34162	8.44959	8.37584	8.52084	8.52241	8.75584	8.30766	8.4698	8.2718	8.2392	8.37419
50296
50300
50301	8.15075	8.26957	8.23855	8.21962	8.11746	8.31214	8.30356	8.18923	8.20542	8.32611	8.30453	8.30036	8.29975	8.47541	8.60228	8.54633	8.37419	8.39925	8.70406	8.14344	8.15185	8.20127	8.20929	8.22259	8.50032	8.16162	8.21848	8.20528	8.50112	8.1906	8.34858	8.56397	8.68144	8.12764	8.36117	8.17889	8.16953	8.3123	8.18468	8.32688	8.16094	8.36498	8.3318	8.69174	8.46299	8.67464	8.67087	8.58227
50307	7.95103	7.99391	8.09466	8.24393	8.65028	8.41032	8.10343	8.19689	8.1583	8.34757	8.3197	8.22768	8.00331	7.96992	8.33871	8.00472	8.02669	8.21409	8.24271	7.97406	7.95896	8.47521	8.07526	8.0121	7.97516	8.02106	8.07488	7.98858	8.04109	7.96517	7.9359	8.18092	8.17136	8.24967	8.23209	8.03759	8.33551	8.03333	7.9958	7.96469	8.01785	7.95825	8.20781	8.09361	8.10587	8.11683	8.0487	8.07093
50309	7.96155	7.95519	7.94569	7.94461	8.03281	7.97076	7.9786	7.97035	7.93863	7.94447	7.94533	7.94725	7.99638	7.99528	7.96595	8.01977	8.04533	7.95022	7.9237	7.94142	7.94951	7.97529	8.00027	8.00227	7.98819	7.98489	8.07906	7.93351	7.9436	7.93836	7.95171	7.94347	7.97923	8.03937	7.95849	8.00575	8.00424	7.94181	7.95012	7.97718	8.0265	7.9928	8.01843	7.98441	7.9978	7.9322	7.96352	7.97788
50315
50324	7.96555	8.22063	7.95944	7.99291	7.93945	7.97285	7.896	7.99507	8.02175	8.11134	8.18099	8.018	8.02652	7.97472	8.10668	7.95381	7.98585	8.0114	8.12295	8.21634	8.41389	8.06268	8.0226	7.94869	8.00083	8.02599	7.9661	8.1572	8.02544	8.03584	8.03088	8.03981	7.9457	8.14114	8.10873	7.95019	8.04435	7.99004	8.04834	7.9602	8.07651	7.90983	8.04344	7.87156	7.90442	7.88221	7.93525	7.93831
50327
50328
50332	8.40863	8.3411	8.35702	8.39072	8.2771	8.89812	8.15579	8.76667	8.17448	8.18601	8.70806	8.39176	8.32398	8.32083	8.22071	8.25983	8.50223	8.23826	8.16459	8.52573	8.78571	7.99243	8.25522	8.33453	8.44914	8.63368	8.1618	8.29864	8.19533	8.43382	8.34859	8.20657	8.35712	8.26772	8.18738	8.69931	8.74854	8.29517	8.26943	8.03188	8.15676	8.76994	8.57619	8.18552	8.12419	8.22662	8.18004	8.26395
50341	8.46409	8.29132	8.50295	7.99078	7.98482	10.7728	9.75789	8.10613	8.20361	8.16062	7.93093	7.97354	7.91806	7.98065	7.90848	8.12583	7.97412	8.04066	7.96296	8.33884	7.89512	8.1493	8.24282	8.90711	7.88895	11.9255	7.9868	8.23753	8.08911	7.92705	8.09562	8.08654	7.78716	7.8198	7.92577	8.48867	8.41752	8.74241	8.38582	10.9771	11.3017	11.4319	10.4675	8.78489	8.80757	8.83462	9.42048	8.70799
50343	9.76411	9.40759	9.434	9.48807	10.2156	9.57059	9.41228	10.0232	9.81337	9.91128	8.53649	9.40486	10.7708	10.9492	10.7787	10.0102	10.1205	10.1136	9.69565	9.04249	9.21767	9.53597	9.60652	9.89245	10.0401	9.45594	10.4458	9.50483	9.97434	8.54521	10.0476	8.94405	9.88496	10.3209	9.7558	10.273	10.126	9.16528	9.9653	9.53853	9.93336	9.74564	10.0063	9.3608	9.15004	9.19671	9.3508	9.2718
50347	11.5472	12.2038	11.4307	9.81129	9.4344	9.7104	14.1047	9.75971	11.4836	9.69713	10.2515	10.026	8.23055	8.37545	7.8736	8.93455	9.27106	9.11127	8.80743	11.7729	10.4236	11.7043	11.4217	12.6285	9.21765	10.8109	8.24296	12.7619	10.1814	13.9502	11.552	11.3157	9.09733	11.977	12.3856	12.0959	10.3804	12.9124	10.4655	13.8258	13.6443	13.4916	13.4231	13.3066	11.9498	14.1951	13.9083	12.6284
50348	10.2558	9.73124	11.6493	11.138	10.0188	10.6882	10.3029	9.90834	10.6586	10.7181	10.5691	11.1089	10.7682	10.7238	10.3196	10.5527	11.0102	10.4277	10.0953	10.6813	10.5198	10.2264	10.4438	10.4535	11.2491	10.594	10.8436	10.0897	10.2781	11.7691	10.6446	10.2259	10.8151	10.4428	9.96981	9.99044	10.407	9.83275	10.2115	10.2504	10.403	10.3882	10.3637	10.8782	10.1402	10.5631	10.7552	11.1691
50349
50356
50360	7.84226	8.01883	7.86432	7.86928	7.87635	7.85132	7.84805	7.85651	7.83194	7.86578	7.82742	7.86453	7.85582	7.85854	7.81351	7.8713	7.82573	7.84713	7.88112	7.81111	7.82841	7.83493	7.78854	7.83718	7.87506	7.83079	7.87741	7.83114	7.87032	7.86443	7.8274	7.85814	7.86422	7.88644	8.39002	7.79895	7.79532	7.82647	7.78518	7.83538	7.8739	7.83692	7.82435	7.91921	7.8529	7.92537	7.86732	7.86529
50364
50367
50368
50369
50370
50372
50376
50377
50379
50382
50386	8.10531	7.93914	8.17554	8.25986	7.98321	8.08344	7.90818	8.12262	8.03307	8.07768	8.11079	8.09863	8.04114	7.93617	7.96561	7.91714	8.07168	8.00545	8.01091	7.9761	8.02925	7.94821	7.98353	8.11678	8.19556	8.03339	8.18064	7.91689	7.98755	8.19833	8.07032	7.98639	8.21829	8.13788	8.00762	8.1419	8.19827	8.00882	7.92085	7.95882	7.99012	7.99156	8.11122	7.92203	7.91892	7.94892	7.92561	7.92187
50390
50392	11.434	7.85046	10.9432	7.80229	7.95625	7.93756	13.0963	7.94463	10.9774	7.72645	10.9598	9.6032	7.78966	7.78344	7.58151	8.02258	7.84151	8.01455	7.68088	10.9525	7.60768	9.47078	7.61127	10.3756	7.74925	7.79637	7.69626	7.65358	7.93314	8.4992	7.65819	9.7953	7.71846	7.61305	7.54494	10.8914	7.72347	11.0494	7.78929	11.1052	7.62316	10.7543	7.63388	13.1119	12.7182	13.377	13.2764	12.8403
50397	9.43062	8.74664	9.15483	9.47885	9.07713	9.79614	8.88534	9.65963	9.38763	9.22132	8.76075	9.41655	9.95983	9.77087	9.4135	9.20891	9.6339	9.17204	8.84965	9.69823	9.99378	9.34384	9.29372	9.90232	10.2511	9.88485	9.77328	8.86156	9.31501	8.22931	9.10264	8.22938	9.00474	9.59832	8.84565	9.86703	9.56646	8.29875	8.77729	9.25853	10.0165	10.1157	10.2326	8.64633	8.5989	8.7422	8.5912	8.58398
50398
50400
50402	9.45672	8.79648	8.72549	9.84174	8.50699	9.04766	9.31489	9.96166	9.01398	8.71199	9.64448	9.95659	10.274	10.001	10.5811	9.46116	9.49569	10.3051	10.0674	8.57988	8.58293	8.60785	8.95146	9.67006	9.94489	9.71837	9.05481	9.05633	9.19815	8.62175	9.32242	8.01348	8.7603	9.63303	8.58379	9.20909	9.3185	8.7928	8.90874	8.39989	9.03894	9.87122	10.4254	8.4951	8.54767	8.70191	8.46138	8.61367
50403
50408
50411
50414	8.84077	8.66433	9.64416	8.97732	8.58081	8.68487	8.85984	8.66005	8.98615	8.65007	9.36163	8.99572	8.79537	8.49955	8.53072	8.61288	8.74565	8.56483	8.51067	8.91823	8.87866	8.5271	8.55806	9.11105	9.24437	9.08797	9.11995	8.39098	8.63478	9.26146	8.54596	8.64488	8.74345	8.87678	8.68761	8.7674	8.65183	8.73465	8.71345	8.65038	8.85923	8.84426	8.86044	9.17577	8.95045	9.1274	9.06529	9.38722
50424	7.83208	8.59319	7.884	7.91252	7.88086	7.87024	7.85171	7.90621	7.81524	7.89107	7.79272	7.8917	8.05315	7.9793	7.96955	7.91152	7.92713	7.93979	8.0186	7.8326	7.90471	7.83344	7.83835	7.85768	7.95587	7.80428	7.86158	7.82131	8.00384	7.82433	7.96747	7.87467	7.84966	8.82464	8.48929	7.80133	7.9303	7.83549	7.8713	7.84129	7.95171	7.83254	7.81314	7.79612	7.88043	7.84215	7.87883	7.90873
50427	9.44556	9.28511	8.64621	8.74262	8.78459	9.41134	9.09914	9.37717	9.48759	9.00097	8.64857	8.7134	9.09846	9.08766	9.22708	9.06036	8.93434	9.02926	9.09822	8.802	8.80877	8.80886	9.46552	8.72502	8.65257	8.15069	9.67413	8.95567	9.01216	8.94939	8.87467	8.78017	8.68172	9.16339	9.19437	8.68344	8.72556	8.96121	9.11108	9.08118	9.19249	9.15806	8.91369	8.96977	9.09079	8.96133	8.98213	9.14126
50431
50433	8.34504	7.99405	8.18403	8.03943	8.27456	8.08902	8.13747	8.13564	8.11494	8.32924	8.21441	7.99288	8.13931	8.16377	8.27569	8.53056	8.24736	8.15998	8.16218	8.31318	8.07371	8.24983	8.17747	8.49899	8.17921	8.23355	8.16885	8.18206	8.19106	8.40699	8.21457	7.98306	8.38867	8.00398	7.96822	8.4113	8.31263	8.24944	8.53032	8.28658	8.10122	8.31019	8.00675	8.01583	8.25108	8.07914	8.27701	8.08628
50435
50438
50440
50445
50446
50450	7.97776	7.93924	8.0317	7.97805	8.0012	7.98187	7.99114	7.96857	7.92627	8.00646	7.99945	7.9438	8.02358	8.00339	7.94715	8.04862	8.06174	8.02903	7.98381	7.96967	7.97711	7.93158	7.96394	7.95014	8.001	8.03927	7.96566	7.96041	7.95741	8.04847	7.97779	8.00077	7.97131	7.9947	7.94282	7.98708	8.0123	7.97305	7.97628	7.97511	7.99321	8.02328	7.96738	8.18135	8.02421	8.09427	8.06971	8.04354
50452	14.281	14.3823	14.5362	13.9628	14.0857	14.2948	14.3769	13.9151	13.6093	14.0543	14.1645	13.8102	14.0346	14.2105	13.9102	14.8467	14.4277	14.5844	14.22	14.1484	13.9807	13.7373	13.76	14.4511	13.984	13.9167	13.7867	14.2669	14.5794	14.1346	14.0497	13.901	13.9118	13.4264	13.9028	14.1996	13.8717	13.9393	14.1903	14.1653	13.9398	14.1968	14.0214	14.2843	14.2936	14.5212	14.3534	13.9966
50458
50463
50465	7.93848	7.88008	7.99166	7.93593	7.8984	8.01798	7.89571	7.88425	7.79508	8.02574	7.98096	8.20622	8.0965	8.86619	8.66893	8.12307	8.18625	8.24684	8.31463	7.88084	7.91269	7.88797	7.90412	7.86064	8.35633	7.92288	7.94161	7.93092	8.0247	7.88574	8.39753	7.9486	8.02168	7.92989	8.30912	7.85648	8.09235	7.87363	8.33041	7.89523	7.82847	7.94576	8.07061	7.96901	8.00905	8.05955	7.97529	8.00606
50468
50470	7.8857	7.88248	7.9102	7.8695	7.9455	7.89171	7.88306	7.88997	7.91649	7.87998	7.86322	7.8826	7.88113	7.91426	7.90226	7.93267	7.91906	7.87116	7.8695	7.86902	7.86902	7.91723	7.95531	7.91147	7.87039	7.93308	7.88066	7.90488	7.90126	7.87735	7.89009	7.94723	8.01427	7.90848	7.94034	7.98852	7.96157	7.8879	7.91434	7.96798	7.97581	7.89995	7.8673	7.82749	7.88958	7.88876	7.85626	7.90353
50471
50474
50475
50477
50482	7.97989	7.92007	8.19973	8.08755	8.21796	8.04006	7.96828	8.04735	7.93809	7.9751	7.9194	7.93157	7.94396	7.96017	7.92246	8.00425	7.96675	7.96005	7.94775	7.92494	7.97036	7.9109	7.95991	7.95579	7.98109	8.16811	8.08838	7.90524	7.95803	8.21555	7.93086	8.23541	8.21095	7.98972	7.88655	7.95486	7.89019	7.97864	7.96691	7.95986	8.03165	8.03189	7.93423	7.91812	7.95982	8.02022	7.94727	7.98632
50484
50487
50491
50494
50497	10.1245	10.6257	10.2241	9.9124	10.1902	9.94861	10.0869	10.2597	9.70918	9.77876	10.3722	10.2806	10.3123	10.5748	10.4575	10.8565	10.568	10.5248	10.9627	10.3371	10.4583	10.0893	10.1057	9.94991	9.75999	10.1869	9.93143	10.4869	10.2357	10.2393	10.4393	10.3839	10.0959	8.92933	10.4602	10.1468	10.4719	9.56127	10.1221	10.1771	10.2137	10.4169	10.0375	9.90828	9.70503	10.1468	10.1782	9.67813
50500	11.0323	11.1945	11.315	11.144	11.1365	11.0086	11.4191	11.3431	11.2032	11.2455	10.8535	10.9523	11.2853	11.2048	10.9747	10.5259	10.7652	10.9052	10.7602	10.9784	11.2771	11.4327	11.1991	11.1848	11.365	11.2028	10.8594	10.7698	10.6824	11.2132	11.1273	11.0098	10.8865	12.1433	11.3272	11.211	11.0983	11.691	11.1485	11.3122	11.4091	11.1256	11.3837	11.1687	11.2017	11.4545	11.0929	11.1788
50504	8.68442	8.92155	8.45801	8.79526	9.28137	8.6875	8.47194	8.49817	8.63069	8.54473	8.79291	8.7769	8.68339	8.54963	8.98574	8.97143	8.70814	9.11619	9.33199	8.57241	8.53287	9.16018	8.9504	8.53961	8.45032	8.5528	8.60164	8.88827	8.69376	9.44715	8.80992	9.51748	8.71766	8.47412	9.19698	8.7753	8.84562	9.0046	8.96236	9.12774	9.02895	8.42117	8.46083	8.2964	8.99296	8.66756	8.4677	8.44306
50519	8.29272	8.0368	8.07287	7.94564	8.18174	8.21184	8.10445	8.58491	8.31315	8.39025	7.88708	7.94249	7.92269	7.94004	7.80785	7.93217	7.94706	7.98122	7.88072	8.22368	8.34827	8.34342	8.24034	7.97362	8.05208	9.08053	8.86008	7.94916	7.96875	8.58187	8.04812	7.94105	7.89251	8.40773	8.11318	8.06672	8.17331	7.88746	7.90541	8.2045	8.39168	8.64347	8.18414	8.01338	8.01856	8.02885	8.00506	8.04388
50520
50521	9.49707	9.57954	10.1403	9.78954	10.051	10.065	9.49972	10.2516	10.0075	10.1184	9.66614	10.057	9.10739	9.25027	10.0126	9.15486	9.07555	9.91714	9.82812	9.43507	9.47879	10.5633	9.91768	9.50645	9.49175	9.85473	9.46112	10.0605	9.79074	9.34385	9.52855	9.64376	10.141	9.61549	10.2792	9.95437	10.5036	10.4471	9.73393	9.66005	9.64344	8.89033	9.7287	8.51374	8.62398	8.67436	8.59738	8.68152
50523
50524	7.82765	8.54292	7.86771	7.88437	7.89898	7.84702	7.86159	7.93421	7.81079	7.81926	7.83424	7.88307	7.87834	7.92426	7.91917	7.90605	7.87261	7.87625	7.90542	7.82762	7.84975	7.83311	7.7933	7.85316	7.89456	7.85382	7.88072	7.84591	7.88906	7.83873	7.90081	7.84701	7.8316	7.91788	8.67792	7.83471	7.87834	7.86052	7.83648	7.80852	7.99187	7.85272	7.85704	7.85046	7.85175	7.84096	7.88669	7.8508
50528	9.3765	8.57905	9.85065	8.94854	9.30268	9.17361	8.37706	9.33909	8.56747	8.79819	8.2497	8.72229	8.68629	8.84389	8.27044	8.47413	8.92435	8.43536	8.19132	8.68519	9.08266	8.69168	8.7014	9.08117	9.50307	9.7879	9.70246	8.7416	8.93009	8.7283	9.02747	8.7805	8.96266	9.31542	8.43942	8.91682	9.03733	8.73594	8.8534	8.80218	9.07952	9.92067	9.63952	8.14439	8.40908	8.61609	8.30302	8.32081
50537
50538	11.0399	10.7228	11.0615	11.0044	10.8256	11.0973	11.1842	10.8086	11.0619	11.4884	11.1584	11.4527	10.6493	10.4092	10.3679	10.0222	10.3642	10.3766	10.2901	12.3754	11.8868	11.4595	10.8787	11.7386	11.7297	11.2873	11.725	10.6899	11.1508	11.5706	10.9126	11.2681	11.2924	11.2773	10.7511	11.2086	11.188	11.2633	11.2465	11.3324	11.5062	11.1152	11.4256	11.5848	11.3174	11.3666	11.3742	11.8779
50541
50543
50544	9.63833	9.37617	10.2375	10.7511	9.80429	9.76713	9.72608	9.66322	10.1218	10.3201	10.993	10.4412	9.0935	8.90577	9.7786	8.96855	9.18578	9.59737	9.99774	9.87273	9.57103	10.2412	9.71216	9.52098	9.59536	9.57657	9.02527	9.33676	9.22879	9.18539	9.0042	9.08011	9.5566	7.82673	9.36572	9.36427	9.38708	9.83957	9.62317	9.4379	9.8977	8.73851	9.70229	8.95693	8.75487	8.8837	8.90659	9.43718
50546
50551
50553	9.1201	8.73928	9.34366	10.1384	9.66637	9.70639	8.85173	10.223	9.53652	9.99201	9.20845	10.17	10.1116	10.4823	9.80848	10.053	10.0715	10.1127	10.5604	9.38836	9.79598	9.68299	8.97259	9.46972	10.1461	9.25351	9.73079	8.4892	9.2837	9.10215	10.3875	9.97161	9.98014	9.09065	9.09672	8.94237	9.12683	9.43009	10.3661	9.11198	9.34899	9.22124	9.90642	8.17655	8.39827	8.37915	8.32037	8.52811
50554
50561
50563	9.75377	10.8939	9.17767	8.58377	9.37754	9.35249	10.8385	9.66206	9.86007	9.40298	9.35979	9.38174	8.89305	8.88628	9.12751	9.08403	8.80378	9.1338	9.5984	9.53553	9.39154	10.3524	10.4812	10.1163	8.98211	9.60416	9.14374	10.7632	9.80263	9.4243	9.77827	10.0354	9.31581	9.51299	11.5045	10.2529	9.93525	10.3957	10.4066	10.733	9.52748	9.80519	8.97545	10.5333	11.6217	10.6372	10.6094	10.3309
50564	9.45549	9.89711	8.75739	9.09496	8.99023	9.16164	9.3244	9.48285	8.98453	9.36284	9.24942	9.05943	9.15359	9.27443	9.2667	8.9661	8.95597	8.90149	8.87868	9.16922	9.28846	9.57455	9.38336	9.40562	9.19806	9.35949	9.17786	9.34952	9.19501	8.77044	9.22487	9.03764	9.40554	9.65443	9.7241	9.34748	9.49136	9.52074	9.35217	9.66349	9.66599	9.55049	9.55673	9.05711	9.26056	9.12193	9.01923	9.00325
50576
50577
50593
50598
50600	10.3672	10.2354	10.5641	10.1953	10.3789	9.96805	10.2046	10.2968	10.2985	9.91662	10.3841	10.0939	10.0383	10.3765	10.2074	10.1962	10.3488	10.1787	10.4404	10.255	10.2282	10.0145	10.2046	10.1209	10.2498	10.0523	10.0592	10.4927	10.56	10.5193	10.2928	10.4869	10.4123	8.22748	10.3765	10.5275	10.48	10.6235	10.3207	10.6435	10.7974	10.527	10.2626	9.98605	10.2017	10.1759	9.99832	9.96057
50601
50605
50609	7.93564	7.95574	7.95711	7.94263	7.92444	7.90654	8.01836	8.02822	7.90414	7.87896	7.91349	7.93325	8.03398	8.03141	7.99528	8.17356	8.15543	7.98719	8.01555	7.9446	7.9021	7.95801	7.92427	7.98601	7.91768	7.93499	7.99247	8.08874	7.95252	8.0428	8.04665	8.05245	8.03795	7.90901	7.95808	7.94835	7.92835	7.97639	7.95396	8.04123	8.02539	7.98292	7.92349	8.0667	8.00372	8.07537	8.05087	8.05653
50612	7.92111	7.936	7.93176	7.93894	7.90013	7.86586	7.95098	7.86157	7.81074	7.93736	8.02093	7.8911	7.86442	7.88507	7.89478	7.90367	7.99285	7.8955	7.92948	7.83272	7.87289	7.964	7.83681	7.86878	7.83621	8.05886	7.89443	7.87042	7.84861	7.95161	8.04292	7.85586	8.00798	8.00776	7.92441	7.91373	7.89447	7.87223	7.88573	7.88917	7.82575	7.85759	7.83622	7.92598	7.94511	8.03691	7.91324	7.86947
50615
50632	8.30683	8.40599	8.22784	8.12537	8.2143	8.2417	8.16571	8.16992	8.56002	8.38565	8.17129	8.16298	8.22083	8.15253	8.18725	8.20555	8.20503	8.17799	8.15072	8.20299	8.27459	8.64573	8.45163	8.20573	8.22022	8.32704	8.12865	8.26623	8.33051	8.01498	8.2568	8.26476	8.2716	8.83287	8.46631	8.35642	8.18715	8.11113	8.14243	8.25947	8.30747	8.35417	8.43952	8.16185	8.25906	8.17578	8.13974	8.20299
50634	7.79353	7.99201	7.834	7.82318	7.8481	7.82384	7.79286	7.80855	7.78886	7.78566	7.76981	7.83217	7.8533	7.83629	7.81608	7.85649	7.83488	7.82159	7.84335	7.80291	7.81112	7.81132	7.90592	7.79331	7.8428	7.78687	7.84324	7.80856	7.82513	7.80263	7.83464	7.80923	7.79616	7.91543	8.1218	7.79491	7.86912	7.82546	7.79751	7.79788	7.80995	7.82744	7.79178	7.85045	7.78902	7.80902	7.8386	7.81862
50639
50646
50647	11.8609	12.2385	10.3715	10.6242	10.9183	11.1747	11.2316	11.8287	11.7534	11.5123	12.9519	11.0224	8.43146	8.42182	8.46194	8.77826	8.23306	8.8555	8.5548	11.6734	11.3025	12.7107	12.7255	11.9879	9.55036	12.1215	8.55884	13.649	11.3588	11.3512	11.3088	12.7891	10.3378	12.3029	12.2678	12.0461	11.9992	11.7357	12.5504	11.3457	11.5428	11.5824	10.3388	9.6923	9.94682	9.8998	9.20951	9.09774
50669
50670
50671	12.4865	13.5565	11.2582	12.3037	12.2104	12.659	12.1371	12.5282	12.6237	12.5681	13.2748	12.7095	11.9202	12.0833	12.7044	12.2304	11.6357	12.8056	12.7137	12.5005	12.311	13.3464	13.2996	12.5223	11.6098	12.7213	10.9924	13.8318	12.8639	11.3367	12.6403	12.8777	11.8833	12.2394	13.6353	12.974	12.9224	12.9832	13.3009	12.7631	12.7733	11.5621	12.3812	11.169	11.1554	11.6386	10.7555	10.6017
50672
50674
50678	9.69005	11.2234	8.51926	9.94075	8.74718	9.8045	9.18266	10.2019	9.47411	9.50291	9.45752	11.066	11.0986	10.6721	10.7926	9.81231	10.2786	9.79533	9.21573	8.75461	9.48035	9.77152	10.3821	9.2513	9.75299	8.8162	8.7654	10.4142	10.0004	8.97857	10.7268	9.44183	9.8012	10.3256	10.4043	10.0156	10.2064	9.93865	10.9258	9.2881	9.24625	8.46756	9.97866	8.62297	8.72277	8.8352	8.57563	8.68319
50681	10.547	8.05981	10.9688	7.81212	8.23382	7.964	12.7745	7.79305	10.621	7.77204	8.15624	7.85384	7.8229	7.85527	7.61528	8.06446	7.85338	8.05398	7.76123	10.2122	7.59883	9.51386	7.71857	10.6575	7.76184	8.17443	7.71354	7.78792	7.96717	9.4754	7.70476	9.568	7.62379	7.69125	7.69834	10.3112	7.78197	11.1037	7.77381	11.8666	7.68941	10.6816	7.75689	13.1578	13.0961	13.1645	13.0172	13.1303
50682
50685
50687
50703
50706
50707	7.95681	7.91156	7.99717	7.97226	7.96205	7.98228	8.01763	8.07162	8.00348	7.95676	7.86796	7.94753	7.95286	7.93484	7.91423	8.01572	7.98586	7.94557	7.98557	7.94688	7.93167	8.02799	7.9283	7.94557	7.96134	7.97884	7.96636	7.97456	7.9478	7.96074	7.93786	7.99442	7.95559	7.97329	7.87204	7.92121	7.92371	8.48702	8.92287	7.9674	7.92445	7.99942	7.91647	7.98796	8.02767	8.01184	7.956	7.93501
50709	8.57386	8.47569	8.52026	8.49979	8.66214	8.54896	8.49491	8.53561	8.59644	8.52631	8.52766	8.42034	8.56038	8.426	8.37458	8.32931	8.49637	8.30066	8.14375	8.426	8.46664	8.23174	8.6278	8.5091	8.63871	8.59972	8.62957	8.19489	8.29982	8.859	8.39606	8.25015	8.37394	8.96443	8.43531	8.50194	8.44531	8.59971	8.37929	8.47676	8.5584	8.43006	8.37353	8.65935	8.61901	8.55444	8.42063	8.52147
50711
50719	8.24273	8.20866	8.2044	8.40317	8.37261	8.20909	8.25119	8.31879	8.30401	8.17141	8.27899	8.20257	8.18776	8.18171	8.34495	8.24174	8.24368	8.29293	8.19227	8.14708	8.20908	8.17757	8.14601	8.09376	8.14686	8.32433	8.17247	8.44329	8.20089	8.11428	8.12608	8.10947	8.23374	8.00974	8.22699	8.29099	8.24312	8.28339	8.34801	8.41777	8.43186	8.00784	8.22877	8.14602	8.13967	8.16802	8.10819	8.12571
50722	8.28884	8.73586	8.33998	8.70978	8.07805	8.53089	8.77261	8.59076	8.71167	8.63459	9.09852	8.96112	8.38332	8.27162	8.45209	8.30002	8.31987	8.45974	8.53488	8.29377	8.27287	8.69294	8.73145	8.2981	8.50752	8.25254	8.04457	8.51732	8.4327	8.274	8.32097	8.51158	8.20394	8.85668	8.89297	8.2093	8.40736	8.33682	8.49614	8.32507	8.42327	8.09629	8.48532	8.7066	8.40449	8.56872	8.63447	8.70608
50725	8.17881	7.98737	8.01819	8.07637	8.06624	8.02073	7.94971	8.10112	7.9862	8.05707	7.95031	8.04488	8.05669	7.98731	7.94378	8.03598	8.09666	7.99377	7.93813	8.05475	8.14928	8.02325	8.04749	8.10485	8.15881	8.34675	8.25068	8.03348	8.02025	8.23423	8.04181	7.96277	8.15235	8.00202	7.9549	8.05618	7.98369	8.20968	8.17703	8.07291	8.10941	8.35887	8.18706	8.05398	8.02656	7.99407	7.96079	7.99852
50731
50735
50739	13.0721	12.1033	12.5501	11.7777	11.0166	13.1037	14.3919	11.4177	13.345	11.412	13.4033	13.1785	13.4797	13.8755	13.8635	14.1003	13.8951	14.3226	14.0213	12.9035	12.0059	12.4352	12.7934	13.5587	12.6257	11.3597	9.24538	9.64929	12.8644	9.33253	13.0408	12.9918	13.1473	12.0541	12.3274	12.6968	10.6836	13.1176	11.8243	13.802	11.2734	13.1146	12.0833	14.3693	14.4233	14.5259	14.535	14.2108
50743
50746
50747
50750
50753
50762
50767
50768
60008
60014
60017
60020
60021	12.5556	12.6029	12.2766	12.7299	13.5579	13.3507	12.6752	12.7551	12.8956	13.5373	13.0618	12.8291	11.964	11.6459	12.8553	11.4377	11.5913	12.484	12.372	13.547	13.1244	13.3233	12.8608	13.3788	13.2493	12.9952	13.1474	12.6321	12.7939	12.6024	12.3714	13.0305	13.363	12.8232	12.8923	13.2436	13.2551	13.2269	12.9623	12.3336	12.4635	12.4004	13.279	11.4347	10.8885	11.2476	11.3811	11.783
60022
60026
60040
60041	7.90324	7.89471	7.99412	8.34373	8.23136	8.07503	7.90765	7.93407	7.91539	8.24394	8.32315	8.27015	8.06999	7.94089	8.38707	8.09069	7.96074	8.32146	8.42346	7.91618	7.91631	8.08941	7.87285	7.91727	8.01622	7.93933	7.99965	7.97506	7.9784	7.97738	7.99489	7.98638	8.09292	8.1173	7.96662	8.03649	8.16308	7.91406	8.04375	7.88742	7.88275	7.86259	8.10375	7.86791	7.91441	7.89346	7.89771	7.9307
60044	8.4945	8.45869	8.91787	8.85679	8.70893	8.68281	8.39376	8.70549	8.64497	8.40639	8.58441	8.55435	8.42655	8.5793	9.10736	8.78658	8.71148	8.78793	8.99894	8.55952	8.60322	8.5931	8.73252	8.56395	8.60875	8.90855	8.44355	9.07006	8.9642	8.60156	8.73315	8.83412	8.74514	8.63084	8.5005	8.53088	8.76248	8.76436	8.54229	8.63814	8.58588	8.47631	8.45875	8.18671	8.42356	8.40284	8.33777	8.27297
60047
60048
60050
60053
60056
60064	8.02233	7.95818	7.90853	7.91726	7.95736	7.90848	7.91831	7.88835	7.93081	7.92181	7.96329	7.90002	7.91303	7.94504	7.96741	7.92836	7.94102	7.95933	7.94015	7.90087	7.90977	7.98898	7.84655	7.90895	7.92218	7.92179	7.90967	7.95349	7.92087	7.9381	7.91092	7.95457	7.88131	8.00689	7.96273	7.87744	7.87462	7.93311	7.90961	7.90163	7.87522	7.90513	7.90557	7.9363	7.88397	7.94263	7.91386	7.92077
60066	8.12285	7.82887	8.31852	8.18762	7.8337	7.92497	9.12749	8.2275	8.17508	7.87519	7.68445	7.99127	8.69963	8.65362	8.48543	8.58953	9.21603	8.61794	8.78573	8.12022	7.78777	7.86346	7.82575	8.11952	8.01821	7.77227	7.84	7.68238	8.00014	7.83334	8.31101	7.78873	7.81706	7.87402	7.842	8.04545	8.09637	8.2188	7.90003	8.43394	7.79246	8.16945	7.98456	9.80288	8.92636	9.16511	9.934	10.1309
60068	7.86355	7.83314	7.87081	7.99153	8.11753	8.02736	7.87559	7.90303	7.88007	8.08469	7.99459	7.99896	7.8703	7.84334	7.97587	7.8328	7.84171	7.9556	7.95464	7.85902	7.86567	8.27028	7.85626	7.87385	7.83838	7.89136	7.88571	7.8428	7.8758	7.8913	7.8546	7.89552	7.99961	7.89761	7.95777	7.90233	7.98717	7.95245	7.88293	7.81696	7.83447	7.83099	7.9746	7.80365	7.79441	7.78667	7.77878	7.86517
60070
60072	10.5253	10.97	9.6734	11.1416	10.8576	10.8674	10.9643	10.8631	11.2792	11.1188	11.5753	11.4068	11.75	11.0912	11.4724	11.2624	11.0617	11.4014	11.3306	10.6914	10.6639	11.1492	10.6795	11.1649	11.2198	10.7019	10.6351	10.7147	10.7134	10.6499	10.8747	10.5346	10.8332	10.7369	10.8056	11.1829	10.8874	11.1597	11.0615	10.758	11.006	10.3262	11.2779	11.2264	11.211	11.2211	10.8799	11.2734
60075
60079
60086	8.71241	9.30028	8.5703	8.95168	8.38481	8.93878	8.80791	9.00818	8.96382	8.98149	9.17188	9.03062	8.95807	8.90739	8.96839	8.85575	8.85973	8.74933	9.00433	8.64471	9.02556	9.07079	9.40984	8.5894	8.77409	8.87226	8.41454	9.50927	9.04351	8.46317	8.89021	8.8656	8.49892	9.00147	9.19874	8.53698	8.84662	8.83819	9.25019	8.63968	8.97085	8.39813	8.62306	8.74894	8.57506	8.78107	8.59506	8.70775
60091	9.00665	8.80894	10.2756	10.4641	10.8757	9.78689	9.70278	9.01684	9.55465	10.5664	10.1128	9.72835	9.20282	9.06668	10.6967	9.35044	9.08343	10.1575	10.2695	9.01021	9.15079	10.4379	9.95399	9.35231	9.43276	8.8936	8.91784	9.46155	9.17741	9.38765	9.38309	9.9474	10.1128	9.92763	9.71885	10.169	10.4254	10.2448	9.98641	8.98918	8.97815	8.68556	9.81564	9.02539	9.04363	9.06246	9.05212	8.93461
60092
60095
60097	8.38681	8.42462	8.49157	8.36042	8.34293	8.43761	8.57756	8.43851	8.46208	8.61256	8.44593	8.36743	8.37469	8.48117	8.70502	8.4511	8.49257	8.46781	8.53786	8.41809	8.37177	8.44047	8.52444	8.44545	8.4581	8.33749	8.50552	8.49022	8.49285	8.39389	8.41734	8.99526	9.13391	8.11854	8.64727	8.35809	8.30434	8.44844	8.42938	8.44615	8.38042	8.37197	8.52928	8.80033	8.70043	8.68049	8.73231	8.65304
60100
60102	7.96954	7.92475	8.01753	7.95548	8.16438	8.01365	7.95867	7.99445	8.06267	7.9294	7.93879	7.95986	8.05709	8.10343	7.96859	7.99424	8.14249	7.96308	7.93963	7.99424	7.98477	7.88951	7.99875	7.92594	7.94722	7.95653	8.04174	8.01152	7.99213	7.96411	7.96876	7.89608	7.96973	7.91444	7.95057	7.96854	7.91108	7.98985	7.96702	7.90551	7.94071	8.03129	7.93881	8.07784	8.00317	8.04084	8.03827	8.01106
60110	8.34232	8.34692	8.47506	8.32909	8.3258	8.37763	8.56897	8.32377	8.38716	8.47906	8.37634	8.34753	8.36722	8.50545	8.53117	8.43197	8.45516	8.51543	8.52744	8.40428	8.29861	8.28589	8.40799	8.45964	8.35822	8.39606	8.38941	8.40929	8.45127	8.40648	8.48357	8.72452	8.82753	8.18733	8.39677	8.36811	8.34997	8.30896	8.37924	8.44992	8.38575	8.50251	8.39685	8.86511	8.65552	8.83302	9.02311	8.83674
60113
60121
60128	8.6439	8.36091	8.65219	9.63977	8.30427	8.71559	8.25356	8.79468	9.49248	8.7699	8.44975	9.32824	10.8151	10.9796	9.22233	10.0492	11.1607	10.1783	9.81154	8.38616	8.4799	8.50042	8.84718	9.84584	10.3038	8.23316	8.909	9.09386	9.52351	9.27139	10.1079	8.23399	8.81684	8.47485	8.5625	10.0586	9.35507	8.74762	9.18926	8.54257	8.73579	8.53221	9.38396	8.24288	8.39897	8.35701	8.43735	8.34744
60131	9.56592	9.15208	9.43977	9.60434	9.55625	9.65466	9.95752	9.38199	9.35384	9.53227	9.27134	9.44538	9.51572	9.79719	9.30037	9.11284	9.61382	9.24835	9.12458	10.0475	9.8356	9.07345	9.08524	10.2689	10.4142	9.39933	10.3014	8.77317	9.26093	9.75019	9.78317	9.62697	10.0494	9.95948	9.19069	9.4028	9.51867	9.77837	9.2861	10.1379	9.87056	9.89949	9.59882	10.7805	10.2858	10.3829	10.7334	10.7848
60132
60133
60136
60139
60142	7.97445	7.96452	8.06048	8.06748	8.07396	8.00006	7.98268	7.96009	7.95759	8.09352	8.07052	8.08334	8.00907	7.97085	8.03182	8.02762	7.95895	8.03792	8.05478	7.95545	7.96556	7.98515	7.91207	7.97352	7.9885	8.03445	8.05434	7.98882	7.99911	8.03291	7.95676	8.00741	8.00009	8.0851	8.11786	7.94227	8.01073	7.91115	7.89717	7.952	7.92837	7.95537	8.0995	8.01542	8.03917	8.01382	7.9605	7.97304
60148
60152
60154
60161
60162	8.74647	8.53226	8.32327	8.46574	9.01947	8.92509	8.53849	8.53013	8.94991	8.62051	8.4047	8.42947	8.67836	8.43141	8.36101	8.34827	8.22663	8.4649	8.21863	8.80921	8.75917	9.00373	8.75651	8.74666	8.4643	8.74157	8.82945	8.84933	8.48799	8.86152	8.63732	8.33378	8.46924	7.92735	8.53273	9.31416	8.47083	9.40577	9.13632	8.48314	8.61295	9.16236	8.91651	8.80925	8.92809	8.58819	8.47262	8.64605
60168
60176
60180	7.9077	7.9506	8.15698	8.03676	7.99556	7.98782	8.02124	7.95139	7.85294	8.02162	8.11897	8.00315	8.03095	7.9362	8.01081	8.07462	7.96544	8.05133	8.02467	8.16704	8.16963	8.00063	7.84448	8.01936	8.02221	7.99634	8.0012	7.94437	8.00762	8.14387	7.99268	7.95417	7.93524	7.97164	7.89744	7.90374	7.88661	7.90818	8.0043	7.97119	8.01147	8.0276	7.95865	8.05197	7.97168	7.9909	8.04732	7.93347
60192
60195
60196
60201	10.698	10.4485	11.3257	10.7104	10.1575	10.3608	10.8826	10.0596	10.5097	10.3837	10.9915	10.9802	10.5046	10.3027	10.0031	10.317	10.6236	10.271	9.96828	10.5934	10.7272	10.0845	10.4166	10.4889	10.8069	11.0371	10.6066	10.476	10.6273	10.6216	10.4808	10.0392	10.6987	9.95991	10.1535	9.88198	9.69243	9.78015	10.1977	10.7139	10.6198	10.9081	10.5616	11.3248	11.1394	11.4625	11.3002	11.7254
60202	8.20343	8.15766	8.12286	8.0953	8.05775	8.12336	8.19012	8.1162	8.11443	8.11357	8.10955	8.12041	8.27991	8.2178	8.21221	8.34541	8.3252	8.15248	8.22484	8.1068	8.14405	8.17174	8.12164	8.21529	8.21614	8.10645	8.05388	8.04774	8.19649	8.09255	8.17895	8.13352	8.14348	8.43666	8.25872	8.22066	8.20869	8.10384	8.09845	8.18844	8.16949	8.1387	8.05013	8.19809	8.22196	8.26143	8.20777	8.28246
60204	7.86508	7.89354	7.87104	7.91221	7.92826	7.93672	7.87225	7.91546	7.92366	7.92878	7.86435	7.89506	7.90873	7.95701	7.88029	7.90295	7.88277	7.90673	7.83546	7.88176	7.90788	7.89576	7.94112	7.87729	7.90202	7.89187	7.94298	7.86642	7.89567	7.85036	7.88878	7.85582	7.9038	7.93643	7.85684	7.90759	7.84243	7.89824	7.88318	7.83109	7.92591	8.01368	8.12963	7.85805	7.84172	7.94072	7.89203	7.87779
60209
60215
60220
60221
60224	8.10562	8.13412	8.24034	8.11352	8.1279	8.14122	8.32495	8.11929	8.10846	8.15571	8.18458	8.11849	8.10108	8.23826	8.23256	8.21663	8.20978	8.21209	8.28445	8.10329	8.09037	8.10062	8.13881	8.17317	8.14972	8.15848	8.15911	8.21241	8.15455	8.18017	8.13765	8.36982	8.43407	8.11582	8.15529	8.15138	8.13429	8.1388	8.08696	8.22857	8.16788	8.24729	8.13729	8.62276	8.37356	8.51186	8.53566	8.35109
60228	7.97223	8.01332	7.94832	7.97199	8.0494	7.97857	8.01027	7.96395	7.98927	8.03754	7.93417	8.01014	8.06405	7.99398	8.09896	8.04422	8.01296	7.99274	7.95002	8.023	8.06661	7.96922	7.97057	7.95544	8.11334	8.01651	8.10791	7.92389	8.00491	8.03233	7.94891	7.96307	8.09141	8.01436	8.01367	7.86647	7.89417	7.9485	7.91565	7.96444	8.01087	7.9941	8.09854	8.05282	7.98247	7.92779	7.99117	8.04889
60239	7.951	7.97189	7.93426	7.93129	8.0004	7.99482	7.93148	7.91911	8.00002	7.89525	7.95578	7.92193	7.95673	7.97391	7.94753	7.95417	7.92306	7.94727	7.97295	7.95405	7.94902	7.96542	8.00729	7.93844	7.92611	7.93253	7.90855	8.16229	7.92068	7.98693	7.93489	7.88366	7.80462	7.95328	7.86123	7.93539	7.8829	7.98621	7.93641	7.96121	7.93939	7.96884	7.92215	7.97905	7.9804	8.00205	8.00908	7.92875
60241
60243
60246
60253	9.6617	9.84454	9.83334	9.05496	9.29645	9.32746	9.35721	9.19336	9.08207	9.30208	9.23702	9.19238	9.564	9.70909	9.53183	10.1141	9.72285	9.46381	9.76549	9.72367	9.59199	9.52583	9.57316	9.49183	9.26785	9.73685	9.57023	10.0536	9.68481	9.30916	9.48961	9.7694	9.76607	9.39705	9.52541	9.44164	9.68124	9.42079	10.0262	9.74468	9.68646	10.0604	9.45606	9.6535	9.58073	9.54339	9.75343	9.33889
60255	10.9612	10.7544	11.3185	10.7486	11.5244	10.8119	10.8017	11.2187	10.4539	10.7003	10.1511	10.5314	11.0467	11.1467	10.8961	10.8768	10.7451	10.8527	10.6594	10.783	11.0097	10.3248	10.2784	11.4066	11.1212	10.854	11.0419	10.6038	11.1335	10.7123	10.8649	10.7287	11.3774	11.1652	10.5813	10.7481	11.0924	10.1052	10.4915	10.6962	10.8964	10.8772	10.9923	10.184	10.1334	10.2716	10.4529	10.0749
60259	8.11107	8.20331	8.20784	8.14496	8.10174	8.17423	8.01062	8.14537	8.20095	8.18355	7.9916	8.10148	8.46691	8.46354	8.54631	8.60144	8.48013	8.3571	8.64153	8.12736	8.09146	8.15894	8.20852	8.15862	8.14446	8.15955	8.24409	8.09438	8.26919	7.95281	8.22759	8.1646	8.18818	7.96228	8.1348	8.21769	8.81373	8.00626	8.32514	8.12321	8.0252	7.97521	7.95759	7.9658	8.08375	8.03429	8.05628	8.02646
60270
60273	7.86693	8.93317	7.88184	7.89187	7.86765	7.87473	7.92056	7.9272	7.81293	7.8796	7.86357	7.8723	7.96862	7.94201	7.96437	7.917	7.94154	7.88745	7.89723	7.83519	7.8409	7.83457	8.03751	7.86739	7.86593	7.7998	7.84235	7.86494	7.9691	7.82331	7.90334	7.85062	7.83529	7.90874	9.04693	7.8237	7.85163	7.84731	7.8335	7.88002	8.06622	7.86575	7.85167	7.98264	8.02054	8.06473	7.92392	7.95444
60274	7.83675	7.98155	7.81361	7.84784	7.84421	7.82957	7.84712	7.83165	7.8127	7.83444	7.84944	7.85772	7.81266	7.81979	7.80074	7.83315	7.84781	7.79697	7.8263	7.84725	7.86353	7.84472	7.8379	7.80316	7.84485	7.81592	7.82088	7.79891	7.84942	7.8642	7.83782	7.81712	7.80149	7.86436	8.08787	7.80141	7.78829	7.82073	7.82026	7.79845	7.83071	7.86735	7.8189	7.80775	7.8404	7.86705	7.81248	7.85115
60278
60279	8.00835	8.32544	8.03265	7.92634	7.99394	8.00546	7.99035	8.04952	7.98963	8.02939	8.37374	8.05148	7.88888	7.97461	7.91758	8.04181	7.95544	7.99868	7.96272	8.03818	7.91955	8.13227	8.10342	8.06778	7.97975	8.21915	8.08987	8.36384	7.98041	7.92785	8.04723	8.36031	8.00817	8.05155	8.14483	8.04466	8.22949	8.00421	8.15992	8.04215	8.06134	7.97089	8.07208	7.98466	7.98638	7.95721	7.97365	7.9653
60280	8.12401	8.13298	8.0959	7.99645	7.96455	8.11674	8.09476	8.04568	7.93935	8.05063	8.1089	8.03845	8.09671	8.28513	8.37345	8.36655	8.24805	8.23918	8.57187	8.04672	8.04904	8.00617	8.05848	8.03087	8.15861	8.05105	8.02554	8.32343	8.2079	7.93754	8.29112	8.36691	8.07051	8.12194	8.10578	7.95409	7.98254	8.09877	8.0265	8.33398	8.0109	7.98866	8.00048	8.22187	8.32327	8.06231	8.23338	8.02841
60288
60291
60292	7.93832	7.99383	8.12638	8.00511	8.00988	8.00249	7.90689	7.90061	7.98059	8.02005	8.05851	8.01277	8.06151	7.97975	8.02489	8.05634	7.97453	8.01707	8.02073	7.99251	7.9914	8.07136	7.97299	7.97125	7.98564	7.91314	7.97906	7.96217	8.0273	8.08336	8.02853	8.21886	8.29668	8.00864	7.96543	8.05581	8.13303	8.09949	8.03645	8.04214	7.96312	7.95489	7.97557	8.00927	7.98753	8.02778	7.98794	7.92842
60296
60307
60309
60315	8.43716	8.06211	8.13092	8.06407	7.97433	8.02484	9.11734	8.4175	8.55813	8.10659	7.85288	7.98384	8.66055	8.43049	8.14159	8.09441	8.22232	8.16107	8.12766	8.09423	8.11107	8.09999	8.04502	8.41591	8.28644	8.21721	8.36022	7.84119	8.00269	7.86891	8.02807	7.86426	8.07269	8.18681	7.85433	8.36055	8.00256	8.36293	7.95088	8.26935	7.85469	8.42227	8.70764	9.8198	9.00986	9.26026	9.50353	9.66139
60324
60326	8.09375	7.87616	8.17247	7.91785	7.91685	7.90099	8.85264	7.89105	8.01552	7.85452	7.86028	7.90794	7.93624	7.95635	7.89054	8.03335	8.02898	7.96139	7.89178	8.13143	7.93491	7.89086	7.82846	8.15182	7.87106	7.88768	7.88056	7.95903	7.94165	7.93892	7.8778	7.9775	7.74603	7.89828	7.80287	7.98327	7.78711	8.23676	7.83801	9.04676	7.83664	8.15843	7.81207	9.38697	9.2669	9.19696	9.92706	9.5858
60328	12.0507	12.3857	12.2469	12.0998	11.692	11.9432	12.3296	12.2659	12.0829	11.2874	12.0264	12.0206	11.9019	12.0115	11.9627	12.3775	12.1434	12.2185	12.2299	12.0565	11.9839	11.8761	12.2643	11.6632	11.4148	12.0624	11.7025	12.4169	12.2752	12.2878	12.3479	12.2631	12.0102	12.0874	12.2918	11.9491	12.0032	11.7922	12.0003	11.9057	11.6538	12.2491	11.9107	12.3418	12.2455	12.4572	12.3861	12.1428
60332
60333
60338
60343	8.39504	8.15712	8.18826	8.07596	8.33437	8.35162	8.16068	8.27732	8.53106	8.43265	8.06084	8.04403	8.14229	8.18754	8.19709	8.19047	8.14538	8.14842	7.936	9.43281	9.28375	8.37165	8.46781	8.41494	8.24805	8.51156	8.49793	8.4555	8.40866	8.33163	8.11404	8.28384	8.54664	7.92265	8.02424	8.44467	8.00201	8.16958	8.08785	8.36663	8.63087	9.06456	8.59243	8.27157	8.24979	8.22346	8.17865	8.21957
60347	7.86331	8.31303	7.994	7.99033	8.31384	8.10165	7.96878	8.19805	7.88695	8.15657	7.91639	7.96729	7.88124	7.90131	7.78305	7.90402	7.88626	7.88727	7.84791	7.9807	8.10819	8.00276	8.38167	7.93001	7.96592	7.94713	7.98233	8.0345	7.99967	9.06159	8.0984	7.99199	7.86679	8.1096	8.08741	7.90911	8.08451	8.39348	8.66762	7.87666	8.14759	7.89961	7.94222	7.85274	7.92214	8.03614	8.0111	7.91557
60348
60349
60356
60358
60360
60364	8.35005	8.09462	8.48315	8.61118	8.30554	8.26316	8.34956	8.0948	8.13462	8.21007	8.59683	8.36993	8.29972	8.22058	8.16847	8.40996	8.50438	8.24241	8.32866	8.33749	8.38109	8.14411	8.02754	8.27341	8.40686	8.38365	8.31565	8.16217	8.27343	9.11125	8.20712	8.23252	8.25941	8.06445	7.96658	8.27777	8.15556	8.03854	8.2269	8.24774	8.20877	8.15757	8.0571	8.33552	8.37109	8.35879	8.3037	8.37378
60367	7.9398	7.89559	7.99796	8.00687	7.95068	7.93339	8.08911	7.95139	8.03513	7.90322	7.90836	7.95168	7.99941	7.93469	8.0275	7.96818	8.05981	7.96107	7.96781	7.95031	7.87568	7.84545	7.87268	7.93616	7.94044	7.9082	7.93334	7.88326	7.916	7.94029	7.90789	7.92211	8.0022	8.01179	7.86735	7.94177	7.94901	8.02069	7.89917	8.04502	7.90635	7.948	7.91735	8.26196	8.03362	8.09082	8.17398	8.33352
60368	8.34478	8.43562	8.38391	8.36663	8.33046	8.40903	8.63029	8.41011	8.35462	8.4754	8.31062	8.37937	8.42673	8.58884	8.6308	8.57916	8.50513	8.5828	8.4638	8.38526	8.25407	8.31473	8.4335	8.49585	8.42426	8.42191	8.48151	8.337	8.53285	8.37465	8.49861	8.78921	8.90468	8.19047	8.47077	8.44755	8.38409	8.35595	8.43277	8.42007	8.4317	8.56228	8.40951	8.89947	8.67673	8.85654	8.95804	8.80196
60369
60372	8.50205	7.90283	7.96036	7.89581	7.84696	7.91649	8.72211	7.83825	8.19996	7.8428	7.96133	7.92269	7.85233	7.85956	7.69958	7.9171	7.83233	7.89694	7.87192	7.95161	7.77585	7.99412	7.82679	8.70045	7.88933	7.82536	7.84437	7.8817	7.96364	7.85942	7.87932	7.89577	7.75827	7.86268	7.79358	8.37904	7.7423	8.27813	7.84367	8.8188	7.83337	8.43837	7.86394	10.3362	10.1972	10.5486	9.1353	9.75648
60373
60376
60377
60382	8.04957	7.98977	7.95253	7.93119	8.01064	7.96349	8.03571	8.04655	7.97155	7.99502	7.89578	7.94806	7.99175	8.01991	7.99133	7.95476	7.92169	7.94394	7.96485	8.1409	8.11226	7.98519	8.01714	8.09145	8.08914	7.93264	8.10593	7.98965	7.99555	8.16654	7.91294	7.94977	8.00735	8.0128	7.95331	8.08729	8.01244	7.98364	8.07552	7.96466	7.9311	8.13114	8.07963	8.02629	7.98829	7.9257	8.05889	7.96782
60386
60397	11.5346	13.1179	11.5264	12.1281	11.4946	11.6023	12.0068	12.096	12.1426	11.7939	11.778	11.8691	12.4002	13.0182	12.4095	13.5669	12.729	12.6303	12.7235	11.8751	10.7848	12.5941	12.278	12.3115	11.6631	11.6853	11.7622	12.9765	12.7461	11.9736	12.9576	12.8943	12.6518	11.4204	13.5208	12.5783	13.1838	12.6778	13.5168	12.2824	12.0988	11.9328	11.1622	11.5715	12.144	12.1905	12.7265	11.4482
60398	7.95683	7.95873	7.98915	7.96443	7.97143	7.95969	7.97331	7.94699	7.93826	7.90035	7.91562	7.97178	8.03825	8.0213	8.13116	8.11952	8.10599	8.01728	8.11331	7.94011	7.89614	7.86502	7.90126	7.9322	7.92085	7.9326	7.99956	7.96206	7.97227	7.97248	7.96552	7.93419	7.92335	7.95201	7.90357	7.92412	7.92851	7.90484	7.91062	7.93253	7.9123	7.96019	7.93979	7.99762	7.98537	8.00254	7.99986	7.97654
60400
60403
60408
60411	9.03047	8.70649	9.48266	10.496	10.8809	10.0606	9.49661	10.0029	9.59724	10.2806	10.2106	10.1501	8.65208	8.62566	10.5963	8.83031	8.78707	10.2856	10.7108	8.76672	8.80559	10.1558	9.5435	8.78199	8.63957	9.35605	9.17608	9.35912	9.28898	8.75209	8.99585	10.0747	10.0896	9.43532	9.72968	9.77113	10.6157	9.87145	9.39833	8.75105	8.80856	8.22465	9.40671	8.46788	8.57148	8.56121	8.55709	8.64704
60414
60431
60433	9.62018	9.70126	9.98148	9.63191	9.48177	9.36332	9.66913	9.18422	9.50741	9.39463	9.62853	9.37793	9.66476	9.50082	9.77072	9.15469	9.49349	9.56305	9.37225	9.46185	9.7028	9.55679	9.4741	9.56034	9.56617	9.2514	9.15643	9.82505	9.72453	9.678	9.33933	9.67869	9.28614	9.88101	9.64423	9.27259	9.20813	9.4019	9.44432	9.60319	9.69583	9.42634	9.29463	9.8229	9.53454	9.69407	9.6249	9.69321
60435
60437
60438	9.13066	9.12298	8.7205	8.88027	8.83754	8.93453	8.94347	9.01731	9.72972	9.10802	9.10322	9.0694	9.1763	9.64139	9.16565	9.92872	9.31846	9.28836	9.1726	9.26991	9.27629	9.1279	9.5287	8.89284	8.71586	9.08371	8.72559	9.67929	9.17026	8.49525	9.01921	9.23366	9.00442	9.38961	9.39439	9.1961	9.26433	8.89315	9.21529	9.01722	9.16732	9.84769	9.35892	8.7154	9.02703	8.75013	8.82586	8.59278
60440
60441
60445
60446
60450
60451	10.5562	10.2698	11.4027	10.6897	10.1919	9.91036	10.2785	11.3286	10.0572	10.2353	9.29152	9.59156	10.6424	10.699	10.6928	10.6642	10.4493	10.3166	10.4725	9.7573	10.1078	10.2715	10.3801	10.6233	10.617	10.4385	10.237	10.5431	10.881	9.17954	10.2652	10.072	10.2751	11.0458	10.3189	10.9583	11.0355	9.83821	10.1149	9.98116	10.1787	10.4118	10.1339	9.25531	9.41414	9.6433	9.39257	9.10555
60452	7.9819	8.15274	7.96236	7.95621	8.00196	8.00652	8.01025	7.93011	7.97654	7.97439	8.07969	8.00633	8.05757	8.0173	7.95744	8.04104	8.03521	7.97191	8.00691	7.98524	8.00955	8.02078	8.02876	8.00513	8.01726	8.02114	8.02067	8.08204	7.97363	8.02285	8.02829	7.97865	7.9643	8.1127	8.22243	7.98933	7.98899	7.99504	8.03234	8.00177	8.0451	8.04355	8.00743	7.94732	8.0376	8.0461	8.0314	8.03033
60458
60465
60468	9.69193	9.79075	9.54419	9.3572	9.57584	9.36949	9.89759	9.61121	9.67507	9.06614	9.7048	9.58089	9.6978	9.91895	9.86508	10.0111	9.9593	9.78283	9.86379	9.53999	9.72105	9.43244	9.7477	9.63181	9.53401	9.8522	9.48847	10.0294	9.77541	9.61382	9.76849	10.1602	9.6881	9.60591	9.74377	9.32733	9.35188	9.70441	9.7696	10.3139	9.8195	9.87552	9.42504	10.1576	11.0137	10.3331	10.5208	10.3695
60470	8.41877	8.58128	8.44374	8.75969	8.34444	8.40631	8.47884	8.2723	8.3662	8.36348	9.03466	8.71064	8.64226	8.75581	8.74583	8.96108	8.53377	8.77491	9.11143	8.51119	8.49622	8.4236	8.561	8.55909	9.0464	8.11151	8.24088	8.49556	8.67608	9.51734	8.82786	8.528	8.46741	8.54251	8.39747	8.32945	8.366	8.88092	8.92504	8.58646	8.32112	8.1545	8.39681	8.86091	8.62337	8.73813	8.73491	8.44526
60471
60474
60477
60482	8.86947	9.76681	8.55171	9.35996	9.80112	9.59432	8.99653	8.95811	9.00738	9.67635	9.96978	9.83454	8.58526	8.54449	9.6688	8.7675	8.60833	9.20721	9.49722	8.72893	9.16385	10.2567	9.73713	8.63173	8.72062	8.94548	8.77539	10.0523	9.42791	9.24294	9.61065	10.4269	9.53239	9.92953	10.1032	9.05357	9.69531	9.7631	9.48626	9.14281	9.16066	8.08585	9.02903	8.5568	8.66256	8.5829	8.52794	8.53596
60484	7.96514	8.05443	7.98036	8.00601	8.25447	8.09732	7.9337	7.91604	7.97876	7.99346	8.10251	8.03384	8.21145	8.28071	8.23459	8.1088	8.11431	8.04361	8.08569	8.0291	8.14124	7.90028	8.1861	7.95351	7.9433	7.93914	7.92725	8.34528	8.1374	7.87759	7.88763	7.85007	7.83335	7.89547	7.90745	8.07645	8.31616	8.0837	8.15995	7.88963	7.93417	7.87749	7.90627	7.89208	7.91344	7.88134	7.88418	7.91605
60487
60491	9.26116	8.88078	8.7837	9.51182	8.99655	8.92242	9.27838	8.80377	9.06406	9.23164	9.39374	9.22814	9.40605	9.35475	9.16966	9.53758	9.66381	9.31409	9.31254	9.25613	8.98889	8.89936	8.9817	9.06658	9.02195	9.0771	9.34333	9.24654	9.12484	9.32611	9.16807	9.087	9.02761	8.54883	8.73795	9.11562	9.08026	8.98446	9.06249	9.26452	9.13132	9.10654	9.10178	9.52977	9.63859	9.77324	9.54636	9.75538
60494
60497	7.97086	7.96519	8.021	8.00148	7.99032	7.96428	7.96211	7.95721	7.95164	7.9744	7.98679	7.94338	7.97867	7.9657	7.90681	7.93846	7.93886	7.96875	7.98997	7.99056	8.00123	7.95583	7.94631	7.98897	7.96652	7.92954	8.00701	7.95987	7.99587	7.9365	7.93426	7.98292	7.96769	8.10925	7.95689	7.91085	7.97972	7.95404	7.89376	7.92247	7.9302	7.97873	7.98906	8.06408	7.97525	7.96738	7.96271	7.97016
60500
60520
60521
60523
60524
60537
60538
60541
60543	8.83145	9.40143	8.50847	8.66521	8.39026	8.59289	9.02706	8.38411	8.5905	8.52058	9.37893	8.68581	8.97481	9.49536	9.39536	9.75015	8.89983	9.15017	9.21188	8.75682	8.6687	9.27027	9.00351	8.754	8.85052	8.57343	8.25465	10.5974	9.14722	8.63161	8.98704	9.42497	8.57774	8.97023	8.96895	8.82527	8.8943	9.31355	8.77089	9.25583	8.65822	8.80828	8.45638	9.47319	9.7022	9.75087	9.36461	9.15866
60544
60546	8.55682	8.8849	8.84039	9.11856	9.57354	9.35581	9.53371	8.68804	9.00249	9.1697	10.2851	9.46518	8.64003	8.52861	10.1205	8.60368	8.57536	9.41602	9.30922	8.68175	8.72297	9.87301	8.88628	8.70346	8.44299	8.80111	8.52976	8.92389	8.75322	8.57321	8.84985	9.23857	9.39965	8.9176	9.72004	9.17797	9.56434	8.92777	8.97855	8.57985	8.51115	8.09807	9.2709	8.86866	8.85	8.62672	8.82892	8.8099
60553	8.51646	8.48151	8.64524	8.67175	8.38814	8.31792	8.56321	8.27563	8.32718	8.2336	9.04115	8.60069	9.05466	8.52168	8.81195	9.36671	8.94897	8.90761	8.82477	8.49209	8.51628	8.13077	8.21823	8.21253	8.18674	8.48094	8.62643	8.58584	8.5713	8.49717	8.55495	8.38526	8.37859	8.84607	8.61282	8.39096	8.38087	8.30166	8.33461	8.32888	8.26552	8.22437	8.28934	8.68103	8.57879	8.79528	8.83512	8.72272
60554
60561
60563
60575	11.617	12.2778	12.0918	12.0566	11.6632	12.1074	11.8061	12.0306	11.9684	12.1227	12.1949	12.028	11.5683	11.4578	11.4756	10.9382	11.2547	11.5376	11.553	11.9635	12.1303	12.376	12.133	11.7211	12.0077	11.9228	11.7626	11.8266	11.7188	11.8667	11.9911	11.9739	11.8908	12.0788	12.2185	11.5926	11.7329	12.5897	12.2836	11.7361	12.0142	11.2684	12.0034	11.3327	11.1827	11.2373	11.1216	11.5358
60576
60577
60593
60594	7.84419	7.82246	7.89088	7.83583	7.85948	7.84355	7.82709	7.86782	7.8336	7.83301	7.83939	7.85815	7.8496	7.82569	7.76768	7.81751	7.84377	7.82744	7.87915	7.81682	7.83651	8.00962	7.8687	7.8461	7.86536	7.87979	7.86862	7.82064	7.84294	7.83153	7.83404	7.87065	7.82257	7.90089	7.78268	7.82558	7.77414	7.84592	7.79354	7.88601	7.82806	7.83626	7.84583	7.81692	7.81905	7.79033	7.75789	7.78855
60598	9.97016	10.8331	9.97566	9.86711	10.4723	10.3566	10.1647	10.4368	9.88276	10.2053	9.40858	9.37654	9.56818	10.0985	9.96024	10.2809	9.75406	9.88826	10.1286	10.0775	9.90691	10.3422	10.0344	10.0584	9.57052	10.1302	9.90443	10.5448	10.3297	9.92998	10.2221	10.3903	10.1309	10.6114	10.8918	10.1526	10.5773	9.78231	10.3971	10.2075	10.0623	10.3331	9.85234	9.76631	9.81951	9.59855	9.92451	9.45556
60600
60601
60603
60605	10.0287	9.81127	9.8221	10.257	10.44	10.5569	10.0194	10.4622	10.4349	10.0746	9.57222	10.049	10.6541	10.9642	10.7721	10.9084	11.058	10.976	11.0476	9.88759	9.8195	10.2157	10.6199	9.67966	10.0416	10.7946	10.3095	10.3323	10.5909	9.98537	10.534	11.0836	10.8183	8.981	10.1945	10.2941	10.828	9.90173	10.3411	10.4441	10.5526	10.2333	9.98574	9.50463	9.44202	9.63494	9.76307	9.64496
60608	7.99134	7.903	7.97663	7.92588	7.87552	7.92081	7.91719	7.90381	7.88881	7.88935	8.01927	7.9215	8.17659	7.96553	7.95485	7.94375	8.06799	7.96424	7.93341	7.89664	7.87073	7.81177	7.85527	7.95385	7.99623	8.00562	8.00421	7.85189	7.88215	7.87116	7.91076	7.81853	7.89185	7.99982	7.77963	7.92163	7.82584	7.8305	7.87197	7.96152	8.10913	7.99925	8.02231	8.01964	7.87115	7.92764	7.9149	7.92646
60609	8.76683	8.27865	9.34902	9.16061	8.4575	8.67632	8.30531	8.32587	8.43829	8.59689	8.85297	8.85279	8.50667	8.72785	8.24813	8.4305	8.93549	8.3508	8.21843	8.84438	9.18836	8.47536	8.44549	8.41324	8.66573	9.27294	9.16057	8.55627	8.37227	8.61381	8.6823	8.6434	8.56589	8.58099	8.10538	8.33978	8.34052	8.34881	8.27334	8.39064	8.53115	8.58266	8.37182	8.33228	8.62958	8.3802	8.16756	8.67119
60612
60615
60619	9.35077	9.02585	9.04603	8.85673	9.78341	9.43744	9.27996	8.63456	9.57254	9.29977	9.21191	8.95598	8.67753	8.46294	8.6342	8.54352	8.75885	8.66482	8.30908	9.79499	9.58851	8.97094	9.1931	9.08651	8.97138	9.58626	9.89395	8.75119	8.8799	8.73246	8.45141	8.82611	8.86419	9.41831	8.78966	9.18776	8.56226	8.74633	8.63487	9.01089	9.01872	9.26694	9.14558	9.8932	9.38746	9.36624	9.4892	9.69832
60626
60634	8.03343	8.12692	8.05074	7.97101	9.05142	8.06034	8.33313	8.29502	7.93065	8.01837	7.9419	7.9906	8.00156	8.05964	7.94941	7.99944	8.04493	7.98779	7.98811	8.12475	8.15856	8.01681	7.88598	7.99646	8.019	7.9914	8.35112	7.89139	7.95556	8.83457	8.14902	8.0031	8.1497	8.11284	8.09039	7.9841	7.97786	8.0224	8.14984	7.95995	7.93983	8.07433	8.11551	8.15111	8.54973	8.26556	8.07162	8.19602
60639
60646
60647	7.97145	7.90311	8.05451	8.11395	8.07938	8.10797	7.88998	7.92931	8.05965	8.02009	8.20567	7.99936	7.99365	7.96305	8.07508	7.91619	7.91359	7.99301	7.97505	8.06568	8.11538	7.96993	8.00679	7.92456	8.0038	8.06865	8.0898	7.94703	7.99846	7.97876	7.93001	7.91967	7.91829	8.05849	7.86975	7.98013	7.9866	8.09811	7.98629	7.88964	7.85915	7.92462	7.91362	7.91498	7.90412	7.88997	7.92825	7.90321
60653	9.98683	9.40403	10.5923	10.2452	9.00722	9.64181	9.69201	9.55698	9.23631	9.46678	9.86537	9.7766	9.57329	9.65011	9.89925	9.75675	9.88665	9.92972	9.95933	9.44577	9.50269	9.71889	9.56179	9.18886	9.47101	9.84388	9.54054	9.59797	9.38063	10.0111	9.65491	9.78217	9.88775	9.79044	9.48084	9.8076	9.87522	9.31138	9.42126	9.63356	9.55494	9.67391	9.67888	9.48572	9.19411	9.76152	9.60488	9.85969
60661
60669
60671	9.2513	8.52484	8.90687	8.79229	8.72595	8.81149	10.0776	9.34079	8.90072	8.51181	8.96357	8.73231	9.45303	9.55998	9.07534	9.58384	9.87585	9.37192	9.47601	9.81558	9.36996	8.60223	8.42316	9.27661	9.08423	8.67755	8.97863	8.45989	8.75301	8.85737	9.0968	9.14913	8.88935	7.90985	8.5279	9.00593	8.60486	9.25392	8.48222	9.97505	8.68426	9.11591	8.77998	11.3101	10.6235	10.6122	11.4268	11.5691
60672
60673	10.5431	10.589	11.0641	10.6934	10.9323	11.2112	11.0923	10.3406	10.5613	10.6041	10.0336	10.4115	10.6515	11.1061	10.8939	10.8675	10.9302	10.7186	11.0479	10.9926	10.6597	10.5777	10.5746	10.5678	10.4075	10.5031	10.6299	10.6192	10.6275	11.2107	10.9954	11.2523	10.8466	10.0496	11.244	10.8623	11.0394	10.5934	10.9635	10.8606	10.8551	10.9635	10.7993	11.0909	11.083	11.1037	11.5479	11.3183
60674
60678
60681	8.00532	7.94002	8.0329	8.01056	8.03704	8.07215	7.94973	8.34384	8.02635	7.94916	7.92569	7.99339	8.08032	7.98396	8.01094	8.04533	8.0505	8.00591	7.99456	8.30299	8.24833	7.87847	8.05856	8.07335	8.15515	8.17043	8.71138	7.99368	7.9376	8.32498	7.94851	7.99745	7.99291	8.02181	7.92231	7.94057	7.93358	7.96375	7.9698	8.06739	8.21115	8.17382	8.26286	7.95047	8.01129	7.93953	7.93642	8.01062
60682	9.00399	8.95504	10.0235	9.4854	9.16292	9.45111	8.88199	8.86584	8.86134	9.01898	9.18999	8.98072	9.36779	9.20707	9.10941	9.30935	9.19588	9.24898	9.32803	9.43059	9.52042	8.89367	9.23547	8.86923	9.06692	9.91878	9.24601	9.34323	9.12584	10.0692	9.22454	9.54384	8.95711	9.15718	9.20999	8.78247	8.98861	9.0754	8.81285	9.07687	9.19096	9.50393	9.17622	9.08598	8.97344	9.13131	9.1055	9.09368
60687
60692	8.70087	9.01939	8.88439	8.78124	8.6086	8.70441	9.10025	9.09913	8.55722	8.64751	8.56046	8.78478	8.9291	9.1016	8.59069	9.07969	9.18284	8.91401	8.80597	8.46271	8.42323	8.56142	8.69296	8.55141	8.49144	8.51432	8.43501	8.65786	8.92097	8.53645	8.97657	8.89751	8.75135	8.66719	9.05746	8.6924	8.84398	8.90516	9.09735	8.88731	8.78686	8.64141	8.48305	8.99171	9.03074	9.11758	9.10831	8.9626
60703
60706	7.89286	7.85571	7.86362	7.85879	7.89813	7.89979	7.88881	7.84146	7.82706	7.83895	7.84598	7.86591	7.87898	7.84916	7.83576	7.85608	7.91919	7.84334	7.82088	7.93837	8.01283	7.82289	7.83046	7.83478	7.87669	7.87338	8.05039	7.87189	7.86212	7.88123	7.85208	7.95503	7.92358	7.8944	7.84189	7.85087	7.84399	8.03933	7.81885	7.85726	7.86837	8.05207	7.95023	7.88843	7.84609	7.82409	7.84647	7.92957
60707	11.5751	12.6567	11.6285	11.3467	11.5943	11.6815	12.0553	11.9648	11.2785	11.5025	11.6422	11.3989	12.0296	12.3895	12.1209	12.2185	11.7727	12.0228	12.2206	11.911	11.7759	12.0743	11.8283	11.4832	11.1363	11.8889	11.3446	12.3676	12.189	11.4669	12.2343	12.1752	11.7296	11.9349	12.6123	12.0125	12.2397	11.8115	12.4598	11.8724	11.9564	11.765	11.9122	11.6695	11.6423	11.783	11.8155	11.2839
60709	8.33106	9.14234	8.24787	8.36756	8.14996	8.35397	8.51216	8.47697	8.11161	8.32244	9.11341	8.42805	8.34686	8.37048	8.35165	8.23276	8.23227	8.32494	8.25085	8.15386	8.35298	8.45524	8.69483	8.41278	8.2371	8.17215	8.02317	8.36427	8.42852	8.07842	8.62598	8.2457	8.07753	8.52735	9.06717	8.36055	9.03944	8.26677	8.37613	8.28178	8.31983	8.25135	8.44679	8.22257	8.32501	8.3528	8.18537	8.20815
60711	8.27219	8.27417	8.16762	8.24196	8.20065	8.23387	8.41296	8.22394	8.46376	8.22322	7.92437	8.15624	8.89268	9.0262	8.51203	8.25168	8.37423	8.52176	8.12568	8.10551	8.13586	8.14087	8.34874	8.18539	8.21551	8.20915	8.39796	8.14967	8.33293	8.186	8.45848	8.0282	8.2457	7.9303	8.53834	8.53621	8.15754	8.05133	8.24681	8.02014	7.93439	8.14859	8.20213	8.53937	8.38998	8.46751	8.39285	8.43706
60717	8.08916	8.13756	8.09634	8.08508	8.31235	8.28159	8.26957	8.38906	8.51413	8.35442	7.93861	8.0166	8.37446	8.35817	8.20701	8.16641	8.22628	8.20917	8.02875	8.28237	8.45904	8.49552	8.55596	8.08984	7.99137	8.3024	8.4011	8.71792	8.35178	8.03071	8.13884	7.97665	8.21729	7.93621	8.26539	8.26829	8.08593	8.38752	8.46999	8.07482	8.09569	8.28769	8.30762	8.14768	8.34048	8.11295	8.1486	8.16713
60719
60722
60725
60730	7.92194	7.96774	7.96386	7.8903	7.90422	7.9068	7.9486	7.89966	7.91712	7.90655	8.12707	7.92057	7.90558	7.93727	7.83319	7.88814	7.92673	7.91943	7.99936	7.91633	7.88718	7.97831	8.08882	7.92671	7.84966	8.02366	8.07136	7.93984	7.94414	8.04229	7.97021	7.96073	7.88337	8.26389	8.10718	7.90276	7.87779	7.956	7.87057	7.91064	7.80644	7.84825	7.87671	7.93371	7.99725	7.9486	7.90506	7.90977
60735	7.87379	7.85278	7.85734	7.875	7.84552	7.85478	7.81617	7.83509	8.01066	7.8363	8.03412	7.91952	7.86292	7.86612	7.82771	7.86526	7.87185	7.87159	7.82051	8.18656	8.09985	7.81614	7.85856	7.8754	7.86811	7.81842	7.84368	7.8106	7.83608	7.90976	7.84538	7.83373	7.85167	7.89814	7.74985	7.81435	7.80567	7.84606	7.83959	7.81106	7.83624	7.849	7.83466	7.87801	7.82006	7.86531	7.86275	7.83465
60736
60739
60743	9.16556	9.10967	9.15298	8.85097	8.80879	9.09394	8.85926	9.25813	9.05621	9.05314	9.08072	8.98418	9.27291	9.10855	9.19056	9.23261	9.38656	9.159	9.20013	9.96803	10.3912	9.16834	9.37693	9.07649	9.38682	9.5996	9.4301	9.3038	9.24359	9.33634	9.1412	9.87209	9.14499	9.12074	8.92572	8.98822	9.07188	8.39149	8.5422	9.65329	9.59596	9.40588	9.23762	8.73935	8.95723	8.91143	8.59284	8.84851
60746
60747
60750	9.90157	10.4805	10.0937	9.45356	10.4313	10.1867	10.187	10.5724	10.0729	10.4769	9.51076	9.58544	9.70485	10.0536	10.1691	9.87852	9.4853	9.54421	9.72601	9.98488	9.92995	10.8046	10.368	10.3851	9.91841	10.2583	9.94322	10.4788	10.3156	8.84653	9.50412	9.54454	9.81857	8.74059	9.71288	10.5446	10.9912	10.0203	10.5706	9.59249	9.57613	10.0864	9.90284	9.26165	9.50332	9.27362	9.534	8.93848
60754
60762
60767
60768	7.9334	7.94865	8.04229	8.03629	7.93649	8.16	7.98231	7.98783	7.88191	8.11729	8.02533	8.16867	7.99379	8.36104	8.9397	8.33182	8.12582	8.27218	9.10761	7.91128	7.92423	8.09253	7.93183	7.93504	8.14653	7.90615	7.99585	8.03616	8.25465	7.8822	8.06032	8.17524	8.21402	8.0074	8.02379	7.98005	8.48117	8.0239	8.02251	7.98946	7.92376	7.99933	8.18462	8.04093	8.06219	8.07432	8.06803	8.04736
70008	8.50184	8.42459	9.50688	8.93965	8.77792	8.71634	8.72511	8.57241	8.78847	8.73363	8.76822	8.81384	8.83068	8.59444	8.68652	8.8223	8.80985	8.77778	8.62181	8.45149	8.45108	8.4368	8.40195	8.6555	8.86688	8.66011	8.716	8.46531	8.6196	8.68478	8.53887	8.40851	8.43712	8.61382	8.3065	8.61011	8.50543	8.44363	8.37771	8.64972	8.60319	8.53034	8.63372	9.24593	9.19657	9.19144	9.17607	9.4052
70010	8.267	8.30388	8.22838	8.37561	9.5517	8.77958	8.17238	8.36769	8.98512	7.97862	8.418	8.34774	7.97584	8.13641	8.90379	8.20503	8.08064	8.47804	8.91121	8.29676	8.13519	7.87562	8.87908	8.66208	8.18043	8.14946	8.46654	8.69043	8.56694	7.8624	8.6365	8.45045	9.59427	7.92171	7.97122	9.44788	9.89713	8.3218	8.45574	8.64389	8.99975	7.94733	8.28995	7.97992	8.07775	8.01508	8.02205	8.08062
70019
70021
70022	8.94802	8.92635	8.93104	8.62066	9.76383	9.13648	9.45168	9.82333	9.21314	9.28733	8.6541	8.86915	9.1402	9.43556	9.35471	9.13878	8.86855	9.1143	9.01967	9.05492	9.08296	9.76115	9.18996	10.0247	9.30768	9.27398	8.815	8.86742	9.18114	8.86235	9.28709	8.5197	9.13518	9.29201	9.07781	9.47433	9.69397	9.51376	9.59961	9.31583	9.2866	9.30268	9.35328	8.59727	8.74184	8.70431	8.80386	8.67256
70025	8.46603	7.99723	8.47792	7.90211	7.89749	7.90833	9.85577	7.85394	8.4676	7.84154	7.81455	7.89842	7.91532	7.90964	7.88538	7.98826	7.95392	7.98205	7.81745	8.47927	7.87669	8.24285	7.79419	8.54789	7.90795	7.89602	7.80485	7.87019	7.95912	8.21618	7.81199	8.38923	7.76088	7.83023	7.78782	8.28805	7.82406	8.69143	7.8007	9.01044	7.79574	8.53428	7.84112	10.9972	10.1815	10.1798	11.2592	11.1226
70026
70035
70037	7.90867	7.88781	7.92975	7.91331	7.89771	7.91374	7.92872	7.94462	7.94426	7.9568	7.89708	7.93916	7.9229	7.93914	7.962	7.91693	7.92961	7.93044	7.86502	7.89288	7.93174	8.20859	7.90199	7.98235	7.87576	7.97277	7.96288	7.93279	7.93582	7.97822	7.8963	7.99169	7.92186	7.92969	7.91766	7.9027	7.95708	7.91567	7.87573	7.94858	7.96087	7.95629	7.90808	8.02051	8.07015	8.02307	8.02373	8.08094
70039
70040
70041	7.96515	7.91475	7.93935	7.93627	7.99915	7.94095	7.87782	7.88493	8.03867	7.93622	8.06961	7.95002	7.88893	7.87416	7.94455	7.94559	7.96601	7.9643	7.91799	7.85627	7.88742	7.98732	7.99049	8.13456	8.0475	7.93404	7.9659	7.97618	7.93182	7.89683	7.90088	7.91471	7.96849	7.97479	7.8932	8.21719	8.06273	7.94461	7.90359	7.95686	7.90001	8.0073	7.99769	7.94235	7.94206	7.96756	7.98277	7.99009
70044
70047	8.05243	8.15236	8.03619	7.93073	7.99231	7.98112	7.91599	8.0422	8.07047	8.11144	7.90163	7.94523	7.92345	8.02294	7.95571	7.9944	8.12302	8.00075	8.08371	7.97405	8.12755	8.01392	8.32834	7.96857	8.02204	8.14191	7.99767	7.90668	7.96243	8.18355	8.02669	7.98845	7.95317	7.90904	7.9245	7.94741	8.0462	7.9663	7.99893	7.97795	8.13682	8.09528	8.05229	7.9053	8.01321	7.97808	8.01378	7.94838
70048	8.87	9.14177	8.72499	8.53203	8.89663	8.59872	8.57452	8.71115	8.59475	8.53759	8.49508	8.52233	8.30607	8.24984	8.39614	8.54073	8.26337	8.60854	8.66462	8.62102	8.58383	8.83191	8.88924	8.82298	8.40911	8.6943	8.41127	9.12206	8.62195	9.9522	8.76147	9.43656	8.67464	8.96171	9.17537	8.8829	9.13457	8.97305	8.89618	9.19278	8.99898	8.68651	8.4158	8.4361	9.14979	8.97639	8.61378	8.49868
70050
70053
70056	8.01272	7.97321	8.09063	7.9814	7.97569	7.97645	8.25913	7.99414	7.94737	7.9714	7.98601	7.96874	8.01626	8.04012	8.00123	8.06268	8.07313	8.03175	8.05784	8.02338	7.94326	7.88532	7.9356	8.04929	7.99897	7.96827	8.0169	7.95944	7.98681	8.02878	7.98947	7.93017	7.95293	8.01175	7.94071	7.99488	7.92524	7.96178	7.92731	8.0674	7.96791	7.99457	7.9942	8.18829	8.19529	8.1662	8.33145	8.11432
70059
70064
70066
70068
70070	8.51151	8.56518	8.60868	8.88471	8.59537	8.76616	8.68435	8.39672	8.4504	8.98374	8.45418	8.60044	8.68966	8.58359	8.33896	8.32572	8.58826	8.5559	8.42164	8.8941	8.8159	9.55291	8.47493	8.51251	8.69837	8.62865	8.82726	8.3244	8.37914	9.00284	8.59606	8.11206	8.48493	8.92356	8.51646	8.79837	8.74023	8.61544	8.33854	8.65855	8.55218	8.87301	8.7817	8.55675	8.70546	8.41098	8.39897	8.52333
70075
70082
70086	9.63503	9.38359	9.51495	9.91304	9.00321	9.31083	10.3882	9.71786	9.93008	9.64484	10.1676	10.1898	10.3432	9.79842	9.861	9.89623	10.219	10.0183	9.95014	10.339	10.1425	9.58894	9.50831	9.87332	10.0438	9.82694	9.97039	9.10461	9.44298	10.0004	9.77631	9.45896	9.53994	9.74017	9.71971	9.56027	9.43267	9.95407	9.78143	10.029	9.95497	9.70088	9.55398	10.84	10.5117	10.5816	10.6052	11.1422
70088
70091
70092	9.73782	9.6285	11.1044	10.2265	10.6331	10.63	10.2289	9.78608	10.2829	10.5688	10.0615	10.033	9.73294	9.46317	9.79165	9.24289	9.43571	9.6806	9.61447	9.97324	9.63273	10.1733	10.1784	10.2704	10.4733	9.69856	10.6344	9.82238	10.0628	9.83747	9.59018	9.76362	9.85628	10.5533	9.78241	9.98358	9.77829	10.4557	9.51611	10.0089	10.2279	9.87925	9.92863	10.7075	10.6331	10.2599	10.6246	10.7276
70093
70097
70102
70110
70112
70113
70114
70121	8.02366	8.09943	8.06719	8.0365	8.26569	8.00222	8.00621	8.13759	8.01766	8.09747	8.23581	8.14116	8.0262	8.08025	8.00918	8.15348	8.08371	8.07563	8.10572	8.12683	8.21238	8.08975	8.17988	8.08351	7.99955	8.13041	8.05219	8.28656	8.15841	8.15501	8.19575	8.27413	8.08801	7.9952	8.21464	8.00262	8.21376	8.25391	8.19668	8.08935	8.18838	8.09102	8.06673	8.08736	8.15822	8.09357	8.08975	8.0931
70128
70129
70131
70132	9.57486	10.4897	8.83552	10.887	8.64614	9.23677	9.47967	9.45177	10.8704	9.24809	10.0188	10.4179	10.3052	9.91456	9.32844	10.7344	10.6254	10.2904	9.85871	10.2131	9.69893	9.6963	11.092	9.3435	9.15211	9.28044	8.92235	10.2276	10.1193	8.9353	10.0847	9.91277	8.8021	9.06152	10.8297	9.36655	10.466	9.38544	8.79227	9.48928	9.1114	8.86317	8.7855	9.75481	10.0299	10.0384	9.60285	9.87525
70133
70136	7.92738	7.94909	7.99973	7.93416	7.90407	7.91355	7.92445	7.95103	7.9496	7.88018	8.04738	7.92177	7.91356	7.97636	7.89392	8.02039	8.01722	7.92177	7.9079	7.93598	7.93662	7.90751	7.94478	7.92738	7.91752	7.9437	7.90981	8.12867	7.9505	7.93785	7.93153	7.96304	7.91201	7.94217	8.03776	7.91318	7.8826	7.93654	7.93575	7.86883	7.90237	7.92259	7.85983	8.02058	8.06671	7.98647	7.98557	7.96895
70138
70139
70142	13.6338	13.6363	13.3742	13.4452	13.9344	13.7482	13.2614	13.6193	13.6389	13.3494	13.5113	13.1467	13.3856	13.3663	13.4882	13.3173	13.4191	13.5668	13.4203	13.9644	13.8032	13.3028	13.4798	14.0026	13.5908	13.4492	13.3671	13.3489	13.6539	13.4541	13.2924	13.5436	13.7797	12.778	13.4111	13.6438	13.152	13.3673	13.473	13.5469	13.7277	13.6928	13.7175	12.9343	12.8608	12.9668	12.9898	13.0142
70148	7.9921	7.94388	7.92029	8.00506	7.99352	8.01109	7.98166	8.02524	8.08682	8.14032	8.13641	8.28013	7.9323	7.90704	7.97003	7.84813	7.87884	7.94997	7.90471	7.93255	7.91761	8.10924	7.91251	8.06457	8.17919	7.99681	8.10387	7.87009	7.87058	7.98354	7.88764	7.92855	7.99896	8.18235	7.88415	7.93926	7.93795	8.07477	7.97789	7.88847	7.94857	7.88187	8.21589	7.91663	7.89109	7.88384	7.91734	7.96351
70152	7.99679	8.00574	8.02529	7.96639	7.96115	7.99826	7.92233	7.93088	8.02941	8.02592	8.01557	7.96767	7.97428	7.96639	8.00871	7.94934	7.88626	7.91271	7.93087	7.90767	7.91698	8.05969	8.00752	7.89282	7.92996	7.94363	7.93916	8.01648	7.95232	7.90488	7.89783	7.91396	7.94321	7.96335	7.9871	7.94572	7.9797	7.90069	7.91292	7.93784	7.92561	7.96299	8.00065	8.00475	7.99521	7.90722	7.8951	7.93585
70154
70156	8.60318	8.62649	8.79861	8.63684	8.64559	8.69345	8.95448	8.60824	8.63769	8.75114	8.5506	8.50134	8.73338	8.96252	8.80332	8.8985	8.9	9.00193	8.91778	8.80212	8.5709	8.59925	8.82862	8.83372	8.71654	8.69372	8.64201	8.66917	8.86631	8.67409	8.79687	8.88851	9.10563	8.36075	8.58236	8.72409	8.51629	8.6924	8.67833	8.68915	8.51733	8.8874	8.76118	9.27455	9.0886	9.36706	9.3764	9.27161
70161	9.2692	9.04645	9.11932	8.83917	9.21145	9.1484	8.81183	9.15018	8.85057	8.89732	8.76427	8.77288	8.71661	8.74021	8.6576	8.93557	8.81112	8.82449	8.78025	9.15058	9.2713	9.16111	9.12828	9.17455	9.23888	9.5306	9.30435	9.56804	9.31666	9.34137	9.2498	9.05655	8.84298	9.76943	8.98	9.29916	9.3959	9.15824	8.94509	8.62864	8.69908	9.46459	8.86209	8.71651	8.66047	8.80055	8.81302	8.70433
70162	7.91854	7.901	7.91869	7.89239	7.90034	7.89666	7.89162	7.91084	7.89759	7.83401	8.05922	7.90816	7.89184	7.87726	7.84375	7.89783	7.93866	7.87264	7.87921	7.88787	7.8649	7.87618	7.9507	7.8869	7.91169	7.91898	7.92336	7.97011	7.86945	8.08756	7.935	7.94835	7.86817	7.95155	7.89175	7.88653	7.8558	7.88224	7.9457	7.92855	7.91463	7.93982	7.8762	7.95886	7.94463	7.9336	7.93739	7.93534
70164	8.07498	8.17598	8.11509	8.02033	8.02689	8.07755	8.293	8.14671	8.11379	8.24345	8.05454	8.06164	8.06238	8.01675	8.0179	8.0508	7.95419	8.01397	8.00585	8.17364	8.16049	8.32798	8.1379	8.26619	8.15972	8.04877	8.14872	8.10227	8.09092	8.11372	8.05716	8.13594	8.12313	8.39902	8.14848	8.16108	8.302	8.11556	7.99762	8.06001	8.05176	8.16738	8.27487	8.27867	8.19526	8.20924	8.26048	8.16079
70167
70168
70180
70181
70184	8.97929	10.0036	8.64182	9.06107	8.57448	9.08077	8.64339	9.42997	9.71078	9.0561	9.99155	9.21366	8.72352	8.86274	9.08232	9.32874	8.98277	9.03621	9.02574	8.91754	9.10567	9.60492	10.8785	8.9265	8.6282	9.34953	8.49867	11.2698	9.32664	9.01435	9.5786	10.0999	9.102	9.58698	10.4537	9.55699	10.0776	9.19016	9.79555	9.35091	9.5605	8.8434	8.50549	8.61598	8.66234	8.77128	8.49606	8.62611
70187
70189	9.06883	9.20973	8.60943	8.5449	9.02704	8.95645	9.18599	8.94396	9.00744	9.07298	8.90767	8.79085	8.90513	8.80279	8.81316	8.49365	8.53254	8.64838	8.34722	9.03998	9.13442	9.32268	8.82126	9.31592	9.28163	8.86712	9.03506	8.82274	8.7937	8.77265	8.76151	8.41056	8.99498	9.81151	8.98999	9.19333	8.9316	9.07173	9.06903	8.88162	8.95488	9.12235	9.41069	9.28131	9.02343	9.0863	9.10834	9.0863
70192	8.12836	8.01042	8.15485	8.17417	8.81392	8.48126	8.24087	8.0896	8.37485	8.31262	8.06108	8.07491	8.31214	8.23157	8.12632	8.04695	8.25359	8.12779	8.17106	8.11504	7.98151	8.18226	8.12123	8.10453	8.1812	7.93971	8.44499	8.05488	8.05217	8.73983	8.13803	8.4253	8.24549	8.21586	8.16727	8.29126	8.15881	8.33798	8.15484	8.50847	8.2543	8.10682	8.08261	8.4523	8.67435	8.30179	8.46769	8.13951
70193
70196	7.8793	8.60421	7.88879	7.89034	7.89029	7.89028	7.85309	7.89842	7.85909	7.87643	7.85544	7.90526	7.90059	7.93548	7.90384	7.90817	7.94848	7.89167	7.92522	7.91828	7.95925	7.90315	7.8507	7.8658	7.88534	8.0114	7.8997	7.82735	7.95516	7.85883	7.91946	7.92208	7.8758	7.94918	8.3877	7.90011	8.0677	7.83943	7.85214	7.86282	7.93772	7.94727	7.99968	7.89168	7.90491	7.85553	7.91179	7.92925
70201	8.05961	7.86349	7.92729	7.89874	7.84892	7.86742	8.71791	7.84112	7.93027	7.83644	7.95619	7.96002	8.01715	7.90804	7.97784	7.9644	7.99408	7.93283	7.88441	7.93452	7.81766	7.82982	7.83933	8.19379	7.88222	7.85194	7.85276	7.87058	7.86912	7.87595	7.85854	7.86939	7.83244	8.06711	7.83338	8.19019	7.84639	7.92833	7.81349	8.02365	7.78712	8.06847	7.86622	8.41464	8.38499	8.25283	8.06736	8.52658
70202
70204
70215
70220
70221
70224
70228	8.31283	8.15706	8.21611	8.2195	8.26451	8.37089	8.27635	8.16062	8.51226	8.63132	8.20895	8.15838	8.12219	8.06089	8.20008	8.03545	8.11162	8.12909	8.06549	8.23527	8.49265	8.70739	8.48679	8.14525	8.252	8.41134	8.48224	8.21891	8.23769	8.28422	7.99201	7.98993	8.15109	8.25609	8.14078	8.25171	8.19963	8.2362	8.13292	8.29731	8.31366	8.1088	8.45545	8.09491	8.08997	8.05444	8.05784	8.09422
70239
70240
70241
70242	10.7492	11.0177	9.67497	10.1112	9.84154	10.0218	10.5192	9.84866	10.7006	10.0801	11.11	10.2441	10.3228	10.322	10.7485	10.7467	10.2669	10.667	10.7857	10.5233	10.2401	11.3589	11.355	10.2998	9.83571	10.7507	8.9992	12.1361	10.6793	10.3642	10.5978	11.3739	9.87859	9.59039	10.98	10.7258	10.5925	11.0425	10.2477	11.3392	10.6157	9.83759	9.82473	10.427	10.7	10.8092	10.2589	10.0912
70253
70255
70270	7.8848	7.85494	7.93434	7.88984	7.9455	7.8617	7.98786	7.93944	8.1708	7.8365	7.81519	7.88286	7.83218	7.85486	7.86114	8.04555	7.91595	7.86085	7.88289	7.86619	7.85588	7.84902	8.16234	7.83973	7.80978	7.84483	7.84071	7.87721	7.88343	7.85572	7.85097	7.92889	7.78851	7.89265	7.80067	7.87454	7.87732	7.84319	7.81453	8.16196	8.16394	7.8975	7.81709	8.203	8.01622	8.0021	8.23464	8.09446
70273
70274
70279
70286	12.4198	12.4941	12.9654	12.8176	13.147	12.9512	13.1656	12.6689	12.5869	12.907	13.7191	12.6869	12.2181	12.4245	13.5369	13.4512	12.132	13.1003	13.2801	13.2165	12.4695	13.1888	12.9896	13.1574	12.7458	12.7879	12.4531	12.9673	12.9369	13.4732	13.1127	13.1861	13.7092	12.2654	13.3982	13.858	13.6036	13.5729	13.8943	13.1294	12.8578	12.9642	12.2784	12.2241	12.7492	12.4476	12.9911	12.2641
70288
70292
70296	9.71857	9.13477	9.08539	9.14764	9.40513	9.47106	9.2775	9.11781	9.48388	9.61045	9.21754	9.26859	9.06459	8.80666	8.95979	8.83621	9.09922	9.08584	8.72216	9.19715	9.12823	9.22012	9.1462	9.35497	9.67713	9.51399	9.61569	8.83063	8.98222	9.38253	8.82283	8.54482	9.05646	9.51706	9.00383	9.46818	9.21382	8.93591	8.95978	9.42954	9.69265	9.2969	9.44863	9.94021	9.38893	9.78022	10.0222	10.0319
70300	8.1003	8.12165	8.11801	8.13031	8.11914	8.13723	8.13458	8.10171	8.12752	8.23	8.10797	8.11228	8.09533	8.11821	8.30403	8.13649	8.18095	8.29538	8.30154	8.11314	8.08163	8.098	8.1186	8.1347	8.0924	8.10836	8.1378	8.11339	8.14286	8.13087	8.1296	8.40457	8.50778	8.04938	8.20894	8.10507	8.12822	8.12608	8.06595	8.09349	8.11154	8.26095	8.22038	8.44404	8.16202	8.26133	8.30174	8.23207
70301
70307	7.84315	7.82508	7.85546	8.15369	8.29332	8.07912	7.81368	7.8455	7.87288	8.19128	8.15533	8.10012	7.77549	7.84442	8.06918	7.82358	7.78639	8.02505	7.97874	7.83008	7.85344	7.99643	7.82464	7.8371	7.86409	7.83623	7.88917	7.79625	7.85314	7.87151	7.81104	7.92018	7.94103	8.5023	7.9152	7.88281	7.9103	7.82655	7.7883	7.81019	7.80396	7.84189	8.06672	7.86769	7.8216	7.82178	7.85328	7.86282
70326
70328
70332
70333
70338	8.3307	8.25313	8.14034	8.19781	8.27112	8.4079	8.29743	8.18934	8.09167	8.35133	8.8123	8.46173	8.01069	7.97108	8.43442	8.00408	8.00904	8.33498	8.38131	8.0495	8.23992	8.58846	8.24353	8.04256	8.03298	8.08017	8.12291	8.28946	8.22582	7.91978	8.07752	8.28011	8.17623	8.11802	8.22968	8.10759	8.38508	8.39763	8.17909	8.00666	7.99747	7.89819	8.1701	8.03559	8.04926	8.02856	7.99166	8.0601
70341
70343
70347	9.25076	9.02438	8.43271	8.713	9.65409	9.67664	8.77973	9.11829	9.10541	9.66679	8.95972	8.74596	8.58671	8.54171	8.62227	8.22659	8.15294	8.4889	7.99026	9.11984	9.09307	9.52798	8.9371	9.01921	9.02658	9.4232	9.35965	8.88955	8.79169	8.77549	8.35473	8.04107	8.94782	9.46671	8.74834	9.39315	8.67635	9.5432	9.43353	9.05846	9.56228	8.94422	10.3381	8.28621	8.46305	8.4333	8.28156	8.43811
70348
70349
70356
70358
70360
70364
70367
70368
70369	8.87139	7.91439	9.51945	8.16776	7.90394	8.06327	10.3424	8.02842	8.54739	7.83544	8.03176	8.13612	8.29288	8.03104	7.75687	8.16189	8.02158	8.07668	7.97736	8.71533	8.02237	8.5252	8.00263	8.66106	7.80557	7.83257	7.85388	8.21353	8.03492	8.01831	7.88405	8.45739	7.68131	7.84968	7.79913	8.5845	8.30084	9.01157	7.89456	9.46245	7.83133	8.73575	7.86158	10.6222	10.7722	10.7973	10.8518	10.9733
70370	11.9014	11.9209	12.3585	12.0274	10.8121	11.5867	10.698	11.8684	11.8937	11.5572	12.3296	11.9798	12.4489	11.8581	11.9109	12.1056	12.0788	12.145	11.8899	11.778	11.9491	11.4022	12.0165	11.4388	11.6355	11.5706	11.3633	11.2908	11.8815	10.6657	11.5932	10.9475	11.407	11.2494	11.571	11.3412	11.5158	10.1041	11.1224	10.8299	11.6334	11.2172	11.7196	11.205	10.219	10.5263	10.6924	11.0525
70372
70376	8.51745	8.07701	8.76172	8.60567	8.53128	8.34084	10.3358	8.19016	8.57092	8.30169	8.59104	8.60284	8.08454	8.07246	8.27825	8.13035	8.45899	8.17987	8.2474	8.24834	8.37008	8.79266	8.42373	8.0888	8.2504	8.52964	8.28095	8.11876	8.24307	7.92024	8.04586	8.267	8.48568	8.12625	8.58259	8.45458	8.05162	8.78981	8.00659	8.98146	8.00757	7.96695	8.19127	9.51097	8.79981	9.02975	9.14747	10.2602
70379	8.28163	8.35016	8.6989	8.60874	8.94473	8.71275	8.59889	8.57045	8.51118	8.76361	8.47761	8.37135	8.4325	8.66026	8.80174	8.79208	8.7983	8.92736	9.28645	8.87723	8.86889	9.11051	8.61929	8.23642	8.18134	9.31548	8.87685	9.07662	8.80225	8.25544	8.64891	9.11384	8.88208	9.62711	9.07954	8.66264	8.73634	9.33251	9.3923	8.81992	8.68638	9.27327	8.74896	8.44493	8.47764	8.53117	8.85784	8.38948
70382
70386
70390	8.09511	8.99233	8.16298	8.17971	7.96136	8.4523	8.39628	8.0548	7.87619	8.28585	8.07911	8.28481	9.09059	8.35437	9.24194	9.67316	8.62021	8.81344	9.09539	7.99477	8.39726	8.06215	8.45039	7.95289	8.60028	7.94424	8.06148	7.86895	8.72443	7.85536	9.02254	8.21096	8.54178	8.02753	8.74542	8.05397	8.81352	8.02154	8.65016	8.27997	8.39807	8.10822	8.21934	8.61861	8.78759	8.62704	8.82871	8.45357
70392
70400	7.83381	8.53324	7.9047	7.88012	7.80612	7.85155	7.81313	7.92032	7.84746	7.855	7.77408	7.85742	7.89317	7.87046	7.84298	7.87265	7.83258	7.82963	7.8709	7.83406	7.89964	7.80949	7.87425	7.85205	7.90665	7.81943	7.85892	7.82169	7.96262	7.83136	7.89424	7.8119	7.77758	7.88742	8.24843	7.8147	7.84013	7.84033	7.87773	7.79989	8.0824	7.91351	7.86777	7.8697	7.8068	7.83841	7.83053	7.85548
70402
70403
70408
70411
70414
70424
70431
70433	7.90254	8.01375	7.96065	7.94562	8.06968	8.00152	7.89002	7.93265	8.02873	8.02711	8.13843	7.95418	7.86817	7.92064	7.87425	7.91869	7.89978	7.88535	7.95199	7.9158	7.92412	8.07239	8.04834	7.87899	7.89832	7.98634	7.87988	7.97736	7.93226	8.18115	8.02582	7.98744	7.98212	8.03761	7.91044	8.1359	8.12126	8.0401	7.99076	7.97985	7.99599	7.9194	7.87051	7.88456	7.88157	7.88288	7.92304	7.91677
70435
70437
70438
70441
70445
70446
70450	11.1635	11.679	11.4915	10.8344	10.5948	10.6908	11.2594	10.9533	10.5445	10.803	10.5763	10.8185	11.1462	11.4672	11.4407	11.9108	11.4318	11.4444	11.4614	11.0214	11.1194	10.8555	11.0667	11.0298	10.5842	11.3155	10.9666	11.66	11.5055	10.5027	11.3316	11.2065	10.9713	11.3149	11.6358	10.7336	11.0722	9.91375	10.4475	11.4595	11.3737	11.5653	11.0976	11.0603	11.6059	11.4025	11.6982	11.2168
70451	11.8186	10.8683	11.9594	12.0565	11.3622	11.7442	9.67891	11.4046	11.8621	12.2978	11.2125	11.8976	12.4534	12.4627	12.2444	12.2211	12.5051	12.3367	12.1529	11.6315	11.8802	11.625	11.5367	11.3633	11.7339	11.5872	12.1727	10.4864	11.6033	9.57576	11.5516	10.8457	11.6666	11.1561	11.2507	11.4285	11.3807	9.89776	10.3637	10.9174	11.5396	11.428	11.862	8.27561	8.48294	8.68341	8.47513	8.48459
70452	9.08059	9.81156	9.27102	9.30357	9.15483	9.14769	8.78513	9.00025	9.00711	9.06424	9.13271	9.01851	9.24076	9.38478	9.15522	9.35216	9.49189	9.26128	9.1697	9.381	9.57281	8.96171	9.3044	9.20395	9.22083	9.25919	9.23951	9.59668	9.31916	9.1804	9.48276	9.20136	8.97192	8.90688	9.4476	8.9802	8.99637	8.82984	9.0483	9.0529	9.46792	9.76561	9.36269	8.99164	8.90649	9.0399	8.9698	8.92468
70458
70463
70468
70470	7.94389	8.64031	7.89749	7.98168	7.89027	7.94613	7.88312	8.01844	7.8614	7.96112	7.89753	8.09935	7.90772	7.99556	8.06624	8.0144	7.92831	8.0993	8.14545	7.88399	8.06111	7.95125	8.30102	7.89	7.88828	7.86218	7.87267	8.22806	8.08659	7.80762	7.97865	7.90952	7.87643	7.93262	8.82842	7.88174	8.08843	7.9071	8.07581	7.84899	8.07098	7.86943	8.02525	7.8321	7.91026	7.85718	7.90129	7.89068
70471	8.89401	8.70971	8.53597	8.89643	9.10711	9.42781	8.70584	8.93458	9.00202	9.17211	8.9081	8.97371	8.25921	8.13076	8.6551	8.32108	8.31964	8.6962	8.65878	8.50466	8.74242	8.85113	8.79998	8.54511	8.88742	8.50963	9.37184	8.26335	8.5034	8.9417	8.3588	8.60512	8.65147	9.67496	9.02094	8.40773	8.67803	8.63659	8.47775	8.36507	8.32938	8.05165	8.79025	8.3225	8.41683	8.41727	8.42765	8.41387
70475
70477	10.0832	10.1539	9.50011	9.6244	9.83306	9.88072	9.84753	10.1425	9.85861	9.62342	9.38695	9.59148	10.3912	10.1949	9.90468	9.81858	10.0564	10.0899	9.74726	10.6463	10.4495	10.015	9.90153	10.4753	10.5317	10.4253	10.3187	10.1438	10.3274	10.8243	10.3842	10.3493	10.0895	11.0131	10.2627	10.2066	9.99778	10.0125	9.88339	9.75436	9.66625	10.0278	9.87118	9.82574	10.2479	9.79563	9.75539	10.3684
70484	11.8134	11.5528	11.8083	11.5243	10.6508	10.6394	10.1229	11.4586	11.2922	11.253	11.5664	11.8888	11.4105	11.5557	11.7582	12.0148	11.7249	12.0407	12.0637	12.7094	12.6606	12.2853	11.5578	11.4187	11.1814	10.9381	10.6922	10.8413	11.6255	12.1064	11.8052	13.1623	12.2522	9.47334	11.8844	11.3899	12.0104	11.5311	12.1685	9.64572	10.0429	10.5653	10.768	8.92553	8.97337	9.34217	9.04233	8.84297
70491	8.63642	8.88369	8.53298	8.61766	9.04591	8.98109	9.14668	9.07852	8.56657	8.57685	9.02359	8.82961	8.52862	8.71487	8.84217	9.19307	8.68434	8.92188	9.30389	8.8135	8.60571	8.83853	8.85454	9.10983	8.62788	8.62187	8.52188	9.29558	8.99905	8.65508	8.99508	9.75135	9.02492	9.02421	9.03869	9.01597	9.11178	9.06361	9.40692	9.19297	8.60203	8.75991	8.71178	9.1576	9.41834	9.03551	9.23695	8.94771
70494
70497
70504
70519
70521
70524
70528
70537	8.31209	8.36793	8.39841	8.30513	8.40411	8.43254	8.48267	8.36458	8.30943	8.51874	8.37036	8.43098	8.41783	8.44584	8.74937	8.439	8.53049	8.50647	8.55266	8.30345	8.27974	8.29876	8.3557	8.33431	8.41721	8.2832	8.45669	8.42529	8.39312	8.34812	8.3882	8.88803	9.00378	8.12102	8.59654	8.37732	8.46176	8.41873	8.34434	8.32194	8.35217	8.56678	8.52254	8.87208	8.58733	8.69867	8.7106	8.7071
70538	7.98009	8.28162	8.32034	8.21576	7.92946	8.00137	8.08502	7.94261	7.94527	7.94232	8.96664	8.03703	8.04765	8.24574	8.09479	8.20981	8.19483	8.27435	8.09073	7.98036	7.96769	7.87647	8.13412	7.99079	8.05422	8.09184	7.92711	8.75047	8.19786	7.89773	8.06475	8.01312	7.86366	8.19646	8.59813	7.93797	7.98397	7.93067	7.91644	8.1533	8.09276	7.99854	8.0089	8.72639	8.27106	8.44047	8.66331	8.578
70541	9.72466	8.14208	9.31086	8.39285	8.04716	8.35404	12.0212	8.83416	9.9139	9.61274	7.71328	8.36128	10.4449	10.5956	10.2118	10.2625	9.52847	9.62719	9.09102	9.02622	7.7984	8.6803	8.14593	10.0753	8.30596	8.4889	8.74882	7.73281	8.69568	8.52216	8.89935	8.11693	7.9797	8.53875	8.45924	10.355	8.90084	10.7155	8.45896	11.7056	7.81117	10.4849	8.67334	12.4283	11.5432	12.1278	13.0847	12.5529
70544
70546	8.4519	8.23848	8.37767	8.48097	8.17105	8.4018	8.16442	8.23588	8.65698	8.25188	8.42546	8.33624	8.51879	8.58983	8.29167	8.34607	8.50494	8.32701	8.30075	8.47302	8.55811	8.30979	8.48344	8.39374	8.55132	8.5233	8.50167	8.2256	8.33967	7.98662	8.16134	7.85506	8.08776	8.08447	8.04622	8.47179	8.20564	7.99128	8.12381	8.1041	8.20637	8.3863	8.25578	8.17379	8.0558	8.21122	8.15765	8.19231
70551	8.80704	8.81199	8.88222	9.08318	8.97119	8.93086	8.66886	8.82562	8.62299	9.11023	8.92062	8.9356	8.6895	8.99783	9.21199	8.91128	9.12491	9.08622	9.0382	8.81954	9.13441	8.99204	8.7485	8.64121	8.8439	9.13375	8.9038	8.94721	8.85882	8.60857	8.82309	9.15993	8.99817	9.48951	8.95465	8.72748	9.0966	8.77179	8.7249	8.80815	9.03183	8.77205	9.08686	8.57256	8.71423	8.64065	8.74528	8.86492
70553
70554	8.42966	8.88393	8.22913	8.305	8.6215	8.46896	8.25179	8.42539	8.75446	9.11843	8.23882	8.31354	8.14422	8.1452	8.25991	8.16642	8.14093	8.19213	8.19961	8.22661	8.4741	9.30652	8.66452	8.26371	8.38519	8.46639	8.30368	8.36845	8.34222	8.01192	8.10849	8.5132	8.4513	9.0199	9.04824	8.57351	8.56074	8.18755	8.23228	8.21226	8.5084	8.15435	8.77186	8.06156	8.20166	8.15542	8.15289	8.1575
70561
70563
70564	7.98435	8.05182	7.99892	8.04766	8.02284	7.98409	7.97186	7.96139	7.99424	7.95833	8.02441	8.03447	8.10134	8.05672	8.09668	8.07925	8.00687	8.05785	7.98519	7.95854	7.94101	7.91338	8.09359	7.97876	7.9703	7.93311	8.01991	8.10073	8.04983	8.06735	8.10181	8.01124	8.19031	7.96321	8.1499	8.02813	8.0808	8.07682	8.26119	8.06681	8.06513	8.02518	7.96829	8.00135	7.99255	8.05897	8.05499	8.08222
70575
70577	10.9608	10.4527	10.8409	10.8923	10.8249	10.5788	10.4105	10.3187	10.8738	10.8654	10.0607	10.7872	11.1234	10.8966	10.7499	10.583	11.2118	10.6379	10.5275	11.1945	10.9691	10.1206	10.4092	11.1499	11.5914	10.8694	11.4361	10.2883	10.8902	11.8137	10.8306	10.331	10.7443	10.6928	10.3655	10.4716	10.3443	10.524	10.6815	10.9322	11.2324	11.2052	11.1329	10.8741	10.712	10.7458	10.7156	10.7221
70592	8.29976	8.2088	8.36877	8.4344	8.36563	8.62256	8.35867	8.42336	8.53441	8.40143	8.22232	8.22488	8.39793	8.23321	8.04837	8.27778	8.55957	8.15219	8.1586	8.61001	8.55011	8.23208	8.41221	8.34481	8.49973	8.62675	8.94131	8.24244	8.26952	9.53728	8.49579	8.28799	8.16595	8.11997	8.07083	8.18064	8.22883	8.68742	8.23053	8.34093	8.44342	8.27645	8.15182	8.44826	8.27081	8.37373	8.35273	8.52836
70593	7.95652	7.9484	7.90603	7.92491	8.03216	7.97942	7.90975	7.94047	7.98481	7.94891	8.02887	7.9296	7.9586	7.94839	7.93184	7.85999	7.92127	7.90859	7.91743	7.92557	8.01388	8.0154	7.9611	7.94125	7.99962	7.96868	7.97351	7.88879	7.90782	7.87995	7.87311	7.86088	7.94087	8.52433	7.93825	7.95419	7.90892	7.97002	8.01621	7.9201	8.00499	7.95806	8.05136	7.99178	7.96043	7.96445	7.9323	7.94585
70594
70598	8.2076	8.18501	8.19713	8.20888	8.15774	8.20094	8.32796	8.21804	8.173	8.29377	8.20922	8.13283	8.1698	8.23928	8.38839	8.30219	8.32715	8.2726	8.39741	8.17765	8.09833	8.20811	8.14025	8.20033	8.21814	8.14102	8.22062	8.14598	8.27841	8.16946	8.3049	8.48766	8.53827	8.06671	8.27124	8.16244	8.20413	8.21363	8.22385	8.19616	8.13761	8.37932	8.24837	8.59606	8.48631	8.58132	8.5077	8.4461
70601	7.89586	7.94282	7.93993	7.9369	7.90797	7.96468	7.97047	7.9191	7.90243	7.95861	7.93383	7.94955	7.90897	7.93355	8.07988	7.92597	7.9125	7.91797	7.97215	7.90444	7.9301	7.92844	7.93733	7.9395	7.90502	7.89863	7.93557	7.93354	7.9728	7.89871	7.95396	8.16848	8.32731	7.93695	8.02025	7.92731	7.94732	7.94113	7.90295	7.97306	7.9599	7.96221	7.93136	8.01236	7.98527	7.99176	7.95772	7.92476
70603
70605	9.63669	8.94902	8.9556	8.66311	8.78461	9.2231	9.7762	9.33288	9.27968	8.93725	8.53852	8.65772	9.90778	9.85304	9.29282	8.91816	8.98851	8.90835	8.21525	9.50687	9.38703	8.9597	8.88192	9.88793	9.8506	9.61073	9.27567	9.27065	9.35183	9.12558	9.1048	8.08598	9.14912	8.28617	8.61988	9.5028	8.90154	9.28566	9.01762	9.40369	9.22086	9.7928	9.9634	10.7358	10.2466	10.1943	10.8982	10.8635
70609
70612
70615
70619	8.6088	8.35827	8.46539	8.42326	8.4149	8.42631	8.60648	8.80264	8.45515	8.32511	8.45878	8.49958	8.71689	8.67027	8.39982	8.4302	8.74079	8.47614	8.43609	8.62521	8.55817	8.30575	8.32255	8.63349	8.62931	8.64685	8.4728	8.32035	8.39541	9.05573	8.52994	8.35492	8.33022	8.19422	8.1991	8.42057	8.2659	8.47447	8.51394	8.40779	8.39888	8.5713	8.41249	8.70792	8.52838	8.65396	8.59447	8.66303
70630	13.3335	13.2577	13.2495	12.842	13.5009	13.4516	13.1161	13.1046	13.4411	13.4996	13.3229	13.1505	13.174	13.0323	13.4158	13.2068	13.1401	13.245	12.8689	13.5733	13.3844	13.0436	13.1819	13.5914	13.5128	13.3953	13.4262	13.2448	13.2698	13.2709	13.1864	13.2444	13.541	13.0926	13.1762	13.4138	13.0753	13.3679	13.3546	13.3862	13.4285	13.4812	13.2879	13.0941	12.974	13.2298	12.9998	13.0696
70632
70634
70639	8.61482	8.63859	8.88069	8.59016	8.27105	8.47615	8.9931	8.3435	8.57548	8.2332	9.33757	8.64854	8.28507	8.12571	8.26001	8.47666	8.16808	8.50223	8.16409	8.51022	8.4476	8.50397	8.84564	8.53538	8.29477	8.3437	8.28156	9.10976	8.44949	8.59069	8.40539	8.59971	8.1413	8.74384	8.61599	8.58266	8.37625	8.72837	8.35148	8.83378	8.19181	8.38845	8.10433	8.98447	9.29791	9.03035	8.91318	8.99714
70646
70647
70653	9.74552	9.19782	11.1261	10.1603	9.6272	9.6388	9.15915	9.51302	9.63687	9.37599	9.93342	10.0884	9.26339	9.24081	8.99685	9.42954	9.88288	9.28394	9.27214	9.80058	9.66927	9.29972	9.45799	9.94149	10.1677	9.82766	10.0159	9.44263	9.71646	10.3404	9.46602	9.67051	9.69767	8.92543	9.21143	9.5357	9.43475	9.25634	9.23663	9.41155	9.62784	9.68948	9.70148	9.21432	9.02975	9.22053	9.14354	9.15375
70661	8.5892	8.46435	8.61702	8.59811	8.46637	8.67516	8.7666	8.69287	8.76669	8.76993	8.75216	8.68466	8.66614	8.49351	8.51598	8.68766	8.7965	8.54715	8.47459	8.9412	9.02648	8.41106	8.58688	8.64006	8.79133	9.03618	9.07468	8.5348	8.56428	9.23979	8.63428	8.53958	8.57203	8.34914	8.39109	8.42536	8.35973	8.47808	8.49327	9.01301	9.171	8.81675	8.80449	9.18109	8.83266	8.9796	8.93903	9.00635
70669	9.70746	9.18037	10.5885	10.7447	11.2452	11.1997	11.7061	10.0459	10.5424	10.8956	10.0222	10.744	8.55563	9.05161	9.70797	8.73439	8.90071	10.1317	9.87166	9.9077	9.62949	11.2304	10.187	9.86496	10.4813	10.4395	9.81767	9.05729	9.54774	10.581	9.68123	10.2176	10.3007	10.038	9.49769	10.358	10.1737	10.2314	8.81242	10.1008	9.7771	8.57294	10.8869	10.3291	10.0544	10.4999	11.4286	11.4649
70671
70672
70673	8.09181	9.37216	8.00637	7.92672	7.92348	7.92618	8.46822	7.9772	8.01493	7.87561	8.12558	7.95148	7.93255	7.93511	7.93642	7.98726	8.00302	8.00037	7.96042	7.93538	7.90337	7.97165	7.86431	8.08721	7.91479	7.86296	7.91906	7.91474	8.16497	7.92429	7.94662	7.99618	7.84251	7.96266	9.50065	7.96703	7.85208	8.10776	7.8759	8.14482	8.23986	7.96737	7.869	8.51532	8.22926	8.34723	8.19404	8.28069
70674
70678
70681
70687
70703	9.25303	8.93635	9.10935	9.10381	9.41323	9.56905	9.24617	9.10708	9.71589	9.59885	8.91199	9.31868	9.67761	9.25754	10.028	9.90911	9.65528	9.91371	10.0847	9.05012	9.32176	9.6196	9.73271	8.99615	9.10054	9.45746	9.45359	8.84071	9.17351	9.06217	9.54871	9.21758	9.77818	10.0897	9.34456	9.47315	9.84637	9.15689	9.04945	9.13785	9.14	9.32065	9.29468	8.58796	8.75717	8.83509	8.67766	8.72492
70706
70707
70709
70711
70717
70719
70722	9.97236	9.12526	10.0774	10.321	10.6601	10.9006	10.1661	9.94186	10.4041	11.0565	10.3558	11.0217	9.05095	8.74102	9.77058	8.77547	8.9913	9.73641	9.54805	9.37566	9.07063	10.3668	9.66487	9.77166	10.4022	9.9674	10.8715	8.5832	9.04672	9.7262	9.33327	10.0845	10.5294	10.6191	9.93448	9.8803	10.2728	9.83026	9.78649	9.54459	10.0832	8.46057	10.3113	9.17806	8.83559	9.05042	9.26511	9.62213
70725
70730	8.98558	9.15445	8.901	9.00621	8.89518	8.97566	9.02888	8.6	8.9508	8.98411	8.59948	8.95579	9.27422	8.9632	9.37513	8.82803	8.99856	9.0554	9.18044	8.68961	8.63279	9.27162	8.78308	8.82451	8.79939	8.43133	8.71144	9.47109	9.51109	8.49688	8.85609	8.69839	8.92969	8.5563	8.6986	9.4782	9.18008	9.11532	8.69296	8.50494	8.22123	8.63807	8.85724	9.20261	9.15843	9.1556	9.29867	9.30798
70731
70735
70736
70739
70743	10.5974	10.3912	9.98225	10.4461	10.2054	10.4301	10.4632	10.388	10.4461	10.6859	10.3878	10.565	10.7981	10.3021	10.4897	10.332	10.701	10.4171	10.3977	10.1764	10.1067	10.433	10.2975	10.5324	10.8138	10.5593	10.6511	10.2104	10.5403	11.3567	10.7927	9.95375	10.1717	11.02	10.2247	10.3356	10.3636	10.9633	10.8437	10.5926	10.7123	10.1429	10.4928	10.9091	10.793	10.7713	10.6551	10.9452
70746
70753
70762
70767	8.46917	8.52652	8.28886	8.362	8.5355	8.3321	8.54022	8.26596	8.51725	8.63716	8.28522	8.33648	8.43782	8.35941	8.4039	8.30514	8.30056	8.30654	8.2126	8.21279	8.44782	8.61963	8.48195	8.4562	8.60907	8.28471	8.35715	8.19199	8.22728	8.32498	8.37586	8.37096	8.41208	8.59918	8.5297	8.36441	8.32024	8.46306	8.34456	8.419	8.46121	8.36802	8.71536	8.61997	8.45954	8.51108	8.44756	8.52724
110010	8.3087	8.18306	8.65792	9.9454	8.8819	9.39472	8.073	8.8654	8.36544	9.6175	7.74121	9.80221	8.97079	8.51447	9.76372	8.52956	8.67212	9.69051	9.85143	8.04798	8.21114	8.58615	8.0549	8.89527	9.42417	8.45641	8.52015	7.78727	8.57818	7.72582	8.81277	8.18995	8.76359	7.99186	8.58963	8.89569	9.37045	7.86789	8.21104	7.82014	7.91706	7.97349	9.23521	8.08651	8.1672	8.11499	8.05629	8.1731
110014
110019
110025	12.001	10.9931	9.6704	12.1986	13.2276	13.1653	11.2068	11.8971	12.3427	13.0721	13.0409	12.9652	10.6529	10.103	12.1936	10.0016	10.5326	12.2655	11.7378	11.7283	11.5536	12.4607	11.676	11.9709	12.2032	11.6136	12.0352	10.7106	11.0853	11.0914	11.0652	11.3939	12.5767	12.5951	12.2628	12.135	11.6341	11.4848	11.2124	10.5858	10.9164	10.3804	13.0215	9.40093	9.09343	9.39367	9.03646	9.26023
110026
110040	7.90353	11.294	8.33348	8.16457	9.18278	8.24779	7.97323	8.59619	8.36376	8.46741	9.1864	8.19372	8.26927	8.28609	8.07945	8.77161	8.20798	8.20397	8.03917	8.25647	8.13976	8.17576	8.14071	8.82353	8.29908	8.62478	8.64096	9.92355	8.67243	7.93192	8.34015	8.16111	7.80577	8.02831	11.1543	8.46911	8.0259	8.1155	8.19818	8.52953	9.46237	7.95106	8.02858	8.038	8.30262	7.99573	8.0769	8.11098
110041
110044	9.05331	8.80307	9.52893	8.98087	8.74696	8.84433	9.32089	8.84258	8.7031	8.96635	8.74387	8.72604	9.59687	9.32287	9.39871	9.5628	9.52543	9.45683	9.51793	10.2396	9.99769	8.88566	8.69005	9.31791	9.21396	9.04771	9.0424	9.07622	9.16742	9.01428	9.0627	9.26127	9.13255	9.00731	8.80102	8.95382	8.99659	9.01912	8.94286	9.22569	9.26467	9.47053	9.08264	9.96716	9.44772	9.58911	10.1802	10.258
110047
110048
110050
110053
110056
110068
110070
110072
110075
110079	9.41599	9.12018	9.08735	9.47471	9.76719	9.402	8.89205	9.22265	9.62758	9.37464	9.50473	9.54038	9.21669	8.94758	9.30784	8.85273	9.20217	9.13117	9.12469	9.50178	9.29731	8.89732	9.24511	9.67776	9.9141	9.18381	9.83088	9.05761	9.36419	10.7543	9.40508	9.14253	9.53686	10.0251	9.27524	9.27899	9.22991	9.31488	9.05802	9.48651	9.6749	8.98616	9.38067	8.99572	8.97656	8.97326	8.86819	9.20532
110088	9.31397	9.0395	10.056	8.88583	9.22724	8.71414	8.65226	8.60416	9.85324	9.04541	8.15765	8.38478	8.7647	8.93493	8.64801	9.20264	9.00344	8.87235	9.18058	9.77628	9.67527	9.50339	9.40972	9.59017	8.8737	9.85106	9.70877	9.42763	9.5287	9.25798	9.23805	9.58852	9.73525	8.29842	8.8356	9.52308	9.39608	9.31433	8.97877	9.00481	9.69764	10.1996	9.98985	8.32965	8.41682	8.49081	8.47395	8.47783
110091
110092	8.73477	8.74053	8.78123	8.68952	8.69647	8.77945	9.03095	8.69488	8.77335	8.91007	8.73077	8.7418	8.77783	8.97523	8.94116	8.94127	8.88651	9.06797	9.03268	8.80112	8.67215	8.74193	8.77748	8.85829	8.849	8.70215	8.7391	8.82676	8.91429	8.77529	8.89356	9.16979	9.37829	8.36877	8.83433	8.73789	8.72211	8.83385	8.86202	8.74374	8.70161	8.95905	8.85328	9.5226	9.35756	9.41392	9.51344	9.35226
110093	10.5408	10.6395	11.1421	10.6353	10.1172	10.3571	10.7066	10.6857	10.6835	10.1937	10.4424	10.3959	10.4297	10.5601	10.5149	10.7198	10.8119	10.6935	10.8143	10.1365	10.1692	10.5337	10.8391	10.1562	10.0879	10.6662	10.5672	11.0071	10.6297	10.143	10.7317	10.6756	10.5498	10.7412	10.6647	10.3246	10.6572	10.1825	10.3801	10.6931	10.5344	10.2994	10.24	10.3893	10.2536	10.5091	10.4945	10.253
110095
110097
110110	8.94992	8.82702	9.67706	9.93822	9.52286	9.76292	9.06537	9.22518	9.13931	9.90442	9.80747	9.58591	8.44112	8.43213	9.49757	8.53908	8.56308	9.02332	9.31996	9.54345	9.80639	9.95127	9.21954	8.87005	9.2533	9.46825	9.51708	9.07074	9.11205	9.40218	8.92625	10.0493	9.75656	9.58655	9.21395	9.42917	9.84879	9.30625	9.00443	9.22388	9.68244	8.28291	9.42627	8.31308	8.46319	8.54835	8.37322	8.51573
110112	9.12414	9.26409	9.59804	9.43875	9.35533	9.4911	9.39512	9.28929	9.43105	9.17723	9.3454	9.17153	9.53648	9.58732	9.28814	9.48145	9.61483	9.1075	9.21785	9.17614	9.12647	8.97182	8.8883	9.21727	9.50023	9.73445	9.80197	9.1451	9.43731	9.49722	9.29022	9.07684	9.02196	9.76879	8.999	9.48048	9.26471	9.33393	9.24167	9.49347	9.43148	9.18719	9.36234	9.85448	9.60451	9.71359	9.56986	9.87456
110114	9.39652	9.72825	8.74759	9.31152	9.44714	9.36642	9.37266	9.71458	9.26761	9.51816	9.37313	9.40828	9.474	9.44374	9.4653	8.93668	9.15833	9.37065	9.44153	9.32918	9.47064	9.94761	9.34566	9.41333	9.571	9.80685	9.3748	9.4172	9.326	9.53595	9.55749	9.60432	9.55207	10.3838	9.80761	9.61947	9.68566	10.2046	9.65994	9.27095	9.288	9.30777	9.77411	8.9959	9.19861	9.0241	8.98312	9.13932
110121	8.55563	8.48016	8.93958	8.62152	9.06585	8.88331	8.60984	8.76977	8.5039	8.62349	8.55606	8.56278	8.31293	8.40401	8.11422	8.31687	8.71135	8.3718	8.22713	8.93722	8.98173	8.46579	8.63184	8.53662	8.59241	8.76248	9.09676	8.42189	8.42993	9.8041	8.75649	8.24059	8.38179	9.23098	8.5048	8.4705	8.5857	8.56962	8.60492	8.85397	8.80276	9.06686	8.54433	8.4971	8.81183	8.49551	8.52339	8.4986
110128	10.0867	10.1592	10.6	10.6061	10.0457	9.98511	10.5516	10.06	10.3841	10.1508	10.5132	10.2144	10.4464	10.5907	10.8756	10.7089	10.4719	10.5505	10.7758	10.6341	10.3824	10.1461	10.24	10.4241	10.3553	10.377	9.87289	10.4074	10.2023	10.1151	10.4519	10.3609	10.5292	10.2282	10.4706	10.4379	10.2304	10.3203	10.5104	10.1783	10.2823	10.34	10.3421	11.1541	10.7303	10.8237	11.0304	11.0378
110131	9.87806	9.86022	9.02905	8.92011	10.0944	10.2279	10.103	10.4847	10.1422	9.9412	9.09172	9.25173	9.08145	9.40871	9.05255	8.88159	8.85054	8.90225	8.54173	9.83842	9.75027	9.95649	10.0475	10.1187	10.1712	10.4459	10.4139	10.0765	9.43652	10.4427	9.60192	9.16186	10.1413	9.47783	9.58435	10.3394	9.77362	10.2785	9.89363	10.2947	10.3797	11.0722	10.5436	9.45716	9.86443	9.60567	9.61407	9.46216
110132
110138	8.44412	8.65889	9.26106	8.75451	8.55314	8.47804	8.57435	8.90471	9.37076	8.38503	8.43549	8.58513	9.10021	8.76827	9.43907	9.42303	8.64923	8.83482	8.90798	8.56898	8.14684	8.94332	9.58709	8.56142	8.22229	8.28856	8.3246	10.3151	9.23036	8.48473	8.82673	9.22192	9.21045	8.90233	8.65157	9.20812	9.45968	9.79071	9.56219	9.21464	8.61409	8.45377	8.33017	8.32385	8.33216	8.39705	8.39741	8.27259
110139
110142
110148
110152	11.5592	11.5132	11.0733	11.7297	11.122	11.1331	11.1771	11.2279	11.3532	11.7218	11.5372	11.7527	11.6005	11.4399	11.2661	11.237	11.4982	11.4204	11.4722	11.6025	11.6139	11.5786	11.5597	11.622	11.8807	11.61	11.713	11.4334	11.6191	11.8551	11.3626	11.8474	11.7769	11.8899	11.4148	11.3248	11.4301	11.5957	11.6041	11.447	11.6427	11.6772	11.6676	10.9864	11.3812	11.1772	10.9408	11.1234
110161
110162	8.98363	8.3237	9.70558	8.54282	9.0601	8.26906	10.2555	8.65114	8.72178	7.93416	8.60613	8.21422	8.08689	8.08605	8.14286	8.5445	8.13981	8.23666	8.10024	9.33207	8.46302	8.24556	8.58558	9.51638	8.61057	8.50638	8.7496	8.56604	8.32395	8.81834	8.13851	8.68507	8.17174	9.13863	8.65429	9.09332	8.3905	9.505	8.42152	10.0328	8.81855	9.40273	8.30308	10.1042	10.7857	10.3973	11.0082	10.1544
110167
110170
110180
110181
110189
110192	10.3754	10.5461	11.0176	10.6678	10.5946	10.5244	10.289	10.6265	10.6449	10.4806	10.3289	10.4028	11.0536	11.0279	10.5832	11.2631	10.8528	10.8618	10.5539	10.5058	10.5665	10.4468	11.2335	10.2015	10.1479	10.5586	10.4143	11.2415	10.8222	10.987	10.9464	11.0114	10.7452	9.07517	10.6401	10.5457	10.9893	10.8149	11.1534	11.0153	11.0121	10.7342	10.2	10.208	10.1778	10.2051	10.2832	9.97418
110193
110195
110196
110201
110202	9.87213	9.50309	9.07134	9.28167	8.63297	8.98193	9.49958	9.61695	9.67922	8.94284	9.45028	9.41309	9.71866	9.48479	9.33476	9.3828	9.74333	9.64149	9.53578	9.95327	10.152	8.92938	9.59773	9.3839	9.52182	9.00493	9.14144	9.07333	9.42371	9.35938	9.34473	9.58643	9.60293	9.96773	9.39044	9.04396	9.04187	9.28248	9.03946	9.47846	9.22434	9.70074	9.38346	9.56194	9.56289	9.6709	9.27399	9.75042
110204
110209	9.81575	9.49935	9.10842	9.79773	10.5352	10.0044	9.44622	9.78921	9.64301	10.1552	9.59467	9.64076	10.6688	11.0089	10.98	10.9117	10.7223	10.8239	11.1727	9.99753	9.74685	10.8446	9.8382	9.62919	9.617	9.82493	10.0081	10.169	10.0235	9.3819	10.3952	10.0095	10.4589	10.3022	9.84764	10.3598	10.6205	9.86898	10.409	9.75901	9.79723	10.4238	10.0666	9.04813	9.27097	9.28596	9.17825	9.11448
110215
110220
110221
110224
110228	8.39575	8.50058	9.08883	9.46903	8.08401	8.72834	8.303	9.02868	10.4203	8.41361	8.57939	9.90128	10.5423	11.0898	10.5972	11.0321	11.3506	10.5785	10.9623	8.69161	9.20507	7.9654	9.53474	8.28672	8.80755	10.365	8.63364	11.0935	10.566	8.15872	10.4957	9.31375	10.5168	7.83236	9.08147	8.24362	9.97445	11.0696	11.0489	8.71497	8.29071	9.3779	9.34316	8.33938	8.41417	8.38759	8.45164	8.54258
110240
110241
110243	8.2847	8.3435	8.28966	8.7198	8.30504	8.37655	8.53096	8.49434	8.19009	8.90961	8.99042	8.76468	8.04047	7.99516	8.86411	8.06974	7.98011	8.63474	8.4487	8.08006	8.16973	8.96421	8.2397	8.33796	8.34216	8.20755	8.17384	8.13252	8.13001	8.06503	8.18073	8.6082	8.51568	9.37	8.80447	8.34742	8.65351	8.4868	8.21999	8.00356	8.15831	7.91817	8.72776	8.03624	8.07738	8.06141	8.03744	8.13453
110246	7.98293	7.92109	8.06379	7.97619	8.33241	8.21255	8.00862	8.11403	8.06472	8.06197	7.95368	7.97292	7.9594	7.9333	7.95384	7.89849	7.92843	7.93399	7.8666	7.95094	8.00797	7.98191	8.09431	8.08928	8.05061	8.1983	8.133	8.04879	7.9408	7.89841	7.84455	7.87297	7.92185	8.27775	7.82865	8.00556	7.92215	8.11177	8.0001	7.91608	8.10046	8.10382	8.228	7.92133	7.86706	7.88163	7.90477	7.97239
110253
110255	9.70486	9.27966	10.1861	10.3626	9.98241	9.92326	9.4832	9.48234	9.58546	10.0467	9.56836	9.80141	9.41422	9.15445	9.31836	9.04319	9.41608	9.47606	9.31181	9.84898	9.80667	9.58735	9.51465	9.73201	9.96836	9.45479	9.98852	9.48141	9.82818	9.99703	9.49113	9.19093	9.42756	8.52118	9.44179	9.22887	9.06184	9.54534	9.33997	9.74544	9.89733	9.31226	9.96905	9.60937	9.15268	9.33444	9.2164	9.44296
110259
110270
110273
110274	8.41572	8.4465	8.16171	8.24048	8.33356	8.48806	8.18145	8.16923	8.73345	8.32337	8.4668	8.2382	8.38708	8.41266	8.20771	8.03582	8.07694	8.19077	7.82142	8.38517	8.59875	8.47453	8.43021	8.25012	8.13988	8.48654	8.37068	8.66554	8.33384	8.06965	8.29241	7.84432	8.20424	7.89663	8.36922	8.3005	7.86537	8.35513	8.40306	7.87048	7.91428	8.63307	8.36712	8.65989	8.35662	8.41734	8.28308	8.41336
110278
110279
110280
110292
110296	8.09984	8.35933	8.17217	9.57734	8.02718	8.27833	7.93515	9.32302	7.9043	8.74647	7.85117	9.64913	10.8283	9.13087	9.67757	11.4776	9.6744	9.70225	10.6892	8.56758	8.46444	8.70039	7.87067	7.92967	8.49262	7.99124	7.91613	8.09663	8.87696	7.77893	9.41085	8.05597	8.32579	7.84919	10.272	8.08452	10.3359	7.88487	8.78841	7.84252	7.96389	7.9307	8.98852	7.99543	8.14001	8.08864	8.07489	8.1366
110300
110307
110309
110315
110324	10.0409	9.85994	10.3085	10.3493	9.86737	9.67884	10.5788	10.1517	9.98913	9.97767	9.81706	10.067	10.5094	10.6028	10.1799	10.5762	10.6198	10.1434	10.4595	9.97045	9.96646	9.84987	10.1947	9.87438	10.1095	10.0542	9.97156	10.3582	10.3386	10.0992	10.4408	10.301	10.0265	9.05053	9.88778	10.0962	10.2034	9.91756	9.95965	10.2011	10.248	10.2724	9.8925	10.2101	10.2738	10.6718	10.5325	10.2594
110326	10.6426	10.7726	11.7036	10.4281	9.83165	10.0383	10.8045	10.0655	10.4662	10.5461	10.4501	10.5086	10.8575	10.939	10.4616	10.7285	10.8475	10.5979	10.7359	10.2362	10.3913	10.49	10.8533	10.1694	10.0812	10.735	10.19	10.8372	10.8467	10.272	10.6831	9.97939	10.2561	10.5133	10.4377	10.2856	10.3832	10.3285	10.2586	10.529	10.562	10.5933	10.362	11.072	10.8191	11.1258	11.0535	11.179
110327
110328
110332
110333
110341
110343	8.12572	8.90868	8.14927	8.07146	8.09631	8.18127	8.01024	8.24978	8.09417	8.36929	8.26525	8.26673	8.11064	8.09807	8.62611	8.15626	8.17785	8.28005	8.19735	8.34961	8.58825	8.63428	8.64296	8.22245	8.11992	8.28261	8.17108	9.11893	8.4578	8.17594	8.31138	8.44044	8.36062	9.16969	9.79273	8.20332	8.65753	8.26935	8.51609	8.08218	8.46125	7.98757	8.12105	8.01584	8.13761	8.00366	8.03231	8.07232
110347
110348
110358
110360
110364
110367
110368
110369
110370
110372
110376
110377
110382
110386
110390	11.0689	11.1086	9.24423	9.55446	10.0085	9.70474	9.71876	9.94425	10.2473	10.9531	9.83341	9.95855	10.0427	11.1198	10.9714	11.3763	10.3733	10.5685	10.8728	9.70216	10.2416	9.73494	10.3315	10.2432	10.2522	10.0924	9.83366	10.9551	10.5246	9.39769	10.1381	9.946	10.6938	10.1909	12.4099	10.1123	10.0506	9.4668	10.088	10.6077	11.312	10.2918	10.8478	9.56015	9.98537	9.79288	9.78203	10.0993
110397
110398	11.144	10.7469	11.4301	11.0206	11.6356	11.2206	11.4935	11.1987	11.2126	11.5383	11.3478	11.2718	11.3207	11.1134	11.2515	10.9109	10.9117	10.8363	10.8656	11.1856	11.1395	11.2552	10.9538	11.3847	11.3313	11.0744	11.125	10.7547	10.8816	11.0242	10.8903	10.9654	11.1738	11.4146	10.9434	11.4764	11.2061	11.4455	11.0297	11.1897	11.1731	10.7737	11.2309	11.2454	10.942	11.0823	11.1552	11.3205
110400	8.05279	8.00325	8.03848	8.09104	8.01943	8.05812	8.04152	8.05136	8.09431	8.01975	7.90172	8.00126	7.92251	7.94582	8.20827	7.95207	7.9581	8.04928	7.98723	7.95985	7.98103	8.04213	8.07156	7.97017	7.95657	8.13269	8.07557	7.97628	7.95843	7.96832	7.90995	8.32573	8.15808	8.05309	8.21731	8.05518	8.21423	8.00118	7.93849	7.97114	7.95915	7.91408	7.97971	8.00654	7.96856	7.92841	7.94132	7.9879
110403
110408	11.2809	10.6703	10.2638	11.5801	9.09157	10.5196	11.6409	10.6658	11.4791	10.6738	9.3513	10.7329	12.5524	12.6327	12.3116	12.252	12.4601	12.455	12.22	10.6798	10.646	10.4084	10.8623	11.3096	11.66	10.0712	10.6727	9.92118	11.2379	9.2336	11.8608	10.2838	11.361	8.39018	10.4447	10.9558	10.8619	10.6428	10.7222	10.7886	9.47749	10.2052	10.8938	13.3617	12.8801	12.524	13.3751	13.239
110411	8.59816	7.80962	8.42628	7.90533	7.88721	7.85362	10.105	7.8688	8.39298	7.76929	8.51982	7.93723	7.8106	7.80812	8.50958	8.4167	7.81442	7.94147	7.75358	8.73851	8.03499	8.21687	7.7609	8.63276	7.87548	7.7793	8.16676	8.04886	7.86451	7.9476	7.8037	7.9749	7.72981	7.86882	7.69637	8.34171	7.60812	9.00708	8.1488	9.46939	8.04318	8.54992	7.69602	10.765	10.3124	10.5097	10.7326	11.1594
110414
110427
110433
110437
110438
110440	8.10582	7.88365	8.4601	8.23252	8.25512	8.13115	8.90095	8.23441	8.34154	7.9691	8.10965	8.07264	8.35992	8.18428	8.20984	8.52001	8.26484	8.37948	8.41852	8.21451	8.0272	8.00347	8.12965	8.39973	8.14725	8.36845	8.21858	8.06015	8.12459	8.0619	8.02259	8.05789	7.9194	8.18179	7.86295	8.36873	8.06778	8.22842	8.0261	8.82312	8.31825	8.00475	7.99841	9.18358	8.94136	8.65102	9.23271	9.70889
110441
110445
110446
110450	8.26309	8.33495	8.36772	8.46031	8.2643	8.36315	8.3354	8.63934	8.14308	8.1096	8.26167	8.25435	8.33756	8.51782	8.31935	8.53652	8.47675	8.48089	8.47465	8.44979	8.47894	8.16531	8.23669	8.03772	8.06	8.12773	8.3672	8.48235	8.44863	8.13714	8.25949	8.0447	7.99715	7.917	8.09762	8.19428	8.39746	8.38035	8.42409	8.2763	8.1915	8.27291	8.12599	8.19032	8.19996	8.23343	8.21821	8.1753
110451
110452	7.97218	7.978	7.90663	7.91943	7.94597	8.045	8.01212	7.95928	7.96812	7.93408	7.90926	7.90247	8.07889	7.98579	7.98903	8.00142	7.99808	7.99307	7.92134	7.94773	8.00116	7.90312	7.94716	7.90973	7.90665	7.99177	7.92648	8.03601	7.91122	7.95716	7.89466	7.96338	7.96998	7.91885	7.9606	8.00144	7.89196	7.91544	7.89993	7.90632	7.90012	8.08215	8.01586	8.05399	8.09683	8.01282	8.05553	8.04468
110458
110463
110465
110468	8.3173	8.12823	8.63487	8.39159	8.70068	8.3086	8.34043	8.3125	8.2908	8.47182	9.51023	8.60447	8.29272	8.37469	8.1876	9.40791	8.57135	8.36692	8.12493	8.87903	8.36915	8.49314	8.44093	9.1444	9.02619	8.38088	8.48337	8.27267	8.49987	8.67021	8.48179	7.86776	8.94261	7.9187	8.18037	8.76726	8.14695	8.23296	8.35156	8.49951	8.42614	9.2246	8.00313	8.24485	8.58064	8.42751	8.73575	8.31496
110470
110471
110474	8.84063	8.86072	8.96249	8.9981	9.33773	8.73652	8.92495	8.85526	9.06415	9.36354	8.94259	8.94747	9.25244	8.87875	8.85693	8.8151	8.90627	8.88815	8.61034	8.76764	8.71917	9.12396	8.72978	9.12826	9.14877	8.95521	8.93882	8.79447	8.95446	8.57919	8.64585	8.5234	8.83556	8.97741	8.805	9.26517	8.89433	9.14941	8.78543	9.013	9.17242	9.08035	9.15659	9.21487	9.19622	8.96243	8.98048	9.31384
110475	11.0574	11.1578	9.09155	9.87592	9.38766	9.84076	9.68787	10.1473	11.3874	9.23238	9.77807	9.81923	10.9347	10.4267	10.9569	10.5389	9.64804	9.84733	10.2846	11.0317	10.9665	9.22504	10.8392	10.2791	10.1308	8.96407	9.2509	11.0222	10.9282	10.7324	10.8009	10.4237	10.4937	10.0521	10.7075	10.2715	10.0517	11.052	11.2142	10.8278	11.0044	10.7089	11.0753	10.5331	10.2005	9.77968	10.0436	9.77564
110477
110482
110484
110487	10.8626	10.5811	10.2583	10.4378	10.8815	10.1878	10.1541	10.6582	10.2191	10.704	10.5996	10.2214	10.2044	9.94403	10.2124	9.90328	10.0987	10.1078	10.0367	10.1534	10.5199	10.3102	10.2128	10.3374	10.4779	10.2932	10.6115	10.3	10.5098	10.3738	10.1532	10.233	10.4433	10.9664	10.396	10.5948	10.4034	10.083	10.1132	10.3637	10.4693	10.1702	10.4131	9.9626	10.1958	9.80267	9.69617	9.81507
110491
110494	7.80782	7.85404	7.87506	7.86312	7.88102	7.84525	7.82572	7.82264	7.82205	7.85667	7.83154	7.83577	7.91267	7.88467	7.81324	7.8698	7.8056	7.84726	7.88402	8.2201	8.21472	7.84789	7.82811	7.90388	7.83286	7.83989	7.89124	7.84261	7.85132	7.92161	7.84052	7.84059	7.85626	7.89355	7.77337	7.87046	7.91081	7.84835	7.83074	7.82126	7.84434	7.86558	7.81808	7.84668	7.82074	7.81563	7.82945	7.84013
110497	8.18611	8.10765	8.11836	8.29283	8.03043	8.10704	8.07015	8.14873	8.14847	8.19003	8.06165	8.13286	8.24321	8.31783	8.0899	8.4319	8.57686	8.18167	8.21219	8.19584	8.22468	8.23218	8.20973	8.29897	8.17978	8.28821	8.24471	8.23486	8.12318	7.96194	8.21335	8.1547	8.11656	7.89326	8.07909	8.421	8.42866	8.05164	8.24198	8.20777	8.22509	8.34435	8.19696	8.05028	8.04327	8.02517	8.03555	8.02913
110500
110504
110520
110521
110523
110524
110537	9.02695	8.4348	8.69523	8.57072	8.54049	8.49819	8.1604	8.59597	8.21973	8.0826	8.38083	8.74938	8.22083	8.36946	7.9364	8.17203	8.68629	8.22079	8.1222	8.54225	8.6865	8.17684	8.30098	8.34457	8.82853	8.87148	9.02609	8.24895	8.30329	8.8199	8.37099	8.41845	8.65747	9.0711	8.39654	8.42072	8.60049	8.54441	8.42752	8.35372	8.3307	9.07999	8.63103	8.13362	8.12488	8.19225	8.03061	8.16069
110538	7.86683	7.85958	7.89584	7.90087	8.00706	7.92707	7.87907	7.85359	7.8496	8.08148	8.09565	7.91885	7.85269	7.85295	8.27024	7.88618	7.78942	7.93662	7.96839	7.85944	7.82751	8.33817	7.85552	7.88526	7.88156	7.85535	7.90122	7.88805	7.82992	7.98328	7.85564	7.85039	8.26579	8.13235	7.99291	8.09711	8.17214	8.17217	8.25446	7.86702	7.86225	7.81775	8.00644	7.81279	7.83308	7.87852	7.8508	7.85025
110541
110543
110544
110546	8.48366	8.74535	8.39596	8.42399	8.29732	8.34521	8.43882	8.63296	8.38619	8.49673	8.27025	8.43603	8.64879	8.77492	8.73601	8.68623	8.72963	8.54959	8.5598	8.45439	8.6066	8.38966	8.55081	8.4573	8.47897	8.37895	8.34297	8.69056	8.63567	8.43633	8.59282	8.52591	8.33642	8.18088	8.81035	8.44524	8.74226	8.3762	8.42286	8.67152	8.72242	8.58705	8.36823	8.43109	8.5023	8.39248	8.25619	8.41619
110553
110561
110563
110564
110575
110576	10.0232	10.2591	9.7803	9.56274	10.3917	9.97596	10.1304	10.1343	10.2754	10.0726	9.5642	9.6263	10.0846	10.2251	10.1235	10.1029	9.95336	9.9716	9.90876	9.87421	9.86793	10.5016	10.4657	9.92145	9.8524	10.0476	10.0362	10.3318	10.0627	10.2797	10.2735	10.1634	10.1251	10.192	10.3244	10.1205	10.3089	10.5794	10.5207	10.2312	10.0891	10.2171	9.93161	9.84522	10.2392	10.1032	9.95772	9.73059
110577	8.29181	8.12506	8.48027	8.40882	8.4282	8.39004	8.24106	8.22179	8.53107	8.36062	8.38512	8.36718	8.54242	8.33404	8.4292	8.2989	8.1952	8.33832	8.13942	8.2194	8.15551	8.29564	8.62017	8.3005	8.38714	8.24454	8.36807	8.15445	8.22	8.86475	8.42637	8.06476	8.53501	8.50703	8.19172	8.30301	8.35828	8.39565	8.38379	8.24261	8.237	8.50638	8.16631	8.34867	8.26355	8.2396	8.33995	8.34675
110592
110593	8.18884	8.01928	8.03442	8.20437	7.87831	8.01162	8.28217	8.1885	8.57234	8.03064	7.76197	8.1339	8.80978	9.03977	9.0515	8.67024	8.81686	8.59339	8.71423	7.94512	7.88896	7.86166	8.24752	8.09036	8.10917	7.79672	8.02209	7.97929	8.21246	7.78716	8.27247	7.80642	8.26884	7.94472	8.12769	8.75668	8.52216	7.95186	8.00761	8.08128	7.89834	7.99537	8.09588	8.53506	8.21361	8.46805	8.65863	8.57788
110598	12.4465	11.887	12.2624	12.4484	13.0565	13.2403	12.2177	12.7588	13.1723	13.0861	13.2918	12.815	12.3521	12.0298	12.7824	11.9413	12.5193	12.626	12.2412	12.6934	12.6449	12.2816	12.5748	12.9622	12.8988	12.5465	12.9936	11.8094	12.2404	12.5537	12.3412	12.4475	13.0394	12.0701	12.3032	12.4316	12.0932	12.5685	12.0606	12.482	12.9406	12.6026	13.1977	11.7965	11.4406	11.7294	11.6246	11.9263
110600
110601	8.64016	8.67352	8.73859	8.67614	8.67453	8.51553	8.55699	8.30796	8.61595	8.48325	8.6112	8.52186	9.43322	8.96836	9.03373	9.43452	9.40335	8.93453	9.3078	8.57283	8.40914	8.53051	8.72138	8.47619	8.39297	8.34419	8.31118	8.73823	8.91767	8.87482	8.98751	9.06817	9.04129	9.23698	8.76456	8.94327	9.2683	8.69142	8.58908	8.61807	8.59253	8.36314	8.16979	8.83325	8.54632	8.94557	8.88988	8.7444
110603	8.05513	7.98465	7.98059	7.92003	7.92149	7.87711	7.90566	7.88358	7.93565	7.81856	7.97242	7.95629	7.91387	7.92274	7.90065	7.8811	7.94219	7.87261	7.85944	8.16982	8.22351	7.84218	7.90073	7.97407	7.98097	8.01066	7.99333	7.86805	7.88511	7.80766	7.84884	8.0437	8.03819	7.98211	7.9838	7.88825	7.82717	7.86366	7.82193	7.88058	7.89755	8.00427	7.90094	7.96536	7.86736	7.90375	7.8522	7.89392
110605	9.27688	9.64016	9.47724	9.66118	9.22605	9.436	9.16601	9.33714	9.6231	9.84543	9.55122	9.68336	9.9544	9.56551	9.75989	9.45045	9.61382	9.45833	9.45976	9.99894	10.0246	9.50112	9.55911	9.78046	10.0316	9.53965	9.77809	9.38415	9.28381	9.62306	9.65424	9.4666	10.3554	10.3249	9.72586	8.99929	9.39135	9.33015	9.47944	9.40843	9.82132	9.86098	10.016	9.5343	9.54813	9.47243	9.27443	9.55604
110608
110609
110612
110615	8.12066	8.0948	8.01567	8.01998	7.90703	8.16149	8.08195	7.9928	8.03547	8.03929	8.34884	8.13687	8.07232	8.3582	8.27204	8.11424	8.14357	8.04119	8.3318	7.9959	8.22146	7.95078	8.11942	7.99394	8.60144	7.99263	8.06616	8.12023	8.07151	7.95442	8.18735	8.04701	8.03793	8.03616	7.93951	7.9358	7.97304	8.01356	8.01347	8.24185	8.02755	7.9508	8.01847	8.25276	8.40443	8.158	8.28773	8.09254
110619	11.8591	11.3369	11.8863	11.6299	11.3704	11.6843	11.7113	11.4149	11.6697	11.4952	11.6884	11.857	11.4791	11.1782	11.0395	11.2334	11.5096	11.3468	10.9674	11.7115	11.7588	11.0639	11.5432	11.7207	11.8417	11.9299	11.7579	11.2594	11.7211	11.5382	11.4385	11.2657	11.4171	11.9081	11.3126	10.821	10.9055	11.0235	11.0444	11.6176	11.4639	11.6184	11.486	12.1434	11.8558	11.8969	12.1727	12.3004
110630
110634
110646	8.3597	8.28027	8.74246	8.5741	8.31625	8.31968	8.3922	8.26755	8.23516	8.17471	8.57807	8.37079	8.40113	8.21895	8.36658	8.39952	8.49354	8.37464	8.47667	8.2732	8.17596	8.14287	8.26041	8.2007	8.2966	8.34247	8.23246	8.32113	8.23321	8.73369	8.35037	8.52668	8.34204	8.35489	8.26304	8.29864	8.48921	8.37127	8.27655	8.34405	8.4093	8.2371	8.25997	8.30756	8.39931	8.38414	8.30518	8.27509
110647
110653
110661
110669
110671	7.80291	7.83054	7.8094	7.81444	7.82417	7.81315	7.78926	7.8055	7.78907	7.83909	7.77927	7.83892	7.78005	7.83495	7.79725	7.78311	7.83238	7.81	7.83209	7.80395	7.81376	7.83537	7.80478	7.80437	7.80285	7.7969	7.84821	7.77904	7.80415	8.2316	7.79822	7.81662	7.77824	7.89279	7.97679	7.78973	7.8041	7.83228	7.95425	7.78527	7.79859	7.79588	7.81925	7.74773	7.76038	7.76585	7.80852	7.79302
110672	7.96751	7.95668	8.31032	8.62496	9.1543	8.80243	8.48313	9.08651	8.78801	8.56051	7.89793	7.95445	8.81432	8.38902	8.59975	8.00163	7.94203	8.01361	7.88469	8.82902	8.91502	8.70573	8.56024	8.97035	9.18676	7.9189	7.92298	8.12647	8.13908	8.19912	8.70267	7.8999	7.79948	8.12561	8.10663	7.936	7.75752	7.99788	8.36653	8.28945	8.224	7.90409	7.88955	8.18409	8.08746	8.12922	8.07654	8.12901
110673
110674	9.10451	9.05916	8.97217	9.16589	8.84865	9.07729	9.84015	9.08278	9.08594	9.08543	9.14101	9.07568	9.30959	9.22281	8.98137	9.03944	9.30517	9.08348	9.10867	9.24098	9.09631	8.90168	8.59439	9.28023	9.33774	9.14606	9.30902	8.76217	8.99245	9.44564	9.16139	8.74073	8.79085	8.71183	8.8808	9.03924	8.84671	9.17436	8.93856	9.44778	9.20109	8.94981	9.00452	10.1043	10.0124	10.1594	10.0807	10.3365
110678
110682
110685	10.337	10.2197	10.2801	9.23974	10.1129	9.67127	9.89842	9.60857	10.3003	10.1215	9.36119	9.27526	9.7538	10.1158	9.75182	9.63123	9.37612	9.20887	8.99389	10.4772	10.552	9.96357	10.0258	9.98024	9.86576	10.1451	10.051	9.8835	9.94365	8.86269	9.27055	9.32487	9.75454	10.1436	9.50104	10.2666	9.42512	9.04376	9.59287	9.80161	10.1658	10.7533	10.3357	10.3721	9.9931	10.0805	10.1246	10.1347
110687
110692
110703
110706	8.82675	8.82798	8.68768	8.75506	8.82179	8.89453	9.59697	8.74959	9.49419	8.96379	8.98641	8.91607	9.15313	8.93142	9.18592	8.54738	8.69047	8.8003	8.75508	8.84002	9.03639	8.96574	9.39233	8.93684	9.02063	8.53892	8.6906	9.02221	8.73566	8.62798	8.6698	8.4105	8.46645	8.87237	8.53608	8.99746	8.88208	9.1091	8.7259	8.80493	8.56545	8.34809	8.8603	9.9176	9.57385	9.43004	9.58178	10.0021
110707	12.5626	12.1849	12.0017	11.7037	12.3112	12.2874	12.3981	12.3301	12.0873	12.0271	11.9149	12.0981	12.339	12.4917	11.9561	11.6791	11.9396	12.1729	11.755	12.0719	12.0292	12.164	12.004	12.4482	12.4094	11.9428	12.2804	11.9363	11.9996	12.2272	12.2561	11.4974	11.8398	12.2771	11.8858	12.3559	12.0899	12.1934	12.3965	12.2576	12.4084	12.2491	12.4845	12.6591	12.3869	12.6909	12.6632	12.6947
110709	8.02187	8.13598	8.02571	8.00631	7.9887	8.0271	8.01571	8.08968	8.05778	8.13093	8.04419	8.04134	8.10119	8.17193	7.98984	8.12982	8.09145	8.02765	7.9429	8.01866	8.07943	8.19579	8.09749	8.00578	8.10832	8.17593	8.10674	8.04025	8.02434	8.0293	8.07587	7.89364	8.10862	8.44262	8.14204	8.10373	8.24874	7.99356	8.04868	7.96506	8.12666	8.16782	8.17207	8.05734	7.97307	8.04726	7.95123	7.95603
110711
110717
110719
110722
110725	8.16638	8.52873	8.02141	8.02953	8.08325	8.09235	8.02832	8.12676	8.44543	7.89824	8.15651	8.49066	8.14625	8.07466	8.14828	8.24115	8.13311	8.1041	8.38505	8.16806	8.01871	8.17729	9.12865	8.04427	7.86887	8.30997	7.90841	9.78958	8.16055	7.88131	8.03261	8.35557	7.89293	8.1269	9.29346	8.11378	8.10719	8.30478	8.45914	8.17333	8.19929	7.9926	7.90038	7.99587	8.00321	8.05159	7.9581	8.02215
110730
110731
110736
110739
110743	7.87185	7.84546	7.83104	7.89432	7.91321	7.87772	7.84374	7.86041	7.85766	7.96697	7.91379	7.9916	7.89013	7.84456	7.96686	7.81873	7.90631	7.88482	7.86734	7.86038	7.90245	7.9567	7.84398	7.85462	7.87101	7.86124	7.91806	7.88525	7.85779	7.90331	7.8412	7.93695	7.93457	7.91671	7.88447	7.82703	7.89638	7.86836	7.85773	7.85525	7.88016	7.91613	8.08288	7.96277	7.89109	7.88998	7.89293	7.87893
110754	8.75877	10.7484	9.22033	9.38326	8.59927	9.90486	8.80622	9.65022	8.80261	9.56027	10.5127	10.1211	8.48439	9.03523	8.98979	8.52273	8.4471	8.94953	8.48689	8.98043	9.26157	9.34043	9.05728	8.55675	9.78231	8.62514	8.82811	8.78628	9.3079	7.89571	9.29603	8.26422	8.9098	9.01268	10.5953	8.53261	9.94285	8.47765	9.11843	8.47286	9.24446	8.20952	9.88868	8.68421	8.49398	8.53081	8.70867	8.66502
110762
110767
110768
130008	9.61842	9.50606	8.97087	8.91732	9.99449	9.61317	9.36797	9.26786	9.7737	9.82357	9.31203	9.24215	9.36764	8.9238	9.60892	8.78817	8.83809	9.15949	8.99153	9.47615	9.46806	9.56291	9.37795	9.55686	9.79274	9.42284	9.67387	9.47534	9.2511	9.32515	9.02356	8.72669	9.37481	9.67158	9.39726	9.52014	9.33504	9.73683	9.52741	9.14681	9.5795	8.99215	10.0145	9.22737	8.87481	9.06361	8.94431	9.18045
130010	8.22285	8.3306	8.0381	8.06446	8.02266	8.12818	8.09397	7.94083	8.12632	8.14339	8.605	8.12085	8.15568	8.19929	8.13417	8.10738	8.00365	8.17958	8.04522	8.09938	8.1006	8.40876	8.1896	8.24346	8.16282	8.09241	7.95128	8.76769	8.26043	8.04631	8.1653	7.9676	7.91547	7.97839	8.15229	8.04165	7.80546	8.91316	8.4413	8.34182	8.10655	8.05227	8.05232	8.44078	8.13298	8.27792	8.03999	8.10455
130014
130020
130021	8.41337	8.26061	8.23422	8.31451	8.51407	8.38364	8.27919	8.36465	8.41353	8.5611	8.33752	8.44066	8.53773	8.42525	8.08632	8.22344	8.32541	8.22255	8.00366	8.4126	8.46534	8.38747	8.19794	8.70392	8.75243	8.56577	8.77153	8.20367	8.2813	8.60844	8.23439	8.0481	8.25812	8.82295	8.20938	8.49152	8.22808	8.47088	8.53667	8.39948	8.4941	8.75162	8.7389	8.50898	8.52993	8.42414	8.37922	8.60269
130022
130026
130035
130037
130039	7.99314	8.33575	7.93344	7.9001	7.9367	7.98677	7.87125	7.93245	7.99417	8.03305	7.93089	7.9532	7.88803	7.98035	7.87485	7.92572	7.93093	7.94599	7.89375	7.97483	8.00184	7.93356	8.56174	8.04084	7.98195	7.98802	7.93826	8.24756	8.04676	7.91252	7.99095	7.8716	8.00549	7.92711	8.6381	8.05274	8.01437	8.06194	8.64952	7.96249	8.05929	8.00279	8.12847	7.87044	8.00193	7.97157	7.92253	7.94811
130040
130041	10.3515	7.87135	10.6315	8.19885	8.69316	8.09449	12.441	8.03246	10.7323	7.81632	8.32983	8.06688	8.79274	8.32152	8.28744	8.58537	8.69134	8.36731	8.42658	10.1152	7.70067	9.69308	7.71711	10.8769	8.11378	8.22318	7.98377	7.76434	8.13979	9.53815	8.23254	9.19061	7.77755	7.67233	7.74737	10.6192	7.8808	11.018	7.9179	11.604	7.75726	10.6049	7.82555	13.3799	12.7553	13.1979	12.8445	12.838
130044
130047
130048	10.2383	11.4473	9.38475	9.85848	8.80891	9.74187	10.0683	10.6906	9.84208	10.5939	10.4947	10.0623	10.0053	10.1933	9.89272	10.1446	9.8724	10.072	10.2277	10.3213	10.3789	10.8199	10.6807	10.2024	9.4931	10.4575	10.3386	11.0624	10.2483	10.6416	10.6201	11.1375	9.75323	10.6293	11.1178	10.2147	10.4677	10.3693	10.6376	10.534	10.9077	10.6662	10.4573	10.0862	9.97969	10.2409	9.82294	9.66248
130050	8.74956	8.53947	8.5899	9.01552	8.45183	8.69423	8.56785	8.49834	8.3815	8.68701	8.54047	8.95057	9.44863	9.41574	9.15236	9.3719	9.85319	9.30959	9.40216	8.72916	8.71679	8.47303	8.44105	8.53865	8.78902	8.6143	8.82075	8.59469	8.77191	9.36315	9.31661	8.70421	8.78463	8.92618	8.72019	8.54588	8.7867	8.44189	8.97101	8.52894	8.39577	8.51234	8.54765	8.7948	8.6719	8.69219	8.97043	8.87335
130053
130056
130059
130064
130066	8.21567	8.195	8.4215	9.03513	8.60111	8.79504	8.32332	8.37089	8.4711	8.71312	8.50441	8.48674	8.05244	8.02353	8.70153	8.04951	8.12141	8.67858	8.69402	8.08368	8.01021	8.88896	8.47223	8.18815	8.27733	8.57831	8.3118	8.60386	8.3778	8.12038	8.28958	8.30442	8.84071	8.97165	8.57253	8.47249	9.12129	8.53017	8.31783	8.09893	8.11623	7.9425	8.57609	8.03076	8.1237	8.02203	8.07306	8.11082
130068	8.4029	8.31376	8.51222	8.02896	7.96314	8.03068	9.27783	7.97955	8.20948	7.91334	8.05433	8.01738	8.35316	8.2998	8.07174	8.37598	8.74255	8.22265	8.45745	8.06806	8.08316	7.87697	7.9555	8.41284	7.96041	8.08348	8.00525	8.0896	8.10402	8.08881	8.27896	8.24424	8.68664	7.89695	8.13512	8.26179	8.09042	8.34653	7.90109	8.83458	8.01935	8.50262	7.84971	8.80993	8.42623	9.77578	9.73928	9.54467
130070	8.51362	8.40903	8.43	8.47114	8.15739	8.17158	8.33069	8.42181	8.17913	8.12993	8.55503	8.52775	8.32152	8.35972	8.4502	9.00229	8.77804	8.56446	8.61801	8.4407	8.35953	8.09001	8.25089	8.50814	8.38602	8.33028	8.37446	8.47224	8.41485	8.72486	8.54893	8.60487	8.63095	7.97108	8.45486	8.39586	8.51991	8.27852	8.72572	8.36277	8.29633	8.57553	8.1731	8.41866	8.44688	8.41073	8.43083	8.29547
130075	11.2605	10.9143	11.409	11.1878	10.8307	11.143	11.1873	10.8003	11.3508	11.4815	10.9215	11.096	11.1717	11.0772	10.7545	10.9452	11.4477	10.8127	10.6829	11.4522	11.1332	10.9539	10.9826	11.1844	11.464	11.5352	11.6009	10.4579	10.8485	11.5002	11.0214	10.2822	10.9975	10.8855	10.6511	11.2875	11.0794	11.2381	11.1271	11.343	11.4865	11.3117	11.0217	11.9855	11.3563	11.356	11.7485	11.9594
130082
130086
130088
130091
130092	10.3568	10.4961	8.95164	10.9137	10.5835	10.8731	10.7215	10.7719	10.4377	10.861	10.6618	10.9873	9.94411	10.0952	10.9838	9.69662	10.1677	10.7882	10.9736	10.4222	10.4144	11.078	10.4379	10.4444	10.7059	10.741	10.2151	10.8294	10.5052	11.0225	10.6865	10.9696	10.7611	9.68041	10.8377	10.7013	10.7999	11.3365	10.951	10.3588	10.3912	9.8231	11.0764	9.65018	9.33833	9.6409	9.45757	9.61713
130093
130095
130097
130110	7.97963	7.97034	8.01457	8.02584	7.95277	7.97941	8.02872	7.94785	8.04804	8.06703	8.0778	8.03543	8.06679	7.97161	8.11074	8.03906	8.0254	8.03445	8.05734	7.94675	7.92987	8.01548	7.9263	7.93343	7.97352	7.89818	7.96429	7.86006	7.90781	8.2138	8.01996	7.91814	7.93603	8.19875	8.0416	7.99942	8.07582	7.99843	8.01325	7.92317	7.9399	7.93064	7.97107	8.06286	7.97388	7.99947	8.04962	8.00304
130113	10.8216	10.3203	9.32418	9.9497	10.8953	10.3927	10.9549	9.85217	10.1121	10.2807	10.5539	10.554	10.22	10.5779	10.5455	10.849	10.0312	10.7986	10.6191	9.70999	9.71552	9.9956	10.2917	10.1348	9.72271	10.3399	9.69714	10.336	9.76854	9.89601	10.1024	10.6774	10.297	10.6986	11.3364	10.2553	9.68173	10.8107	10.7106	10.5834	10.2038	10.4551	9.99592	11.7245	11.716	12.6754	12.5456	12.3565
130114
130121
130128
130129
130131
130133
130136
130138	8.89034	9.09847	9.33365	9.08002	8.75459	8.86012	9.06052	8.92146	8.45689	9.2253	8.4518	8.68067	8.489	8.80822	8.61576	8.7069	8.52537	8.56787	8.69783	8.92387	8.74414	9.04726	8.6613	9.43936	9.59488	8.85865	9.12673	9.00658	9.17097	9.71832	9.19946	8.90148	8.85262	8.29087	8.73025	9.11311	9.22491	10.1695	9.17401	8.95993	8.90074	8.8141	8.90995	9.04777	8.95718	8.76192	9.12283	8.98389
130139
130142
130148
130152
130154
130156
130161
130162	8.48542	8.49554	8.59782	8.41682	8.4633	8.55714	8.64672	8.53751	8.49769	8.70099	8.54079	8.42929	8.54425	8.7277	8.73431	8.64968	8.67029	8.72214	8.68619	8.58484	8.46718	8.4615	8.59897	8.48896	8.57746	8.41192	8.52887	8.54524	8.69706	8.45306	8.48185	8.78975	8.96778	8.18996	8.52616	8.51146	8.3886	8.57937	8.47574	8.57659	8.54387	8.52253	8.64959	9.05698	8.72651	8.98153	9.05331	8.89187
130164	10.7155	10.1745	11.1435	10.8162	10.6872	10.3601	10.7294	12.1107	10.9939	10.854	10.4615	10.5007	10.3731	9.96829	10.1065	9.97941	10.2781	10.1315	9.7383	10.2347	10.1952	10.4186	10.8108	10.8196	10.9108	11.2943	10.3476	10.5356	10.6887	9.83173	10.1352	10.0628	10.5162	10.6961	10.064	11.0288	10.7343	9.83345	10.0374	10.5103	10.8498	10.1104	10.3193	10.2203	9.79481	10.0575	10.1938	10.692
130167	9.159	9.25678	8.78148	8.89113	8.70262	9.27429	9.01092	9.08973	8.8437	8.93408	9.22759	9.08736	9.24604	9.18541	9.04731	9.13944	9.14682	9.09242	8.86354	8.79678	8.91669	8.7923	9.09174	8.71944	9.01399	8.92197	9.30408	9.06884	8.97933	9.17069	8.95883	8.6617	8.38246	8.57734	9.21101	8.76039	8.67945	9.01911	9.26555	9.11067	8.97981	8.95078	8.88539	9.32269	9.45392	9.21696	9.11599	9.41861
130168
130180
130181
130184
130187
130189	9.14103	8.85536	9.90318	9.45694	9.33992	9.25299	8.98635	9.22595	9.0002	9.20793	9.38417	9.12401	8.79974	8.77219	8.85121	8.84035	9.0122	8.91308	8.82128	9.08735	8.99929	8.96221	9.14347	8.90783	9.04708	9.35952	9.04343	9.04198	8.8666	9.52879	9.11878	8.90512	8.71418	8.91341	8.72747	8.89301	9.01607	9.4227	8.93682	8.97867	9.0547	8.58804	8.57143	9.08559	8.97538	8.92222	8.99198	9.09542
130192	9.19934	8.79658	9.30445	9.0655	8.24545	8.83267	10.3775	8.58569	9.49519	8.74721	8.34032	9.29621	10.1824	9.88015	10.1578	9.39208	9.88143	9.79368	9.36313	9.56769	9.55337	8.87708	8.36133	9.7712	9.78253	7.97383	8.91095	8.12506	8.83329	7.83901	9.06369	8.92963	9.50347	8.79544	8.53128	9.00416	8.84577	9.08986	8.65431	9.70977	8.31698	9.16701	9.16389	11.4354	10.7466	10.8617	11.649	11.8924
130193
130195
130196	8.78714	8.91235	8.74943	9.07931	9.26891	9.37621	9.01926	8.82658	8.79047	9.08763	9.01922	9.28188	8.94957	8.52765	9.13499	8.50802	8.62178	8.9119	8.73903	9.06208	9.0274	9.32793	8.98731	8.86133	9.19005	9.02228	9.18806	8.56375	8.59991	8.85038	8.79885	8.51406	8.87898	10.1151	9.2114	8.84327	8.90808	8.91398	8.8314	8.77733	8.91938	8.3916	9.45537	8.67837	8.74985	8.67941	8.69162	8.9583
130204
130215	13.5855	13.0247	13.8767	13.5141	14.0615	14.194	13.6648	13.9963	13.5251	14.0247	13.607	13.3704	13.3198	12.6707	13.1126	12.7796	12.9851	13.2106	12.9209	13.7316	13.5323	13.5773	13.7123	13.7602	13.5597	13.5011	13.7963	12.9279	13.5783	13.4212	12.8097	13.5201	13.7039	13.2365	13.1203	13.7314	13.0466	13.5111	13.3149	13.3618	13.7007	13.6858	13.7525	13.6076	13.4845	13.5896	13.4438	13.5979
130220
130221	8.07288	8.98969	8.08805	8.27451	7.94042	8.36078	8.04038	8.61351	7.85983	8.48263	8.04951	8.52229	8.1142	8.2015	8.26932	8.29229	8.25853	8.2604	8.22816	7.99618	8.51672	8.20834	8.82525	7.9497	8.10259	7.98454	8.03907	9.27625	8.39194	7.84426	8.6507	8.29591	8.20555	8.39432	8.76013	8.00781	9.06848	8.01973	9.29644	7.90356	8.49901	7.93562	8.3785	8.09315	8.04653	8.11393	8.02855	8.10336
130224	8.13226	8.14517	8.12352	8.17787	8.42651	8.19252	8.211	8.25972	8.14885	8.37094	8.31257	8.15371	8.01583	8.03914	8.38578	8.127	8.07185	8.24966	8.36558	8.09795	8.04202	8.66665	8.17788	8.15479	8.08136	8.22521	8.13441	8.23389	8.10832	8.00484	8.05394	8.35662	8.31559	8.2265	8.36703	8.44629	8.77609	8.18737	8.13732	8.10181	8.10351	8.0084	8.18281	8.10993	8.16372	8.07519	8.14408	8.09949
130228	7.92952	7.79859	7.97922	7.82623	7.8452	7.81604	8.10258	7.8043	7.86986	7.79111	7.78106	7.81769	7.86132	7.81084	7.73991	7.83031	7.78381	7.81625	7.79794	7.93037	7.76664	7.83578	7.77024	7.99268	7.81805	7.76444	7.84837	7.77763	7.80595	7.83408	7.79761	7.81976	7.74913	7.86783	7.74101	7.87953	7.73271	7.97868	7.78659	7.91751	7.80207	7.99128	7.77481	8.95969	8.29334	8.51492	8.91085	8.95807
130239	7.91858	7.93235	7.95954	7.91786	7.92197	7.94589	7.92016	7.90073	7.92234	7.89898	7.86764	7.90891	7.94437	7.91778	7.92335	7.91922	7.97554	7.88844	7.93969	7.89865	7.9227	7.90036	7.94841	7.9108	7.93018	7.95054	7.95475	7.92305	7.93015	7.95798	7.91893	7.98417	7.90973	8.05495	7.93231	7.90323	7.9144	7.91509	7.87246	7.91033	7.95487	7.93915	7.94916	8.01547	7.90374	7.96561	7.92939	7.92256
130241	8.81425	8.97873	8.8959	8.78827	8.60861	8.72036	8.71814	8.82089	8.6011	8.69516	8.93286	8.7141	8.82235	8.94091	9.0778	9.53665	8.76214	9.09557	9.1708	8.73201	8.70473	8.85826	8.78881	8.66208	8.4845	8.90891	8.51891	9.05107	8.76998	8.96764	9.04672	8.83835	8.79932	9.37953	8.83629	8.72932	8.95299	8.57148	8.72716	8.94586	8.9285	8.76903	8.5552	8.63415	8.93833	8.84777	8.9852	8.62111
130242
130243
130246
130253	10.3616	10.3796	10.9853	10.6282	10.364	10.3596	10.7074	10.7762	10.4986	10.1361	10.4183	10.2789	11.0988	10.9188	11.1489	11.2737	11.0892	11.0014	11.0551	10.6812	10.5649	10.0486	10.5318	10.3239	10.4034	10.3982	10.0371	10.5708	10.3602	10.6954	10.7751	10.7517	10.0101	11.0713	10.6666	10.3676	10.5741	10.3585	10.5353	10.7734	10.7573	10.3189	9.9673	10.9764	10.8901	11.0866	11.1808	11.2265
130255	7.96445	7.92773	8.2069	8.03387	7.99471	7.96241	7.9737	7.90041	8.03906	7.94552	8.08365	7.96788	8.04212	7.99169	7.96296	8.08524	8.05212	7.95265	7.9824	8.06774	8.03113	7.92786	7.95436	8.08434	8.12821	8.00309	8.06037	7.97097	7.9539	8.24462	7.91829	8.19354	8.29471	7.98818	7.84648	8.03757	8.07753	7.91041	7.89141	7.9635	8.0017	8.23685	7.96293	7.94721	7.95085	7.97682	8.01548	8.03052
130270	7.97914	7.91962	7.94311	7.91287	8.14068	7.9466	8.00139	7.93591	8.07302	7.9251	7.94169	7.97283	7.89469	7.91302	7.90715	7.89939	7.88882	7.8998	7.98518	8.125	8.00294	8.17712	8.05772	7.876	7.91842	7.98303	7.95311	8.03682	7.92839	8.18923	7.96193	8.03493	7.94377	7.95532	7.85745	7.94102	7.88003	7.97359	7.96289	8.33054	7.92847	7.9953	7.92257	8.60866	8.48982	8.34105	8.01492	8.21753
130273	7.94933	7.9474	7.98341	7.97439	7.96671	7.92389	8.03942	7.96597	7.93929	7.96148	7.96643	7.9551	7.98265	7.9596	7.97886	8.04315	8.0032	7.9626	7.95284	7.92342	7.88781	7.89744	7.93212	7.96593	7.95991	7.96464	7.98203	7.93755	7.95569	7.95744	7.95041	8.02971	7.97786	8.03761	7.94919	7.9418	8.01914	7.89943	7.93003	8.00748	7.97602	8.02928	7.97479	8.12763	8.09325	8.13095	8.07098	8.06308
130278
130279
130280
130286
130288	8.05817	8.01564	7.99115	7.91644	8.10371	8.15518	7.98088	8.14538	8.21084	8.03141	7.82516	7.91223	7.93608	7.99832	7.91459	7.99786	7.91594	7.95848	7.93015	7.98901	8.01407	8.05143	8.14875	8.17524	7.93389	8.19889	8.0957	7.96485	7.9786	8.12054	7.9528	8.02888	8.05865	7.93912	8.07146	7.95404	7.8841	7.94386	8.04114	7.92842	8.02659	8.3265	7.98179	7.83222	7.88319	7.83167	7.8866	7.91498
130289	9.79075	10.5332	9.11325	9.56072	9.31954	9.36139	9.30345	9.56304	9.35298	9.30182	9.72276	9.52768	10.3638	10.1991	9.93792	10.3398	9.96039	10.0319	9.95531	9.62374	9.38846	10.0871	10.0544	9.66486	9.18466	9.71656	9.1783	10.6855	9.82998	9.8024	10.1889	9.98988	9.53231	9.76936	10.8077	9.77115	10.1117	10.375	10.1618	10.1983	9.89945	9.71309	9.27342	9.02763	9.28864	9.11303	8.82977	8.84855
130292
130296
130300
130301
130307	9.04299	8.82178	9.04206	9.49586	9.79962	9.15156	9.27184	9.10384	9.28306	9.17078	8.93523	9.23728	8.71128	8.54419	9.01374	8.35296	8.5616	8.72685	8.48477	8.80105	8.96031	8.80893	8.90358	9.06217	9.71107	8.9369	9.28009	8.46156	8.70819	9.49484	8.79189	8.88981	8.92623	9.71692	8.86807	9.19963	9.10518	8.74199	8.76809	9.06853	9.1093	8.37965	9.17568	9.07172	9.06582	8.93615	8.89087	9.26897
130309	10.4037	10.0818	11.0763	10.4114	10.6645	10.8723	11.78	10.4143	10.7651	10.5136	10.6636	10.7536	10.1055	9.92857	10.0556	10.0645	10.2839	10.4392	10.2764	10.3938	10.2857	10.3673	10.2631	10.1604	9.85526	10.3733	10.3572	10.1977	10.5153	10.5109	10.3184	10.3057	10.0439	10.0143	10.1641	10.1907	9.93017	10.0111	9.61556	10.8532	10.4475	10.0496	10.5616	11.7459	11.148	11.496	11.7718	11.9176
130315
130324
130326
130328	9.22968	9.24129	8.42022	8.6103	9.24276	9.03077	8.87246	9.15463	9.03461	9.0531	8.67982	8.69697	9.05628	9.20456	8.77907	8.56436	8.63978	8.70977	8.27023	9.06499	9.15636	9.27234	9.06427	9.00897	8.94215	8.87922	9.2291	9.08177	9.02357	8.67757	8.91402	8.35677	9.11622	7.92669	9.20288	9.29306	8.83661	9.13314	9.1987	9.17855	9.33228	9.52299	9.62925	8.79613	8.90992	8.76585	8.65509	8.75124
130332
130333
130338	11.1797	10.9974	11.1069	11.4459	10.7673	10.925	11.4869	11.3055	11.1305	10.948	11.3273	11.3196	11.1962	11.2013	10.9403	11.282	11.2739	11.1877	11.1713	11.3184	11.2863	10.9138	11.2605	10.9215	11.0755	11.1204	10.5309	11.0006	11.1156	11.3903	11.2702	10.9796	11.1166	11.0343	10.7311	10.9536	11.0545	10.8884	10.9111	10.9629	11.0116	11.2887	11.0715	11.2223	11.0573	11.5539	11.4526	11.4021
130341
130343
130347
130348	7.93022	7.92909	7.92501	7.98935	7.99708	8.00164	7.86662	7.90845	7.84737	8.08399	7.90332	8.00187	7.84047	7.83461	7.86769	7.80329	7.90822	7.98946	7.94501	7.83401	7.92325	7.85787	7.83413	7.85256	7.88147	7.91336	7.96141	7.8688	7.88095	7.82269	7.83314	7.96723	7.87114	8.19363	7.87859	7.816	7.80451	7.84048	7.79602	7.83367	7.93538	7.81899	8.12515	7.89447	7.84749	7.86106	7.86403	7.91089
130349	10.7875	11.6426	9.88194	10.5845	9.38614	10.5568	10.2559	11.0262	10.6458	10.7767	12.0485	10.4026	9.47926	10.101	9.9265	10.3364	9.56965	9.72499	10.0627	10.9049	10.7397	11.8774	12.2529	10.7955	9.65861	11.4154	8.85125	13.5119	11.3303	9.91136	11.4724	11.9615	10.0876	10.8053	11.6802	10.5081	11.6714	10.7632	12.7275	11.3153	11.487	10.3463	9.73693	9.90366	9.8818	10.04	9.34477	9.30154
130356
130358	7.97371	8.0763	7.96117	7.9838	7.91296	8.0401	7.9304	8.00311	7.91505	7.97778	8.11452	7.95604	7.99615	7.97169	8.20125	8.16048	8.00504	8.032	8.15036	7.97571	8.13501	8.00105	8.33102	7.92672	7.97156	7.96492	7.87947	8.20572	8.12614	7.90822	8.10572	8.23234	7.96495	7.9635	8.09416	7.91626	8.25227	7.90995	8.11568	7.93339	8.15269	7.92822	7.93317	7.86913	7.93671	7.96244	7.941	7.94703
130360
130364	9.95521	10.9842	9.85384	9.51685	9.16227	9.94133	10.2505	10.6196	9.95173	9.91395	10.3692	10.198	9.08527	9.48308	9.4321	10.2501	9.43062	9.77212	9.94539	9.74459	9.41139	10.6517	10.7009	10.4436	9.49789	10.6797	9.60509	11.4242	10.6288	10.101	10.3577	11.0382	9.96079	10.5232	10.9894	10.0874	10.764	10.333	10.5629	10.6171	10.2923	10.3812	9.94065	10.2252	10.6327	10.3923	10.2412	9.62655
130367
130368
130369
130370	8.12272	8.33879	8.08539	8.06277	8.26438	8.35343	8.21688	8.2963	8.0979	8.37543	8.03258	8.22172	8.02406	8.05246	8.24303	7.9939	7.99637	8.05493	7.91312	8.06754	8.13224	8.5065	8.2752	8.11886	8.10604	8.14549	8.13928	8.37229	8.11453	7.93091	7.98282	7.96893	8.14878	8.7561	8.43177	8.29409	8.36056	8.59468	8.62304	8.01469	8.09792	8.03523	8.72773	8.10129	8.13149	8.08294	8.0688	8.11794
130379
130382	13.1366	13.3832	13.4848	13.1158	13.1101	13.1264	12.9841	13.1034	12.8744	12.9825	13.0168	13.0023	12.9954	13.2916	13.0509	13.7969	13.1265	13.5733	13.3354	12.9687	12.7975	13.298	13.0232	12.916	12.4285	12.8316	12.5928	13.538	13.4801	12.575	13.15	13.7751	13.6514	12.498	13.0416	13.082	13.2526	12.9566	13.3177	13.1758	13.0119	12.9781	12.8351	12.3069	12.6471	12.7344	12.786	12.1501
130386
130390	7.90288	7.88901	7.88801	7.84954	7.85711	7.85205	8.08563	7.85523	7.976	7.86236	8.12214	7.88908	7.94954	7.87687	7.85284	7.89677	7.87956	7.88964	7.83323	8.02498	7.97037	7.9351	7.8873	7.9023	7.89469	7.85691	7.88499	7.89168	7.85684	7.9733	7.84045	7.97275	7.83859	7.9886	7.84712	7.90451	7.77927	7.93757	7.81714	7.9564	7.8557	7.92191	7.82795	8.2968	8.28851	8.17956	8.10815	8.27963
130397	7.95047	7.84638	7.91856	7.98471	7.90776	7.87581	7.95806	8.01492	8.19319	8.00066	7.87249	8.00526	8.14952	8.05152	8.75736	8.58449	8.04939	8.20257	8.07686	7.94386	8.006	7.86366	8.14196	7.8411	7.94749	7.91605	7.89285	8.18238	8.01793	7.83573	7.97047	7.88719	7.96958	8.00069	7.89101	7.83055	7.76687	7.91372	7.94429	7.7977	7.84495	7.88609	7.9051	7.88377	7.89303	7.94405	7.92177	7.96868
130398
130400
130402
130403	9.89546	9.63427	9.15642	9.44075	9.34312	9.73299	9.48528	9.22242	9.4276	9.60547	9.25947	9.55726	9.79052	8.95738	9.52534	9.53484	9.92048	9.62943	9.65197	9.7138	9.53736	9.25972	9.24979	9.76485	9.90691	9.4321	9.71807	9.19642	9.45004	9.28977	9.42717	9.18642	9.26638	9.70003	9.31417	9.42705	9.27646	9.25301	9.29547	9.52485	9.55445	9.34482	9.61469	9.9001	9.54965	9.70037	9.87018	9.83331
130408	8.50554	8.20689	8.17406	8.06611	8.20518	8.23785	8.02537	8.42556	8.09846	8.31102	7.97648	8.12601	8.46811	8.97293	8.69978	8.39882	8.41561	8.5469	8.42507	8.09981	8.20873	8.05772	8.0913	8.47703	8.49937	8.08254	8.31772	8.04448	8.23135	8.13093	8.42444	8.23122	8.46552	8.03506	8.37454	8.08727	8.16707	8.02054	8.35071	8.0992	8.22471	8.3035	8.73993	8.03964	8.05569	7.96667	7.97719	8.06305
130411
130414	7.96088	8.04467	8.05041	8.2383	7.97075	8.13936	7.98692	8.09001	8.04224	8.25762	8.61008	8.19491	7.92314	7.9515	7.85718	7.9539	7.89987	7.99212	7.9319	8.03341	8.04389	8.05064	8.03385	7.99727	8.06485	8.02045	8.08825	8.78545	8.00667	7.91908	8.00506	8.12567	8.04966	7.99535	8.04001	7.94007	8.4432	8.02722	8.26489	8.04267	8.29145	8.05722	8.25449	8.03345	7.98729	8.05759	7.96704	7.99851
130424	14.1282	14.1643	14.075	13.638	13.7382	13.9583	13.899	13.8873	13.5367	13.8222	13.6189	13.417	13.5292	14.0397	13.8082	14.329	14.1271	14.2564	14.2278	14.0547	13.6527	13.8058	13.728	14.1427	13.7371	13.8172	13.4987	14.2091	14.2599	13.825	14.0376	14.0065	13.9111	13.4997	14.1166	14.1543	13.9493	14.0282	14.1931	14.0768	13.8486	13.8361	13.852	13.4099	13.9209	13.7016	13.7408	13.4032
130431
130433
130435
130437	8.44587	8.56407	8.21889	8.16929	8.39281	8.2996	8.26958	8.27406	8.53909	8.23917	8.05793	8.20687	8.49721	8.5334	8.32095	8.18098	8.2667	8.24109	8.08714	8.37121	8.33046	8.23174	8.41608	8.44297	8.48475	8.4552	8.5733	8.39732	8.32404	8.56669	8.27678	8.03015	8.19342	8.39875	8.50959	8.49058	8.22601	8.65449	8.72243	8.3586	8.4281	8.57189	8.54802	8.41428	8.43599	8.32221	8.27403	8.3324
130438
130440
130441
130445
130446	8.02565	9.87002	8.24145	13.386	7.86636	9.25555	8.78611	11.9803	7.80281	11.9397	7.65808	12.7351	13.0945	12.1644	12.7835	13.0025	12.8336	13.2765	13.2023	8.03339	9.57835	7.70142	7.62712	8.09061	10.7624	7.68287	7.83109	7.70117	10.6005	7.66793	11.6521	7.64422	10.6572	7.58982	12.2524	7.9981	12.8242	8.00262	9.56459	7.89596	7.6905	8.2463	12.4283	9.64517	8.83395	9.25873	9.67461	9.68098
130450
130451	10.6775	10.4286	10.7712	10.1901	9.93291	10.0973	10.4411	10.3346	10.8585	10.9365	10.9364	10.4147	9.89561	10.1832	10.4758	10.6438	10.3969	10.3206	10.5967	11.0443	10.9311	11.3017	11.0874	10.6809	10.4515	10.6062	10.8386	10.7009	10.468	11.1923	10.5742	10.2885	10.865	10.3163	10.5601	11.148	11.1667	10.5387	10.8255	10.8327	11.0986	11.223	10.8216	9.92032	10.0237	10.33	10.3249	9.87298
130452
130458
130463	7.90988	8.04134	7.96502	7.95845	8.2631	8.07974	7.97511	8.01693	7.88853	8.10313	8.33486	8.04524	7.90615	7.88531	7.98627	7.90013	7.89626	7.96534	7.97214	7.96219	7.94484	8.15549	7.86327	7.94589	7.91809	7.88772	7.93033	7.87593	7.93426	8.08718	7.99606	8.00398	8.06039	8.98382	8.10142	8.03058	8.14589	8.43206	8.06558	7.92421	8.04621	7.83858	8.08634	7.83405	7.89571	7.86421	7.93308	7.8934
130468
130470
130475
130477
130484
130491	8.46252	8.07441	8.5313	8.32062	8.3289	8.27544	8.18092	8.37026	8.19716	8.2494	8.04149	8.28885	8.2678	8.33928	7.96692	8.16358	8.78448	8.13141	7.9915	8.19105	8.25192	8.11634	8.26259	8.27725	8.66032	8.50503	9.20986	8.53323	8.6589	9.18099	8.56261	8.44164	8.58149	8.73196	8.16512	8.70565	8.81921	8.47994	8.24406	8.29306	8.40754	8.33573	8.21909	8.03598	8.15851	8.19721	8.0014	8.10181
130494
130497	9.64055	9.4442	10.7657	9.74976	9.54728	9.53464	9.10543	9.33136	9.69995	9.66735	9.97493	9.9398	9.25022	9.12996	9.46216	9.12534	9.29436	9.33176	9.30721	9.8198	9.60353	9.40109	9.22876	9.6995	10.0358	9.57864	9.85505	9.33056	9.59225	10.0521	9.54813	9.50721	9.58262	8.00524	9.62061	9.72539	9.51821	9.3678	9.18714	9.06602	9.58189	9.08607	9.55599	9.22093	8.74964	9.14714	9.18109	9.21435
130500	9.36	9.78909	8.81297	9.24678	9.06407	9.36901	9.03858	9.00272	8.93053	8.7564	9.57392	9.44697	9.42102	8.89305	8.55051	8.54827	8.80478	8.65561	8.45446	9.24399	9.3701	8.73029	8.89456	9.0006	9.49783	9.58489	9.73915	8.53068	8.77648	9.18639	9.00846	8.58076	8.77402	9.85853	9.4553	8.63219	8.73116	9.12425	8.91739	8.72268	8.77799	9.02121	9.357	9.62895	9.43596	9.45741	9.35983	9.38679
130519	9.42138	8.87809	8.75169	10.1188	9.46059	9.66198	8.13275	8.77472	9.75758	9.86535	10.0276	10.5973	9.3135	8.83328	9.45253	9.15739	8.783	9.19669	8.88801	8.13586	8.38661	9.04516	9.20296	8.796	9.72492	7.94783	10.2808	8.39607	9.6781	8.89537	9.53102	9.33248	9.98112	9.13155	9.27054	9.14967	10.2806	8.18423	8.8269	8.85308	9.62737	9.16529	9.63735	8.16877	8.34809	8.36117	8.2873	8.36702
130520	11.1769	11.2764	10.5554	11.1446	12.6128	11.5168	11.1332	11.2645	11.6203	11.4473	11.2353	11.3716	11.1343	10.9448	10.989	10.706	10.8159	10.9078	10.7854	11.1454	11.1676	11.3405	11.7307	11.1427	11.1951	11.3857	11.1635	11.1176	10.9939	12.1159	11.1653	10.7705	10.9934	11.3779	11.0352	11.2306	10.9102	11.7476	11.4685	10.898	10.9689	11.0305	11.2447	10.8732	11.2602	10.9199	10.5401	10.9071
130521
130523	9.43043	8.85623	9.76754	9.59298	9.06248	9.41512	9.17765	9.33783	9.28405	8.99919	9.10849	9.53607	9.87878	9.76153	9.10688	9.71542	10.1793	9.17883	9.16251	9.63531	9.52262	8.58606	9.03418	9.44941	9.87058	9.60851	9.82561	8.98302	9.3784	9.45667	9.20554	9.27152	9.42542	9.37627	8.88202	9.25401	9.1446	9.12743	9.00367	8.91923	8.96671	9.62062	9.22088	9.76031	9.49647	9.58213	9.62445	9.77303
130524	9.51349	9.27822	10.7334	10.5173	9.71787	9.65453	10.1196	9.67436	9.73982	9.68075	9.37001	9.69552	9.86506	9.78866	9.25781	9.6075	10.0302	9.59618	9.54265	10.2064	9.7921	9.73734	9.47689	10.3338	10.3041	9.80021	9.84436	9.59244	9.96563	9.85613	9.62848	9.34199	9.73758	9.46329	9.25545	9.92759	9.73459	9.702	9.66801	9.87612	9.88669	9.87747	9.74037	10.4713	9.44168	9.99683	10.4086	10.5295
130528
130537
130538	8.12209	8.03119	7.99455	7.99605	7.9662	7.96118	7.91682	7.9243	8.04292	8.092	8.00373	7.96619	7.97738	7.99638	7.95968	8.01879	7.98652	8.00196	7.97624	8.13812	8.28578	7.99594	8.02393	8.03922	8.03356	8.05827	8.01676	8.05358	7.97074	8.34552	8.01582	8.37063	8.13262	8.08685	7.93499	8.01889	8.01879	7.95979	7.93398	7.98437	7.96407	8.25335	8.0995	7.9752	7.95566	7.98818	7.9587	7.92928
130541
130544
130546
130551
130553	9.4351	8.71033	9.81177	9.06744	9.19461	9.00731	9.71359	8.45057	9.60982	8.78067	9.49841	8.96221	8.52446	8.45641	9.25886	8.73785	8.6121	9.07749	9.16878	8.97494	9.05167	8.69267	9.38115	8.62968	8.80724	8.96257	9.28774	9.18371	9.28253	8.19295	9.07223	8.83026	9.23741	8.19364	8.23887	8.68253	8.62821	10.4506	8.82002	9.12999	8.86951	8.38329	8.7595	9.9557	9.51812	9.85642	10.2493	10.4427
130554
130561
130563	10.0126	8.72912	10.6466	10.742	8.35176	9.48585	12.1369	9.67259	10.2936	9.35689	9.75461	10.7575	11.9824	11.1926	11.7641	11.6155	12.0518	12.2082	11.8024	9.85487	9.06982	9.57523	7.82976	10.5347	10.9117	8.20972	8.73471	7.87663	10.1826	9.40298	10.8654	9.49744	9.59152	7.6899	9.5977	10.1052	10.0483	11.1903	10.0059	11.4275	8.12192	10.1398	10.0785	12.4326	12.351	12.3659	12.4343	12.3842
130564
130575	9.10574	9.13911	8.8262	8.99218	8.75976	8.89165	9.03306	9.03812	9.0232	8.84853	9.07382	9.00893	8.90971	9.12204	8.84215	9.13793	9.49642	9.0283	9.11793	9.23059	8.92595	9.20065	9.08358	9.26987	9.21917	8.80163	8.82236	9.09156	9.06006	9.36706	9.219	9.30304	8.91549	9.26517	9.03437	9.49384	9.53724	9.2748	9.26193	9.28546	9.21908	9.66651	9.28631	9.09254	9.18269	8.95343	8.91864	8.94113
130576	8.47523	8.5196	8.53275	8.43108	8.3665	8.54331	8.73107	8.51233	8.47623	8.56959	8.52446	8.44088	8.62513	8.70501	8.54586	8.72384	8.61465	8.65165	8.68893	8.54287	8.47362	8.38167	8.56549	8.54548	8.56328	8.50848	8.48805	8.45709	8.65147	8.53552	8.49974	8.75607	8.89971	8.22681	8.44556	8.51539	8.34176	8.51689	8.46413	8.47178	8.48515	8.68837	8.54443	9.14212	8.93525	8.97727	9.16329	8.98755
130577
130592
130593
130594
130598
130601
130603
130605
130608
130609	9.93642	10.3915	9.72812	9.93412	10.1471	9.5641	10.4418	9.74474	10.9389	9.96243	9.73929	9.99498	10.6273	10.0743	10.2721	10.1157	9.94079	10.23	10.2046	9.72862	9.84517	10.1587	10.6872	10.4571	10.2169	9.30601	9.55408	10.2977	10.081	9.32949	9.89524	9.65642	9.66539	10.5112	10.3131	10.8853	10.381	10.1603	9.7846	10.2453	10.297	9.5218	9.80456	10.7745	10.4858	10.4765	10.6969	10.9208
130615
130619	11.145	10.8333	11.3021	11.3558	10.4353	11.302	10.9145	10.8302	11.064	11.3305	10.5413	11.3353	11.6372	11.672	11.3515	11.4077	11.9232	11.412	11.2778	11.0492	11.0798	10.6034	10.6592	11.3569	11.877	11.1131	11.5817	10.5418	11.1659	11.2033	11.3197	10.7995	11.0676	11.1445	10.7022	10.7147	10.7761	10.2911	10.8962	11.0788	11.2522	10.9438	11.2872	11.3503	10.673	10.8358	11.1108	11.2028
130626
130630
130632
130634
130639
130646
130647
130653
130661
130669
130670	7.95327	7.92626	7.93965	7.88871	9.13147	8.86279	8.00623	7.97484	7.82515	7.93548	7.84118	7.90361	7.90598	7.9038	7.82416	7.85518	7.90144	7.92382	7.91604	8.13572	8.03217	7.95505	7.80872	8.09279	8.02465	7.90092	8.13091	7.79814	7.87714	8.04691	7.88288	7.84111	7.9189	8.29706	7.93469	7.91606	7.91801	8.19976	8.06246	7.94431	7.83121	8.0032	7.95355	7.96671	7.89549	7.91301	7.96971	7.99833
130671
130672
130673
130674
130678	7.90278	7.95188	7.89988	7.90218	7.86363	7.87757	7.95102	7.88399	7.89058	7.90482	7.89014	7.9108	7.92609	7.92321	7.92414	7.84206	7.97483	7.9365	7.87197	7.85842	7.85462	7.85484	7.86586	7.82826	7.90176	7.83983	7.88441	7.83411	7.85932	7.84427	7.83618	7.90179	7.91589	8.3265	7.90046	7.81838	7.82879	7.88358	7.84595	7.90068	7.91856	7.84677	7.96534	8.1428	7.93558	7.94302	7.91811	8.03854
130681	7.84333	7.87233	7.81066	7.92243	7.93212	7.89092	7.85784	7.88231	7.8558	8.07471	7.93323	7.89564	7.83178	7.80092	7.84566	7.80323	7.79505	7.86212	7.89366	7.83434	7.87097	8.03604	7.82948	7.84269	7.87756	7.86066	7.87372	7.86399	7.8265	7.91506	7.8333	7.88653	7.84032	8.06834	7.92062	7.83738	7.80653	7.91564	7.83297	7.84884	7.84524	7.85569	7.92337	7.88552	7.84935	7.86429	7.82579	7.85887
130682
130685
130687	8.16056	8.23418	8.27941	8.56589	8.31024	8.39493	8.2617	8.39829	8.16575	8.15478	8.31379	8.22836	8.69359	8.57255	8.51938	8.43875	8.70468	8.6292	8.60126	8.2202	8.34565	8.17489	8.09022	8.36087	8.54848	8.21978	8.26677	8.20706	8.23887	8.18383	8.32049	8.17013	8.24673	8.12977	8.13365	8.30938	8.38148	8.25868	8.22288	8.03	8.05564	8.19809	8.28636	8.35449	8.23994	8.21527	8.21254	8.25888
130689
130703
130706
130707
130709	7.83564	7.89394	7.83015	7.8267	7.8905	7.86297	7.8048	7.85388	7.8487	7.91203	7.84967	7.84666	7.84908	7.83694	7.79834	7.83175	7.80636	7.83118	7.82488	7.82695	7.83594	7.86672	7.95345	7.85327	7.82734	7.86011	7.88575	7.90275	7.84823	7.94993	7.88317	7.84546	7.88241	7.89081	7.98018	7.84795	7.83962	8.11569	8.02687	7.83642	7.84852	7.87108	7.84855	7.86285	7.86352	7.79919	7.85053	7.86098
130711
130717	8.93745	9.21329	8.60698	8.88372	9.16459	8.96835	9.41193	9.23641	9.17976	8.79733	8.72497	9.07433	9.26081	9.24215	9.02859	8.75136	8.61193	8.67363	8.4024	8.58735	8.82239	8.7482	9.28454	9.055	9.0187	8.81906	8.92254	9.38021	9.0011	8.63586	8.83555	8.25735	8.6666	9.83436	9.08759	9.03797	9.03057	9.51352	9.61385	9.0017	8.95462	9.03914	9.07978	9.46533	9.71248	9.34568	9.14756	9.12303
130719
130722
130730
130731
130735
130736
130743	10.0783	9.95653	10.1602	9.67581	9.74688	9.75671	9.76996	9.77923	9.89078	9.85166	9.76803	9.6217	9.86625	9.84818	9.79666	9.43044	9.68527	9.57028	9.72778	9.71301	9.87641	10.13	9.85132	9.67149	9.82678	9.49445	9.56929	9.68098	9.69716	10.0112	9.93999	9.30332	9.65683	10.5207	9.59165	9.68698	9.74347	9.9138	9.45281	9.53686	9.51339	10.0308	10.1892	9.47126	9.21454	9.42145	9.36741	9.43859
130746
130747
130750
130753	11.6048	12.7114	11.2592	11.6653	9.94612	11.115	11.5096	11.478	10.8661	11.3591	12.2669	12.1375	11.3311	11.3878	11.1878	10.9349	11.2818	11.3236	10.9858	11.2047	11.8241	11.4325	11.544	11.2332	11.4881	11.6554	10.636	11.8136	11.3779	11.4019	11.4905	11.2447	10.868	11.9596	12.0732	10.7346	11.0047	11.308	11.4279	11.2937	11.6969	10.8752	11.588	11.8342	11.873	11.4305	11.3569	11.7203
130754
130762
130767
130768	14.0966	14.1371	14.0505	13.9788	14.1549	14.2117	14.2639	13.9709	13.632	13.8856	14.2108	13.9112	13.603	13.5014	13.8849	14.0855	13.8867	14.53	14.2488	14.0856	14.0432	13.518	13.9184	14.1578	13.9249	13.9037	13.7564	14.0757	14.4205	13.9633	13.9636	13.9005	13.8637	13.2022	13.8985	14.2188	13.8079	13.9734	14.1387	13.9876	13.8511	13.611	13.7212	13.999	14.0284	14.23	13.9911	13.8466
150008
150017	9.19134	9.57072	8.89127	9.38612	9.53997	9.09109	9.13988	9.29166	9.14423	9.43913	9.56292	9.54164	9.51828	9.39727	9.68779	9.20386	9.37955	9.49839	9.38263	8.94863	9.0453	9.29449	9.24294	8.93016	9.10982	8.85212	8.62668	9.3508	9.2678	8.87831	9.22572	9.06263	8.87468	9.43857	9.75174	9.07285	9.36542	9.12905	9.05135	9.09922	9.20365	8.38541	9.1131	8.83269	9.05216	8.97118	8.83223	8.94168
150019
150020	7.88592	7.87733	7.93251	7.89652	7.89886	7.90245	7.83078	7.92556	8.30575	7.85393	7.92892	7.94176	7.91702	7.91332	7.87207	7.92445	7.92168	7.88699	7.85076	7.83938	7.8477	7.85173	8.42729	7.91159	7.95439	7.85348	7.95094	7.96722	7.97188	8.00069	7.93134	7.83306	7.82703	7.91224	7.78115	8.05573	8.08412	7.83814	7.8989	7.96734	8.00365	7.85866	7.86312	7.79529	7.84077	7.81271	7.86528	7.86096
150021	10.8261	10.8242	11.6929	10.8459	11.5268	11.3649	10.3335	10.5799	10.9153	11.0657	10.8864	10.9094	10.5218	10.2917	10.4616	10.2825	10.6665	10.5207	10.4835	10.8088	11.0878	10.6076	10.9679	10.2472	10.6366	11.0781	11.3308	10.6173	10.7662	11.2917	11.0305	11.0333	10.8215	11.0348	10.9603	10.2581	10.5914	10.7585	10.753	10.7082	10.6759	10.1385	10.5426	9.93282	10.7785	10.1957	10.1942	10.2598
150022
150025
150026
150035
150040	11.9582	11.4153	12.0385	12.4495	12.2292	12.6212	11.1168	12.1023	11.8738	12.1003	10.3819	11.7101	12.3157	12.6376	12.0821	12.2664	12.6659	12.4951	12.3234	11.7113	11.6093	11.3044	11.6901	12.4157	12.6731	12.0647	12.8788	11.381	12.2535	10.7563	12.368	11.9157	12.6726	12.0382	11.4677	12.2916	12.2969	11.3935	12.1235	11.9599	11.8872	12.1186	12.4636	10.6908	11.1539	10.7857	10.8928	10.5978
150044
150047	7.93766	8.08667	7.91154	7.95793	7.91993	7.89107	7.89062	7.96534	7.8608	8.02065	7.9001	7.94511	7.98068	8.00571	7.91887	7.97121	7.97453	7.97302	7.9044	8.28544	8.18045	7.8973	7.90184	7.91148	7.9149	8.23032	8.07555	7.92553	7.93037	7.85183	7.92231	8.23982	8.05982	8.88313	8.33721	7.89002	7.90137	7.9241	7.91178	7.97946	8.08767	8.238	8.10888	7.9988	7.96594	7.88882	7.931	7.94519
150048	9.67679	9.5715	9.71063	9.52025	9.31651	9.27465	9.55984	9.18499	9.24476	9.08717	9.83611	9.98867	9.68077	9.38665	9.16237	9.44218	9.71152	9.37014	9.18608	10.2319	9.86219	8.7747	8.99375	9.72109	9.85925	9.28125	9.80314	9.08363	9.37014	10.0477	9.36849	9.04572	9.16324	9.41266	9.35428	9.17643	8.9354	9.09369	9.51153	9.16185	9.06766	9.75002	9.37333	9.91035	10.3643	10.0311	9.50303	9.7655
150050	7.88434	7.92626	7.98598	7.90668	7.92126	7.93209	7.9787	7.9584	7.87707	7.9621	7.9687	8.02428	8.01611	8.01573	8.04658	8.19224	8.02323	8.00653	8.07384	8.01966	7.87573	7.93927	7.87558	7.99905	7.9204	7.92272	8.04688	7.96856	7.97142	8.05136	8.0476	8.08039	8.16411	7.96201	8.03418	8.09456	8.13138	7.96902	8.1766	8.16893	8.00146	8.1466	7.91838	7.91355	8.02356	7.99032	8.13012	8.00785
150053
150056	8.02077	7.91208	7.95765	7.90849	7.9173	7.89612	7.91632	7.88566	7.85474	7.86354	7.92723	7.92937	7.95814	7.98864	7.83394	7.97726	7.95843	7.88336	7.87961	7.90999	8.0664	7.90125	7.87931	7.87664	7.87996	7.94222	8.06971	7.9677	7.94693	8.05306	7.96354	7.90794	7.8917	7.92551	7.84846	7.86525	7.86566	7.96383	8.03275	7.8889	7.87053	7.93828	7.86156	8.05513	8.02611	8.04281	8.02338	8.00074
150059
150066	11.5643	11.7297	10.1427	11.1842	11.9494	11.5811	11.1363	11.535	11.0718	11.517	10.9768	11.1177	11.1482	11.6209	11.4328	11.0495	11.2535	11.2511	11.2565	11.3906	11.487	11.7003	11.29	11.4623	11.413	11.5075	11.4178	11.4361	11.5898	11.4815	11.6295	11.3747	11.4428	11.9071	11.6209	11.7087	11.6644	11.5952	11.7246	11.4066	11.6241	11.4287	11.4817	10.4868	10.6614	10.7244	10.6301	10.535
150068
150070
150072
150075
150079
150082	12.3987	12.3611	11.9749	12.2703	12.2057	12.2424	11.2648	12.3311	12.4477	12.1233	11.4252	12.1156	12.7283	12.7824	12.6686	12.5431	12.6242	12.7438	12.4586	11.6993	12.2019	11.8978	12.4544	12.2109	12.2997	12.2128	12.1147	12.2467	12.524	10.6315	12.3549	11.7112	12.145	11.9301	12.194	12.5209	12.2412	11.5829	12.0223	11.4617	11.9069	12.339	12.5465	10.4528	10.6028	10.8022	10.3482	10.3627
150086
150088	8.09131	8.07158	8.11352	7.99268	7.97181	7.95576	8.05833	8.15558	7.99421	7.99848	7.90192	7.96794	8.1185	8.05642	8.01298	8.03487	7.99535	7.97055	7.97288	8.08329	8.20809	7.89531	8.00273	8.23187	8.16124	8.19192	8.07893	7.92592	8.01197	7.85311	7.94205	7.89564	8.0789	7.94384	7.92874	8.05486	8.01202	7.87781	7.94153	7.91188	7.97286	8.11473	8.15599	7.9802	7.94258	7.93233	7.99323	7.95366
150091
150092
150093	10.0117	9.66271	10.126	10.2406	9.24232	10.0429	9.92162	9.81265	9.91426	10.2343	10.5128	10.4204	9.60225	9.46289	9.52175	9.39827	9.85921	9.62258	9.36666	10.9096	10.6501	10.0774	9.66485	10.4755	10.4739	10.2255	10.7983	9.93358	10.1208	10.9718	9.92027	10.1623	9.96224	10.2995	9.98123	10.0058	9.90207	10.239	9.95848	9.75602	9.72883	10.0722	10.1901	10.2135	10.1624	9.96642	9.95215	10.1915
150095	9.3912	9.19326	9.01019	8.95986	8.5969	8.55808	8.92467	8.88201	9.56159	9.22593	9.0654	8.77617	8.93932	8.81029	8.93265	9.18398	8.80202	8.90069	8.88232	9.50106	9.55124	9.90972	9.86817	9.22492	9.06032	9.7011	8.49174	8.95505	8.99939	9.04589	8.98798	9.2655	9.37595	9.53167	9.37211	9.61174	9.49241	9.19996	9.23041	8.87625	8.7827	10.2277	9.22248	8.66368	8.86177	8.71769	8.93834	8.74977
150097
150100
150102
150112
150113	10.3845	9.98987	9.40009	10.3008	10.3238	10.5576	10.9132	10.4027	10.4583	10.5638	10.1258	10.4311	10.3247	10.2764	10.3592	9.62096	10.239	10.3431	10.109	10.1222	10.3461	10.5514	9.9453	10.5145	10.7697	10.64	10.6488	9.71673	10.1979	10.3534	10.1531	9.97199	10.2185	11.042	9.96729	10.3596	10.0947	10.6339	9.83998	10.2836	10.1987	10.1859	10.5863	11.0166	10.7373	10.7164	10.9268	11.4192
150114
150121
150128	8.93204	8.60072	8.48629	8.49692	8.76713	8.662	8.69616	8.53905	8.60312	9.12093	9.09893	9.23359	8.92509	8.5702	8.44792	8.27954	8.36144	8.42328	8.13134	9.17093	8.84438	8.90902	8.32443	9.35403	9.67943	8.63365	9.12715	8.18337	8.41097	9.09436	8.50956	8.22412	8.50559	9.75019	8.31035	8.70299	8.46823	8.579	8.86075	8.5626	8.84426	8.74219	9.44787	8.78821	8.69422	8.7139	8.54327	8.84537
150129	11.7308	12.6371	11.7	11.4024	11.6529	11.5505	11.5884	11.8837	11.4786	11.4511	11.452	11.2927	11.6487	12.0836	11.6081	12.221	11.8424	11.7981	11.956	11.6328	11.5671	12.0653	11.8066	11.9046	11.5274	11.6142	11.0967	12.077	12.0736	11.5927	11.9281	11.8047	11.8594	11.534	12.2631	12.1404	12.2083	11.3775	12.0735	11.3451	11.4981	11.6817	11.6014	10.9119	11.2053	11.1501	11.1992	10.6453
150132	12.9766	12.617	13.2956	13.1351	13.0988	13.3329	13.0812	13.1409	13.2618	13.4836	12.9308	13.0343	13.2615	13.1313	13.0938	13.4707	13.3898	13.5736	13.331	12.9987	12.6246	12.9175	12.9526	13.1978	13.1348	12.8932	13.376	12.4584	13.3242	13.1434	13.0834	13.0287	13.088	12.4963	13.0062	13.1317	12.9272	12.7568	13.0444	12.9614	13.312	13.0758	13.0029	13.3162	13.071	13.378	13.388	13.2959
150136
150138	8.10134	7.93815	8.26074	8.06661	8.04093	7.99357	8.37332	7.96798	8.11545	8.0836	8.2465	8.0658	8.51893	8.32237	8.43199	8.77619	8.51502	8.54668	8.56429	8.33739	8.10152	8.18188	8.06525	8.2091	8.05336	8.26796	8.05278	8.11186	8.12152	8.26179	8.1889	8.32845	8.12942	8.00351	8.01564	8.39551	8.34887	8.20182	7.99598	8.47108	8.22437	8.32152	8.08469	8.56662	8.47545	8.56935	8.77029	8.48478
150148	9.90037	10.4661	9.44809	9.57638	9.59344	9.44137	9.97525	10.2452	9.10207	10.1194	9.48787	9.85041	9.40527	9.85938	9.79091	10.4725	9.64094	9.57158	9.88809	10.2289	9.35777	10.6188	9.45744	10.1984	9.56505	10.149	9.63607	10.4538	10.3123	10.0118	10.6841	10.3699	10.3153	10.2333	10.6864	10.2103	10.7672	9.83936	11.1088	10.187	9.77201	10.8198	9.95208	9.76615	10.2172	9.66	10.3691	9.56208
150152
150154	11.1324	10.4457	10.9981	11.5309	10.8406	10.8436	10.3508	10.952	10.6565	11.3558	11.3815	11.6304	11.0534	11.0217	11.2413	10.8972	11.1454	11.1415	11.1852	11.1943	10.9953	11.3549	11.2099	10.9955	11.1166	11.0936	11.3708	11.4039	11.0745	11.0766	11.0262	11.1034	11.3718	10.4804	10.6661	11.3525	11.4272	11.291	11.1836	11.1992	11.746	10.7572	11.4132	9.55032	9.58709	9.69872	9.42683	9.40996
150156
150161
150162	7.93532	8.07997	7.9671	7.95325	7.91012	7.93431	7.97292	7.97452	7.96583	7.90996	8.03599	7.95117	7.91603	7.95925	7.97208	8.02568	8.01007	7.91665	8.04272	8.10302	8.09094	7.96573	8.07617	7.91401	7.8838	7.97165	7.9648	8.01409	7.95826	8.18225	8.02949	8.11117	7.99326	7.98654	8.27804	7.93842	8.08912	8.11294	8.04354	7.94173	7.97336	8.04716	7.93694	8.04506	7.97718	7.95985	7.94529	8.00181
150164	8.02118	8.32485	8.0777	8.18591	8.04966	8.31047	8.02319	8.33997	8.11338	8.23858	8.21966	8.48041	8.22848	8.26557	8.05182	8.12406	8.31909	8.10709	8.09796	8.05619	8.18477	8.15561	8.36918	8.07886	8.18331	8.18844	8.02556	8.5086	8.22435	7.97889	8.39675	8.09401	8.02157	8.31435	8.25726	8.14385	8.38095	8.02086	8.65422	8.16173	8.55396	7.9909	8.2877	8.04705	8.10349	8.0006	8.06645	8.08446
150167
150168
150170
150176	7.94843	7.80486	7.89116	7.85839	7.87243	7.81966	8.60289	7.82269	7.87986	7.82501	7.82981	7.86819	7.82277	7.85583	7.81115	7.83949	7.78311	7.85076	7.82098	7.98516	7.82821	7.90533	7.76848	8.16794	7.83142	7.82214	7.87032	7.78493	7.84896	8.02867	7.96131	7.98569	7.81383	7.86115	7.78074	8.22967	7.77467	8.10087	7.7715	8.18109	7.81386	8.20634	7.81232	7.99662	8.79201	8.59245	7.90156	7.91388
150180	8.12932	8.01567	8.00104	7.95004	7.95495	8.04352	7.93857	8.12664	7.91453	7.98301	7.88013	7.98635	8.10936	8.12766	8.14937	8.32895	8.36317	8.06863	8.436	7.92521	7.94094	7.94051	7.92471	7.97696	7.95445	8.08716	8.63203	7.90607	8.02906	7.98339	8.13555	7.9051	7.96672	8.00388	8.06505	7.9351	8.34424	7.92755	8.02393	7.88121	7.92976	8.08903	7.99633	7.93439	7.9369	7.95424	7.91498	7.95396
150181
150187	7.96752	7.96311	7.95141	8.03056	7.9107	8.00681	7.89223	8.09886	8.00118	8.08264	7.90324	8.04461	8.56324	8.32835	8.4394	8.041	8.22138	8.20233	8.43819	8.74187	9.37462	8.00333	7.91369	7.90595	7.99705	8.03098	7.95605	7.89915	7.9968	8.00295	8.29871	8.06231	7.94807	7.95266	7.82018	7.824	8.07036	7.92435	7.92808	7.88511	8.03965	7.87221	8.09136	7.94802	7.94448	7.91482	7.90664	7.9328
150192	11.2585	11.319	11.1767	11.2162	11.4046	11.2975	11.2097	10.9303	11.3079	11.4343	11.0473	11.1551	10.7686	10.8918	10.8643	10.7635	10.9155	10.9356	10.932	11.1728	11.204	11.4388	11.3534	11.0789	11.1259	11.2846	11.4547	11.2062	11.273	11.1779	10.878	11.0356	11.108	11.5847	11.2415	11.2007	11.0707	11.0331	11.4406	11.3889	11.519	11.0287	11.2127	10.9019	10.8934	10.7877	10.794	10.8135
150195	9.73407	10.0682	9.136	10.2735	9.44938	9.62882	9.5588	10.1403	10.2298	10.2644	10.0138	9.99021	9.45012	9.30631	10.2082	9.67904	9.36855	9.91585	10.1139	9.68953	10.0631	10.7199	10.5907	9.67708	9.47896	9.45252	8.90736	10.3005	10.2092	9.53	9.97003	10.33	9.63317	11.0712	10.3738	9.85583	10.4127	9.91018	10.2511	9.35545	9.64022	8.63213	9.43212	8.93279	8.88698	9.04446	8.82549	8.91337
150196	10.0706	10.7311	10.9034	9.9031	10.33	10.5275	10.2314	10.6573	9.81735	10.0255	10.635	10.375	9.72433	10.0339	9.73006	10.4156	10.2429	10.1784	10.1088	10.458	9.9857	10.0156	10.2561	10.2595	9.92222	10.2831	10.4087	10.4136	10.232	10.3352	10.4665	10.5302	10.3989	9.68058	10.1882	9.74978	10.0974	10.0316	10.5966	10.1651	10.1432	10.8263	10.2761	10.0317	10.4729	10.1954	10.5925	9.90927
150202	8.10197	8.03807	8.21129	8.24429	7.94154	8.14495	8.236	8.71952	7.86123	8.30515	8.52041	8.69885	8.23853	8.36971	8.50508	8.74858	8.50348	8.34349	8.80695	8.15489	8.32594	8.1778	8.02604	8.03817	8.39736	8.63957	8.38205	8.40126	8.54824	8.73119	8.49786	8.3048	8.15235	9.63164	8.3469	8.04404	8.32128	8.57441	8.26631	8.0383	7.85823	8.21538	8.1955	8.09132	8.16668	8.09167	8.13778	8.06642
150209
150215	8.16074	8.13577	8.05318	8.07819	8.32047	8.12965	8.10397	8.1062	8.25519	8.1687	8.11574	8.06379	8.03257	8.05545	8.08427	7.98996	8.04593	8.08328	8.05687	8.07271	8.15918	8.35118	8.14367	8.068	8.15269	8.11781	8.2725	8.08632	8.0884	8.13218	8.03134	8.15618	8.08078	8.87555	8.2153	8.06951	8.14768	8.09453	8.06562	8.19212	8.25635	8.04687	8.15895	8.00548	8.0537	8.07183	8.02221	8.06348
150224
150228	8.43035	8.2798	8.30739	9.29054	8.81264	8.76719	8.71201	8.66198	8.38532	9.09515	9.27214	9.37917	8.09872	8.07583	9.20505	8.09813	8.07402	8.80894	8.93981	8.23417	8.21316	9.17593	8.44658	8.26237	8.56119	8.5109	8.45313	8.12094	8.31397	8.21026	8.2368	8.62958	8.83616	9.13232	8.67958	8.5559	8.8974	8.6026	8.31739	8.1636	8.25001	7.93531	8.89159	8.1612	8.24062	8.16791	8.09856	8.27934
150240	7.97759	7.94759	7.96798	7.9239	7.98457	7.92881	7.90297	7.95577	8.19003	7.91316	7.87393	7.92854	7.89985	7.93686	7.86531	7.95758	7.93289	7.92151	7.90826	8.14284	8.0858	7.88858	8.01478	8.06453	7.99208	7.94832	7.96635	8.06901	8.02276	8.19515	8.04743	8.07507	7.98726	7.91198	7.90609	8.06264	7.90237	7.90263	7.95285	7.92696	7.97906	8.09587	7.90714	7.97128	7.92198	7.91608	7.87609	7.94727
150241	7.85077	7.86153	7.98703	7.91194	7.95105	7.90537	7.86338	7.8936	7.83488	7.86598	7.93149	7.88771	7.87437	7.89271	7.8408	7.8825	7.85764	7.90015	7.91916	7.90941	7.90243	7.86372	7.88496	7.86943	7.87624	7.88928	7.90766	7.88921	7.89283	8.89721	8.36926	7.90068	7.8358	8.11117	8.03902	7.84839	7.83961	7.85461	7.80863	7.86475	7.88056	7.91414	7.83137	7.87083	7.88047	7.90694	7.95249	7.91201
150243
150246
150253
150255
150259
150273	7.87127	7.84133	7.92635	7.85588	7.90194	7.85998	7.84944	7.848	7.82707	7.82341	7.83962	7.86329	7.88897	7.85926	7.87543	7.88131	7.88812	7.8536	7.8363	7.81637	7.82612	7.82515	7.82365	7.83393	7.83966	7.83136	7.88998	7.85387	7.83895	7.841	7.83021	7.85904	8.09109	7.90975	7.84614	7.82103	7.80257	7.88835	7.84321	7.87343	7.87144	7.90093	7.86134	7.88691	7.86146	7.81094	7.91145	7.86926
150274
150278
150286
150288
150291	8.39625	8.49828	8.40896	8.21383	8.25098	8.11955	8.19712	8.32012	8.18237	8.17078	8.2329	8.12113	8.60404	8.49809	8.36451	8.24651	8.24235	8.22051	8.08748	8.28241	8.34458	8.10846	8.29221	8.30505	8.44788	8.35928	8.31592	8.72576	8.30411	8.28084	8.28448	8.0535	8.06501	7.99063	8.33377	8.61331	8.36297	8.28904	8.5266	8.24927	8.49897	8.26218	8.16396	8.29362	8.27985	8.20874	8.17226	8.19796
150292
150296	9.67971	9.70545	9.99548	10.4349	9.98883	10.3314	10.0585	10.0796	10.439	10.8033	10.4582	10.9762	9.31976	8.98589	9.91475	9.05264	9.43842	9.9626	9.96941	9.99524	9.76004	10.5624	9.91947	9.75874	10.4204	9.95155	10.7216	9.40122	9.55335	10.2116	9.8472	10.226	10.3694	10.3497	9.9427	9.99602	10.1042	10.0411	9.98315	9.59438	9.79427	8.64037	10.4989	9.32273	9.10697	9.3533	9.32834	9.70792
150300
150301
150307
150309
150315
150324	8.68629	8.40351	8.43237	9.27894	9.01412	9.18447	8.73422	8.56062	8.90421	9.99243	9.32054	9.27597	8.31904	8.22567	9.01332	8.19483	8.30566	8.88053	8.84406	8.85318	8.61954	9.55266	8.58584	8.58797	8.91111	8.76458	8.928	8.48614	8.58961	8.84307	8.47216	8.74479	8.97581	9.41187	8.60664	8.80224	8.87998	8.7298	8.50859	8.28791	8.43438	8.07259	9.25411	8.23418	8.31527	8.33329	8.36635	8.51232
150327	8.52329	8.84493	8.43725	8.28704	8.47489	8.48908	8.58177	8.88942	8.44237	8.27319	8.22836	8.35775	8.5664	8.7032	8.32332	8.8839	8.60718	8.54195	8.42511	8.65623	8.52996	8.44226	8.91885	8.74569	8.41573	8.66736	8.58483	9.1731	8.84816	8.33407	8.5618	8.42871	8.44404	8.2217	8.70347	8.78624	8.98552	8.66892	8.86517	8.63624	8.60491	8.80541	8.23954	8.43013	8.53796	8.5064	8.50486	8.37087
150328
150332
150341
150343
150347
150348
150349
150356
150360
150364
150367
150368
150369
150370	8.97424	9.19819	8.90123	8.68878	8.61637	8.77468	9.2335	9.12002	9.06786	8.68622	9.05387	8.68467	9.55811	9.89403	9.56309	9.54072	9.62411	9.32892	9.37572	9.2452	9.31796	8.66574	9.0365	9.05262	9.01383	8.87617	8.73959	8.76334	9.23386	8.24311	8.7911	7.96398	8.78792	8.11357	8.57051	8.73718	8.8836	8.66275	8.9442	8.83125	8.99831	8.77959	8.66996	9.32118	9.21853	9.05622	9.40416	9.1092
150372	8.86987	8.76441	9.60834	8.96174	8.38886	8.67259	8.58076	8.69957	8.66548	8.80655	8.64484	8.71756	8.82244	8.63277	8.45482	8.57767	8.80088	8.61277	8.41252	8.74793	8.87214	8.54827	8.7111	8.69318	9.07979	9.03964	9.15283	8.7235	8.8651	8.95915	8.82049	8.32801	8.85216	8.80689	8.49358	8.52659	8.45915	8.53534	8.59864	8.62	8.6652	8.81223	8.74457	8.72699	8.66798	8.56966	8.62751	8.76904
150373
150377
150379
150386
150390
150392	7.92221	7.89295	7.88709	7.94477	7.91348	7.8982	7.9437	7.89963	7.95044	7.90559	7.94746	7.93833	7.95554	7.99284	7.96138	8.14904	8.01033	7.92229	7.93622	8.0534	7.90236	7.89181	7.96181	8.01965	7.97062	7.9117	7.91713	7.92677	7.92244	8.06545	7.99463	7.92006	8.17714	7.93127	7.92985	8.08297	8.03886	8.04936	8.21794	8.10217	8.00741	7.9946	7.8746	7.96099	7.94885	7.9891	8.02931	7.92614
150397
150398
150402
150408
150411
150414	8.36906	8.44351	8.32966	8.14578	8.16391	8.30659	8.37831	8.22337	8.19172	8.41835	8.18471	8.37681	8.48342	8.58596	8.70396	8.954	8.7022	8.55414	8.53701	8.59282	8.34618	8.6369	8.17992	8.39725	8.15395	8.21674	8.11419	8.11712	8.33128	8.36904	8.47365	8.56118	8.53158	8.12465	8.36061	8.37733	8.5052	8.33403	9.00748	8.31789	8.17752	8.52013	8.03714	8.36024	8.7585	8.44707	8.40101	8.22642
150424	7.8354	7.81224	7.8369	7.82765	7.82665	7.81813	7.80363	7.8067	7.81584	7.79893	7.81204	7.84153	7.80215	7.82466	7.82976	7.81465	7.87447	7.80565	7.85506	7.7996	7.77327	7.79952	7.76079	7.80772	7.81772	7.79547	7.86816	7.76083	7.80471	8.53647	7.85524	7.83438	7.80074	7.87656	7.74868	7.79532	7.74396	7.82805	7.80035	7.82289	7.8202	7.8508	7.81246	7.76122	7.80697	7.80101	7.87801	7.83467
150427
150431
150435	10.3317	10.3726	8.98699	9.6878	9.10522	10.1383	10.9816	9.15861	10.0877	10.0185	10.8804	9.89767	10.8533	9.83646	9.71113	10.4104	9.54833	10.0264	9.71551	9.95495	9.76698	10.4127	10.1387	10.4171	10.1258	9.56857	8.69831	10.8264	10.2141	10.1268	10.1641	10.1037	9.46631	10.2965	10.0583	10.311	10.0079	10.9021	9.58756	10.5852	9.51169	9.93148	9.76351	11.7417	11.6747	11.6074	11.3437	11.4768
150437
150438
150440
150441
150445
150450
150452	8.00868	7.87305	8.02921	7.95567	7.9088	8.00296	8.23299	8.19073	8.02903	7.8598	7.91804	8.07661	8.23917	8.21567	8.20567	8.18969	8.43298	8.15474	8.58818	8.08025	7.92256	7.98692	7.93489	7.96577	7.90468	8.00052	7.96495	7.97456	7.98777	8.04316	8.07534	8.05255	7.92063	7.88132	7.82981	8.12316	8.32251	8.10659	7.89914	8.48838	8.18648	7.92166	7.80101	8.61685	8.07436	8.31406	8.31709	8.36648
150458	8.73896	8.63577	10.9166	9.77482	8.57509	8.62478	8.355	8.62678	8.53461	8.66023	10.3701	9.56121	8.30614	8.5865	8.45476	9.0265	8.73979	8.61188	8.73206	8.4889	8.35385	8.73185	8.664	8.64396	8.54809	8.79085	8.66864	8.98248	8.69695	9.20528	8.78193	9.00912	8.76546	8.53041	8.69706	8.73458	8.88503	8.49144	8.77475	9.14311	9.2729	9.17851	8.41388	8.30637	8.5077	8.51152	8.38444	8.40028
150463
150465	9.24541	7.77786	8.72581	7.80913	7.85502	7.85206	11.1103	7.76759	8.84768	7.7776	7.7526	7.82564	7.78093	7.82025	7.63485	7.89964	7.81667	7.89635	7.72087	8.64207	7.67445	8.46243	7.65238	9.19549	7.74895	7.67376	7.79914	7.73595	7.86008	8.02739	7.71241	8.15979	7.64615	7.74758	7.61861	8.82897	7.58543	9.27493	7.72998	9.92929	7.7278	9.40333	7.68649	11.0886	11.0592	10.9872	10.9082	11.2164
150470
150471
150474	12.84	9.69351	13.6188	9.57032	10.1975	9.60322	13.9454	9.59284	13.1663	10.1463	10.9758	8.76454	8.98865	8.50234	8.54618	9.60661	9.07572	9.26564	8.57997	13.1902	10.37	12.1908	10.9391	13.1031	8.8618	11.2866	8.79134	9.97391	9.99954	11.6372	8.63407	11.7344	8.79782	11.1228	9.4127	12.1862	8.45742	13.3051	9.23566	13.7286	9.6777	12.4696	8.37481	14.2235	14.1475	14.1256	14.0543	13.904
150475	7.90691	7.94037	7.90086	7.89516	8.03393	8.03652	7.87244	7.89247	7.97465	8.07911	7.88883	7.90751	7.91989	7.95037	7.99215	7.87817	7.86744	7.95927	7.91495	7.88438	7.90823	8.1492	7.95102	7.96893	7.90116	7.92262	7.96292	8.07436	7.95242	7.92347	7.92874	7.83917	7.86548	7.92887	7.94947	8.01073	7.91173	8.29286	8.15	7.92322	8.00878	7.89141	8.00361	7.81056	7.87421	7.85852	7.87303	7.85864
150482	8.24231	8.25852	8.12432	8.04126	8.28839	8.29201	8.95189	8.29781	8.28604	8.02918	8.01451	8.07632	8.06859	8.0354	8.09886	8.04575	7.98155	8.16667	8.0893	8.19877	8.14606	8.28244	8.20372	8.27121	8.07522	8.03911	8.02288	8.51799	8.2102	8.51855	8.08416	8.46806	7.99921	8.135	8.24048	8.30723	8.09519	8.31691	8.08188	8.30822	8.06506	8.07126	7.97714	8.80275	8.47928	8.83104	8.96591	8.98787
150484
150487
150497
150500
150504	9.64124	8.65087	9.33089	8.45224	9.23556	8.93586	8.17735	8.51922	9.70307	9.38138	8.09733	8.30264	8.5743	8.60266	8.66314	8.90974	8.89739	8.73998	8.70273	8.46973	8.71477	8.84185	9.2799	8.69004	8.66536	9.93554	9.41928	8.90322	9.09145	8.19041	8.47373	9.79905	10.091	9.057	8.4045	8.47488	8.90502	9.02509	8.74795	8.47851	9.11104	9.43244	9.43914	8.19241	8.30001	8.29731	8.24718	8.36053
150519
150520
150521	7.97358	7.93431	8.15088	8.0644	7.96962	7.97284	8.00583	7.94267	7.91075	7.97994	8.2787	7.99999	8.10385	8.07186	8.12104	8.51432	8.12014	8.04732	8.11224	8.25897	7.96074	7.90221	7.88898	8.14199	8.08829	7.8889	7.99333	7.88173	7.99675	8.19983	8.23081	8.02691	8.45525	8.11	7.96134	8.40346	8.41073	8.28855	8.46028	8.33072	8.2452	8.3955	7.90616	7.97857	8.14847	8.02276	8.29057	7.99808
150523	8.57878	8.60573	8.82115	8.5756	8.50139	8.70395	8.86929	8.57998	8.55868	8.70684	8.63282	8.55315	8.83283	8.91541	8.7792	8.88491	8.93238	8.93446	8.78994	8.68648	8.54391	8.53875	8.72044	8.68641	8.78171	8.45654	8.59639	8.70146	8.83109	8.63202	8.68159	8.90199	9.05002	8.30621	8.66373	8.61637	8.60226	8.5941	8.77135	8.64628	8.66813	8.69831	8.75293	9.26566	9.08783	9.14832	9.34496	9.17715
150528
150538	10.7604	10.235	9.39117	9.90691	11.2395	10.6301	9.88002	10.7603	10.9304	11.0546	10.0909	10.2606	9.95904	10.2036	10.483	10.227	9.84447	10.4767	10.9343	10.1188	10.3358	10.9431	10.7172	10.256	9.87238	10.5119	10.0695	10.688	10.0149	10.0135	10.148	10.2129	10.4903	10.5783	10.7703	11.0307	10.6384	10.6473	10.9116	10.0981	10.9517	10.1934	10.3708	8.63943	9.04998	8.92818	8.65963	8.88355
150541
150543	9.89013	10.2885	9.15652	10.6852	10.0108	10.2797	9.31051	10.573	10.0172	10.2588	9.71897	10.5874	11.3818	11.3724	11.1868	10.8104	11.0268	11.0439	10.8941	9.82642	10.263	9.80124	10.1766	10.0895	10.8665	9.71511	10.4087	10.0387	10.2794	9.46027	10.9309	10.0326	10.4762	9.77124	10.5377	9.87329	10.6009	10.1151	10.5713	9.81106	9.99322	9.32771	10.4347	9.05016	9.12244	9.08948	8.80173	8.99373
150544
150546
150551	11.3891	7.89546	9.89756	7.86533	8.13134	7.97683	12.8157	7.87063	10.177	7.79001	7.91282	7.81395	7.86474	7.91296	7.70465	8.0893	7.93993	8.12024	7.8349	10.2908	7.73051	10.1472	7.69324	11.6557	7.83606	7.91747	7.78662	7.80314	7.99051	9.07405	7.75419	9.00209	7.73498	7.68754	7.67192	11.1534	7.69217	11.4668	7.86902	12.0363	7.72535	11.1387	7.82814	13.1884	13.7681	13.2577	12.4674	12.7116
150554
150564
150575
150576
150577	7.86083	7.86164	7.91669	8.03104	7.89931	7.87014	7.79311	7.89499	8.03476	7.8805	7.87002	7.88101	7.88238	7.87102	7.93384	7.86217	7.95525	7.88555	7.89422	7.87226	7.8689	7.88102	7.95225	7.8217	7.90597	7.8492	8.02666	7.87275	7.93858	7.91614	7.86684	7.88528	7.9014	8.01575	7.84928	7.80924	7.89603	7.84394	7.83387	7.81826	7.92201	7.87461	7.90677	7.83704	7.89069	7.8704	7.82922	7.83297
150592	7.88579	7.98746	7.92224	7.94496	7.89175	7.9749	7.85088	7.94121	8.09449	7.99017	7.9825	7.94098	7.92271	7.98658	7.8439	7.90079	7.86365	7.90686	7.87318	8.0106	8.17463	8.1341	8.16586	7.93927	7.96761	8.10466	7.94743	8.42825	8.05029	7.79418	7.93411	7.92825	7.86886	7.90448	7.93871	7.93542	7.87543	7.90869	8.02787	7.99137	8.05823	7.94673	7.98191	7.97417	7.93455	7.99739	7.948	7.95843
150594
150598	9.34646	8.73205	9.49028	9.29971	9.16156	9.10464	9.66976	9.48141	8.9371	9.07501	8.36494	8.79788	9.51187	9.39856	9.16564	8.86046	9.77167	9.33239	8.89966	9.5214	9.57725	9.04382	8.67046	9.21958	9.43587	9.45586	9.51787	8.94686	9.27368	9.54693	9.40751	9.0155	8.94312	9.19577	8.67177	8.96658	8.88213	8.69438	8.78496	9.42106	9.51235	9.55339	9.22225	9.79713	9.58948	9.78601	9.63053	10.204
150600	8.95989	8.30367	8.85565	8.76286	8.77533	8.62252	8.10825	8.93982	8.26189	8.20845	8.52786	9.08886	8.20649	8.40108	8.00064	8.40882	9.19895	8.41099	8.38046	8.52376	8.4545	8.2272	8.36795	8.53149	8.69179	8.79779	8.86547	8.51412	8.44951	8.62166	8.60265	9.0476	8.66571	7.91791	8.5271	8.51855	8.84858	8.77863	8.63749	8.3858	8.48491	9.27961	8.84438	7.98836	8.16701	8.1064	8.10493	8.08948
150601
150603
150605
150608
150609
150612
150615
150619
150630	10.6407	11.9511	9.13047	10.4935	9.69108	10.3091	9.54218	9.87423	10.513	10.3444	11.3578	11.4736	10.3313	9.677	9.92753	9.73078	9.37805	10.0325	9.40652	10.0045	10.2796	10.8689	11.0616	10.4386	10.5029	10.3478	9.71724	11.1654	10.1855	10.8576	10.8267	10.8713	9.91098	11.5883	11.6287	10.1645	10.5175	12.2624	11.9748	10.6455	10.5139	9.58294	10.008	9.56653	10.2658	9.98225	9.40018	9.74847
150632	8.58431	8.62607	8.22525	8.19408	8.2268	8.53396	8.55271	8.19474	8.67571	8.8125	8.78316	8.42037	8.4402	8.41745	8.36581	8.25133	8.25946	8.32435	8.16233	8.15906	8.24726	8.63601	8.76572	8.48157	8.70182	8.36748	8.158	8.71892	8.42559	8.79436	8.3437	8.20271	8.26412	9.57462	8.9201	8.65673	8.62243	8.61406	8.43276	8.57017	8.30199	8.21324	8.48679	8.62301	8.84927	8.69191	8.45848	8.58424
150634
150646
150647
150670
150671
150672	8.27178	8.24492	8.41505	8.89393	8.54662	8.45139	8.57627	9.08609	8.03024	8.44481	8.05057	8.32149	8.11998	8.19926	8.02585	8.30753	8.21364	8.23029	8.04317	8.63773	8.23332	9.08985	8.47467	8.99336	8.20904	8.04313	8.53664	8.8684	9.49753	10.4896	9.54684	8.93727	8.15588	8.24214	8.02003	8.38503	8.13298	9.83589	9.72764	8.32691	8.1828	8.11921	8.0387	8.29494	8.31974	8.35258	8.30706	8.28456
150674
150678
150681
150682
150685	8.11904	8.22313	8.28116	8.23025	8.32073	8.21371	8.29582	8.19724	8.15419	8.16276	8.14447	8.14825	8.34425	8.42285	8.50325	8.34046	8.33616	8.24588	8.32725	8.30389	8.36693	8.21981	8.23586	8.13771	8.17365	8.29571	8.12223	8.36504	8.20111	8.20537	8.19255	8.34453	8.1787	8.36446	8.44968	8.23145	8.39387	8.3726	8.23831	8.28084	8.27315	8.26685	8.23402	8.28901	8.32652	8.25762	8.28486	8.36672
150689
150703	11.5504	11.2789	9.40289	9.57471	10.668	9.92361	10.7423	10.009	10.4987	11.9752	10.1054	11.3291	10.4028	11.6982	11.4568	11.6387	9.52678	12.1956	11.0302	9.97816	9.74499	10.252	10.3562	9.99378	9.63244	10.4023	10.4654	10.9276	9.7046	10.4743	10.2319	9.84586	10.4213	10.2772	12.0919	10.0581	9.68958	10.0535	10.4562	11.0579	10.9101	10.2141	10.7775	10.6056	12.1781	10.8518	10.5342	12.3139
150706
150707	8.40433	8.86805	8.75049	8.4146	8.34132	8.55518	8.39679	8.92243	8.6864	8.51082	8.33132	8.51063	8.71294	8.67391	9.04297	9.5563	8.9492	8.91358	8.93598	8.61746	8.3958	8.90059	8.56076	8.48902	8.24644	8.94573	8.59156	9.47445	8.85628	8.46314	8.51376	9.03187	8.83608	8.93138	9.07568	8.88909	9.02554	8.63471	8.93854	8.9617	8.62133	9.04879	8.46159	8.19617	8.26058	8.2616	8.31148	8.33553
150709	8.2317	8.09962	10.1336	9.15075	8.89676	8.79552	8.10661	8.7897	8.68577	8.18669	8.27824	8.22014	7.98926	8.05457	7.81147	8.19146	7.94856	8.15486	7.97724	8.57028	8.37269	8.32558	8.30387	9.00379	8.75769	8.97516	8.46178	8.62398	8.35681	9.19548	8.26724	9.11756	8.35023	8.05263	8.19122	9.46781	8.9573	7.9966	7.96536	8.63571	9.52361	8.92985	8.43172	8.07748	8.26272	8.21935	8.22469	8.18926
150711
150719
150722
150725
150731
150736
150739
150743
150746
150747	9.79683	9.86256	10.5951	9.83738	9.62771	9.55265	9.71955	9.69679	9.64873	9.37483	9.72848	9.55002	10.3041	10.0793	9.91658	10.513	10.3538	10.0932	10.2041	9.53623	9.60775	9.40525	9.84221	9.48434	9.47773	10.1373	9.51765	9.90396	9.63972	9.53621	9.76997	9.48242	9.48729	9.05254	9.79297	9.84444	9.88472	9.73146	9.80702	10.1388	10.2011	9.92092	9.25982	9.60525	10.4965	9.87033	9.7375	9.85265
150750
150762
150767	10.8355	10.758	10.6456	10.5179	10.4347	10.8949	10.073	10.5522	11.1934	11.0397	10.7123	10.5605	10.5454	10.3228	10.1388	10.2077	10.3037	10.4545	9.93839	10.4703	10.6897	10.991	10.9773	10.7348	10.5039	11.254	11.2012	10.8043	10.6551	9.92739	10.2706	9.91656	10.1368	8.10557	10.4708	11.0604	10.0527	10.3813	10.4698	10.1204	10.4498	11.1348	11.0027	10.1546	9.83951	10.0963	9.91864	9.93504
160008	7.8673	8.24263	7.88284	7.89551	7.85198	7.83038	7.81393	7.87459	7.81135	7.85059	7.94011	7.88433	7.89161	7.90825	8.04319	7.98861	7.99628	7.8619	7.98727	7.82991	7.81966	7.84239	7.86662	7.84105	7.83859	7.86877	7.8554	8.04382	7.89998	7.86127	7.91847	7.98341	7.82323	7.93326	8.87918	7.82177	7.81149	7.83151	7.80738	7.83681	7.94216	7.88328	7.84557	7.89585	7.88517	7.86	7.88965	7.90203
160010
160014
160017	10.068	8.49708	9.95629	9.62075	9.79153	10.0133	8.84623	9.58419	9.29326	10.2563	9.73017	10.4941	8.61601	8.34916	8.31598	8.40806	8.80144	8.58916	8.32711	9.23348	9.54176	9.32827	8.96316	9.05456	10.07	10.1947	10.8879	8.3817	8.85866	9.59786	8.84498	9.20292	9.47752	10.3067	8.74328	8.69568	8.53886	9.03219	8.96809	8.75804	9.22782	9.23444	10.6906	8.38641	8.8836	8.64675	8.40583	8.50734
160019
160021	8.26	8.17521	8.37859	8.553	8.45257	8.43307	8.39468	8.33912	8.35342	8.83185	8.46585	8.66453	8.20366	8.07842	8.48512	8.1663	8.295	8.35532	8.31854	8.28264	8.32544	8.52966	8.25311	8.37174	8.45429	8.39729	8.60945	8.21882	8.28717	8.34291	8.26451	8.29889	8.48938	8.45011	8.24768	8.23678	8.38074	8.29915	8.2755	8.2166	8.27643	8.05034	8.42962	8.16754	8.17882	8.20623	8.16527	8.26142
160022	8.25684	7.96199	8.25248	8.69196	9.1288	9.13096	8.36006	8.36197	8.42861	9.559	9.46488	9.60716	8.05116	7.96865	8.35444	8.02685	8.0607	8.34519	8.10588	8.21751	8.11365	8.67453	8.00635	8.282	8.54784	8.27989	8.60962	7.83744	7.98447	8.24365	8.00208	8.16642	8.66012	8.29064	8.11021	8.05159	8.01065	8.09189	8.02197	7.88393	7.99518	7.97393	9.2704	8.07278	8.08609	8.13846	8.03914	8.14745
160025	8.59681	8.63362	8.69549	8.52696	8.5648	8.69579	8.88459	8.58661	8.62894	8.80398	8.68153	8.63225	8.65002	8.8409	8.92226	8.81424	8.74809	8.83384	8.8679	8.71864	8.53649	8.68308	8.71108	8.71541	8.7277	8.59168	8.70056	8.68385	8.86812	8.631	8.79472	9.24965	9.50572	8.18725	8.82677	8.60761	8.61537	8.71516	8.66929	8.74943	8.69308	9.03268	8.81898	9.48455	9.14808	9.30097	9.3846	9.26784
160026	7.95153	7.91906	7.98662	7.98835	8.11661	8.03229	7.86368	7.96273	8.0095	8.04342	8.27431	7.98881	7.93266	7.94061	7.93981	7.91502	7.87808	7.96134	7.93713	7.95531	8.00129	7.95256	8.04438	7.9542	7.98023	8.11196	8.06307	7.96634	7.97724	8.75096	7.96769	7.91605	7.95981	7.98328	7.89902	8.0217	8.03431	7.93834	8.0026	7.94878	8.16188	7.96051	7.98708	7.8062	7.89429	7.85324	7.89185	7.91747
160035
160037	9.23076	9.18279	9.16666	9.01161	9.19109	9.26163	9.29999	9.50266	8.97467	9.08199	9.17476	8.91389	8.99673	9.32306	9.19814	9.31898	9.48346	9.01508	9.30568	10.5886	10.1751	9.02454	9.26678	9.3076	9.38123	9.18207	9.1762	9.58702	9.17739	9.56794	9.14576	9.76832	9.46813	9.35733	9.32558	9.00821	9.21017	9.06934	9.23012	9.5487	9.68682	10.0184	9.30143	9.49802	9.08677	9.56437	9.54651	9.31501
160040
160041	7.92797	7.8926	7.94995	8.11378	8.44337	8.1938	7.9358	7.97365	7.86119	8.54574	8.07194	8.01057	7.85871	7.86601	8.08055	7.87074	7.82362	8.02572	8.04442	7.9296	7.92234	8.36402	7.89803	7.99445	7.9756	8.04892	8.11706	7.89829	7.88349	7.97905	7.91002	8.10657	8.05333	8.16065	7.93944	8.06233	8.32327	7.97301	7.8953	7.87618	7.86906	7.86407	8.14545	7.86779	7.90526	7.86389	7.91139	7.92817
160044
160047
160050
160053
160056	8.25615	8.23831	8.35026	8.21234	8.18824	8.18424	8.40598	8.24752	8.18464	8.31294	8.22971	8.21328	8.12826	8.17879	8.38139	8.20722	8.23761	8.31825	8.36942	8.24443	8.20855	8.14081	8.26376	8.2618	8.27554	8.29459	8.28348	8.25326	8.32137	8.25791	8.28755	8.33094	8.26101	8.19709	8.33876	8.23385	8.34384	8.19563	8.2341	8.22426	8.23362	8.09464	8.23037	8.31341	8.36731	8.3293	8.30008	8.2586
160059	11.6909	10.8722	11.0119	10.6653	10.0865	10.2363	11.4225	11.0567	11.8013	10.3313	11.0855	10.9268	10.6514	10.5478	10.431	9.89569	10.1591	10.2181	9.96588	11.4727	11.2875	10.3362	11.2116	11.408	11.3635	10.6848	10.562	9.69599	10.0497	11.2328	10.233	10.3757	10.9088	11.2906	10.3365	10.5686	9.95405	10.791	10.7206	10.6484	10.4558	10.9731	10.9291	11.7817	11.6642	11.6398	11.9479	12.3602
160064	8.02845	7.99448	8.12614	8.03633	8.03605	8.0106	8.10026	8.01106	7.95032	8.00786	8.01019	8.01685	8.04245	8.05322	8.07158	8.07785	8.13875	8.05413	8.13384	8.03605	7.99796	7.9657	7.97944	8.10256	8.05331	7.9514	8.01608	8.00943	8.02798	8.07955	8.00794	8.00576	8.04922	8.08567	7.99372	8.01781	8.0491	7.96598	8.01634	8.04005	7.99208	7.99798	8.01702	8.14811	8.06588	8.15499	8.1493	8.10052
160066
160068	8.14042	8.11768	8.19792	8.12923	8.66071	8.34379	8.27067	8.35873	8.39605	8.226	8.1473	8.07912	8.23818	8.13901	8.33492	8.21817	8.10025	8.16681	8.1374	8.21748	8.16731	8.19146	8.36195	8.28226	8.2489	8.1233	8.22571	8.17649	8.14066	8.22847	8.08689	8.15922	8.23263	8.27119	8.12997	8.2027	8.19022	8.12461	8.11491	8.32011	8.50989	8.18497	8.0579	8.2326	8.30541	8.20041	8.23683	8.15938
160070
160072	7.92971	7.91388	8.11574	8.00567	7.96318	7.88971	7.96466	7.87923	7.88928	7.93712	8.02338	7.95339	8.01783	8.02673	8.19865	8.31891	8.04767	7.99927	8.13947	8.17775	7.9836	8.09264	7.91867	8.07574	7.98749	7.86231	8.00231	8.12296	8.015	8.33827	8.02857	8.41831	8.32763	7.92185	7.98904	8.1472	8.1706	8.04346	8.15447	8.08652	8.00516	8.18499	7.94598	7.99926	7.95574	7.95404	8.00535	7.97103
160075
160079
160082	9.47118	9.47352	9.12668	10.1381	11.5665	11.4416	9.59807	10.3903	9.92838	11.5777	10.2889	10.2868	8.79497	8.93008	10.7543	8.58927	8.67217	10.2954	9.88203	9.82859	9.82261	11.3893	9.76581	9.55041	9.33017	10.1271	10.242	10.0569	9.67503	8.91539	9.22083	9.50303	10.8891	8.95415	10.3465	10.357	10.153	10.3492	9.85	9.31521	9.58628	8.92187	11.931	8.4147	8.5124	8.53482	8.48431	8.52113
160088
160091
160092	8.21741	8.61577	8.12551	8.06018	8.00826	8.18416	8.29145	8.20228	8.12906	8.17917	8.11284	8.10599	8.32299	8.32211	8.20811	8.32054	8.12272	8.20946	8.10716	8.21107	8.28866	8.32796	8.39525	8.16751	8.0672	8.16192	8.08359	8.71016	8.25688	8.03722	8.20829	8.01425	8.29454	7.98594	8.24838	8.14733	8.18223	8.16933	8.17692	8.45615	8.32557	8.29771	8.11305	8.51563	8.41656	8.44272	8.26829	8.21484
160093
160100	7.94187	7.85685	7.93031	7.98118	7.85213	7.90052	8.44064	7.96086	7.88513	7.83785	7.74687	7.91795	8.24914	8.31968	8.65078	7.977	8.13082	8.44663	8.05811	7.87427	7.82494	7.82329	7.78316	7.86131	7.93103	7.80188	7.83305	7.82554	7.94392	7.80221	8.01527	7.81248	8.03451	7.9989	7.97925	7.89077	7.86873	7.9139	8.19676	7.91115	7.76344	7.90494	8.29319	8.61366	8.33771	8.17623	8.63609	8.65064
160102
160110	8.7562	8.6743	8.81002	9.07392	9.04405	9.14234	8.90411	9.2762	9.38005	9.09127	9.04762	9.06796	8.91108	8.49042	8.92122	8.59273	8.82442	8.87884	8.85697	8.7078	8.63131	9.0279	8.87259	8.94884	9.25796	9.0355	9.32412	8.58836	8.6839	8.95404	8.83606	8.60669	8.81353	8.66091	8.62771	8.87445	8.72665	8.9262	8.75847	8.72783	8.78047	8.36811	8.94432	8.89357	8.94978	8.75797	8.76416	9.08586
160112	9.12094	8.9335	10.622	9.60476	9.19796	8.94139	8.93363	8.96097	8.89867	8.77951	11.0867	10.1106	8.68745	8.79621	9.20342	9.3989	9.33225	8.90771	9.03203	8.97044	8.907	8.76292	8.90016	8.97206	9.09448	8.85856	8.97991	9.13618	9.06291	9.5537	9.14941	8.95644	8.90315	9.01471	8.80108	8.93397	9.06196	8.7505	9.11833	9.19106	9.08645	8.84613	8.51304	8.6918	8.92811	8.95378	8.88167	8.80999
160113	10.0067	9.7779	10.2126	10.4477	10.3327	10.2013	10.5429	9.94245	10.2237	10.2501	9.87113	10.4974	9.94158	9.68579	10.0606	9.71894	10.1504	10.0178	9.95069	9.89618	10.0995	10.0648	10.1506	9.86208	10.2317	10.4142	10.7455	9.9545	10.0709	10.1595	10.258	10.4749	10.4111	10.4297	10.2113	10.0836	10.1796	10.107	9.5306	10.2864	10.0769	9.66627	10.1478	10.5478	10.6113	10.7292	10.5574	10.8703
160121
160128
160129	8.18283	9.87453	8.19572	8.17559	7.97341	8.20124	8.1655	8.53688	8.00438	8.16206	8.52676	8.24266	8.33369	8.42175	8.32652	8.75308	8.27286	8.33216	8.50523	8.20387	8.25332	8.1613	8.48027	8.13363	8.09604	8.27398	7.97377	9.51032	8.61281	8.33253	8.48572	8.61903	8.49043	8.58562	9.45663	8.03269	8.44045	8.16684	8.79264	8.21145	8.53526	8.1824	8.14489	8.11062	8.2095	8.12719	8.08849	8.15673
160131
160132	8.18997	8.75779	8.12966	8.02459	8.94348	8.14931	8.28765	8.16367	8.14221	8.3598	8.26508	8.15553	8.00981	7.96081	7.89477	8.06927	7.96713	8.05614	7.98593	8.33846	8.20081	8.86616	8.06613	8.11591	7.98723	8.29181	8.03884	8.32465	8.03157	8.2685	8.14211	8.59052	8.08946	8.38603	9.21161	8.2035	8.40183	8.50508	8.28361	8.31263	8.56732	8.26042	8.3024	8.07335	8.26627	8.10418	8.07668	8.16496
160138	8.99226	9.13891	9.1224	9.01529	9.03917	9.18759	9.39363	9.03867	9.07984	9.38333	9.15805	9.12504	9.24246	9.45684	9.4285	9.38425	9.28209	9.4512	9.53655	9.10248	8.97636	9.15547	9.2267	9.15796	9.19203	9.0077	9.15024	9.21603	9.35321	8.9387	9.21721	9.46731	9.82425	8.35853	9.18259	9.14808	8.89844	9.19076	9.20166	9.17739	9.0799	9.31029	9.39042	9.83277	9.6762	9.75679	9.76864	9.70258
160139
160142	9.35347	9.22663	9.08318	9.83049	9.37904	9.35595	9.45001	9.85069	9.13168	9.7269	9.05319	9.4256	9.16449	9.48093	10.0124	8.88658	9.16896	9.80659	9.55561	9.15294	9.23919	9.36971	9.3863	9.53749	9.52286	8.91787	9.82047	9.72254	9.37913	8.73313	9.5139	9.56388	9.97491	9.20825	9.45531	9.35336	10.0086	10.0394	9.64818	9.11265	9.38384	8.53184	9.76424	8.52992	8.664	8.61234	8.69661	8.76797
160148
160152	8.54192	8.55013	8.38554	8.62937	8.44368	8.47275	8.44654	8.41898	8.56815	8.40832	8.73311	8.6527	8.83248	8.68174	8.83683	8.76685	8.70938	8.79175	8.91204	8.54826	8.43564	8.62502	8.46043	8.51169	8.49968	8.34045	8.3289	8.64949	8.53805	8.81688	8.6237	8.86726	8.53837	9.08146	8.53427	8.8064	8.81609	8.53411	8.56023	8.60907	8.50216	8.3129	8.34315	8.4716	8.56066	8.49488	8.55921	8.71005
160162
160164
160167	12.9732	12.717	12.8506	13.0609	12.7487	13.0659	12.7964	12.7985	13.1233	13.0895	12.8513	12.8132	12.9555	12.5287	12.832	12.8546	13.0048	12.976	12.6687	13.3108	13.0549	12.6542	12.8067	12.9539	13.0784	12.8299	13.2693	12.4399	12.8337	13.2806	12.7575	12.5812	12.9996	12.6204	12.7031	12.5994	12.5522	12.7797	12.7973	12.88	13.1023	12.97	13.1696	13.2192	13.0325	13.1358	12.9861	13.1408
160168
160170
160176	7.89731	7.91599	7.94279	7.98641	7.89617	8.00134	7.85671	7.89415	7.85163	8.00412	7.86261	8.02415	8.11792	8.22021	8.25058	8.26922	8.15151	8.18098	8.45523	7.8348	7.90257	7.92672	7.96984	7.86678	8.20611	7.8948	7.92636	7.91868	8.14556	7.83598	8.02245	7.99697	8.03327	7.97025	7.94561	7.88888	8.07757	7.95666	7.95279	7.98161	7.86299	7.92833	8.02603	8.01316	7.96018	7.95547	7.97807	7.96081
160180	10.4645	9.8301	9.55132	10.3528	9.98217	10.0085	10.6357	9.98595	10.4265	10.9293	9.90965	10.7847	10.3876	10.6307	10.0276	9.67683	10.0037	9.98421	9.74773	10.3294	10.0505	10.4092	10.2868	10.7913	11.1887	9.05151	10.9008	9.63128	10.1731	10.221	10.2973	9.81785	10.3975	9.91753	9.46029	10.0124	10.205	11.0324	10.4717	10.5423	10.3439	10.0177	10.8403	11.36	11.4039	10.9948	11.1102	11.4917
160181
160184	8.41258	8.20594	9.10583	8.99801	8.64765	8.77144	8.18779	8.31233	8.42329	8.29226	9.33849	8.78421	8.62161	8.74919	8.49616	8.49918	8.62896	8.42477	8.44063	9.10824	8.93056	8.02361	8.21249	8.63213	8.66301	8.22205	8.21408	8.17925	8.31782	9.39774	8.64046	8.71975	8.52993	8.52291	8.17285	8.26762	8.28135	8.17425	8.36495	8.43332	8.51336	8.86564	8.5772	8.5427	8.41482	8.59452	8.55848	8.50723
160187
160189
160192
160193
160195
160196	9.5559	9.64131	9.61364	10.3537	10.3506	10.4722	9.87093	10.0789	10.0566	10.4491	10.2928	10.4624	9.25105	9.11637	10.3786	9.28764	9.67522	10.3682	10.5904	9.49138	9.54966	10.292	9.92864	9.27366	9.71715	10.2023	10.3455	9.63366	9.82921	9.67314	9.47535	10.4735	10.2782	9.45267	10.2112	9.86753	10.1759	9.6173	9.52613	9.61453	9.83611	8.58113	10.1188	8.85331	8.83347	8.99081	8.8193	8.92133
160201	10.051	10.0489	10.4786	10.119	9.85063	9.85841	9.86962	9.85398	10.0008	9.82826	9.80626	9.82248	9.88922	9.76437	9.45421	9.42464	9.65439	9.48527	9.25094	9.60755	9.82575	9.84558	9.87605	10.0726	10.1911	10.2714	10.0203	9.71624	9.67015	10.0221	9.63	9.39668	9.50609	10.1535	9.65869	10.0202	9.73568	9.9688	9.87195	9.74897	9.9376	10.2546	10.0669	10.2851	10.0924	10.1446	9.93578	10.1889
160202
160204	7.93086	8.00224	7.89653	7.93327	7.91502	7.95707	7.90736	7.92588	7.94743	7.915	7.95501	7.93964	7.91331	7.9424	8.00059	7.9627	7.90453	7.95636	7.977	7.94535	7.99563	7.91097	7.95106	7.86613	7.91264	7.96064	7.92676	7.99411	8.02083	7.98302	7.90357	8.13312	8.09263	7.97595	8.07998	7.92118	8.10695	7.91196	7.98582	7.98252	7.97814	7.94324	7.90848	8.0706	7.95664	8.0324	7.94072	7.92924
160209
160215	9.53485	10.4437	9.87026	9.74959	8.68087	9.24583	10.5358	9.88433	9.35674	9.51131	10.5006	10.1808	9.05992	8.90781	9.55101	9.9573	9.56572	9.56332	9.84252	9.96555	9.73031	10.1235	10.3887	9.69945	9.21662	9.57088	8.77238	11.0712	9.69889	9.80513	10.1828	10.5492	9.21649	10.3348	10.5254	9.85014	10.635	9.8169	10.1903	10.207	9.84669	9.33421	8.79069	10.2081	10.4078	10.4939	10.7203	10.3836
160221
160239
160240	11.7225	11.0468	11.9122	11.5954	11.8599	11.9492	10.7705	11.4229	11.0428	12.0083	11.77	11.5802	10.9797	11.0657	11.0862	10.7749	11.1565	11.3044	11.0715	11.1484	11.6043	11.8317	11.4433	11.0857	11.6498	12.1704	12.2067	11.0595	11.1724	11.2007	11.505	11.7177	11.6183	11.518	11.2593	11.2845	11.3037	11.8602	11.3242	11.2097	11.4705	11.6931	12.2134	9.97442	10.207	10.3774	9.86495	9.94742
160241	8.21911	8.42465	8.48146	8.51826	8.76535	8.6564	8.28642	8.667	8.34733	8.57706	8.42748	8.45529	8.20635	8.2966	8.92084	8.50351	8.44617	8.8282	8.95423	8.19516	8.11821	8.56547	8.50348	8.32554	8.13606	8.49654	8.2715	8.68967	8.36686	8.28287	8.59435	8.94531	8.76883	8.2725	8.79981	8.47857	9.17084	8.9582	8.67175	8.3269	8.40417	8.07164	8.42605	8.10213	8.15116	8.133	8.17638	8.17523
160242
160243
160253	7.81089	7.83903	7.87497	7.85715	7.85072	7.82155	7.80217	8.17224	7.80658	7.86141	7.81421	7.87385	7.80528	7.85872	7.79116	7.80585	7.77987	7.86309	7.833	7.82427	7.84088	7.85081	7.8052	8.02288	7.89301	7.92118	7.88336	7.82581	7.83079	7.81862	7.80981	7.87933	7.83171	7.9177	7.75701	7.79035	7.77723	7.81999	7.8307	7.85917	7.85402	7.86523	7.86082	7.78689	7.82061	7.79342	7.78179	7.7914
160255
160270	7.95964	7.86616	7.99598	8.24798	7.98454	8.01862	7.87756	7.95934	8.15369	7.89674	7.90413	8.40115	9.30298	8.56901	8.10607	8.60074	8.55211	8.77342	8.25881	7.90543	7.89528	7.83197	7.91819	8.00575	8.34644	7.80289	8.44464	7.87898	8.14059	8.20158	8.38414	8.27224	7.92601	7.95742	7.94936	7.93498	8.12148	7.93469	8.13913	7.96267	7.9025	7.91654	7.93664	8.15065	8.02082	8.0424	8.09108	8.13689
160273	9.30606	11.649	9.33085	9.90651	9.63359	9.91007	9.07576	9.98796	9.98457	10.5289	9.67041	9.98251	10.58	10.4976	10.4581	10.5576	9.77723	10.7147	9.91548	11.1355	11.0761	10.024	11.5834	10.1451	9.89603	10.1797	10.177	11.6588	10.6808	9.13336	10.1881	9.84358	9.48544	9.84444	11.7012	10.0474	10.392	9.32742	10.9825	9.6125	10.5227	9.59739	10.0516	8.71317	8.57646	8.71853	8.74217	8.71769
160274	7.98027	7.88943	7.95439	7.95278	7.90585	7.87613	8.22317	7.87351	7.93484	7.87223	7.92365	7.87995	7.90379	7.89036	7.85708	8.0106	7.89789	7.92335	7.90573	8.01218	7.84698	7.86631	7.81239	8.06439	7.91089	7.82651	7.90918	7.81741	7.87747	7.85579	7.84983	7.84058	7.8165	7.91563	7.84693	7.96236	7.80916	8.12329	7.84889	8.0543	7.87077	7.98077	7.87513	9.3608	8.63214	8.74846	9.38518	9.70068
160278	7.93223	8.07027	7.93774	7.88789	8.00958	8.03267	7.94627	8.03633	8.06158	7.97757	7.87828	7.92572	7.92475	7.98893	7.95869	7.91345	7.89925	7.90739	7.9008	8.0012	8.01323	8.05231	8.09762	7.9903	7.88653	8.0068	8.04468	8.08189	7.97527	7.84075	7.92345	7.85743	7.91398	7.92243	7.88858	7.96851	8.07503	7.94052	8.18438	7.95018	7.91219	7.99395	7.88237	7.89629	7.9712	7.90673	7.94657	7.89344
160279	11.3604	10.813	11.6281	10.8089	10.491	10.5358	10.3192	11.0257	11.5391	10.5668	11.026	10.8495	9.84408	9.90228	10.2755	9.68819	10.0163	10.0073	10.2282	11.7504	11.9001	10.5318	11.553	10.5424	10.8502	10.3679	10.7492	10.4336	10.9825	11.4625	10.6549	11.4019	11.5497	10.9397	10.7431	10.3106	10.4802	10.9445	10.6931	10.9257	10.8907	10.1617	10.7895	9.049	9.57049	9.30651	9.20931	9.16117
160280
160286	7.90591	7.87039	7.93141	7.91218	7.91972	7.90702	7.91587	7.92893	7.86029	7.90372	7.91917	7.91193	7.89587	7.91176	7.87987	7.90663	7.95678	7.91469	7.91866	7.9194	7.86809	7.86351	7.86666	7.89253	7.93324	7.8714	7.93054	7.86773	7.89652	8.18015	7.91035	7.87391	7.9036	7.95282	7.87781	7.8942	7.86345	7.94257	7.92531	7.93177	7.92994	7.93394	7.86661	8.01559	7.94838	7.97408	7.91167	7.92067
160288
160291
160292	8.69235	8.81562	8.76181	8.79022	8.68567	8.82135	9.11185	8.79945	8.73228	9.09411	8.92403	8.81662	8.69604	8.90118	9.14499	8.86078	8.86379	9.03549	9.09014	8.80917	8.65735	8.85425	8.84973	8.86899	8.85772	8.68854	8.76285	8.80489	8.98068	8.80967	8.89898	9.36047	9.58934	8.26104	9.01682	8.79309	8.79451	8.90532	8.90233	8.74945	8.67159	9.06511	9.05075	9.4742	9.12996	9.36969	9.54103	9.38123
160300
160301
160307
160315	7.88336	7.85578	7.88389	7.89784	7.94043	7.87295	7.84991	7.91087	8.14364	7.83846	7.92859	7.88946	7.84158	7.8817	7.86115	7.86391	7.86935	7.89534	7.88572	7.84373	7.88223	7.90921	7.94556	7.87888	7.86382	7.89199	8.01083	7.92841	7.86658	8.0591	7.85113	7.86826	7.8969	7.96505	7.92003	7.92961	7.9142	7.85343	7.83951	7.90307	7.95492	7.91748	7.89256	7.93756	7.85861	7.92387	7.91238	7.93419
160326	8.1956	7.94238	8.04455	8.01683	8.13304	8.0982	8.02155	8.04223	8.12865	8.19732	8.11499	8.06312	8.09544	8.10375	8.02002	8.17997	8.09078	8.03929	8.02011	8.12721	8.10771	8.01582	8.09273	8.24337	8.22766	8.10012	8.36314	8.01362	8.0125	8.30675	8.00954	7.95844	8.30575	8.27942	8.0972	8.18757	8.01767	8.02509	8.13724	8.10662	8.09935	8.26472	8.10148	8.09478	8.14813	8.04369	8.1017	8.08104
160327
160328
160332	8.91937	8.67578	9.41153	9.09465	9.12327	8.9929	9.54312	9.04693	8.67409	8.80714	9.14535	9.55753	9.08682	8.97607	9.05161	8.78936	9.08043	8.81806	8.74798	9.23677	9.34626	8.91935	8.88613	9.2729	9.58526	9.01907	9.27133	8.52548	8.68159	9.23246	8.88982	8.67735	8.96503	9.59074	8.84114	8.84067	8.78176	8.78284	8.84432	8.96227	8.94061	8.73573	9.07387	9.28384	9.27005	9.42475	9.29156	9.76574
160333
160347
160348	8.03778	7.97968	7.97283	7.91183	7.92189	7.91085	7.94327	7.91325	7.86782	7.93491	7.90847	7.93451	7.94498	7.91305	7.88242	7.90874	8.00172	7.90795	7.92596	7.90083	7.88766	7.87355	7.86161	7.87929	7.93921	7.90877	7.90123	7.987	7.89396	7.92468	7.88845	7.92469	7.88303	7.9738	7.88096	7.90384	7.90665	8.10411	7.92444	7.92256	7.89301	7.93092	7.87968	8.10224	8.08938	8.13223	7.96959	7.93665
160349	7.90693	7.8677	7.89014	7.87176	7.89736	7.93924	7.91399	7.82945	7.96525	7.8311	7.86763	7.90716	7.91882	7.86672	7.85134	7.90759	7.87086	7.87452	7.83642	7.93321	7.83267	7.8155	7.90739	7.8812	7.89785	7.8365	7.86339	7.83883	7.94305	7.90458	7.85574	8.28655	7.9868	7.90668	7.80083	7.90438	7.87583	7.86754	7.85055	7.89534	7.92801	7.89103	7.82967	7.90138	7.90774	7.98534	7.89594	7.92889
160358	7.92947	7.99975	7.96116	7.90288	7.8624	7.89097	8.0126	8.00367	7.93795	7.93105	7.85737	7.93577	8.0384	8.00325	8.14185	8.07738	7.97348	7.95134	7.99341	8.05605	8.11187	7.98814	7.92497	7.88713	7.89088	7.8256	8.05531	7.93119	7.92251	7.87607	7.9813	8.10727	8.42479	8.02055	8.02427	7.90738	7.95161	7.91455	7.92658	8.08249	8.09678	7.91659	7.92707	8	7.96355	7.99978	8.05851	7.91858
160364
160367
160368
160369	8.11501	8.63687	8.16415	8.06763	7.94663	8.14768	8.50971	8.18118	8.00902	8.13518	8.04563	8.1091	8.12911	8.19198	8.10678	8.10208	8.14027	8.13902	8.08444	8.05319	8.18737	8.19555	8.15262	8.03158	8.11817	8.12367	8.029	8.4441	8.1895	7.85931	8.08115	8.16334	8.00514	8.43213	8.48231	8.06796	8.23572	8.01255	8.06391	8.12785	8.07191	8.08968	8.15622	8.81432	8.37633	8.59368	8.63921	8.48118
160372	8.525	8.41828	8.57325	8.33492	8.39478	8.40115	8.3881	8.4591	8.28743	8.55474	8.17723	8.24676	8.77376	8.47693	8.18622	8.16017	8.30868	8.26107	7.98278	8.72574	8.91077	8.17722	8.29468	8.78293	8.70068	8.65275	8.66218	8.45683	8.40943	8.36581	8.21999	7.9638	8.20383	8.01509	8.31758	8.4991	8.08975	8.41206	8.42316	8.24161	8.48563	9.24351	9.17053	8.82641	8.52241	8.51856	8.5678	8.63823
160376
160377	12.0728	13.8509	11.7566	12.7749	11.3635	12.5284	11.6289	12.6593	12.6769	12.65	12.8105	12.7809	11.8066	12.0862	11.6943	12.0149	12.195	11.9504	11.6268	12.6643	12.8048	12.7803	13.2138	12.2318	12.0934	12.6267	11.6833	13.4006	12.9553	12.1944	12.7567	12.7913	12.0378	12.1719	13.329	12.1959	12.5556	12.8403	13.4064	12.6412	13.3127	11.8695	12.2796	12.6134	11.7184	12.4104	12.0999	11.6884
160382	7.93727	7.86677	7.96239	7.94673	7.95883	7.90252	7.90698	7.90012	7.89697	7.93888	8.04136	7.93606	7.91409	7.88561	7.95619	7.9474	7.92202	7.90003	7.91422	7.95383	7.91462	7.85837	7.90951	7.98188	7.93626	7.93969	7.93477	7.89819	7.88248	8.35884	7.93193	7.91121	8.06401	7.94227	7.82914	8.04912	8.0263	8.00363	8.0004	8.00779	7.96237	8.02886	7.89282	7.89739	7.98547	7.91432	7.928	7.91378
160390	13.565	13.41	13.2415	13.0903	12.6812	13.0155	14.1944	13.5052	13.316	12.8275	12.9826	13.1802	13.4833	13.5104	13.4783	13.7973	13.382	13.7434	13.603	13.3806	13.2043	13.0771	13.368	13.3834	13.0756	13.0831	13.0531	13.4853	13.3946	13.1266	13.4402	13.2609	13.0897	11.6324	13.3065	13.6118	13.4952	13.4639	13.4783	13.8054	13.4541	13.0278	12.9282	14.0514	13.7857	14.206	14.3034	13.8613
160397	9.65283	10.9947	9.84337	9.71038	9.85513	9.86723	10.0779	10.1672	10.0531	10.1659	9.7825	9.85763	9.93388	9.68129	10.5177	9.54806	9.52252	9.97278	9.94348	9.41271	9.66207	10.2878	10.2609	9.59184	9.90165	9.5217	9.83705	10.0333	9.92581	8.9172	10.0789	10.0908	10.2553	10.5772	11.1574	9.9553	10.3444	10.1803	9.99348	9.66643	9.824	9.12529	9.88665	9.55362	9.47142	9.55539	9.63631	9.47846
160398	10.6676	11.092	10.6832	10.8582	11.125	10.9195	10.7594	11.2451	11.1551	10.9047	10.5044	10.8565	11.0258	11.064	11.3557	11.3856	10.7908	11.0896	11.4047	10.7392	10.7606	10.9844	11.1617	11.074	10.9854	10.5567	10.8048	11.1795	11.3792	11.1164	11.088	11.042	11.1892	11.5819	11.2786	11.1309	11.3947	11.1316	11.241	11.0914	11.1402	10.9787	10.7581	10.2901	10.524	10.5074	10.2902	10.2143
160400	7.97527	7.93864	8.005	7.93654	7.98425	7.93853	7.97607	8.00253	7.90108	7.96594	7.9678	7.9471	7.9308	7.98062	7.95056	7.96709	7.96582	7.97471	7.92052	7.93529	7.8886	7.88	7.95663	7.95295	7.92064	7.97864	7.99486	7.95632	7.9437	7.94649	7.94237	7.96447	7.97891	7.96318	7.91409	7.94975	7.96482	7.92532	8.02211	7.92827	7.91109	7.94266	7.9513	7.96266	7.95158	7.94941	7.99704	7.95714
160402
160403	8.44084	8.44992	8.2476	8.24266	8.3723	8.47586	8.35154	8.51671	8.29306	8.22	8.3563	8.31408	8.21857	8.38379	8.28835	8.32621	8.20509	8.24516	8.23164	8.47537	8.46877	8.45855	8.38937	8.37445	8.25061	8.38861	8.23594	8.63895	8.29932	8.40446	8.36762	8.37067	8.33706	7.99319	8.42848	8.57722	8.48342	8.48649	8.53768	8.57205	8.70965	8.8235	8.62079	8.18894	8.3873	8.21352	8.11899	8.12595
160408	9.3318	8.64586	10.0144	9.65021	9.29062	9.11004	8.69989	9.19624	9.03415	9.31474	8.97818	9.19148	9.60346	9.5204	9.2367	8.80368	9.4959	9.14195	8.90608	9.015	9.1734	9.1692	8.63457	9.5172	10.0205	9.5404	9.9096	8.4518	8.88401	9.40619	9.13803	8.65859	9.13282	9.54763	8.57491	9.43967	9.27433	9.09895	9.07078	8.778	8.96793	9.37112	9.51064	8.53658	8.56168	8.47057	8.37847	8.59792
160411
160414
160424	10.129	9.62977	9.87034	10.4926	11.4493	10.933	9.76411	10.8975	10.8276	10.351	10.3805	10.5922	11.2401	11.464	11.1465	11.7803	11.4024	11.5983	11.4477	9.73706	9.69371	10.552	11.0822	10.0867	9.93903	10.2818	10.2185	9.79532	10.3961	9.81362	11.2784	10.5705	11.3837	9.44835	10.2576	10.9679	11.1756	9.6455	10.9812	9.6353	9.8735	9.93609	10.1404	8.5435	8.72444	8.91701	8.61292	8.7531
160433
160438
160440
160445
160446	8.54006	8.5169	8.03568	8.07015	8.13622	8.4556	8.05285	7.98467	8.3815	8.15497	8.18498	8.17239	8.75652	8.94702	8.83536	8.30138	8.40774	7.98538	8.17905	8.12415	8.22781	8.15525	8.45935	8.14282	8.24471	7.96806	8.06013	8.56562	8.4614	7.94169	8.46071	7.85661	8.06014	7.91152	8.28831	8.25887	8.04863	8.36605	8.55785	8.2311	8.10246	7.96974	8.17414	8.54035	8.56943	8.54232	8.4284	8.1649
160450	8.24536	8.14748	8.11802	8.06325	8.27581	8.09799	8.22026	8.14647	8.75216	8.2389	8.27698	8.06677	7.98938	8.02152	7.94724	8.05012	7.96582	8.08859	8.10929	8.38426	8.4402	8.6644	8.56014	8.32564	8.12764	8.49162	8.06937	8.72648	8.26821	8.56738	8.22572	8.46336	8.18682	8.34337	8.07365	8.81791	8.33303	8.73565	8.04434	8.44969	8.34648	8.54168	8.41805	8.47728	8.28114	8.35195	8.20617	8.29145
160451
160452
160458
160463
160465	8.18744	8.66354	8.12803	8.10835	8.05421	8.08117	8.13275	8.0732	8.30164	8.16148	8.22768	8.16534	8.08541	8.05707	8.12483	8.00652	7.93522	8.01688	7.94867	8.16439	8.42092	8.56995	8.30763	8.2344	8.2523	8.16405	8.14592	8.21678	8.25144	8.02431	8.08225	8.28728	8.11437	8.55456	8.60002	8.27949	8.20417	8.37354	8.11817	8.15467	8.50174	8.05212	8.35749	8.09878	8.09133	8.27921	8.07296	8.12162
160468
160470	10.1016	9.93993	10.9853	10.1916	9.82305	9.80235	10.2944	9.73855	10.0613	9.61712	10.104	9.97455	10.0484	9.92222	9.8316	9.49686	9.7368	9.57432	9.65824	10.2686	10.3262	9.83795	9.75706	10.191	10.0711	10.3177	10.1884	9.47598	9.5946	10.5184	9.8365	9.62136	10.2265	10.5557	9.83741	10.0238	9.63649	10.1979	10.0295	9.82277	9.66967	9.93366	10.0279	10.4876	10.4013	10.5518	10.4152	10.6989
160471	7.90396	8.19911	8.58752	8.19692	7.89709	7.96345	7.88539	8.07737	7.86628	8.00163	8.04551	8.10222	7.94056	7.9362	8.13498	8.01902	7.98495	7.96449	7.98258	7.87089	7.96428	8.10826	8.49103	7.99204	7.96231	7.85778	7.95552	9.16617	8.13742	7.90618	8.21192	8.12747	7.96615	8.42765	8.16353	7.8796	8.36602	7.92004	7.99794	7.85141	8.01322	7.85102	7.93849	7.85836	7.90385	7.89008	7.93415	7.93439
160474
160475	9.48578	8.94731	9.24775	9.41928	8.96094	9.11869	9.32685	9.29543	9.26993	9.52595	8.9563	9.65462	9.14053	8.94167	8.95827	8.96501	9.31208	9.07084	8.77323	9.33934	9.30166	8.95589	8.78923	9.40267	9.80874	9.2728	9.82745	8.41426	8.99313	9.37983	8.90759	8.91824	9.18347	10.5313	9.38369	9.07181	8.88546	8.65118	8.77504	9.00805	9.19545	9.3899	9.50134	9.8881	9.4606	9.49319	9.43896	9.96222
160477
160482
160484
160487
160491
160494	8.09012	8.04101	8.15835	8.0887	8.09929	8.07829	8.15195	8.03511	8.09488	8.08333	8.12605	8.07202	8.13149	8.18576	8.21523	8.28218	8.2133	8.10289	8.20073	8.08667	8.08138	8.02786	8.11531	8.14782	8.10446	8.0859	8.10934	8.08542	8.15204	8.12105	8.10228	8.25609	8.34867	8.05542	8.11283	8.08784	8.10858	8.09775	8.07373	8.15924	8.13317	8.21098	8.02535	8.36211	8.24228	8.33541	8.27316	8.33371
160497
160500
160504
160519
160520
160523	11.6847	11.016	11.6963	11.3954	11.2227	11.2439	11.102	11.1716	11.555	11.6565	10.7942	11.1055	10.6982	10.8373	10.5156	9.84243	10.7826	10.4267	10.0847	11.181	11.0751	11.121	11.2537	11.1398	11.6089	11.5988	11.6503	10.1782	10.6843	11.6179	10.9644	10.5452	11.5372	11.3505	10.7148	11.1966	11.0753	11.355	11.1429	11.1269	11.2664	10.6692	11.0851	11.0685	10.5902	10.9071	10.8866	11.2817
160524	11.281	10.7064	10.566	10.9638	10.9498	10.9953	10.7049	10.7196	11.3324	11.473	11.1227	11.0016	10.958	10.6398	10.4762	10.7559	11.16	10.4936	10.2843	11.1623	10.8408	10.619	10.694	11.1523	11.5324	11.1911	11.5555	10.3217	10.7837	11.1941	10.7319	10.1529	10.52	10.1171	10.5293	10.5814	10.5877	10.8499	10.8891	11.5227	11.8668	10.9848	10.9952	11.2983	10.8516	10.8726	10.7653	10.9003
160528
160537	8.75733	9.07819	8.66133	9.30285	8.87486	8.88574	8.66839	8.53645	8.56493	9.00302	9.77567	9.37098	8.67719	8.67251	8.84364	8.60483	8.68558	8.80978	8.64928	9.10646	8.72317	8.74664	8.50522	8.62083	8.71151	8.60644	8.80021	8.61174	8.75031	9.91539	8.78652	9.08884	9.04557	8.5578	9.06846	8.59166	8.77308	8.42253	8.55125	8.61106	8.7645	8.26399	8.78363	8.73536	8.55526	8.64243	8.89298	9.08697
160538
160541
160543	8.5044	8.31215	8.20018	8.21796	8.3694	8.26204	8.20117	8.29856	8.34299	8.44235	8.15919	8.20175	8.2963	8.36674	8.20266	8.24009	8.53069	8.24558	8.23608	8.40031	8.41609	8.32141	8.20595	8.34351	8.40703	8.31134	8.48567	8.23237	8.34633	9.0944	8.56441	8.35573	8.39245	7.92761	8.44614	8.33405	8.22259	8.53983	8.81308	8.32426	8.47828	8.37142	8.43651	8.23263	8.24016	8.26485	8.30208	8.26658
160546
160551
160553	8.74708	8.7903	8.57868	8.88718	9.89933	9.33932	8.81903	8.99408	8.90314	9.38611	9.00367	9.15351	8.5923	8.49783	9.19121	8.28939	8.26697	8.90257	8.50021	8.75134	8.80461	9.1306	8.91209	8.95611	9.08362	8.99628	8.96901	8.81042	8.80986	9.28943	8.46868	8.25964	8.85457	9.40249	9.11792	8.98628	8.84514	9.17266	9.13474	8.60515	8.85424	8.21608	9.73428	8.37167	8.44843	8.35791	8.3922	8.49319
160554
160561
160563	8.57642	9.04819	8.40242	8.30423	8.27361	8.29074	8.38329	8.41565	8.60778	8.34533	8.63084	8.4181	8.26664	8.08936	8.21909	8.19849	8.08993	8.20311	8.17533	8.37217	8.39205	8.96938	8.75435	8.61445	8.21496	8.60432	7.98193	9.79282	8.38204	8.42533	8.43793	8.67116	8.07979	8.79311	8.87272	8.71356	8.44412	8.63894	8.8109	8.71908	8.61295	8.35778	8.17702	8.55153	8.56052	8.57579	8.30264	8.39702
160564
160575
160576
160577
160592
160593
160594	8.26139	8.39049	8.16157	8.17188	8.09696	8.20515	8.13969	8.3517	8.24143	8.26267	8.3533	8.32498	8.20295	8.20441	8.24692	8.23974	8.23391	8.2607	8.26527	8.45605	8.44922	8.3187	8.32216	8.22792	8.33706	8.23525	8.22573	8.46492	8.28197	8.54742	8.31263	8.38538	8.26482	8.14551	8.34832	8.15456	8.27918	8.14533	8.28426	8.13445	8.25073	8.23633	8.34625	8.13698	8.10364	8.14145	8.12494	8.19507
160598
160600	8.20452	8.23335	8.37447	8.33264	8.105	8.13597	8.19502	8.19367	8.06969	8.08464	8.3057	8.18671	8.33267	8.32342	8.45674	8.48629	8.31821	8.31395	8.48371	8.36399	8.37831	8.38003	8.29771	8.23432	8.06106	8.20162	8.06552	8.41515	8.20665	8.32109	8.28689	8.50276	8.14431	8.28563	8.31302	8.23904	8.50473	8.14954	8.20241	8.43511	8.37608	8.30677	8.09507	8.07101	8.18922	8.22952	8.2231	8.17381
160601
160603
160605
160608
160609	8.11421	8.10168	8.07866	8.02414	8.21563	8.31647	8.07964	8.25173	8.23449	8.06108	7.78587	7.98306	8.03884	8.06813	7.97682	8.09896	7.98107	8.00014	7.99511	8.17354	8.13645	8.02614	8.16472	8.08705	8.15803	8.33017	8.5726	8.10135	8.10143	8.77687	8.2118	8.46944	8.31605	8.10359	8.2278	8.06389	8.21156	8.34626	8.17277	8.36151	8.40617	8.48951	8.13145	8.03607	8.20534	8.13391	8.06987	8.06334
160612
160615
160619
160626
160630
160632
160634	11.2557	10.5619	11.1449	10.8947	11.1942	11.2838	10.678	10.9146	11.2536	11.3704	10.6623	10.6924	10.1462	9.91688	9.9376	9.66678	10.2105	10.1023	9.98282	10.7055	10.7317	11.0179	11.0566	10.9421	11.3469	11.6725	11.5645	10.115	10.5199	11.5323	10.5302	10.5198	11.072	11.1246	10.6757	10.4377	10.4528	10.8737	10.4702	11.3451	11.6569	10.6827	10.6328	10.2991	10.278	10.3448	10.2823	10.5017
160646
160647
160653
160661
160670
160671	8.05234	7.99829	7.91151	8.00294	8.03551	8.06395	7.96551	7.98497	8.02646	7.97396	8.01601	7.97612	8.03387	7.99836	8.05386	7.93099	8.02501	7.97409	7.90054	7.96786	8.02991	7.99398	7.92109	7.98259	8.03518	8.1	8.05187	8.02138	8.03994	8.00414	7.98313	7.92669	8.01774	7.92764	7.97025	8.04329	7.9483	8.00803	8.06437	7.92859	7.97738	8.03327	8.12262	7.93787	7.97972	7.94124	7.98286	7.94958
160672	7.89694	7.88854	7.91513	7.895	7.86216	7.88536	7.86834	7.84601	7.84258	7.83246	7.95211	7.88141	7.95862	7.85034	7.87559	7.90614	7.925	7.90737	7.88175	7.8646	7.83949	7.83729	7.85274	7.8484	7.88641	7.85718	7.90488	7.9714	7.89526	8.23084	7.90832	7.93782	7.88067	7.91783	7.84385	7.85084	7.83869	7.8864	7.83733	7.89465	7.84746	7.89114	7.85606	7.99335	7.91872	7.95866	7.89567	8.01457
160674	7.98225	7.91504	7.94689	7.91606	7.90908	7.9167	7.91058	8.08603	7.86267	9.32774	7.87891	7.93611	7.89318	7.90893	7.82176	7.87092	7.91235	7.89506	7.90417	8.72408	9.19903	8.12643	7.89828	7.90471	7.97868	8.198	8.03773	7.85217	7.90491	9.61065	8.38243	7.93681	7.86726	8.08949	7.81567	7.90854	7.82987	7.86099	7.95131	7.89488	7.98911	7.87445	7.86187	7.87172	7.91376	7.9114	7.873	7.92894
160678
160682	10.9545	10.6006	11.476	10.0817	10.5437	10.6224	10.5916	11.0474	10.0521	10.3591	10.1167	10.1936	10.1566	10.7144	9.89363	10.6263	10.4057	9.92606	10.0661	11.0614	11.0515	10.3535	10.5796	11.3313	10.9102	10.9403	11.1601	10.8216	10.7704	11.0462	10.8202	11.0182	10.7327	11.3367	10.12	11.0341	10.9819	10.5475	10.9458	10.6887	10.4787	11.6932	10.7774	10.4452	10.7314	10.6344	10.7759	10.063
160685
160687
160692
160703	8.08692	8.62299	8.06896	8.19627	7.97311	8.3564	8.12288	8.57726	7.93254	8.29697	8.05473	8.08962	8.08432	8.08522	8.04096	8.09177	8.06467	8.08517	8.05805	8.46091	8.69289	7.89298	8.36891	8.03227	8.1628	8.012	8.03667	8.01004	8.28302	7.97425	8.17714	8.01371	8.07046	8.07053	8.49956	8.0116	8.42094	7.93898	8.28458	7.98697	8.37687	8.73193	8.66061	8.19928	8.09278	8.18157	8.1939	8.14337
160706
160707
160711
160717
160719
160722
160725
160731
160735	8.61214	8.57529	8.20166	8.14287	8.16164	8.16215	8.21373	8.27681	8.42788	8.26341	8.0727	8.20027	8.62302	8.7724	8.31255	8.16549	8.21321	8.23615	8.0042	8.39424	8.30022	8.32283	8.30595	8.47711	8.53481	8.18179	8.48513	8.46727	8.36314	8.26287	8.31705	7.95007	8.22289	8.03075	8.25502	8.51608	8.33878	8.21002	8.30225	8.25008	8.42899	8.65467	8.75287	8.27896	8.25254	8.28671	8.21343	8.18006
160736	10.7624	9.97464	10.4214	10.2038	10.222	10.4333	10.7705	10.7945	10.2	9.99664	9.98335	10.3368	9.85487	10.2673	10.159	10.2003	10.8605	10.0018	10.1768	11.0158	10.8647	10.0464	10.1887	10.655	10.8086	10.0332	10.0626	9.97719	10.2963	10.5874	9.90804	10.6986	10.5388	10.5213	9.91372	10.5892	10.4945	10.5031	10.2813	10.4117	10.221	11.4166	10.4856	10.7584	10.5038	10.7375	10.901	10.8273
160739	7.95183	10.3764	7.88625	7.94059	8.01838	8.0644	7.99466	7.92573	7.8375	7.96022	7.86026	7.93567	7.86989	7.91549	7.82645	7.91222	7.9088	7.9215	7.86037	7.88939	7.92977	7.86889	7.96401	7.91705	8.11426	7.89176	8.0989	7.8957	8.02491	8.17631	7.94029	7.9044	7.90393	8.05108	7.97897	7.88416	7.88762	7.88316	7.87835	7.90722	8.2463	7.89797	7.93618	7.85566	7.88252	7.92068	7.87661	7.89478
160746	7.86882	7.82552	7.82958	7.8764	7.8682	7.85225	7.83054	7.84214	7.85482	7.80853	9.12115	8.12842	7.83373	7.8441	7.81964	7.84252	7.79119	7.83036	7.84564	7.83172	7.8456	7.81385	7.83318	7.83744	7.8611	7.84066	7.87696	7.80784	7.84053	7.82726	7.83072	7.84457	7.78422	7.89666	7.80863	7.83245	7.79641	7.84378	7.80952	8.51339	8.61861	7.8521	7.81081	7.80421	7.85792	7.82115	7.81432	7.85128
160747	8.31659	8.26717	8.39493	8.30464	8.25785	8.20775	8.34857	8.35577	8.21576	8.18397	8.30833	8.27069	8.37214	8.36423	8.27801	8.44722	8.40691	8.29607	8.25798	8.27755	8.31478	8.05181	8.20902	8.35045	8.33785	8.301	8.33398	8.27978	8.32032	8.39857	8.32249	8.3046	8.25768	8.21703	8.2699	8.29069	8.23679	8.24755	8.34889	8.23698	8.315	8.37196	8.31027	8.58497	8.51693	8.46906	8.58725	8.54981
160753
160754
160762
160768
240014
240019
240021
240022
240025	12.5419	12.4717	11.8225	11.5927	10.7033	11.112	11.6221	11.9169	12.0606	10.9881	12.0244	11.7998	11.7644	11.8355	11.8021	11.9703	11.8289	12.0238	11.8407	12.0729	12.2046	11.3034	12.2131	11.336	11.4848	11.4418	10.8932	11.9078	11.8221	11.8412	11.9255	12.0041	11.93	11.4593	12.1862	11.2592	11.4885	11.8185	11.669	11.5301	11.5918	11.47	11.3849	11.2145	11.5952	11.7957	11.3981	11.4724
240026
240035	8.20913	8.13846	8.22247	8.19564	8.17495	8.15278	8.1813	8.40402	8.14688	8.16473	8.22537	8.29581	8.36029	8.38275	8.42625	8.48996	8.42815	8.32496	8.45168	8.19092	8.18134	8.33226	8.11681	8.26924	8.12878	8.23733	8.27549	8.2742	8.12454	8.18027	8.21273	8.54389	8.33455	8.3996	8.34432	8.35332	8.82759	8.06581	8.17311	8.14845	8.13926	8.31013	8.33995	8.21027	8.15551	8.13085	8.19557	8.25255
240037	9.39536	9.95372	9.23627	9.45678	9.56153	9.68848	9.7877	9.47534	9.5875	10.0386	10.0544	9.98042	9.41828	9.33723	10.1043	9.23614	9.0712	9.51137	9.48742	10.0513	10.1537	9.98212	9.61299	10.229	10.2613	8.94193	9.42731	9.8554	9.88488	9.44841	9.53478	9.66993	9.9838	9.43598	9.98715	10.0854	10.0276	9.74367	9.75321	9.21283	9.35895	9.41531	10.0276	9.39883	9.46837	9.55221	9.43534	9.83246
240039
240041
240047
240048
240050
240053
240056
240064
240068
240072
240075	8.57135	8.80905	8.60317	8.34328	8.70507	8.56415	8.47986	8.42967	8.4918	8.68355	8.43822	8.57195	8.35724	8.43993	8.41705	8.30698	8.30846	8.38839	8.35744	8.49577	8.64446	8.94886	8.50408	8.59852	8.54561	8.7403	8.69332	8.52403	8.46604	8.24848	8.39646	8.4222	8.50829	9.02414	8.7982	8.49922	8.62668	8.31942	8.73387	8.49599	8.59001	8.91454	8.8794	8.62156	8.65154	8.472	8.56953	8.60522
240079	8.63499	11.6815	8.85812	9.22124	9.89861	8.9023	8.70677	9.84131	8.95473	9.56096	8.11326	8.80801	9.35026	9.48647	9.47871	8.99308	9.24958	9.30329	9.03091	8.88098	8.94662	9.31883	9.18347	8.58267	9.18205	9.36004	9.61166	9.69565	10.1782	7.94106	9.68757	8.76192	10.3907	8.70154	11.7007	8.9652	10.0928	8.44721	9.70028	8.32273	9.35158	8.62199	8.86767	8.61122	8.64376	8.51923	8.58109	8.52495
240082
240088
240091	7.98133	7.95377	7.96285	7.92755	7.96334	7.93397	7.86847	7.99503	8.27247	7.97801	7.93451	8.00827	7.96293	7.96727	8.06168	7.9721	7.89459	8.02904	8.01814	7.9321	8.05237	7.91097	8.14476	7.86758	7.93671	7.99289	8.07045	7.8677	7.9523	7.90002	7.9217	7.879	8.02404	8.05603	8.02253	7.88747	7.95537	7.9056	7.9467	7.91253	7.96209	8.01834	8.06465	7.87531	7.91457	7.84964	7.84868	7.89494
240092
240093
240095
240097
240100
240102	7.82901	7.84125	7.89559	7.91318	7.89983	7.85088	7.83923	7.85501	7.83042	7.90823	7.89471	7.89018	7.84662	7.84654	7.90146	7.97833	7.88771	7.87856	7.93132	7.86289	7.81015	7.8389	7.80867	7.90832	7.93459	7.84545	7.94342	7.84713	7.84316	7.93703	7.92137	7.8961	8.10412	7.98492	7.82266	7.96875	8.05014	7.89283	7.99381	7.98694	7.99207	7.94674	7.85772	7.84092	7.86677	7.84041	7.92018	7.84787
240110
240112
240113
240129
240131	10.5727	10.0656	10.4379	9.59429	10.4619	10.8516	9.81833	10.8212	11.1181	11.338	11.0107	10.0319	10.1099	9.58844	10.5679	10.6455	9.72371	10.1041	10.0539	10.6785	10.9272	11.4178	11.1683	11.1317	10.0822	11.319	10.2908	10.9017	10.8381	10.3643	10.5475	11.113	11.0758	10.6236	10.5485	11.3574	11.2098	10.3346	10.7219	11.1882	11.8905	10.5034	10.1771	8.44041	8.6541	8.86611	8.60216	8.58875
240132
240133	7.84144	7.8403	7.84753	7.87222	7.85586	7.8475	7.84519	7.79901	7.82128	7.89417	7.80624	7.86357	7.81919	7.81713	7.77813	7.78874	7.76918	7.86876	7.86128	7.8361	7.79587	7.90213	7.81828	7.80925	7.84216	7.83491	7.85455	8.31639	7.81143	7.86059	7.97418	8.00073	7.80334	7.90768	7.7849	7.83621	7.7525	9.10268	8.85653	7.86639	7.81767	7.84109	7.82739	7.77195	7.87383	7.8598	7.882	7.88324
240138
240139
240148
240152
240161	8.27003	7.91434	8.1296	7.91654	7.94645	7.90652	8.60418	7.95515	8.13409	7.85186	7.78659	7.91855	7.99606	7.98576	7.86499	7.93961	8.06097	7.98753	7.93525	8.24131	7.91748	8.05805	7.82279	8.29984	7.97094	7.87473	7.95497	7.86998	7.91342	8.21217	7.93161	7.94413	7.92096	7.90699	7.80254	8.26612	7.86515	8.37245	7.8913	9.0363	7.87358	8.24448	7.91109	9.28698	10.7185	9.06802	8.57472	9.08904
240162	8.10828	8.08355	8.03565	8.14689	8.30339	8.2081	8.00222	8.15558	8.23365	8.23497	8.15331	8.1437	7.92461	7.94365	8.03068	7.95377	7.91722	8.02519	7.97263	8.10859	8.12073	8.24551	8.15554	8.10558	8.14328	8.20484	8.20601	8.01069	8.01475	8.14765	7.99854	7.96294	8.19956	8.0273	8.06904	8.09417	8.08882	8.06432	8.06898	7.96037	7.99292	7.93937	8.2124	7.98229	7.99326	7.98616	7.98854	7.98355
240164
240168
240170
240176
240180
240181
240184
240187
240189	9.06069	8.78033	10.7239	9.81681	9.50062	9.6142	8.85447	9.41455	9.85093	9.39358	9.53224	9.5315	9.09699	8.94365	8.85102	8.96923	9.17718	8.79144	8.75958	9.0658	9.08165	8.72595	9.49825	9.2454	9.80441	9.33001	10.0026	8.80381	9.14833	10.3448	9.13422	9.17519	9.03585	9.31867	8.80846	8.85664	8.832	9.22684	8.74529	9.21432	9.56119	8.877	8.87906	9.09883	9.00056	9.02378	8.94518	9.29836
240193
240196
240202
240204
240209
240215	7.88178	7.83713	7.93643	7.86301	7.90099	7.83887	8.18975	7.81039	8.02943	7.81521	7.84922	7.8838	7.87998	7.87212	7.7817	7.8364	7.80691	7.88862	7.85045	8.1375	7.83835	7.94521	7.78348	7.91509	7.8419	7.89546	7.85554	7.84748	7.83393	7.92874	7.81376	7.87313	7.75951	7.8822	7.74624	7.9018	7.7751	7.97359	7.80098	8.12959	7.82299	7.89583	7.82342	8.27335	8.12113	8.04476	8.20366	7.90929
240220
240221
240224	8.10472	8.43547	8.06532	8.0581	8.03444	8.08048	8.25575	7.97251	8.05978	8.14887	8.24017	8.0686	8.17583	8.02219	8.17419	8.09176	8.1115	8.20315	8.19786	8.23751	8.16363	8.10877	8.01306	8.1478	8.06821	8.09884	8.07071	8.11589	8.10267	8.0988	8.09435	8.09354	8.00241	8.14716	8.49499	8.09736	8.15519	8.06157	7.91678	8.2042	8.05324	7.99915	8.01858	8.4495	8.20394	8.30393	8.26715	8.4386
240239
240240	9.09817	9.1938	8.87571	10.0824	8.70979	9.49912	9.12401	10.5486	9.15818	9.35681	8.40875	10.2751	11.6593	11.538	11.4928	11.5393	11.5357	11.6069	11.4518	9.02636	9.21466	8.44373	9.45681	9.49764	10.1605	8.33246	9.56559	8.84029	9.97488	9.08897	10.8422	8.72678	9.91005	8.37445	10.0354	9.32176	10.6858	8.82453	9.95277	8.5334	8.47241	8.58895	9.83835	8.65132	8.65728	8.75725	8.8985	8.63944
240241
240242
240246
240253
240255	8.19214	8.18087	8.00333	8.01904	8.1624	8.05297	8.20294	8.24062	8.12802	8.04386	8.02406	8.03986	8.17095	8.32045	8.31127	8.18012	8.18824	8.09269	7.96294	8.1491	8.264	8.01952	8.13953	8.07045	8.00314	8.19024	8.08633	8.23255	8.1151	8.07264	8.13612	8.00744	8.19183	8.00155	8.25163	8.19521	8.0641	8.01916	8.15214	8.13274	8.11052	8.17185	8.16891	8.20139	8.13604	8.11863	8.19198	8.03784
240259
240270
240273	9.99772	10.0911	10.4099	10.2624	11.2679	10.3168	10.4799	9.29857	8.47344	9.53661	9.32895	9.63518	10.9572	11.0411	11.0809	10.6375	10.6876	10.6235	10.6264	9.13492	8.71162	9.52092	7.87931	10.8027	10.5471	9.56763	10.6801	8.08662	10.3457	10.2558	10.5195	10.4911	10.4185	10.0357	9.97431	10.3451	10.5553	10.3812	10.8267	9.23263	7.70352	10.0778	10.4396	11.4014	10.8665	10.9354	10.9994	10.7337
240274	7.9466	8.21675	7.89015	7.95053	7.89642	7.87586	7.92887	7.84639	7.87415	7.84599	7.85991	8.17408	7.85402	7.8924	7.78356	7.85484	7.85349	7.89729	7.81281	7.86955	7.86936	7.90966	7.9296	7.8625	7.83688	7.83774	7.85768	8.09188	7.89773	8.04301	7.98309	7.96807	7.87265	8.02515	8.02946	8.0981	8.25612	8.11944	7.97478	8.06519	7.98384	7.90864	7.96059	7.90895	7.97335	7.91514	7.9073	7.88606
240278
240280	9.38821	9.17517	9.07777	9.15563	9.58199	9.6102	9.4483	9.67518	10.0361	9.21452	9.34617	9.30192	9.23208	9.29095	9.22968	9.32595	9.58107	9.32586	9.32124	9.84013	9.8418	9.48969	9.83605	9.23849	9.20712	10.1621	9.76654	9.88848	9.55357	9.83213	9.51126	9.60495	9.33818	10.6223	9.34249	9.40148	9.18493	10.0705	9.51434	10.1417	10.206	9.9899	9.59929	9.55888	9.26024	9.38688	9.28904	9.68747
240288	8.15069	8.19646	8.23931	8.1908	8.19364	8.17351	8.31353	8.14833	8.12869	8.21235	8.17951	8.13417	8.2692	8.36688	8.25049	8.36555	8.4181	8.26002	8.29458	8.18582	8.09296	8.12892	8.17695	8.23163	8.16602	8.18385	8.20359	8.19788	8.3081	8.20381	8.23308	8.38697	8.39075	8.08203	8.16762	8.18206	8.07825	8.19359	8.17172	8.25469	8.21079	8.34797	8.19563	8.57728	8.41847	8.58179	8.54176	8.42108
240291	7.90684	7.89694	8.13223	7.95752	7.99318	7.90502	7.91622	7.92194	7.89451	7.93141	7.96155	7.93743	7.91438	7.91229	7.90053	7.91685	7.8709	7.90161	7.95115	7.97286	8.00713	7.86159	7.87722	7.90564	7.91385	8.03566	7.9717	7.91592	7.89004	8.17229	7.87061	7.92165	7.88304	7.95059	7.88342	7.88163	7.90191	7.86699	7.8456	7.90703	7.99614	7.97795	7.94367	7.95309	7.90752	7.90572	7.9505	7.9224
240292	8.04964	8.20099	8.07691	8.04179	8.17485	8.11608	8.28968	8.06384	8.26658	8.23796	8.01109	8.03152	8.12385	8.25765	8.12489	8.10638	8.17023	8.10242	8.19942	8.17692	8.16728	8.2027	8.19142	8.1304	8.02123	8.04667	8.1179	8.11766	8.14733	7.99052	8.04469	8.05977	7.9412	8.05822	8.13313	8.16522	8.27757	8.13273	8.07394	8.09104	8.02664	7.97951	7.98435	8.5021	8.26661	8.19978	8.37387	8.34971
240296
240300
240301
240307
240309
240315
240326
[truncated: 48,237 more rows]
