# Supplementary material for: Identification of Candidate Biomarkers and Prognostic Analysis in Colorectal Cancer Liver Metastases
Source: Front Oncol. 2021 Aug 4;11:652354. doi: 10.3389/fonc.2021.652354 (PMC8371911; doi:10.3389/fonc.2021.652354)
Supplement: Supplementary file 4 [file Table_3.xlsx]

## Sheet: Sheet1
!Series_title	Specific extracellular matrix remodeling signature of colon hepatic metastases [HG-U133A]
!Series_geo_accession	GSE49355
!Series_status	Public on Sep 01 2013
!Series_submission_date	Jul 30 2013
!Series_last_update_date	Aug 10 2018
!Series_pubmed_id	24023955
!Series_pubmed_id	17327601
!Series_summary	To identify genes implicated in metastatic colonization of the liver in colorectal cancer, we collected pairs of primary tumors and hepatic metastases before chemotherapy in 13 patients. We compared mRNA expression in the pairs of patients to identify genes deregulated during metastatic evolution. We then validated the identified genes using data obtained by different groups. The 33-gene signatur…
!Series_overall_design	57 samples of patients with stage IV colorectal cancer. We compared using Affymetrix chips gene expression profiles between primary tumors and hepatic metastases
!Series_type	Expression profiling by array
!Series_contributor	Maguy,,Del Rio
!Series_contributor	Caroline,,Mollevi
!Series_contributor	Pierre,,Martineau
!Series_sample_id	GSM1197996 GSM1197997 GSM1197998 GSM1197999 GSM1198000 GSM1198001 GSM1198002 GSM1198003 GSM1198004 GSM1198005 GSM1198006 GSM1198007 GSM1198008 GSM1198009 GSM1198010 GSM1198011 GSM1198012 GSM1198013 GSM1198014 GSM1198015 GSM1198016 GSM1198017 GSM1198018 GSM1198019 GSM1198020 GSM1198021 GSM1198022 GSM1198023 GSM1198024 GSM1198025 GSM1198026 GSM1198027 GSM1198028 GSM1198029 GSM1198030 GSM1198031 GSM…
!Series_contact_name	Pierre,,Martineau
!Series_contact_email	pierre.martineau@inserm.fr
!Series_contact_phone	+33 4 67 61 37 43
!Series_contact_department	IRCM
!Series_contact_institute	Inserm
!Series_contact_address	208 Rue des Apothicaires
!Series_contact_city	Montpellier Cedex 5
!Series_contact_zip/postal_code	34298
!Series_contact_country	France
!Series_supplementary_file	ftp://ftp.ncbi.nlm.nih.gov/geo/series/GSE49nnn/GSE49355/suppl/GSE49355_RAW.tar
!Series_platform_id	GPL96
!Series_platform_taxid	9606
!Series_sample_taxid	9606
!Series_relation	SubSeries of: GSE62322
!Series_relation	BioProject: https://www.ncbi.nlm.nih.gov/bioproject/PRJNA213714
!Sample_title	Primary_Tumor-CT_016_MV	Normal_Colon-CN_016_MV	Liver_Metastasis-HM_016_MV	Liver_Metastasis-HM_003_JCP	Liver_Metastasis-HM_005_JME	Primary_Tumor-CT_022_JB	Normal_Colon-CN_022_JB	Normal_Colon-CN_026_SA	Liver_Metastasis-HM_044_MB	Normal_Colon-CN_044_MB	Primary_Tumor-CT_044_MB	Primary_Tumor-CT_045_JC	Liver_Metastasis-HM_050_NC1B	Liver_Metastasis-HM_056_MC	Primary_Tumor-CT_056_MC	Liver_Metastasis-HM_059_MT	Primary_Tumor-CT_059_MT	Normal_Colon-CN_059_MT	Primary_Tumor-CT_061_CM	Normal_Colon-CN_061_CM	Normal_Colon-CN_073_PD	Liver_Metastasis-HM_073_PD	Primary_Tumor-CT_073_PD	Liver_Metastasis-HM_094_AM	Primary_Tumor-CT_094_AM	Normal_Colon-CN_089_NC	Liver_Metastasis-HM_089_NC	Liver_Metastasis-HM_109_JC	Normal_Colon-CN_115_CB	Liver_Metastasis-HM_115_CB	Primary_Tumor-CT_115_CB	Normal_Colon-CN_119_PM	Primary_Tumor-CT_119_PM	Primary_Tumor-CT_130_YL	Primary_Tumor-CT_149_JGI	Liver_Metastasis-HM_149_JGI	Normal_Colon-CN_149_JGI	Liver_Metastasis-HM_179_AB	Normal_Colon-CN_189_JR	Primary_Tumor-CT_189_JR	Liver_Metastasis-HM_196_TD	Primary_Tumor-CT_196_TD	Normal_Colon-CN_196_TD	Liver_Metastasis-HM_213_RG	Normal_Colon-CN_213_RG	Primary_Tumor-CT_213_RG	Liver_Metastasis-HM_222_PEC	Primary_Tumor-CT_222_PEC	Normal_Colon-CN_222_PEC
!Sample_geo_accession	GSM1197996	GSM1197997	GSM1197998	GSM1197999	GSM1198000	GSM1198001	GSM1198002	GSM1198003	GSM1198004	GSM1198005	GSM1198006	GSM1198007	GSM1198008	GSM1198009	GSM1198010	GSM1198011	GSM1198012	GSM1198013	GSM1198014	GSM1198015	GSM1198016	GSM1198017	GSM1198018	GSM1198019	GSM1198020	GSM1198021	GSM1198022	GSM1198023	GSM1198024	GSM1198025	GSM1198026	GSM1198027	GSM1198028	GSM1198029	GSM1198030	GSM1198031	GSM1198032	GSM1198033	GSM1198034	GSM1198035	GSM1198036	GSM1198037	GSM1198038	GSM1198039	GSM1198040	GSM1198041	GSM1198042	GSM1198043	GSM1198044
!Sample_status	Public on Sep 01 2013	Public on Sep 01 2013	Public on Sep 01 2013	Public on Sep 01 2013	Public on Sep 01 2013	Public on Sep 01 2013	Public on Sep 01 2013	Public on Sep 01 2013	Public on Sep 01 2013	Public on Sep 01 2013	Public on Sep 01 2013	Public on Sep 01 2013	Public on Sep 01 2013	Public on Sep 01 2013	Public on Sep 01 2013	Public on Sep 01 2013	Public on Sep 01 2013	Public on Sep 01 2013	Public on Sep 01 2013	Public on Sep 01 2013	Public on Sep 01 2013	Public on Sep 01 2013	Public on Sep 01 2013	Public on Sep 01 2013	Public on Sep 01 2013	Public on Sep 01 2013	Public on Sep 01 2013	Public on Sep 01 2013	Public on Sep 01 2013	Public on Sep 01 2013	Public on Sep 01 2013	Public on Sep 01 2013	Public on Sep 01 2013	Public on Sep 01 2013	Public on Sep 01 2013	Public on Sep 01 2013	Public on Sep 01 2013	Public on Sep 01 2013	Public on Sep 01 2013	Public on Sep 01 2013	Public on Sep 01 2013	Public on Sep 01 2013	Public on Sep 01 2013	Public on Sep 01 2013	Public on Sep 01 2013	Public on Sep 01 2013	Public on Sep 01 2013	Public on Sep 01 2013	Public on Sep 01 2013
!Sample_submission_date	Jul 30 2013	Jul 30 2013	Jul 30 2013	Jul 30 2013	Jul 30 2013	Jul 30 2013	Jul 30 2013	Jul 30 2013	Jul 30 2013	Jul 30 2013	Jul 30 2013	Jul 30 2013	Jul 30 2013	Jul 30 2013	Jul 30 2013	Jul 30 2013	Jul 30 2013	Jul 30 2013	Jul 30 2013	Jul 30 2013	Jul 30 2013	Jul 30 2013	Jul 30 2013	Jul 30 2013	Jul 30 2013	Jul 30 2013	Jul 30 2013	Jul 30 2013	Jul 30 2013	Jul 30 2013	Jul 30 2013	Jul 30 2013	Jul 30 2013	Jul 30 2013	Jul 30 2013	Jul 30 2013	Jul 30 2013	Jul 30 2013	Jul 30 2013	Jul 30 2013	Jul 30 2013	Jul 30 2013	Jul 30 2013	Jul 30 2013	Jul 30 2013	Jul 30 2013	Jul 30 2013	Jul 30 2013	Jul 30 2013
!Sample_last_update_date	Sep 01 2013	Sep 01 2013	Sep 01 2013	Sep 01 2013	Sep 01 2013	Sep 01 2013	Sep 01 2013	Sep 01 2013	Sep 01 2013	Sep 01 2013	Sep 01 2013	Sep 01 2013	Sep 01 2013	Sep 01 2013	Sep 01 2013	Sep 01 2013	Sep 01 2013	Sep 01 2013	Sep 01 2013	Sep 01 2013	Sep 01 2013	Sep 01 2013	Sep 01 2013	Sep 01 2013	Sep 01 2013	Sep 01 2013	Sep 01 2013	Sep 01 2013	Sep 01 2013	Sep 01 2013	Sep 01 2013	Sep 01 2013	Sep 01 2013	Sep 01 2013	Sep 01 2013	Sep 01 2013	Sep 01 2013	Sep 01 2013	Sep 01 2013	Sep 01 2013	Sep 01 2013	Sep 01 2013	Sep 01 2013	Sep 01 2013	Sep 01 2013	Sep 01 2013	Sep 01 2013	Sep 01 2013	Sep 01 2013
!Sample_type	RNA	RNA	RNA	RNA	RNA	RNA	RNA	RNA	RNA	RNA	RNA	RNA	RNA	RNA	RNA	RNA	RNA	RNA	RNA	RNA	RNA	RNA	RNA	RNA	RNA	RNA	RNA	RNA	RNA	RNA	RNA	RNA	RNA	RNA	RNA	RNA	RNA	RNA	RNA	RNA	RNA	RNA	RNA	RNA	RNA	RNA	RNA	RNA	RNA
!Sample_channel_count	1	1	1	1	1	1	1	1	1	1	1	1	1	1	1	1	1	1	1	1	1	1	1	1	1	1	1	1	1	1	1	1	1	1	1	1	1	1	1	1	1	1	1	1	1	1	1	1	1
!Sample_source_name_ch1	Tissue samples taken from colorectal cancer patients	Tissue samples taken from colorectal cancer patients	Tissue samples taken from colorectal cancer patients	Tissue samples taken from colorectal cancer patients	Tissue samples taken from colorectal cancer patients	Tissue samples taken from colorectal cancer patients	Tissue samples taken from colorectal cancer patients	Tissue samples taken from colorectal cancer patients	Tissue samples taken from colorectal cancer patients	Tissue samples taken from colorectal cancer patients	Tissue samples taken from colorectal cancer patients	Tissue samples taken from colorectal cancer patients	Tissue samples taken from colorectal cancer patients	Tissue samples taken from colorectal cancer patients	Tissue samples taken from colorectal cancer patients	Tissue samples taken from colorectal cancer patients	Tissue samples taken from colorectal cancer patients	Tissue samples taken from colorectal cancer patients	Tissue samples taken from colorectal cancer patients	Tissue samples taken from colorectal cancer patients	Tissue samples taken from colorectal cancer patients	Tissue samples taken from colorectal cancer patients	Tissue samples taken from colorectal cancer patients	Tissue samples taken from colorectal cancer patients	Tissue samples taken from colorectal cancer patients	Tissue samples taken from colorectal cancer patients	Tissue samples taken from colorectal cancer patients	Tissue samples taken from colorectal cancer patients	Tissue samples taken from colorectal cancer patients	Tissue samples taken from colorectal cancer patients	Tissue samples taken from colorectal cancer patients	Tissue samples taken from colorectal cancer patients	Tissue samples taken from colorectal cancer patients	Tissue samples taken from colorectal cancer patients	Tissue samples taken from colorectal cancer patients	Tissue samples taken from colorectal cancer patients	Tissue samples taken from colorectal cancer patients	Tissue samples taken from colorectal cancer patients	Tissue samples taken from colorectal cancer patients	Tissue samples taken from colorectal cancer patients	Tissue samples taken from colorectal cancer patients	Tissue samples taken from colorectal cancer patients	Tissue samples taken from colorectal cancer patients	Tissue samples taken from colorectal cancer patients	Tissue samples taken from colorectal cancer patients	Tissue samples taken from colorectal cancer patients	Tissue samples taken from colorectal cancer patients	Tissue samples taken from colorectal cancer patients	Tissue samples taken from colorectal cancer patients
!Sample_organism_ch1	Homo sapiens	Homo sapiens	Homo sapiens	Homo sapiens	Homo sapiens	Homo sapiens	Homo sapiens	Homo sapiens	Homo sapiens	Homo sapiens	Homo sapiens	Homo sapiens	Homo sapiens	Homo sapiens	Homo sapiens	Homo sapiens	Homo sapiens	Homo sapiens	Homo sapiens	Homo sapiens	Homo sapiens	Homo sapiens	Homo sapiens	Homo sapiens	Homo sapiens	Homo sapiens	Homo sapiens	Homo sapiens	Homo sapiens	Homo sapiens	Homo sapiens	Homo sapiens	Homo sapiens	Homo sapiens	Homo sapiens	Homo sapiens	Homo sapiens	Homo sapiens	Homo sapiens	Homo sapiens	Homo sapiens	Homo sapiens	Homo sapiens	Homo sapiens	Homo sapiens	Homo sapiens	Homo sapiens	Homo sapiens	Homo sapiens
!Sample_characteristics_ch1	organism part: Primary Tumor	organism part: Normal Colon	organism part: Liver Metastasis	organism part: Liver Metastasis	organism part: Liver Metastasis	organism part: Primary Tumor	organism part: Normal Colon	organism part: Normal Colon	organism part: Liver Metastasis	organism part: Normal Colon	organism part: Primary Tumor	organism part: Primary Tumor	organism part: Liver Metastasis	organism part: Liver Metastasis	organism part: Primary Tumor	organism part: Liver Metastasis	organism part: Primary Tumor	organism part: Normal Colon	organism part: Primary Tumor	organism part: Normal Colon	organism part: Normal Colon	organism part: Liver Metastasis	organism part: Primary Tumor	organism part: Liver Metastasis	organism part: Primary Tumor	organism part: Normal Colon	organism part: Liver Metastasis	organism part: Liver Metastasis	organism part: Normal Colon	organism part: Liver Metastasis	organism part: Primary Tumor	organism part: Normal Colon	organism part: Primary Tumor	organism part: Primary Tumor	organism part: Primary Tumor	organism part: Liver Metastasis	organism part: Normal Colon	organism part: Liver Metastasis	organism part: Normal Colon	organism part: Primary Tumor	organism part: Liver Metastasis	organism part: Primary Tumor	organism part: Normal Colon	organism part: Liver Metastasis	organism part: Normal Colon	organism part: Primary Tumor	organism part: Liver Metastasis	organism part: Primary Tumor	organism part: Normal Colon
!Sample_characteristics_ch1	patient number: 1	patient number: 1	patient number: 1	patient number: 7	patient number: 8	patient number: 21	patient number: 21	patient number: 30	patient number: 42	patient number: 42	patient number: 42	patient number: 43	patient number: 50	patient number: 51	patient number: 51	patient number: 56	patient number: 56	patient number: 56	patient number: 64	patient number: 64	patient number: 77	patient number: 77	patient number: 77	patient number: 93	patient number: 93	patient number: 94	patient number: 94	patient number: 103	patient number: 108	patient number: 108	patient number: 108	patient number: 109	patient number: 109	patient number: 123	patient number: 141	patient number: 141	patient number: 141	patient number: 174	patient number: 178	patient number: 178	patient number: 185	patient number: 185	patient number: 185	patient number: 202	patient number: 202	patient number: 202	patient number: 209	patient number: 209	patient number: 209
!Sample_characteristics_ch1	Sex: Female	Sex: Female	Sex: Female	Sex: Male	Sex: Male	Sex: Female	Sex: Female	Sex: Male	Sex: Female	Sex: Female	Sex: Female	Sex: Male	Sex: Male	Sex: Male	Sex: Male	Sex: Male	Sex: Male	Sex: Male	Sex: Male	Sex: Male	Sex: Male	Sex: Male	Sex: Male	Sex: Male	Sex: Male	Sex: Female	Sex: Female	Sex: Male	Sex: Female	Sex: Female	Sex: Female	Sex: Female	Sex: Female	Sex: Female	Sex: Male	Sex: Male	Sex: Male	Sex: Male	Sex: Male	Sex: Male	Sex: Female	Sex: Female	Sex: Female	Sex: Female	Sex: Female	Sex: Female	Sex: Male	Sex: Male	Sex: Male
!Sample_characteristics_ch1	age: 51	age: 51	age: 51	age: 53	age: 49	age: 68	age: 68	age: 72	age: 50	age: 50	age: 50	age: 71	age: 68	age: 65	age: 65	age: 60	age: 60	age: 60	age: 64	age: 64	age: 62	age: 62	age: 62	age: 50	age: 50	age: 64	age: 64	age: 54	age: 45	age: 45	age: 45	age: 69	age: 69	age: 56	age: 57	age: 57	age: 57	age: 76	age: 54	age: 54	age: 60	age: 60	age: 60	age: 53	age: 53	age: 53	age: 52	age: 52	age: 52
!Sample_characteristics_ch1	who performance status: 1	who performance status: 1	who performance status: 1	tumor location: Rectum-sigmoid junction	who performance status: 0	who performance status: 1	who performance status: 1	who performance status: 0	who performance status: 1	who performance status: 1	who performance status: 1	who performance status: 1	who performance status: 0	who performance status: 0	who performance status: 0	who performance status: 0	who performance status: 0	who performance status: 0	who performance status: 0	who performance status: 0	who performance status: 1	who performance status: 1	who performance status: 1	who performance status: 1	who performance status: 1	who performance status: 0	who performance status: 0	who performance status: 0	who performance status: 1	who performance status: 1	who performance status: 1	who performance status: 0	who performance status: 0	who performance status: 0	who performance status: 0	who performance status: 0	who performance status: 0	who performance status: 0	who performance status: 1	who performance status: 1	who performance status: 0	who performance status: 0	who performance status: 0	who performance status: 1	who performance status: 1	who performance status: 1	who performance status: 1	who performance status: 1	who performance status: 1
!Sample_characteristics_ch1	tumor location: Left colon	tumor location: Left colon	tumor location: Left colon	pn: pN0	tumor location: Left colon	tumor location: Left colon	tumor location: Left colon	tumor location: Left colon	tumor location: Left colon	tumor location: Left colon	tumor location: Left colon	tumor location: Left colon	tumor location: Rectum	tumor location: Left colon	tumor location: Left colon	tumor location: Left colon	tumor location: Left colon	tumor location: Left colon	tumor location: Left colon	tumor location: Left colon	tumor location: Left colon	tumor location: Left colon	tumor location: Left colon	tumor location: Rectum-sigmoid junction	tumor location: Rectum-sigmoid junction	tumor location: Transverse colon	tumor location: Transverse colon	tumor location: Rectum	tumor location: Right colon	tumor location: Right colon	tumor location: Right colon	tumor location: Left colon	tumor location: Left colon	tumor location: Left colon	tumor location: Left colon	tumor location: Left colon	tumor location: Left colon	tumor location: Rectum	tumor location: Left colon	tumor location: Left colon	tumor location: Left colon	tumor location: Left colon	tumor location: Left colon	tumor location: Left colon	tumor location: Left colon	tumor location: Left colon	tumor location: Left colon	tumor location: Left colon	tumor location: Left colon
!Sample_characteristics_ch1	differentiation: Well	differentiation: Well	differentiation: Well	pt: pT3	differentiation: Moderate	differentiation: Well	differentiation: Well	pn: pN0	differentiation: Well	differentiation: Well	differentiation: Well	differentiation: Well	differentiation: Well	differentiation: Moderate	differentiation: Moderate	differentiation: Well	differentiation: Well	differentiation: Well	differentiation: Moderate	differentiation: Moderate	differentiation: Well	differentiation: Well	differentiation: Well	differentiation: Poor	differentiation: Poor	differentiation: Moderate	differentiation: Moderate	differentiation: Well	differentiation: Moderate	differentiation: Moderate	differentiation: Moderate	pn: pN2	pn: pN2	differentiation: Poor	differentiation: Well	differentiation: Well	differentiation: Well		differentiation: Well	differentiation: Well	differentiation: Well	differentiation: Well	differentiation: Well	differentiation: Moderate	differentiation: Moderate	differentiation: Moderate	differentiation: Moderate	differentiation: Moderate	differentiation: Moderate
!Sample_characteristics_ch1	pn: pN2	pn: pN2	pn: pN2		pn: pN2	pn: pN2	pn: pN2	pt: pT4	pn: pN1	pn: pN1	pn: pN1	pn: pN2	pn: pN2	pn: pN0	pn: pN0	pn: pN2	pn: pN2	pn: pN2	pn: pN2	pn: pN2	pn: pN2	pn: pN2	pn: pN2	pn: pN2	pn: pN2	pn: pN2	pn: pN2	pn: pN1	pn: pN2	pn: pN2	pn: pN2	pt: pT3	pt: pT3	pn: pN2	pn: pN0	pn: pN0	pn: pN0		pn: pN0	pn: pN0	pn: pN1	pn: pN1	pn: pN1	pn: pN1	pn: pN1	pn: pN1	pn: pN0	pn: pN0	pn: pN0
!Sample_characteristics_ch1	pt: pT3	pt: pT3	pt: pT3		pt: pT3	pt: pT3	pt: pT3		pt: pT4	pt: pT4	pt: pT4	pt: pT3	pt: pT3	pt: pT4	pt: pT4	pt: pT3	pt: pT3	pt: pT3	pt: pT3	pt: pT3	pt: pT3	pt: pT3	pt: pT3	pt: pT4	pt: pT4	pt: pT4	pt: pT4	pt: pT4	pt: pT3	pt: pT3	pt: pT3			pt: pT3	pt: pT3	pt: pT3	pt: pT3		pt: pT3	pt: pT3	pt: pT3	pt: pT3	pt: pT3	pt: pT3	pt: pT3	pt: pT3	pt: pT3	pt: pT3	pt: pT3
!Sample_treatment_protocol_ch1	Samples were collected before chemotherapy	Samples were collected before chemotherapy	Samples were collected before chemotherapy	Samples were collected before chemotherapy	Samples were collected before chemotherapy	Samples were collected before chemotherapy	Samples were collected before chemotherapy	Samples were collected before chemotherapy	Samples were collected before chemotherapy	Samples were collected before chemotherapy	Samples were collected before chemotherapy	Samples were collected before chemotherapy	Samples were collected before chemotherapy	Samples were collected before chemotherapy	Samples were collected before chemotherapy	Samples were collected before chemotherapy	Samples were collected before chemotherapy	Samples were collected before chemotherapy	Samples were collected before chemotherapy	Samples were collected before chemotherapy	Samples were collected before chemotherapy	Samples were collected before chemotherapy	Samples were collected before chemotherapy	Samples were collected before chemotherapy	Samples were collected before chemotherapy	Samples were collected before chemotherapy	Samples were collected before chemotherapy	Samples were collected before chemotherapy	Samples were collected before chemotherapy	Samples were collected before chemotherapy	Samples were collected before chemotherapy	Samples were collected before chemotherapy	Samples were collected before chemotherapy	Samples were collected before chemotherapy	Samples were collected before chemotherapy	Samples were collected before chemotherapy	Samples were collected before chemotherapy	Samples were collected before chemotherapy	Samples were collected before chemotherapy	Samples were collected before chemotherapy	Samples were collected before chemotherapy	Samples were collected before chemotherapy	Samples were collected before chemotherapy	Samples were collected before chemotherapy	Samples were collected before chemotherapy	Samples were collected before chemotherapy	Samples were collected before chemotherapy	Samples were collected before chemotherapy	Samples were collected before chemotherapy
!Sample_molecule_ch1	total RNA	total RNA	total RNA	total RNA	total RNA	total RNA	total RNA	total RNA	total RNA	total RNA	total RNA	total RNA	total RNA	total RNA	total RNA	total RNA	total RNA	total RNA	total RNA	total RNA	total RNA	total RNA	total RNA	total RNA	total RNA	total RNA	total RNA	total RNA	total RNA	total RNA	total RNA	total RNA	total RNA	total RNA	total RNA	total RNA	total RNA	total RNA	total RNA	total RNA	total RNA	total RNA	total RNA	total RNA	total RNA	total RNA	total RNA	total RNA	total RNA
!Sample_extract_protocol_ch1	Rneasy kit (Qiagen) for total RNA was performed according to the manufacturer's instructions.	Rneasy kit (Qiagen) for total RNA was performed according to the manufacturer's instructions.	Rneasy kit (Qiagen) for total RNA was performed according to the manufacturer's instructions.	Rneasy kit (Qiagen) for total RNA was performed according to the manufacturer's instructions.	Rneasy kit (Qiagen) for total RNA was performed according to the manufacturer's instructions.	Rneasy kit (Qiagen) for total RNA was performed according to the manufacturer's instructions.	Rneasy kit (Qiagen) for total RNA was performed according to the manufacturer's instructions.	Rneasy kit (Qiagen) for total RNA was performed according to the manufacturer's instructions.	Rneasy kit (Qiagen) for total RNA was performed according to the manufacturer's instructions.	Rneasy kit (Qiagen) for total RNA was performed according to the manufacturer's instructions.	Rneasy kit (Qiagen) for total RNA was performed according to the manufacturer's instructions.	Rneasy kit (Qiagen) for total RNA was performed according to the manufacturer's instructions.	Rneasy kit (Qiagen) for total RNA was performed according to the manufacturer's instructions.	Rneasy kit (Qiagen) for total RNA was performed according to the manufacturer's instructions.	Rneasy kit (Qiagen) for total RNA was performed according to the manufacturer's instructions.	Rneasy kit (Qiagen) for total RNA was performed according to the manufacturer's instructions.	Rneasy kit (Qiagen) for total RNA was performed according to the manufacturer's instructions.	Rneasy kit (Qiagen) for total RNA was performed according to the manufacturer's instructions.	Rneasy kit (Qiagen) for total RNA was performed according to the manufacturer's instructions.	Rneasy kit (Qiagen) for total RNA was performed according to the manufacturer's instructions.	Rneasy kit (Qiagen) for total RNA was performed according to the manufacturer's instructions.	Rneasy kit (Qiagen) for total RNA was performed according to the manufacturer's instructions.	Rneasy kit (Qiagen) for total RNA was performed according to the manufacturer's instructions.	Rneasy kit (Qiagen) for total RNA was performed according to the manufacturer's instructions.	Rneasy kit (Qiagen) for total RNA was performed according to the manufacturer's instructions.	Rneasy kit (Qiagen) for total RNA was performed according to the manufacturer's instructions.	Rneasy kit (Qiagen) for total RNA was performed according to the manufacturer's instructions.	Rneasy kit (Qiagen) for total RNA was performed according to the manufacturer's instructions.	Rneasy kit (Qiagen) for total RNA was performed according to the manufacturer's instructions.	Rneasy kit (Qiagen) for total RNA was performed according to the manufacturer's instructions.	Rneasy kit (Qiagen) for total RNA was performed according to the manufacturer's instructions.	Rneasy kit (Qiagen) for total RNA was performed according to the manufacturer's instructions.	Rneasy kit (Qiagen) for total RNA was performed according to the manufacturer's instructions.	Rneasy kit (Qiagen) for total RNA was performed according to the manufacturer's instructions.	Rneasy kit (Qiagen) for total RNA was performed according to the manufacturer's instructions.	Rneasy kit (Qiagen) for total RNA was performed according to the manufacturer's instructions.	Rneasy kit (Qiagen) for total RNA was performed according to the manufacturer's instructions.	Rneasy kit (Qiagen) for total RNA was performed according to the manufacturer's instructions.	Rneasy kit (Qiagen) for total RNA was performed according to the manufacturer's instructions.	Rneasy kit (Qiagen) for total RNA was performed according to the manufacturer's instructions.	Rneasy kit (Qiagen) for total RNA was performed according to the manufacturer's instructions.	Rneasy kit (Qiagen) for total RNA was performed according to the manufacturer's instructions.	Rneasy kit (Qiagen) for total RNA was performed according to the manufacturer's instructions.	Rneasy kit (Qiagen) for total RNA was performed according to the manufacturer's instructions.	Rneasy kit (Qiagen) for total RNA was performed according to the manufacturer's instructions.	Rneasy kit (Qiagen) for total RNA was performed according to the manufacturer's instructions.	Rneasy kit (Qiagen) for total RNA was performed according to the manufacturer's instructions.	Rneasy kit (Qiagen) for total RNA was performed according to the manufacturer's instructions.	Rneasy kit (Qiagen) for total RNA was performed according to the manufacturer's instructions.
!Sample_label_ch1	biotin	biotin	biotin	biotin	biotin	biotin	biotin	biotin	biotin	biotin	biotin	biotin	biotin	biotin	biotin	biotin	biotin	biotin	biotin	biotin	biotin	biotin	biotin	biotin	biotin	biotin	biotin	biotin	biotin	biotin	biotin	biotin	biotin	biotin	biotin	biotin	biotin	biotin	biotin	biotin	biotin	biotin	biotin	biotin	biotin	biotin	biotin	biotin	biotin
!Sample_label_protocol_ch1	Biotinylated cRNA were prepared according to the Affymetrix IVT protocol from 3µg total RNA (3'IVT ExpressTechnical Manual).	Biotinylated cRNA were prepared according to the Affymetrix IVT protocol from 3µg total RNA (3'IVT ExpressTechnical Manual).	Biotinylated cRNA were prepared according to the Affymetrix IVT protocol from 3µg total RNA (3'IVT ExpressTechnical Manual).	Biotinylated cRNA were prepared according to the Affymetrix IVT protocol from 3µg total RNA (3'IVT ExpressTechnical Manual).	Biotinylated cRNA were prepared according to the Affymetrix IVT protocol from 3µg total RNA (3'IVT ExpressTechnical Manual).	Biotinylated cRNA were prepared according to the Affymetrix IVT protocol from 3µg total RNA (3'IVT ExpressTechnical Manual).	Biotinylated cRNA were prepared according to the Affymetrix IVT protocol from 3µg total RNA (3'IVT ExpressTechnical Manual).	Biotinylated cRNA were prepared according to the Affymetrix IVT protocol from 3µg total RNA (3'IVT ExpressTechnical Manual).	Biotinylated cRNA were prepared according to the Affymetrix IVT protocol from 3µg total RNA (3'IVT ExpressTechnical Manual).	Biotinylated cRNA were prepared according to the Affymetrix IVT protocol from 3µg total RNA (3'IVT ExpressTechnical Manual).	Biotinylated cRNA were prepared according to the Affymetrix IVT protocol from 3µg total RNA (3'IVT ExpressTechnical Manual).	Biotinylated cRNA were prepared according to the Affymetrix IVT protocol from 3µg total RNA (3'IVT ExpressTechnical Manual).	Biotinylated cRNA were prepared according to the Affymetrix IVT protocol from 3µg total RNA (3'IVT ExpressTechnical Manual).	Biotinylated cRNA were prepared according to the Affymetrix IVT protocol from 3µg total RNA (3'IVT ExpressTechnical Manual).	Biotinylated cRNA were prepared according to the Affymetrix IVT protocol from 3µg total RNA (3'IVT ExpressTechnical Manual).	Biotinylated cRNA were prepared according to the Affymetrix IVT protocol from 3µg total RNA (3'IVT ExpressTechnical Manual).	Biotinylated cRNA were prepared according to the Affymetrix IVT protocol from 3µg total RNA (3'IVT ExpressTechnical Manual).	Biotinylated cRNA were prepared according to the Affymetrix IVT protocol from 3µg total RNA (3'IVT ExpressTechnical Manual).	Biotinylated cRNA were prepared according to the Affymetrix IVT protocol from 3µg total RNA (3'IVT ExpressTechnical Manual).	Biotinylated cRNA were prepared according to the Affymetrix IVT protocol from 3µg total RNA (3'IVT ExpressTechnical Manual).	Biotinylated cRNA were prepared according to the Affymetrix IVT protocol from 3µg total RNA (3'IVT ExpressTechnical Manual).	Biotinylated cRNA were prepared according to the Affymetrix IVT protocol from 3µg total RNA (3'IVT ExpressTechnical Manual).	Biotinylated cRNA were prepared according to the Affymetrix IVT protocol from 3µg total RNA (3'IVT ExpressTechnical Manual).	Biotinylated cRNA were prepared according to the Affymetrix IVT protocol from 3µg total RNA (3'IVT ExpressTechnical Manual).	Biotinylated cRNA were prepared according to the Affymetrix IVT protocol from 3µg total RNA (3'IVT ExpressTechnical Manual).	Biotinylated cRNA were prepared according to the Affymetrix IVT protocol from 3µg total RNA (3'IVT ExpressTechnical Manual).	Biotinylated cRNA were prepared according to the Affymetrix IVT protocol from 3µg total RNA (3'IVT ExpressTechnical Manual).	Biotinylated cRNA were prepared according to the Affymetrix IVT protocol from 3µg total RNA (3'IVT ExpressTechnical Manual).	Biotinylated cRNA were prepared according to the Affymetrix IVT protocol from 3µg total RNA (3'IVT ExpressTechnical Manual).	Biotinylated cRNA were prepared according to the Affymetrix IVT protocol from 3µg total RNA (3'IVT ExpressTechnical Manual).	Biotinylated cRNA were prepared according to the Affymetrix IVT protocol from 3µg total RNA (3'IVT ExpressTechnical Manual).	Biotinylated cRNA were prepared according to the Affymetrix IVT protocol from 3µg total RNA (3'IVT ExpressTechnical Manual).	Biotinylated cRNA were prepared according to the Affymetrix IVT protocol from 3µg total RNA (3'IVT ExpressTechnical Manual).	Biotinylated cRNA were prepared according to the Affymetrix IVT protocol from 3µg total RNA (3'IVT ExpressTechnical Manual).	Biotinylated cRNA were prepared according to the Affymetrix IVT protocol from 3µg total RNA (3'IVT ExpressTechnical Manual).	Biotinylated cRNA were prepared according to the Affymetrix IVT protocol from 3µg total RNA (3'IVT ExpressTechnical Manual).	Biotinylated cRNA were prepared according to the Affymetrix IVT protocol from 3µg total RNA (3'IVT ExpressTechnical Manual).	Biotinylated cRNA were prepared according to the Affymetrix IVT protocol from 3µg total RNA (3'IVT ExpressTechnical Manual).	Biotinylated cRNA were prepared according to the Affymetrix IVT protocol from 3µg total RNA (3'IVT ExpressTechnical Manual).	Biotinylated cRNA were prepared according to the Affymetrix IVT protocol from 3µg total RNA (3'IVT ExpressTechnical Manual).	Biotinylated cRNA were prepared according to the Affymetrix IVT protocol from 3µg total RNA (3'IVT ExpressTechnical Manual).	Biotinylated cRNA were prepared according to the Affymetrix IVT protocol from 3µg total RNA (3'IVT ExpressTechnical Manual).	Biotinylated cRNA were prepared according to the Affymetrix IVT protocol from 3µg total RNA (3'IVT ExpressTechnical Manual).	Biotinylated cRNA were prepared according to the Affymetrix IVT protocol from 3µg total RNA (3'IVT ExpressTechnical Manual).	Biotinylated cRNA were prepared according to the Affymetrix IVT protocol from 3µg total RNA (3'IVT ExpressTechnical Manual).	Biotinylated cRNA were prepared according to the Affymetrix IVT protocol from 3µg total RNA (3'IVT ExpressTechnical Manual).	Biotinylated cRNA were prepared according to the Affymetrix IVT protocol from 3µg total RNA (3'IVT ExpressTechnical Manual).	Biotinylated cRNA were prepared according to the Affymetrix IVT protocol from 3µg total RNA (3'IVT ExpressTechnical Manual).	Biotinylated cRNA were prepared according to the Affymetrix IVT protocol from 3µg total RNA (3'IVT ExpressTechnical Manual).
!Sample_taxid_ch1	9606	9606	9606	9606	9606	9606	9606	9606	9606	9606	9606	9606	9606	9606	9606	9606	9606	9606	9606	9606	9606	9606	9606	9606	9606	9606	9606	9606	9606	9606	9606	9606	9606	9606	9606	9606	9606	9606	9606	9606	9606	9606	9606	9606	9606	9606	9606	9606	9606
!Sample_hyb_protocol	Following fragmentation, 15 ug of cRNA were hybridized for 16 hr at 45C on GeneChip Human Genome U133A Array. GeneChips were washed and stained in the Affymetrix Fluidics Station 450 with HWS kit.	Following fragmentation, 15 ug of cRNA were hybridized for 16 hr at 45C on GeneChip Human Genome U133A Array. GeneChips were washed and stained in the Affymetrix Fluidics Station 450 with HWS kit.	Following fragmentation, 15 ug of cRNA were hybridized for 16 hr at 45C on GeneChip Human Genome U133A Array. GeneChips were washed and stained in the Affymetrix Fluidics Station 450 with HWS kit.	Following fragmentation, 15 ug of cRNA were hybridized for 16 hr at 45C on GeneChip Human Genome U133A Array. GeneChips were washed and stained in the Affymetrix Fluidics Station 450 with HWS kit.	Following fragmentation, 15 ug of cRNA were hybridized for 16 hr at 45C on GeneChip Human Genome U133A Array. GeneChips were washed and stained in the Affymetrix Fluidics Station 450 with HWS kit.	Following fragmentation, 15 ug of cRNA were hybridized for 16 hr at 45C on GeneChip Human Genome U133A Array. GeneChips were washed and stained in the Affymetrix Fluidics Station 450 with HWS kit.	Following fragmentation, 15 ug of cRNA were hybridized for 16 hr at 45C on GeneChip Human Genome U133A Array. GeneChips were washed and stained in the Affymetrix Fluidics Station 450 with HWS kit.	Following fragmentation, 15 ug of cRNA were hybridized for 16 hr at 45C on GeneChip Human Genome U133A Array. GeneChips were washed and stained in the Affymetrix Fluidics Station 450 with HWS kit.	Following fragmentation, 15 ug of cRNA were hybridized for 16 hr at 45C on GeneChip Human Genome U133A Array. GeneChips were washed and stained in the Affymetrix Fluidics Station 450 with HWS kit.	Following fragmentation, 15 ug of cRNA were hybridized for 16 hr at 45C on GeneChip Human Genome U133A Array. GeneChips were washed and stained in the Affymetrix Fluidics Station 450 with HWS kit.	Following fragmentation, 15 ug of cRNA were hybridized for 16 hr at 45C on GeneChip Human Genome U133A Array. GeneChips were washed and stained in the Affymetrix Fluidics Station 450 with HWS kit.	Following fragmentation, 15 ug of cRNA were hybridized for 16 hr at 45C on GeneChip Human Genome U133A Array. GeneChips were washed and stained in the Affymetrix Fluidics Station 450 with HWS kit.	Following fragmentation, 15 ug of cRNA were hybridized for 16 hr at 45C on GeneChip Human Genome U133A Array. GeneChips were washed and stained in the Affymetrix Fluidics Station 450 with HWS kit.	Following fragmentation, 15 ug of cRNA were hybridized for 16 hr at 45C on GeneChip Human Genome U133A Array. GeneChips were washed and stained in the Affymetrix Fluidics Station 450 with HWS kit.	Following fragmentation, 15 ug of cRNA were hybridized for 16 hr at 45C on GeneChip Human Genome U133A Array. GeneChips were washed and stained in the Affymetrix Fluidics Station 450 with HWS kit.	Following fragmentation, 15 ug of cRNA were hybridized for 16 hr at 45C on GeneChip Human Genome U133A Array. GeneChips were washed and stained in the Affymetrix Fluidics Station 450 with HWS kit.	Following fragmentation, 15 ug of cRNA were hybridized for 16 hr at 45C on GeneChip Human Genome U133A Array. GeneChips were washed and stained in the Affymetrix Fluidics Station 450 with HWS kit.	Following fragmentation, 15 ug of cRNA were hybridized for 16 hr at 45C on GeneChip Human Genome U133A Array. GeneChips were washed and stained in the Affymetrix Fluidics Station 450 with HWS kit.	Following fragmentation, 15 ug of cRNA were hybridized for 16 hr at 45C on GeneChip Human Genome U133A Array. GeneChips were washed and stained in the Affymetrix Fluidics Station 450 with HWS kit.	Following fragmentation, 15 ug of cRNA were hybridized for 16 hr at 45C on GeneChip Human Genome U133A Array. GeneChips were washed and stained in the Affymetrix Fluidics Station 450 with HWS kit.	Following fragmentation, 15 ug of cRNA were hybridized for 16 hr at 45C on GeneChip Human Genome U133A Array. GeneChips were washed and stained in the Affymetrix Fluidics Station 450 with HWS kit.	Following fragmentation, 15 ug of cRNA were hybridized for 16 hr at 45C on GeneChip Human Genome U133A Array. GeneChips were washed and stained in the Affymetrix Fluidics Station 450 with HWS kit.	Following fragmentation, 15 ug of cRNA were hybridized for 16 hr at 45C on GeneChip Human Genome U133A Array. GeneChips were washed and stained in the Affymetrix Fluidics Station 450 with HWS kit.	Following fragmentation, 15 ug of cRNA were hybridized for 16 hr at 45C on GeneChip Human Genome U133A Array. GeneChips were washed and stained in the Affymetrix Fluidics Station 450 with HWS kit.	Following fragmentation, 15 ug of cRNA were hybridized for 16 hr at 45C on GeneChip Human Genome U133A Array. GeneChips were washed and stained in the Affymetrix Fluidics Station 450 with HWS kit.	Following fragmentation, 15 ug of cRNA were hybridized for 16 hr at 45C on GeneChip Human Genome U133A Array. GeneChips were washed and stained in the Affymetrix Fluidics Station 450 with HWS kit.	Following fragmentation, 15 ug of cRNA were hybridized for 16 hr at 45C on GeneChip Human Genome U133A Array. GeneChips were washed and stained in the Affymetrix Fluidics Station 450 with HWS kit.	Following fragmentation, 15 ug of cRNA were hybridized for 16 hr at 45C on GeneChip Human Genome U133A Array. GeneChips were washed and stained in the Affymetrix Fluidics Station 450 with HWS kit.	Following fragmentation, 15 ug of cRNA were hybridized for 16 hr at 45C on GeneChip Human Genome U133A Array. GeneChips were washed and stained in the Affymetrix Fluidics Station 450 with HWS kit.	Following fragmentation, 15 ug of cRNA were hybridized for 16 hr at 45C on GeneChip Human Genome U133A Array. GeneChips were washed and stained in the Affymetrix Fluidics Station 450 with HWS kit.	Following fragmentation, 15 ug of cRNA were hybridized for 16 hr at 45C on GeneChip Human Genome U133A Array. GeneChips were washed and stained in the Affymetrix Fluidics Station 450 with HWS kit.	Following fragmentation, 15 ug of cRNA were hybridized for 16 hr at 45C on GeneChip Human Genome U133A Array. GeneChips were washed and stained in the Affymetrix Fluidics Station 450 with HWS kit.	Following fragmentation, 15 ug of cRNA were hybridized for 16 hr at 45C on GeneChip Human Genome U133A Array. GeneChips were washed and stained in the Affymetrix Fluidics Station 450 with HWS kit.	Following fragmentation, 15 ug of cRNA were hybridized for 16 hr at 45C on GeneChip Human Genome U133A Array. GeneChips were washed and stained in the Affymetrix Fluidics Station 450 with HWS kit.	Following fragmentation, 15 ug of cRNA were hybridized for 16 hr at 45C on GeneChip Human Genome U133A Array. GeneChips were washed and stained in the Affymetrix Fluidics Station 450 with HWS kit.	Following fragmentation, 15 ug of cRNA were hybridized for 16 hr at 45C on GeneChip Human Genome U133A Array. GeneChips were washed and stained in the Affymetrix Fluidics Station 450 with HWS kit.	Following fragmentation, 15 ug of cRNA were hybridized for 16 hr at 45C on GeneChip Human Genome U133A Array. GeneChips were washed and stained in the Affymetrix Fluidics Station 450 with HWS kit.	Following fragmentation, 15 ug of cRNA were hybridized for 16 hr at 45C on GeneChip Human Genome U133A Array. GeneChips were washed and stained in the Affymetrix Fluidics Station 450 with HWS kit.	Following fragmentation, 15 ug of cRNA were hybridized for 16 hr at 45C on GeneChip Human Genome U133A Array. GeneChips were washed and stained in the Affymetrix Fluidics Station 450 with HWS kit.	Following fragmentation, 15 ug of cRNA were hybridized for 16 hr at 45C on GeneChip Human Genome U133A Array. GeneChips were washed and stained in the Affymetrix Fluidics Station 450 with HWS kit.	Following fragmentation, 15 ug of cRNA were hybridized for 16 hr at 45C on GeneChip Human Genome U133A Array. GeneChips were washed and stained in the Affymetrix Fluidics Station 450 with HWS kit.	Following fragmentation, 15 ug of cRNA were hybridized for 16 hr at 45C on GeneChip Human Genome U133A Array. GeneChips were washed and stained in the Affymetrix Fluidics Station 450 with HWS kit.	Following fragmentation, 15 ug of cRNA were hybridized for 16 hr at 45C on GeneChip Human Genome U133A Array. GeneChips were washed and stained in the Affymetrix Fluidics Station 450 with HWS kit.	Following fragmentation, 15 ug of cRNA were hybridized for 16 hr at 45C on GeneChip Human Genome U133A Array. GeneChips were washed and stained in the Affymetrix Fluidics Station 450 with HWS kit.	Following fragmentation, 15 ug of cRNA were hybridized for 16 hr at 45C on GeneChip Human Genome U133A Array. GeneChips were washed and stained in the Affymetrix Fluidics Station 450 with HWS kit.	Following fragmentation, 15 ug of cRNA were hybridized for 16 hr at 45C on GeneChip Human Genome U133A Array. GeneChips were washed and stained in the Affymetrix Fluidics Station 450 with HWS kit.	Following fragmentation, 15 ug of cRNA were hybridized for 16 hr at 45C on GeneChip Human Genome U133A Array. GeneChips were washed and stained in the Affymetrix Fluidics Station 450 with HWS kit.	Following fragmentation, 15 ug of cRNA were hybridized for 16 hr at 45C on GeneChip Human Genome U133A Array. GeneChips were washed and stained in the Affymetrix Fluidics Station 450 with HWS kit.	Following fragmentation, 15 ug of cRNA were hybridized for 16 hr at 45C on GeneChip Human Genome U133A Array. GeneChips were washed and stained in the Affymetrix Fluidics Station 450 with HWS kit.
!Sample_scan_protocol	GeneChips were scanned using the Affymetrix GeneChip Scanner 3000 7G.	GeneChips were scanned using the Affymetrix GeneChip Scanner 3000 7G.	GeneChips were scanned using the Affymetrix GeneChip Scanner 3000 7G.	GeneChips were scanned using the Affymetrix GeneChip Scanner 3000 7G.	GeneChips were scanned using the Affymetrix GeneChip Scanner 3000 7G.	GeneChips were scanned using the Affymetrix GeneChip Scanner 3000 7G.	GeneChips were scanned using the Affymetrix GeneChip Scanner 3000 7G.	GeneChips were scanned using the Affymetrix GeneChip Scanner 3000 7G.	GeneChips were scanned using the Affymetrix GeneChip Scanner 3000 7G.	GeneChips were scanned using the Affymetrix GeneChip Scanner 3000 7G.	GeneChips were scanned using the Affymetrix GeneChip Scanner 3000 7G.	GeneChips were scanned using the Affymetrix GeneChip Scanner 3000 7G.	GeneChips were scanned using the Affymetrix GeneChip Scanner 3000 7G.	GeneChips were scanned using the Affymetrix GeneChip Scanner 3000 7G.	GeneChips were scanned using the Affymetrix GeneChip Scanner 3000 7G.	GeneChips were scanned using the Affymetrix GeneChip Scanner 3000 7G.	GeneChips were scanned using the Affymetrix GeneChip Scanner 3000 7G.	GeneChips were scanned using the Affymetrix GeneChip Scanner 3000 7G.	GeneChips were scanned using the Affymetrix GeneChip Scanner 3000 7G.	GeneChips were scanned using the Affymetrix GeneChip Scanner 3000 7G.	GeneChips were scanned using the Affymetrix GeneChip Scanner 3000 7G.	GeneChips were scanned using the Affymetrix GeneChip Scanner 3000 7G.	GeneChips were scanned using the Affymetrix GeneChip Scanner 3000 7G.	GeneChips were scanned using the Affymetrix GeneChip Scanner 3000 7G.	GeneChips were scanned using the Affymetrix GeneChip Scanner 3000 7G.	GeneChips were scanned using the Affymetrix GeneChip Scanner 3000 7G.	GeneChips were scanned using the Affymetrix GeneChip Scanner 3000 7G.	GeneChips were scanned using the Affymetrix GeneChip Scanner 3000 7G.	GeneChips were scanned using the Affymetrix GeneChip Scanner 3000 7G.	GeneChips were scanned using the Affymetrix GeneChip Scanner 3000 7G.	GeneChips were scanned using the Affymetrix GeneChip Scanner 3000 7G.	GeneChips were scanned using the Affymetrix GeneChip Scanner 3000 7G.	GeneChips were scanned using the Affymetrix GeneChip Scanner 3000 7G.	GeneChips were scanned using the Affymetrix GeneChip Scanner 3000 7G.	GeneChips were scanned using the Affymetrix GeneChip Scanner 3000 7G.	GeneChips were scanned using the Affymetrix GeneChip Scanner 3000 7G.	GeneChips were scanned using the Affymetrix GeneChip Scanner 3000 7G.	GeneChips were scanned using the Affymetrix GeneChip Scanner 3000 7G.	GeneChips were scanned using the Affymetrix GeneChip Scanner 3000 7G.	GeneChips were scanned using the Affymetrix GeneChip Scanner 3000 7G.	GeneChips were scanned using the Affymetrix GeneChip Scanner 3000 7G.	GeneChips were scanned using the Affymetrix GeneChip Scanner 3000 7G.	GeneChips were scanned using the Affymetrix GeneChip Scanner 3000 7G.	GeneChips were scanned using the Affymetrix GeneChip Scanner 3000 7G.	GeneChips were scanned using the Affymetrix GeneChip Scanner 3000 7G.	GeneChips were scanned using the Affymetrix GeneChip Scanner 3000 7G.	GeneChips were scanned using the Affymetrix GeneChip Scanner 3000 7G.	GeneChips were scanned using the Affymetrix GeneChip Scanner 3000 7G.	GeneChips were scanned using the Affymetrix GeneChip Scanner 3000 7G.
!Sample_data_processing	Signal intensity for each transcript and detection call (present, absent, or marginal) were determined using MAS 5.0 Software (Affymetrix). Interarray normalization was performed using a set of internal standard genes (normalization set ϩ internal controls) leading to the determination of a scaling factor.	Signal intensity for each transcript and detection call (present, absent, or marginal) were determined using MAS 5.0 Software (Affymetrix). Interarray normalization was performed using a set of internal standard genes (normalization set ϩ internal controls) leading to the determination of a scaling factor.	Signal intensity for each transcript and detection call (present, absent, or marginal) were determined using MAS 5.0 Software (Affymetrix). Interarray normalization was performed using a set of internal standard genes (normalization set ϩ internal controls) leading to the determination of a scaling factor.	Signal intensity for each transcript and detection call (present, absent, or marginal) were determined using MAS 5.0 Software (Affymetrix). Interarray normalization was performed using a set of internal standard genes (normalization set ϩ internal controls) leading to the determination of a scaling factor.	Signal intensity for each transcript and detection call (present, absent, or marginal) were determined using MAS 5.0 Software (Affymetrix). Interarray normalization was performed using a set of internal standard genes (normalization set ϩ internal controls) leading to the determination of a scaling factor.	Signal intensity for each transcript and detection call (present, absent, or marginal) were determined using MAS 5.0 Software (Affymetrix). Interarray normalization was performed using a set of internal standard genes (normalization set ϩ internal controls) leading to the determination of a scaling factor.	Signal intensity for each transcript and detection call (present, absent, or marginal) were determined using MAS 5.0 Software (Affymetrix). Interarray normalization was performed using a set of internal standard genes (normalization set ϩ internal controls) leading to the determination of a scaling factor.	Signal intensity for each transcript and detection call (present, absent, or marginal) were determined using MAS 5.0 Software (Affymetrix). Interarray normalization was performed using a set of internal standard genes (normalization set ϩ internal controls) leading to the determination of a scaling factor.	Signal intensity for each transcript and detection call (present, absent, or marginal) were determined using MAS 5.0 Software (Affymetrix). Interarray normalization was performed using a set of internal standard genes (normalization set ϩ internal controls) leading to the determination of a scaling factor.	Signal intensity for each transcript and detection call (present, absent, or marginal) were determined using MAS 5.0 Software (Affymetrix). Interarray normalization was performed using a set of internal standard genes (normalization set ϩ internal controls) leading to the determination of a scaling factor.	Signal intensity for each transcript and detection call (present, absent, or marginal) were determined using MAS 5.0 Software (Affymetrix). Interarray normalization was performed using a set of internal standard genes (normalization set ϩ internal controls) leading to the determination of a scaling factor.	Signal intensity for each transcript and detection call (present, absent, or marginal) were determined using MAS 5.0 Software (Affymetrix). Interarray normalization was performed using a set of internal standard genes (normalization set ϩ internal controls) leading to the determination of a scaling factor.	Signal intensity for each transcript and detection call (present, absent, or marginal) were determined using MAS 5.0 Software (Affymetrix). Interarray normalization was performed using a set of internal standard genes (normalization set ϩ internal controls) leading to the determination of a scaling factor.	Signal intensity for each transcript and detection call (present, absent, or marginal) were determined using MAS 5.0 Software (Affymetrix). Interarray normalization was performed using a set of internal standard genes (normalization set ϩ internal controls) leading to the determination of a scaling factor.	Signal intensity for each transcript and detection call (present, absent, or marginal) were determined using MAS 5.0 Software (Affymetrix). Interarray normalization was performed using a set of internal standard genes (normalization set ϩ internal controls) leading to the determination of a scaling factor.	Signal intensity for each transcript and detection call (present, absent, or marginal) were determined using MAS 5.0 Software (Affymetrix). Interarray normalization was performed using a set of internal standard genes (normalization set ϩ internal controls) leading to the determination of a scaling factor.	Signal intensity for each transcript and detection call (present, absent, or marginal) were determined using MAS 5.0 Software (Affymetrix). Interarray normalization was performed using a set of internal standard genes (normalization set ϩ internal controls) leading to the determination of a scaling factor.	Signal intensity for each transcript and detection call (present, absent, or marginal) were determined using MAS 5.0 Software (Affymetrix). Interarray normalization was performed using a set of internal standard genes (normalization set ϩ internal controls) leading to the determination of a scaling factor.	Signal intensity for each transcript and detection call (present, absent, or marginal) were determined using MAS 5.0 Software (Affymetrix). Interarray normalization was performed using a set of internal standard genes (normalization set ϩ internal controls) leading to the determination of a scaling factor.	Signal intensity for each transcript and detection call (present, absent, or marginal) were determined using MAS 5.0 Software (Affymetrix). Interarray normalization was performed using a set of internal standard genes (normalization set ϩ internal controls) leading to the determination of a scaling factor.	Signal intensity for each transcript and detection call (present, absent, or marginal) were determined using MAS 5.0 Software (Affymetrix). Interarray normalization was performed using a set of internal standard genes (normalization set ϩ internal controls) leading to the determination of a scaling factor.	Signal intensity for each transcript and detection call (present, absent, or marginal) were determined using MAS 5.0 Software (Affymetrix). Interarray normalization was performed using a set of internal standard genes (normalization set ϩ internal controls) leading to the determination of a scaling factor.	Signal intensity for each transcript and detection call (present, absent, or marginal) were determined using MAS 5.0 Software (Affymetrix). Interarray normalization was performed using a set of internal standard genes (normalization set ϩ internal controls) leading to the determination of a scaling factor.	Signal intensity for each transcript and detection call (present, absent, or marginal) were determined using MAS 5.0 Software (Affymetrix). Interarray normalization was performed using a set of internal standard genes (normalization set ϩ internal controls) leading to the determination of a scaling factor.	Signal intensity for each transcript and detection call (present, absent, or marginal) were determined using MAS 5.0 Software (Affymetrix). Interarray normalization was performed using a set of internal standard genes (normalization set ϩ internal controls) leading to the determination of a scaling factor.	Signal intensity for each transcript and detection call (present, absent, or marginal) were determined using MAS 5.0 Software (Affymetrix). Interarray normalization was performed using a set of internal standard genes (normalization set ϩ internal controls) leading to the determination of a scaling factor.	Signal intensity for each transcript and detection call (present, absent, or marginal) were determined using MAS 5.0 Software (Affymetrix). Interarray normalization was performed using a set of internal standard genes (normalization set ϩ internal controls) leading to the determination of a scaling factor.	Signal intensity for each transcript and detection call (present, absent, or marginal) were determined using MAS 5.0 Software (Affymetrix). Interarray normalization was performed using a set of internal standard genes (normalization set ϩ internal controls) leading to the determination of a scaling factor.	Signal intensity for each transcript and detection call (present, absent, or marginal) were determined using MAS 5.0 Software (Affymetrix). Interarray normalization was performed using a set of internal standard genes (normalization set ϩ internal controls) leading to the determination of a scaling factor.	Signal intensity for each transcript and detection call (present, absent, or marginal) were determined using MAS 5.0 Software (Affymetrix). Interarray normalization was performed using a set of internal standard genes (normalization set ϩ internal controls) leading to the determination of a scaling factor.	Signal intensity for each transcript and detection call (present, absent, or marginal) were determined using MAS 5.0 Software (Affymetrix). Interarray normalization was performed using a set of internal standard genes (normalization set ϩ internal controls) leading to the determination of a scaling factor.	Signal intensity for each transcript and detection call (present, absent, or marginal) were determined using MAS 5.0 Software (Affymetrix). Interarray normalization was performed using a set of internal standard genes (normalization set ϩ internal controls) leading to the determination of a scaling factor.	Signal intensity for each transcript and detection call (present, absent, or marginal) were determined using MAS 5.0 Software (Affymetrix). Interarray normalization was performed using a set of internal standard genes (normalization set ϩ internal controls) leading to the determination of a scaling factor.	Signal intensity for each transcript and detection call (present, absent, or marginal) were determined using MAS 5.0 Software (Affymetrix). Interarray normalization was performed using a set of internal standard genes (normalization set ϩ internal controls) leading to the determination of a scaling factor.	Signal intensity for each transcript and detection call (present, absent, or marginal) were determined using MAS 5.0 Software (Affymetrix). Interarray normalization was performed using a set of internal standard genes (normalization set ϩ internal controls) leading to the determination of a scaling factor.	Signal intensity for each transcript and detection call (present, absent, or marginal) were determined using MAS 5.0 Software (Affymetrix). Interarray normalization was performed using a set of internal standard genes (normalization set ϩ internal controls) leading to the determination of a scaling factor.	Signal intensity for each transcript and detection call (present, absent, or marginal) were determined using MAS 5.0 Software (Affymetrix). Interarray normalization was performed using a set of internal standard genes (normalization set ϩ internal controls) leading to the determination of a scaling factor.	Signal intensity for each transcript and detection call (present, absent, or marginal) were determined using MAS 5.0 Software (Affymetrix). Interarray normalization was performed using a set of internal standard genes (normalization set ϩ internal controls) leading to the determination of a scaling factor.	Signal intensity for each transcript and detection call (present, absent, or marginal) were determined using MAS 5.0 Software (Affymetrix). Interarray normalization was performed using a set of internal standard genes (normalization set ϩ internal controls) leading to the determination of a scaling factor.	Signal intensity for each transcript and detection call (present, absent, or marginal) were determined using MAS 5.0 Software (Affymetrix). Interarray normalization was performed using a set of internal standard genes (normalization set ϩ internal controls) leading to the determination of a scaling factor.	Signal intensity for each transcript and detection call (present, absent, or marginal) were determined using MAS 5.0 Software (Affymetrix). Interarray normalization was performed using a set of internal standard genes (normalization set ϩ internal controls) leading to the determination of a scaling factor.	Signal intensity for each transcript and detection call (present, absent, or marginal) were determined using MAS 5.0 Software (Affymetrix). Interarray normalization was performed using a set of internal standard genes (normalization set ϩ internal controls) leading to the determination of a scaling factor.	Signal intensity for each transcript and detection call (present, absent, or marginal) were determined using MAS 5.0 Software (Affymetrix). Interarray normalization was performed using a set of internal standard genes (normalization set ϩ internal controls) leading to the determination of a scaling factor.	Signal intensity for each transcript and detection call (present, absent, or marginal) were determined using MAS 5.0 Software (Affymetrix). Interarray normalization was performed using a set of internal standard genes (normalization set ϩ internal controls) leading to the determination of a scaling factor.	Signal intensity for each transcript and detection call (present, absent, or marginal) were determined using MAS 5.0 Software (Affymetrix). Interarray normalization was performed using a set of internal standard genes (normalization set ϩ internal controls) leading to the determination of a scaling factor.	Signal intensity for each transcript and detection call (present, absent, or marginal) were determined using MAS 5.0 Software (Affymetrix). Interarray normalization was performed using a set of internal standard genes (normalization set ϩ internal controls) leading to the determination of a scaling factor.	Signal intensity for each transcript and detection call (present, absent, or marginal) were determined using MAS 5.0 Software (Affymetrix). Interarray normalization was performed using a set of internal standard genes (normalization set ϩ internal controls) leading to the determination of a scaling factor.	Signal intensity for each transcript and detection call (present, absent, or marginal) were determined using MAS 5.0 Software (Affymetrix). Interarray normalization was performed using a set of internal standard genes (normalization set ϩ internal controls) leading to the determination of a scaling factor.	Signal intensity for each transcript and detection call (present, absent, or marginal) were determined using MAS 5.0 Software (Affymetrix). Interarray normalization was performed using a set of internal standard genes (normalization set ϩ internal controls) leading to the determination of a scaling factor.
!Sample_platform_id	GPL96	GPL96	GPL96	GPL96	GPL96	GPL96	GPL96	GPL96	GPL96	GPL96	GPL96	GPL96	GPL96	GPL96	GPL96	GPL96	GPL96	GPL96	GPL96	GPL96	GPL96	GPL96	GPL96	GPL96	GPL96	GPL96	GPL96	GPL96	GPL96	GPL96	GPL96	GPL96	GPL96	GPL96	GPL96	GPL96	GPL96	GPL96	GPL96	GPL96	GPL96	GPL96	GPL96	GPL96	GPL96	GPL96	GPL96	GPL96	GPL96
!Sample_contact_name	Pierre,,Martineau	Pierre,,Martineau	Pierre,,Martineau	Pierre,,Martineau	Pierre,,Martineau	Pierre,,Martineau	Pierre,,Martineau	Pierre,,Martineau	Pierre,,Martineau	Pierre,,Martineau	Pierre,,Martineau	Pierre,,Martineau	Pierre,,Martineau	Pierre,,Martineau	Pierre,,Martineau	Pierre,,Martineau	Pierre,,Martineau	Pierre,,Martineau	Pierre,,Martineau	Pierre,,Martineau	Pierre,,Martineau	Pierre,,Martineau	Pierre,,Martineau	Pierre,,Martineau	Pierre,,Martineau	Pierre,,Martineau	Pierre,,Martineau	Pierre,,Martineau	Pierre,,Martineau	Pierre,,Martineau	Pierre,,Martineau	Pierre,,Martineau	Pierre,,Martineau	Pierre,,Martineau	Pierre,,Martineau	Pierre,,Martineau	Pierre,,Martineau	Pierre,,Martineau	Pierre,,Martineau	Pierre,,Martineau	Pierre,,Martineau	Pierre,,Martineau	Pierre,,Martineau	Pierre,,Martineau	Pierre,,Martineau	Pierre,,Martineau	Pierre,,Martineau	Pierre,,Martineau	Pierre,,Martineau
!Sample_contact_email	pierre.martineau@inserm.fr	pierre.martineau@inserm.fr	pierre.martineau@inserm.fr	pierre.martineau@inserm.fr	pierre.martineau@inserm.fr	pierre.martineau@inserm.fr	pierre.martineau@inserm.fr	pierre.martineau@inserm.fr	pierre.martineau@inserm.fr	pierre.martineau@inserm.fr	pierre.martineau@inserm.fr	pierre.martineau@inserm.fr	pierre.martineau@inserm.fr	pierre.martineau@inserm.fr	pierre.martineau@inserm.fr	pierre.martineau@inserm.fr	pierre.martineau@inserm.fr	pierre.martineau@inserm.fr	pierre.martineau@inserm.fr	pierre.martineau@inserm.fr	pierre.martineau@inserm.fr	pierre.martineau@inserm.fr	pierre.martineau@inserm.fr	pierre.martineau@inserm.fr	pierre.martineau@inserm.fr	pierre.martineau@inserm.fr	pierre.martineau@inserm.fr	pierre.martineau@inserm.fr	pierre.martineau@inserm.fr	pierre.martineau@inserm.fr	pierre.martineau@inserm.fr	pierre.martineau@inserm.fr	pierre.martineau@inserm.fr	pierre.martineau@inserm.fr	pierre.martineau@inserm.fr	pierre.martineau@inserm.fr	pierre.martineau@inserm.fr	pierre.martineau@inserm.fr	pierre.martineau@inserm.fr	pierre.martineau@inserm.fr	pierre.martineau@inserm.fr	pierre.martineau@inserm.fr	pierre.martineau@inserm.fr	pierre.martineau@inserm.fr	pierre.martineau@inserm.fr	pierre.martineau@inserm.fr	pierre.martineau@inserm.fr	pierre.martineau@inserm.fr	pierre.martineau@inserm.fr
!Sample_contact_phone	+33 4 67 61 37 43	+33 4 67 61 37 43	+33 4 67 61 37 43	+33 4 67 61 37 43	+33 4 67 61 37 43	+33 4 67 61 37 43	+33 4 67 61 37 43	+33 4 67 61 37 43	+33 4 67 61 37 43	+33 4 67 61 37 43	+33 4 67 61 37 43	+33 4 67 61 37 43	+33 4 67 61 37 43	+33 4 67 61 37 43	+33 4 67 61 37 43	+33 4 67 61 37 43	+33 4 67 61 37 43	+33 4 67 61 37 43	+33 4 67 61 37 43	+33 4 67 61 37 43	+33 4 67 61 37 43	+33 4 67 61 37 43	+33 4 67 61 37 43	+33 4 67 61 37 43	+33 4 67 61 37 43	+33 4 67 61 37 43	+33 4 67 61 37 43	+33 4 67 61 37 43	+33 4 67 61 37 43	+33 4 67 61 37 43	+33 4 67 61 37 43	+33 4 67 61 37 43	+33 4 67 61 37 43	+33 4 67 61 37 43	+33 4 67 61 37 43	+33 4 67 61 37 43	+33 4 67 61 37 43	+33 4 67 61 37 43	+33 4 67 61 37 43	+33 4 67 61 37 43	+33 4 67 61 37 43	+33 4 67 61 37 43	+33 4 67 61 37 43	+33 4 67 61 37 43	+33 4 67 61 37 43	+33 4 67 61 37 43	+33 4 67 61 37 43	+33 4 67 61 37 43	+33 4 67 61 37 43
!Sample_contact_department	IRCM	IRCM	IRCM	IRCM	IRCM	IRCM	IRCM	IRCM	IRCM	IRCM	IRCM	IRCM	IRCM	IRCM	IRCM	IRCM	IRCM	IRCM	IRCM	IRCM	IRCM	IRCM	IRCM	IRCM	IRCM	IRCM	IRCM	IRCM	IRCM	IRCM	IRCM	IRCM	IRCM	IRCM	IRCM	IRCM	IRCM	IRCM	IRCM	IRCM	IRCM	IRCM	IRCM	IRCM	IRCM	IRCM	IRCM	IRCM	IRCM
!Sample_contact_institute	Inserm	Inserm	Inserm	Inserm	Inserm	Inserm	Inserm	Inserm	Inserm	Inserm	Inserm	Inserm	Inserm	Inserm	Inserm	Inserm	Inserm	Inserm	Inserm	Inserm	Inserm	Inserm	Inserm	Inserm	Inserm	Inserm	Inserm	Inserm	Inserm	Inserm	Inserm	Inserm	Inserm	Inserm	Inserm	Inserm	Inserm	Inserm	Inserm	Inserm	Inserm	Inserm	Inserm	Inserm	Inserm	Inserm	Inserm	Inserm	Inserm
!Sample_contact_address	208 Rue des Apothicaires	208 Rue des Apothicaires	208 Rue des Apothicaires	208 Rue des Apothicaires	208 Rue des Apothicaires	208 Rue des Apothicaires	208 Rue des Apothicaires	208 Rue des Apothicaires	208 Rue des Apothicaires	208 Rue des Apothicaires	208 Rue des Apothicaires	208 Rue des Apothicaires	208 Rue des Apothicaires	208 Rue des Apothicaires	208 Rue des Apothicaires	208 Rue des Apothicaires	208 Rue des Apothicaires	208 Rue des Apothicaires	208 Rue des Apothicaires	208 Rue des Apothicaires	208 Rue des Apothicaires	208 Rue des Apothicaires	208 Rue des Apothicaires	208 Rue des Apothicaires	208 Rue des Apothicaires	208 Rue des Apothicaires	208 Rue des Apothicaires	208 Rue des Apothicaires	208 Rue des Apothicaires	208 Rue des Apothicaires	208 Rue des Apothicaires	208 Rue des Apothicaires	208 Rue des Apothicaires	208 Rue des Apothicaires	208 Rue des Apothicaires	208 Rue des Apothicaires	208 Rue des Apothicaires	208 Rue des Apothicaires	208 Rue des Apothicaires	208 Rue des Apothicaires	208 Rue des Apothicaires	208 Rue des Apothicaires	208 Rue des Apothicaires	208 Rue des Apothicaires	208 Rue des Apothicaires	208 Rue des Apothicaires	208 Rue des Apothicaires	208 Rue des Apothicaires	208 Rue des Apothicaires
!Sample_contact_city	Montpellier Cedex 5	Montpellier Cedex 5	Montpellier Cedex 5	Montpellier Cedex 5	Montpellier Cedex 5	Montpellier Cedex 5	Montpellier Cedex 5	Montpellier Cedex 5	Montpellier Cedex 5	Montpellier Cedex 5	Montpellier Cedex 5	Montpellier Cedex 5	Montpellier Cedex 5	Montpellier Cedex 5	Montpellier Cedex 5	Montpellier Cedex 5	Montpellier Cedex 5	Montpellier Cedex 5	Montpellier Cedex 5	Montpellier Cedex 5	Montpellier Cedex 5	Montpellier Cedex 5	Montpellier Cedex 5	Montpellier Cedex 5	Montpellier Cedex 5	Montpellier Cedex 5	Montpellier Cedex 5	Montpellier Cedex 5	Montpellier Cedex 5	Montpellier Cedex 5	Montpellier Cedex 5	Montpellier Cedex 5	Montpellier Cedex 5	Montpellier Cedex 5	Montpellier Cedex 5	Montpellier Cedex 5	Montpellier Cedex 5	Montpellier Cedex 5	Montpellier Cedex 5	Montpellier Cedex 5	Montpellier Cedex 5	Montpellier Cedex 5	Montpellier Cedex 5	Montpellier Cedex 5	Montpellier Cedex 5	Montpellier Cedex 5	Montpellier Cedex 5	Montpellier Cedex 5	Montpellier Cedex 5
!Sample_contact_zip/postal_code	34298	34298	34298	34298	34298	34298	34298	34298	34298	34298	34298	34298	34298	34298	34298	34298	34298	34298	34298	34298	34298	34298	34298	34298	34298	34298	34298	34298	34298	34298	34298	34298	34298	34298	34298	34298	34298	34298	34298	34298	34298	34298	34298	34298	34298	34298	34298	34298	34298
!Sample_contact_country	France	France	France	France	France	France	France	France	France	France	France	France	France	France	France	France	France	France	France	France	France	France	France	France	France	France	France	France	France	France	France	France	France	France	France	France	France	France	France	France	France	France	France	France	France	France	France	France	France
!Sample_supplementary_file	ftp://ftp.ncbi.nlm.nih.gov/geo/samples/GSM1197nnn/GSM1197996/suppl/GSM1197996_092302_HG-U133A_AF07130_1.CEL.gz	ftp://ftp.ncbi.nlm.nih.gov/geo/samples/GSM1197nnn/GSM1197997/suppl/GSM1197997_092302_HG-U133A_AF07149_1.CEL.gz	ftp://ftp.ncbi.nlm.nih.gov/geo/samples/GSM1197nnn/GSM1197998/suppl/GSM1197998_092302_HG-U133A_AF07131_1.CEL.gz	ftp://ftp.ncbi.nlm.nih.gov/geo/samples/GSM1197nnn/GSM1197999/suppl/GSM1197999_092302_HG-U133A_AF07126_1.CEL.gz	ftp://ftp.ncbi.nlm.nih.gov/geo/samples/GSM1198nnn/GSM1198000/suppl/GSM1198000_092302_HG-U133A_AF07128_1.CEL.gz	ftp://ftp.ncbi.nlm.nih.gov/geo/samples/GSM1198nnn/GSM1198001/suppl/GSM1198001_092302_HG-U133A_AF07132_1.CEL.gz	ftp://ftp.ncbi.nlm.nih.gov/geo/samples/GSM1198nnn/GSM1198002/suppl/GSM1198002_092502_HG-U133A_AF07190_1.CEL.gz	ftp://ftp.ncbi.nlm.nih.gov/geo/samples/GSM1198nnn/GSM1198003/suppl/GSM1198003_092302_HG-U133A_AF07133_1.CEL.gz	ftp://ftp.ncbi.nlm.nih.gov/geo/samples/GSM1198nnn/GSM1198004/suppl/GSM1198004_092602_HG-U133A_AF07264_1.CEL.gz	ftp://ftp.ncbi.nlm.nih.gov/geo/samples/GSM1198nnn/GSM1198005/suppl/GSM1198005_092302_HG-U133A_AF07138_1.CEL.gz	ftp://ftp.ncbi.nlm.nih.gov/geo/samples/GSM1198nnn/GSM1198006/suppl/GSM1198006_092302_HG-U133A_AF07139_1.CEL.gz	ftp://ftp.ncbi.nlm.nih.gov/geo/samples/GSM1198nnn/GSM1198007/suppl/GSM1198007_CGCLG_080703_HG-U133A_AF09395_1.CEL.gz	ftp://ftp.ncbi.nlm.nih.gov/geo/samples/GSM1198nnn/GSM1198008/suppl/GSM1198008_092302_HG-U133A_AF07135_1.CEL.gz	ftp://ftp.ncbi.nlm.nih.gov/geo/samples/GSM1198nnn/GSM1198009/suppl/GSM1198009_092602_HG-U133A_AF07261_1.CEL.gz	ftp://ftp.ncbi.nlm.nih.gov/geo/samples/GSM1198nnn/GSM1198010/suppl/GSM1198010_092602_HG-U133A_AF07260_1.CEL.gz	ftp://ftp.ncbi.nlm.nih.gov/geo/samples/GSM1198nnn/GSM1198011/suppl/GSM1198011_092602_HG-U133A_AF07257_1.CEL.gz	ftp://ftp.ncbi.nlm.nih.gov/geo/samples/GSM1198nnn/GSM1198012/suppl/GSM1198012_092602_HG-U133A_AF07258_1.CEL.gz	ftp://ftp.ncbi.nlm.nih.gov/geo/samples/GSM1198nnn/GSM1198013/suppl/GSM1198013_092602_HG-U133A_AF07259_1.CEL.gz	ftp://ftp.ncbi.nlm.nih.gov/geo/samples/GSM1198nnn/GSM1198014/suppl/GSM1198014_092502_HG-U133A_AF07201_1.CEL.gz	ftp://ftp.ncbi.nlm.nih.gov/geo/samples/GSM1198nnn/GSM1198015/suppl/GSM1198015_092602_HG-U133A_AF07256_1.CEL.gz	ftp://ftp.ncbi.nlm.nih.gov/geo/samples/GSM1198nnn/GSM1198016/suppl/GSM1198016_092502_HG-U133A_AF07200_1.CEL.gz	ftp://ftp.ncbi.nlm.nih.gov/geo/samples/GSM1198nnn/GSM1198017/suppl/GSM1198017_092502_HG-U133A_AF07198_1.CEL.gz	ftp://ftp.ncbi.nlm.nih.gov/geo/samples/GSM1198nnn/GSM1198018/suppl/GSM1198018_092502_HG-U133A_AF07199_1.CEL.gz	ftp://ftp.ncbi.nlm.nih.gov/geo/samples/GSM1198nnn/GSM1198019/suppl/GSM1198019_CGCLG_073003_HG-U133A_AF09316_1.CEL.gz	ftp://ftp.ncbi.nlm.nih.gov/geo/samples/GSM1198nnn/GSM1198020/suppl/GSM1198020_CGCLG_073003_HG-U133A_AF09317_1.CEL.gz	ftp://ftp.ncbi.nlm.nih.gov/geo/samples/GSM1198nnn/GSM1198021/suppl/GSM1198021_CGCLG_073003_HG-U133A_AF09313_1.CEL.gz	ftp://ftp.ncbi.nlm.nih.gov/geo/samples/GSM1198nnn/GSM1198022/suppl/GSM1198022_CGCLG_073003_HG-U133A_AF09315_1.CEL.gz	ftp://ftp.ncbi.nlm.nih.gov/geo/samples/GSM1198nnn/GSM1198023/suppl/GSM1198023_CGCLG_121003_HG-U133A_AF11443_1.CEL.gz	ftp://ftp.ncbi.nlm.nih.gov/geo/samples/GSM1198nnn/GSM1198024/suppl/GSM1198024_CGCLG_073003_HG-U133A_AF09323_1.CEL.gz	ftp://ftp.ncbi.nlm.nih.gov/geo/samples/GSM1198nnn/GSM1198025/suppl/GSM1198025_CGCLG_073003_HG-U133A_AF09322_1.CEL.gz	ftp://ftp.ncbi.nlm.nih.gov/geo/samples/GSM1198nnn/GSM1198026/suppl/GSM1198026_CGCLG_073003_HG-U133A_AF09324_1.CEL.gz	ftp://ftp.ncbi.nlm.nih.gov/geo/samples/GSM1198nnn/GSM1198027/suppl/GSM1198027_CGCLG_073003_HG-U133A_AF09321_1.CEL.gz	ftp://ftp.ncbi.nlm.nih.gov/geo/samples/GSM1198nnn/GSM1198028/suppl/GSM1198028_CGCLG_073003_HG-U133A_AF09320_1.CEL.gz	ftp://ftp.ncbi.nlm.nih.gov/geo/samples/GSM1198nnn/GSM1198029/suppl/GSM1198029_CGCLG_080703_HG-U133A_AF09397_1.CEL.gz	ftp://ftp.ncbi.nlm.nih.gov/geo/samples/GSM1198nnn/GSM1198030/suppl/GSM1198030_CGCLG_121503_HG-U133A_AF13014_1.CEL.gz	ftp://ftp.ncbi.nlm.nih.gov/geo/samples/GSM1198nnn/GSM1198031/suppl/GSM1198031_CGCLG_121503_HG-U133A_AF13012_1.CEL.gz	ftp://ftp.ncbi.nlm.nih.gov/geo/samples/GSM1198nnn/GSM1198032/suppl/GSM1198032_CGCLG_121503_HG-U133A_AF13013_1.CEL.gz	ftp://ftp.ncbi.nlm.nih.gov/geo/samples/GSM1198nnn/GSM1198033/suppl/GSM1198033_CGCLG_121503_HG-U133A_AF13016_1.CEL.gz	ftp://ftp.ncbi.nlm.nih.gov/geo/samples/GSM1198nnn/GSM1198034/suppl/GSM1198034_CGCLG_121503_HG-U133A_AF13017_1.CEL.gz	ftp://ftp.ncbi.nlm.nih.gov/geo/samples/GSM1198nnn/GSM1198035/suppl/GSM1198035_CGCLG_121503_HG-U133A_AF13018_1.CEL.gz	ftp://ftp.ncbi.nlm.nih.gov/geo/samples/GSM1198nnn/GSM1198036/suppl/GSM1198036_CGCLG_071204_HG-U133A_AF16598_1.CEL.gz	ftp://ftp.ncbi.nlm.nih.gov/geo/samples/GSM1198nnn/GSM1198037/suppl/GSM1198037_CGCLG_071204_HG-U133A_AF16597_1.CEL.gz	ftp://ftp.ncbi.nlm.nih.gov/geo/samples/GSM1198nnn/GSM1198038/suppl/GSM1198038_CGCLG_071204_HG-U133A_AF16599_1.CEL.gz	ftp://ftp.ncbi.nlm.nih.gov/geo/samples/GSM1198nnn/GSM1198039/suppl/GSM1198039_CGCLG_071204_HG-U133A_AF16602_1.CEL.gz	ftp://ftp.ncbi.nlm.nih.gov/geo/samples/GSM1198nnn/GSM1198040/suppl/GSM1198040_CGCLG_071204_HG-U133A_AF16601_1.CEL.gz	ftp://ftp.ncbi.nlm.nih.gov/geo/samples/GSM1198nnn/GSM1198041/suppl/GSM1198041_CGCLG_071204_HG-U133A_AF16600_1.CEL.gz	ftp://ftp.ncbi.nlm.nih.gov/geo/samples/GSM1198nnn/GSM1198042/suppl/GSM1198042_CGCLG_071204_HG-U133A_AF16603_1.CEL.gz	ftp://ftp.ncbi.nlm.nih.gov/geo/samples/GSM1198nnn/GSM1198043/suppl/GSM1198043_CGCLG_071204_HG-U133A_AF16604_1.CEL.gz	ftp://ftp.ncbi.nlm.nih.gov/geo/samples/GSM1198nnn/GSM1198044/suppl/GSM1198044_CGCLG_071204_HG-U133A_AF16605_1.CEL.gz
!Sample_data_row_count	22283	22283	22283	22283	22283	22283	22283	22283	22283	22283	22283	22283	22283	22283	22283	22283	22283	22283	22283	22283	22283	22283	22283	22283	22283	22283	22283	22283	22283	22283	22283	22283	22283	22283	22283	22283	22283	22283	22283	22283	22283	22283	22283	22283	22283	22283	22283	22283	22283
!series_matrix_table_begin
ID_REF	GSM1197996	GSM1197997	GSM1197998	GSM1197999	GSM1198000	GSM1198001	GSM1198002	GSM1198003	GSM1198004	GSM1198005	GSM1198006	GSM1198007	GSM1198008	GSM1198009	GSM1198010	GSM1198011	GSM1198012	GSM1198013	GSM1198014	GSM1198015	GSM1198016	GSM1198017	GSM1198018	GSM1198019	GSM1198020	GSM1198021	GSM1198022	GSM1198023	GSM1198024	GSM1198025	GSM1198026	GSM1198027	GSM1198028	GSM1198029	GSM1198030	GSM1198031	GSM1198032	GSM1198033	GSM1198034	GSM1198035	GSM1198036	GSM1198037	GSM1198038	GSM1198039	GSM1198040	GSM1198041	GSM1198042	GSM1198043	GSM1198044
1007_s_at	1312.87	1616.98	1533.18	1225.03	903.393	1762.72	1525.03	1838.7	631.215	1946.01	1186.89	1404.59	899.772	1048.61	1686.04	1697	1199.3	1138.4	1066.37	1734.04	1492.26	1483.9	869.296	853.369	1031.07	1119.67	1111.08	1787.25	752.126	643.95	782.551	479.346	645.356	1622.79	757.59	684.214	1088.37	1675	2287.03	1031.04	1193.59	868.381	986.899	1173.15	1139.36	557.906	1549.49	737.672	1332.74
1053_at	111.067	88.0917	93.757	177.51	87.0189	216.591	63.4819	122.762	78.3391	113.332	122.802	40.9222	223.991	100.042	162.013	140.127	141.2	112.272	118.486	81.0299	77.7299	156.847	173.736	135.393	75.5411	85.297	67.5905	49.0497	33.1445	69.491	57.061	39.0834	71.7062	128.044	50.386	33.2412	54.4183	136.513	60.4743	135.466	70.068	84.1875	48.0278	76.6201	52.7731	111.131	105.243	169.177	28.5707
117_at	151.887	73.9024	102.816	71.004	45.7994	65.5327	70.049	87.843	34.2171	96.8646	62.5593	22.8683	73.6062	140.913	51.1295	75.8697	59.8758	51.1826	61.9893	57.1474	44.637	271.413	263.981	234.986	30.4815	22.826	47.2207	61.3121	45.8924	48.1804	98.9834	45.9805	18.4698	94.3483	28.792	55.402	60.4648	78.0077	60.4743	80.276	53.8807	41.6368	30.2862	66.6262	40.8167	20.83	51.4235	46.2728	49.4853
121_at	469.899	637.334	506.832	634.759	447.689	786.948	647.953	708.2	210.705	974.458	549.711	538.006	551.412	508.75	417.66	482.315	336.913	466.422	480.221	442.679	596.442	553.737	413.775	427.01	299.514	655.946	450.912	806.254	492.069	324.291	411.072	558.663	362.877	676.612	417.485	393.354	471.625	632.729	709.198	411.414	283.51	313.088	313.793	301.746	345.293	208.75	422.671	352.922	452.837
1255_g_at	19.9351	21.2839	22.6466	24.3809	16.0298	39.9861	20.431	18.0051	1.8009	51.3382	18.5361	12.0359	38.0722	20.7404	0.616018	24.7738	3.57468	14.0339	12.5548	29.8531	20.0097	27.2777	19.0312	16.9242	33.132	16.8191	16.6661	18.3936	22.9462	26.8699	36.0998	36.7844	17.3833	29.6523	25.193	27.701	24.1859	6.50064	76.9673	25.0862	14.6842	10.5615	11.8277	15.7799	20.8206	3.37784	27.6588	14.3225	24.0891
1294_at	188.909	256.589	161.697	194.192	125.948	157.723	227.659	268.44	84.6423	451.389	150.606	103.509	196.072	137.863	151.54	198.964	184.096	305.445	206.369	339.473	319.385	197.081	141.813	136.695	133.853	284.724	225.919	278.97	165.723	119.525	116.451	206.912	66.2739	80.87	136.762	188.367	157.208	121.345	390.334	200.69	128.689	140.956	187.81	129.22	135.231	71.7227	129.807	121.313	259.191
1316_at	64.0772	57.3483	38.4993	69.7208	38.9295	64.9774	67.1303	65.4731	19.8099	88.1468	53.8705	38.515	65.3572	27.4505	38.1931	67.3537	42.0024	41.2763	38.449	34.9708	43.0978	50.4637	65.0744	23.4335	21.2045	55.2629	28.7028	88.9026	45.8924	26.8699	57.061	51.728	11.951	16.174	79.1781	58.1721	81.6274	236.19	131.944	95.3277	40.6996	46.5113	43.3684	40.151	19.1715	39.7459	38.3429	61.0851	69.6528
1320_at	40.8195	65.0341	37.1405	50.4727	26.3347	38.8753	37.2135	112.941	4.50225	27.1221	9.8473	9.62874	22.8433	6.71013	29.5688	3.8709	7.14935	75.1228	7.84674	69.0887	41.5586	32.0513	44.2015	11.0658	15.9034	12.0137	6.48128	36.7873	44.6176	7.41238	4.65804	12.6446	16.2969	25.6088	16.1955	30.4711	48.3718	15.1682	43.9813	27.5949	4.27808	6.70251	34.7664	10.3446	32.3648	4.61637	8.98662	9.0587	56.2078
1405_i_at	28.4787	370.695	35.7817	173.66	17.7473	7.77507	113.83	207.877	27.0135	32.934	56.7668	74.6228	46.9557	1.22002	40.0412	40.2574	4.46834	267.47	6.2774	69.9416	250.121	102.973	54.0241	83.97	13.2528	150.171	115.737	67.4433	58.6403	79.683	22.1257	6.89707	3.25937	33.6958	64.7821	160.666	87.6739	4.33376	54.9766	57.6983	6.47493	3.04659	63.0813	35.0664	20.8206	14.4121	5.19227	5.01901	70.5865
1431_at	44.6167	53.801	41.6698	2145.52	844.999	65.5327	16.7826	41.4663	63.0315	58.1187	32.4382	33.7006	3772.32	181.784	33.881	136.256	28.5974	19.8126	28.2483	57.1474	17.7009	2517.05	37.4485	2127.89	30.4815	30.0342	24.0733	889.026	34.4193	188.089	19.7967	36.7844	14.124	16.174	19.7945	132.965	18.1394	13.0013	21.9906	22.5776	19.0779	10.3584	8.06437	5.25996	10.5134	10.0209	6.88974	17.2605	23.5288
1438_at	535.4	133.024	518.155	1021.43	248.462	564.248	99.9658	227.519	163.882	121.081	1225.7	173.317	259.525	634.413	125.668	1364.88	439.685	103.191	205.585	73.3534	281.675	61.3747	677.142	130.186	140.48	108.123	592.574	21.4592	48.442	102.847	125.767	71.2697	190.13	29.6523	413.885	296.401	105.813	49.8383	65.972	173.095	748.317	1505.53	143.008	259.491	114.617	478.639	392.017	371.774	204.477
1487_at	453.761	586.49	405.828	385.817	280.521	669.766	704.139	830.417	221.511	834.004	530.596	299.695	491.131	535.591	548.872	555.088	487.943	689.314	357.812	663.592	552.575	406.437	395.358	332.625	320.718	562.24	148.143	312.692	289.377	197.355	250.37	139.091	156.45	257.436	291.519	185.597	341.626	234.023	593.748	446.535	205.232	346.398	356.445	215.834	316.432	239.376	313.533	365.776	477.486
1494_f_at	152.836	110.558	119.574	274.178	202.662	187.712	99.9658	185.507	83.7418	254.754	141.917	122.766	1260.19	57.3411	56.0576	111.482	87.5795	59.4378	94.9456	86.1476	88.5043	917.894	72.4413	222.618	108.673	111.727	88.8861	208.461	128.754	86.1689	121.109	137.941	70.6198	136.131	122.366	121.884	129.999	130.013	197.916	137.974	76.4274	72.1027	67.5615	72.9381	68.234	49.0912	75.3878	78.5904	99.7174
1598_g_at	913.218	1253.98	1211.14	679.671	642.337	641.998	1341.15	1249.44	342.171	1596.33	999.212	877.419	808.399	519.73	382.547	1309.14	890.094	1218.48	1184.07	1538.71	1485.33	583.742	569.094	719.929	591.076	766.472	811.086	1177.19	922.948	513.307	593.9	644.876	486.733	692.786	716.202	745.157	964.413	660.899	1440.39	770.148	1475.01	1337.05	964.319	889.459	795.307	618.031	836.455	939.29	1469.43
160020_at	737.125	261.91	615.082	381.54	233.577	468.17	185.338	438.67	100.85	580.219	425.172	405.611	247.469	339.167	380.699	480.766	592.502	287.283	517.1	231.149	307.072	413.939	499.722	249.957	406.862	377.229	321.286	606.99	209.065	231.637	597.394	266.687	240.107	514.872	264.527	354.573	314.417	383.538	379.339	278.457	241.423	226.768	192.111	247.569	164.504	199.63	247.232	195.497	347.33
1729_at	221.66	219.342	296.671	122.76	139.116	203.818	161.259	236.249	104.452	220.851	187.678	167.299	164.979	128.102	172.485	228.383	226.098	178.314	255.804	199.589	240.886	297.327	109.89	106.752	76.8664	111.727	96.2933	260.577	124.929	134.349	82.6802	118.4	82.5708	207.566	102.572	94.1834	114.883	212.354	126.446	122.923	112.386	137.605	111.647	185.501	92.5591	71.6101	130.406	30.3589	133.517
1773_at	66.4504	75.0849	54.8048	111.639	60.1117	83.3043	59.8335	98.2096	25.2126	105.582	82.2539	84.2515	76.7789	61.6112	80.0823	61.9345	49.1518	61.0889	46.2958	51.1768	71.5731	49.0998	90.2447	57.2819	47.7102	45.6519	55.5538	52.1153	36.9689	34.2822	39.5934	42.5319	57.5823	59.3047	46.7871	72.0226	81.6274	13.0013	137.442	77.7673	47.0589	48.0346	30.8238	77.4968	69.0585	51.1179	52.1224	64.023	44.6301
177_at	65.0264	114.697	68.8457	42.3458	91.5988	56.6469	125.504	160.409	33.3166	153.046	68.9311	62.5868	71.7026	52.461	53.5935	40.2574	47.3644	123.829	58.0659	85.2947	78.4995	135.024	72.4413	47.5179	53.0113	122.539	48.1466	61.3121	71.3882	54.6663	76.8577	51.728	80.3979	45.8263	64.7821	66.4824	117.906	99.6765	104.456	57.6983	25.7841	28.1302	54.3001	58.9115	74.6245	47.7401	74.4891	61.2075	104.573
179_at	509.295	561.658	382.728	443.989	376.128	466.504	302.086	742.028	129.665	970.583	379.99	291.269	757.001	247.665	274.128	428.122	192.139	411.937	295.822	346.296	259.356	379.841	280.557	344.993	266.382	475.741	308.324	435.316	388.811	226.077	330.721	521.878	259.663	366.611	280.722	307.481	320.463	426.876	577.255	393.854	205.926	278.255	281.178	291.928	417.031	246.132	376.04	311.424	374.967
1861_at	95.8784	156.082	82.8867	90.6798	96.7513	86.0811	148.125	172.958	59.4297	154.015	83.4124	123.97	109.14	97.6019	101.643	83.6115	92.9416	151.071	68.2667	98.0888	173.161	100.927	92.7004	75.5079	59.6377	84.0957	44.443	79.7058	99.4336	49.107	90.8318	108.054	43.4583	56.609	70.1806	60.9422	114.883	99.6765	159.432	60.207	40.1215	43.9725	63.4397	63.4702	72.3569	60.801	56.7156	42.9676	105.32
200000_s_at	481.765	600.088	583.377	775.056	877.059	718.638	529.746	668.916	81.9409	477.542	428.647	500.695	473.364	588.662	840.248	435.09	327.083	566.311	561.042	463.15	776.529	536.688	584.442	361.266	299.514	445.707	262.029	548.744	407.933	381.737	514.713	408.077	283.565	676.612	541.65	662.053	541.16	569.89	439.813	486.673	461.686	459.629	339.241	363.639	385.697	313.576	714.137	622.235	442.006
200001_at	2152.04	2655.76	1843.44	2124.99	2352.95	2403.05	3201.82	3239.82	950.875	3172.32	2314.12	1373.3	2305.27	2180.18	2726.49	2776.99	2382.52	3468.86	2411.3	3828.88	3353.93	1959.22	2416.35	1103.98	1375.64	2127.62	1629.58	1667.69	1701.84	954.343	1377.62	1324.24	1237.47	1657.84	1480.99	781.168	2119.29	1358.63	2248.54	1838.82	1966.41	2074.73	2345.12	1548.01	2510.23	1657.95	1383.44	1484.89	2251.67
200002_at	4361.99	3309.05	4802.44	4182.39	5498.79	4408.46	3580.53	3262.2	7656.52	2950.49	5300.74	2605.78	3752.01	4938.66	4337.38	4680.7	3826.69	3461.43	4087.37	2949.49	3365.47	3941.62	4197.3	4213.47	3021.64	3507.99	3953.58	2280.81	2810.91	4253.78	3436.47	3005.97	4227.41	3478.76	3548.62	3011.1	2182.78	4470.28	1748.26	2726.87	5444.61	5186.62	2814.11	4902.46	2291.71	4629.66	4614.43	4474.39	2785.37
200003_s_at	5862.35	4959.15	5755.87	5047.7	6359.25	4551.75	4626.88	4818.27	7707.85	2839.1	5270.04	5464.31	5989.39	5116.78	4275.78	5372.81	5988.48	4375.29	4741.79	4053.2	5227.14	4644.02	4855.41	6271.06	5434.98	5007.3	5552.6	4650.52	3620.4	5223.87	5708.43	3141.61	6033.1	5217.46	5477.68	3340.74	4531.84	3852.72	1918.68	4580.75	4991.36	5070.14	3968.39	6037.56	3233.18	5047.73	5863.57	6261.28	3886.74
200004_at	3048.17	3179.58	3733.07	3239.66	2491.49	2933.98	3780.46	3214.73	1323.66	4481.92	2863.83	2344.6	3102.88	2919.52	3019.1	2495.96	2300.3	3095.72	2874.26	3323.93	3136.9	3059.87	2941.86	1845.39	2327.2	2454.39	1782.35	2529.12	2756.1	1428.73	2014.6	3232.43	1461.29	1587.75	2526.5	3016.64	3098.82	2223.22	3276.61	2646.6	1380.66	1762.66	1963.58	1365.84	2436.43	2043.48	2153.99	1589.31	2197.52
200005_at	1051.34	1001.52	1165.85	1251.55	2131.96	1594.44	1236.8	1101.58	1719.86	751.669	1255.82	972.503	873.756	2070.99	1395.28	1589.39	972.312	1046.77	1322.96	1441.48	1335.26	1667.35	1873.04	1208.13	760.712	997.134	825.9	916.616	761.05	1138.73	844.27	693.155	1421.09	1125.44	1004.12	1229.92	885.809	591.559	637.729	883.035	1470.97	1591.44	728.84	818.099	701.511	1001.53	1144.8	1383.17	754.043
200006_at	2512.77	2892.24	2492.94	3068.57	1971.66	3092.81	2213.11	2604.74	1836.02	1963.44	2114.27	2913.9	3300.22	2257.65	2537.99	2831.95	2713.18	2385.77	3648.74	1809.95	2422.71	2703.22	2595.61	3004.69	3048.15	1907.77	2773.06	2057.02	2487.11	1538.07	1714.16	2842.74	2422.8	2306.14	1801.3	963.994	1535.81	2431.24	1264.46	2862.34	1004.54	1463.99	1453.74	1588.86	1553.71	2460.53	1508.65	2039.31	1649.82
200007_at	2145.87	2674.68	2025.97	1840.54	2391.3	2664.07	2638.51	2590.55	848.224	2211.42	1851.29	1493.66	1520.98	2150.29	1743.95	2036.1	1920.49	2476.58	2653.77	2462.46	2725.16	3018.27	2440.91	1410.57	1554.56	1929.39	1475.88	1505.21	2371.11	1427.81	1686.21	2165.68	1463.46	1823.62	1500.79	1767.32	1671.85	1484.31	1445.88	1555.35	1885.02	1837.91	1835.99	1501.54	2248.01	1735.64	1921.74	1731.56	2020.68
200008_s_at	1226.48	1216.73	771.797	1412.38	658.939	1069.07	1295.91	1772.14	57.6288	1671.88	1179.94	435.701	1123.76	1307.87	1097.13	1487.2	916.01	1593.27	1788.27	1528.48	1498.42	1208.4	1677.82	1012.2	618.907	1060.81	799.975	996.322	785.271	926.547	673.087	549.467	959.342	877.44	932.142	1036.02	1257.67	1274.13	1275.46	835.372	554.994	749.056	569.524	736.745	889.103	939.826	1106.55	827.647	829.298
200009_at	2339.05	2335.32	1963.46	2495.41	2153.14	1876.57	3219.34	2463.42	2854.43	2471.01	2152.5	1447.92	2234.2	2341.84	2571.26	2756.08	2282.43	3086.64	3261.11	3155.05	2873.7	2555.24	3001.4	2063.45	1512.15	2442.38	2181.41	1784.18	1958.08	2225.57	1747.93	1518.51	2080.57	2346.58	2019.04	2329.65	1959.06	2036.87	2248.54	1339.61	1519.07	1857.81	1814.3	1563.61	2132.16	2135.47	2131.33	2070.77	2107.32
200010_at	3884.97	4476.71	3516.11	4758.12	3867.19	4410.69	4685.99	3336.4	1797.3	3486.16	3969.04	3886.4	4141.62	3608.83	3914.79	4100.06	4431.7	4864	3490.23	3215.61	4629.93	3180.58	3520.16	4374.9	4605.35	3872.01	5162.8	5024.53	4104.82	3312.41	4191.07	4261.24	4984.67	4364.28	5047.6	2944.61	4949.04	5982.76	1836.22	4279.71	3360.72	3129.97	4571.06	3098.12	3494.57	3353.29	4752.13	4782.02	4246.02
200011_s_at	1142.95	1379.91	1002.79	1143.76	667.526	1097.39	1755.6	1959.83	228.714	2065.15	933.177	605.407	738.6	826.566	1578.24	1090.05	733.702	1742.68	1195.84	2015.51	1593.85	1136.8	1167.66	717.325	355.176	1450.05	741.643	671.368	815.865	480.878	441.349	563.261	288.998	1064.79	834.969	739.616	1266.74	1109.44	1517.36	963.312	1068.83	1000.5	1128.12	623.305	1468.58	639.762	2068.32	948.961	1821.06
200012_x_at	5295.15	4545.29	5059.71	3548.49	5610.43	4548.97	4279.56	4258.48	6132.06	4622.38	4568.57	5481.16	4989.36	5555.38	5425.88	5609.71	4853.52	4635.33	5507.63	4862.65	4583.76	4417.62	4531.27	5890.27	7352.67	5742.53	6280.36	6155.74	5498.17	6609.99	4951.5	5445.24	5668.05	8519.66	5754.81	6797.82	5308.81	6667.49	4057.28	3622.45	7444.9	6480.81	4682.53	5483.68	5448.82	6543.77	8148.87	8292.75	4181.6
200013_at	4106.63	3653.74	4374.42	3712.31	5053.97	4806.66	3179.2	3467.34	5327.96	2371.24	4263.88	3702.25	3512.79	5040.53	5024.85	4018.77	3534.46	3708.26	4184.67	3005.78	3868.79	3716.58	4822.87	3978.49	3841.99	3224.47	4469.3	3730.84	3793.78	4018.43	3798.63	4215.26	5174.8	2660.62	4290.01	3501.41	3488.82	4049.9	1643.8	2892.44	5408.77	5672.05	2647.08	3127.57	2714.31	3399.79	4948.23	4063.32	2858.01
200014_s_at	1007.2	914.025	1099.72	1205.36	1023.04	1071.85	663.277	743.119	1132.77	538.567	965.615	565.689	1052.06	837.546	795.279	567.475	475.432	723.986	845.094	573.18	921.984	1231.59	1227.2	962.075	689.147	492.56	798.123	389.332	608.075	950.637	702.2	687.408	709.457	564.742	530.853	725.766	532.09	535.22	351.85	466.604	603.325	624.247	286.375	457.967	375.184	638.749	455.023	475.827	434.91
200015_s_at	1880.55	1592.74	1495.58	1770.39	1648.21	1864.9	1198.13	1517.88	576.288	1413.25	1384.41	1598.37	1260.82	1423.77	1822.8	1131.85	1405.74	1284.52	1741.19	1309.27	1399.14	1657.8	1916.63	1046.05	1520.1	944.274	1458.29	1385.65	1835.7	1250.84	1296.1	1748.41	795.287	1086.35	1268.65	1443.22	1251.62	780.077	1110.53	1254.31	987.427	884.02	856.257	885.427	931.363	1040.04	728.416	772.561	811.371
200016_x_at	4811.01	5209.82	4141.16	5027.6	5035.07	4302.39	4383.9	4004.77	3428.01	3941.42	4955.51	4083.79	4498.86	4670.25	4344.16	4304.44	4876.75	5143.85	4477.35	3536.32	4825.41	4150.3	4507.94	4069.61	4056.69	4060.62	5813.71	4426.73	5412.76	4557.69	4067.63	5767.1	4549	4290.15	5650.44	6393.39	4927.88	4281.76	2688.36	5436.19	4688.43	4404.26	4174.65	3582.73	3260.39	3900.61	4811.64	4596.44	3449.22
200017_at	5090.1	5890.91	5038.42	5164.04	4948.05	5452.54	3772.43	6031.71	4772.38	5601.68	5590.95	4284.79	5806	4717.83	4713.77	4476.31	3779.32	3978.21	5259.67	4387.56	4233.59	5292.55	5102.82	4932.75	3337.06	3915.25	2724.91	2881.67	3744.06	4619.76	3268.78	4469.3	4471.86	3358.8	2535.5	2961.24	2466.96	4251.42	1731.76	2398.24	4347.46	3240.05	2554.61	2950.49	2932.41	4066.35	4547.63	3396.77	2906.18
200018_at	5303.22	5352.9	5531.21	4526.72	5532.57	4650.05	4938.46	5320.78	6827.21	5334.33	5609.49	6454.87	5499.52	5988.49	4998.37	5763.78	4666.74	4635.33	6401.37	6571.1	5325.65	5779.46	5175.87	6433.14	5990.27	6050.08	6957.19	5576.34	4981.88	6272.72	5791.11	5030.26	5862.53	5651.47	6271.27	6800.59	6004.15	5919.92	3452.53	4259.64	6359.89	7057.64	4582.35	5340.61	4819.67	6744.07	6688.94	6875.07	4537.14
200019_s_at	3582.62	4283.98	3997.13	3634.04	5395.74	3957.51	3741.78	3817.62	6502.15	3161.66	3823.07	6015.56	3984.25	4808.11	3758.94	3791.94	3916.95	4003.8	2451.32	3409.23	3797.22	3701.58	3190.49	4087.84	3530.55	3396.26	1998.09	3482.53	3564.31	2900.09	3926.73	4225.6	3539.68	3245.58	2830.62	2199.46	2905.33	2026.03	2155.08	2528.69	2960.09	3197.91	2870.02	3193.85	3268.63	3108.62	4138.24	3363.59	3197.49
200020_at	1160.98	1003.3	992.828	1324.69	875.341	1130.72	811.401	1128.32	345.773	572.47	892.05	622.258	1007.64	1056.54	1313.35	920.501	648.803	871.755	1186.43	574.886	1230.6	1070.65	1208.17	771.352	530.113	605.489	812.011	671.368	425.78	356.721	515.878	375.89	412.854	444.785	689.209	908.592	870.693	723.738	582.752	657.259	520.654	589.516	477.769	619.097	450.221	693.132	512.537	637.659	647.977
200021_at	6470.84	6737.53	5953.8	5008.78	4431.09	6581.04	6910.04	7233.68	7044.22	10409.1	5681.89	8972.79	6144.21	5235.12	6747.24	6068.03	7077.86	8413.76	6527.71	7949.46	6833.3	5873.56	5520.27	6651.2	9271.67	10891.6	5758.15	9156.97	7449.87	8222.18	7983.88	5908.49	5783.22	8468.44	7647.88	6509.73	9692.5	7085.7	16822.8	8504.23	7263.84	7273.03	13166.2	6718.2	11027.7	8703.89	6655.89	7735.77	12147.4
200022_at	4092.87	3371.13	4425.15	4669.15	6148.57	5798.53	4839.22	3788.71	6091.54	2615.34	5293.79	4230.63	5076.29	4651.34	3109.66	4492.57	5149.32	2661.49	3097.11	2827.52	3388.56	3449.26	3541.03	5548.53	3094.53	2865.26	3349.89	3096.26	3508.22	3334.64	5064.45	2362.25	5078.1	3799.54	3764.56	3301.96	2164.64	3391.17	1654.8	2927.56	5159.71	4714.3	2341.71	3731.59	3396.65	4138.07	5161.22	4137.01	3412.99
200023_s_at	1969.78	1997.14	2396.01	1551.39	2276.23	1701.63	2216.76	1812.51	2289.84	1722.25	1964.83	1648.92	1647.89	2545.58	2489.94	2003.58	1709.59	1873.12	2054.28	1514.83	2067.15	1978.31	1935.04	1915.69	1985.27	1900.56	1149.04	1621.71	1866.29	1286.97	1929.59	1763.35	1629.69	1279.09	1432.4	1349.04	1563.01	1770.34	890.621	1254.31	1336.84	1711.78	1228.83	1374.78	1223.06	1424.1	2065.72	1842.35	1627.79
200024_at	4324.97	3428.48	3562.77	3610.08	4546.74	3517.66	3285.01	3142.16	5861.93	2572.72	3883.89	4074.16	4672.72	4631.21	3548.88	3522.52	4331.61	3340.08	3402.35	2890.64	3737.19	2219.72	3967.08	5052.52	4003.68	3709.82	4747.07	1891.48	2580.18	4524.33	4001.26	2995.63	5543.11	3298.15	3768.16	2440.46	2333.94	2606.76	1061.05	3027.91	4423.19	3911.72	2022.72	3762.8	2128.24	3815.6	5365.01	4575.38	2072.03
200025_s_at	5454.15	5345.81	5945.65	5238.9	5607.56	4790	4814.41	5197.47	8209.4	5105.73	5988.32	6042.04	5370.71	5565.14	5310.69	5095.66	4737.34	4816.94	4604.47	4747.5	4375.96	5188.21	5134.74	5603.21	6199.67	5591.16	4004.5	6094.43	5674.09	6871.27	6316.3	6198.17	6417.71	6059.86	5353.52	5105.29	4770.67	6320.79	3716.42	5039.82	4987.55	5527.84	4388.27	4915.43	4758.44	5696.49	6017.44	3954.86	4384.39
200026_at	4856.57	5107.54	5188.8	5054.54	4398.46	5433.66	5899.44	6185.02	8298.54	6780.52	5762.41	6156.38	4676.53	6293.49	5416.64	6840.66	6826.74	5577.25	6734.86	7630.46	6800.98	5876.29	6385.89	6258.69	6356.05	5792.99	8718.24	4169.22	6493.78	4639.22	4876.97	7638.5	8242.96	6272.82	5349.92	6709.18	4347.42	4793.14	2985.23	4089.06	5887.68	6841.73	5878.21	5745.63	7369.68	6134.26	6477.66	6995.4	5400.43
200027_at	1570.6	2438.19	1578.02	1831.56	1348.79	1328.43	2599.11	2245.73	781.59	2239.51	1201.95	1181.93	1387.1	864.997	1020.12	1575.46	1295.82	1958.15	1451.65	1925.95	2194.14	1479.13	2065.81	1365	1031.07	1857.31	857.38	1137.34	1621.53	1080.35	1096.97	1394.36	1439.56	1711.75	993.325	1030.48	1490.46	1024.93	1968.16	1906.55	677.093	898.44	1162.7	589.115	1498.06	880.039	942.297	755.178	1739.64
200028_s_at	1117.79	1227.37	1063.49	2669.92	1669.39	1491.7	1889.86	1703.94	729.364	1632.17	1235.55	711.323	1702.46	1304.21	1563.45	1247.2	759.619	1606.47	918.069	1182.18	1545.36	1262.27	1653.26	825.38	989.986	944.274	606.462	987.125	602.976	726.413	593.9	557.513	463.918	803.309	939.34	1296.41	1251.62	1549.32	896.119	895.579	1071.14	884.121	892.636	721.141	558.447	973.154	979.941	940.759	680.842
200029_at	5734.19	4133.81	3428.25	5095.61	5734.09	4128.01	4210.24	3904.38	6487.74	3452.25	6092	5247.67	5090.25	5414.47	4601.04	4987.27	4280.67	4370.33	3640.1	4222.94	4596.07	4363.06	5272.87	5169.69	4637.16	4747.8	7218.29	4481.92	4007.94	4462.25	4981.77	4015.24	5238.9	4747.07	4916.24	5063.74	5045.78	10138.8	1660.29	4028.85	5823.86	5097.05	4615.33	6602.48	3863.57	6089.67	6024.63	6408.67	3736.98
200030_s_at	2854.99	3805.09	2749.3	4231.58	3222.56	3062.82	5078.55	4678.6	1995.4	5012.74	3535.18	2397.56	4304.06	4123.07	4152.57	4055.16	3763.24	5291.62	3162.24	4991.44	4795.4	3294.46	3745.46	3633.49	2842.73	4595.23	3075.83	2590.44	3764.45	3002.01	2780.85	3539.35	2686.81	2300.75	3926.51	3421.07	5230.2	2936.12	5365.72	4884.29	4366.77	4081.42	5414.42	2908.76	5135.07	4536.43	3538.93	2034.66	3916.06
200031_s_at	7014.31	6465.57	6204.72	6082.82	8321.75	6887.04	6139.51	6293.6	8020.31	6258.42	7132.34	7335.9	6913.9	6602.77	6476.19	6599.12	7264.63	6555.5	6581.06	6050.8	6626.28	6061.1	6027.98	7751.93	7111.46	7605.85	8772.87	6174.13	7016.44	7480.01	8715.19	8046.58	8240.78	6647.52	6812.91	4263.18	6397.17	6197.28	4425.62	6846.03	6983.45	7505.28	5691.11	6401.72	5437.9	6840	7395.69	7819.01	6569.96
200032_s_at	6052.68	6840.41	6039.4	6432.28	6543.02	6693.78	6424.81	6801.56	8621.81	7394.64	6559.46	7594.67	6522.4	6880.32	6869.21	6048.68	6449.61	6864.25	6045.13	6561.72	6763.27	6370.7	6481.66	5896.12	6643.64	7744.01	8521.03	6771.92	9116.02	5840.03	6750.67	9101.83	8112.58	6391.43	8014.98	7806.14	7830.19	6078.1	5844.02	7159.61	6672.65	6224.39	6292	6105.41	6107.66	5886.89	5874.26	6457.76	5362.52
200033_at	2180.52	2555.25	2362.04	2226.36	1712.33	1855.46	1851.19	2995.39	977.888	2462.3	2314.12	1739.19	2173.29	1659.23	1822.8	2022.93	1277.05	2034.92	2421.51	3687.29	2382.69	2270.87	2073.79	1566.14	1138.42	1966.64	1182.37	1643.16	1969.55	1349.98	1345.01	2180.62	1100.58	1351.88	1443.2	1296.41	1632.55	1248.12	1308.44	1299.47	1106.29	1334.81	1264.13	1162.63	1357.88	1630.48	1019.48	605.954	1673.35
200034_s_at	3292.14	3436.17	3853.55	3955.26	3393.16	2811.24	3824.24	3410.6	3574.78	3835.84	3869.99	3565.04	3771.05	3789.39	4004.73	4124.06	3729.28	3060.22	3432.17	3282.99	3564.03	3629.29	4213.26	3907.53	3697.54	3075.5	3611	3884.12	3510.77	3621.87	3009.09	4045.13	4129.63	2976.02	4952.23	5498.65	3930.21	3878.72	2517.93	5172.78	3902.77	3468.24	3006.93	2144.49	3067.44	3223.92	3757.11	2685.91	2916.45
200035_at	408.195	354.14	354.193	368.708	378.99	369.871	489.613	460.494	241.321	313.841	238.652	176.928	232.875	508.75	1171.05	373.929	404.832	620.795	477.867	761.681	463.301	437.807	473.938	150.365	189.515	270.308	149.995	426.119	193.768	102.847	109.464	118.4	161.882	60.6525	352.702	238.228	513.951	325.032	500.287	396.363	372.54	350.866	455.906	354.872	348.797	168.329	439.546	575.595	626.875
200036_s_at	3365.71	3368.77	3576.36	3518.55	3775.59	3151.12	2873.47	2848.08	3981.79	2110.68	3363.72	3546.99	2849.07	4249.34	3517.46	3812.07	2716.75	3283.94	3519.26	2639.02	3810.3	3147.84	3595.67	3665.39	3180.68	2900.1	3323.97	2691.6	3308.08	2820.41	2990.46	3789.94	5254.11	3441.02	3467.64	3263.18	2439.75	3731.37	1346.93	2581.37	3369.74	3218.73	2046.74	2755.34	2565.06	2801.24	4725.37	3224.53	2304.89
200037_s_at	1921.84	1208.45	1916.81	1889.73	1552.03	2016.52	1012.06	1392.94	1898.15	847.565	1499.11	1225.26	1410.57	1352.4	1525.26	1324.62	1590.73	795.807	1516.78	765.093	1022.03	1841.92	1720.79	1312.28	1375.64	532.205	1036.08	812.386	569.831	1306.43	1540.65	1002.37	927.835	1072.88	820.573	1390.59	631.857	998.932	445.311	1111.32	769.939	818.62	463.432	623.831	405.693	922.262	958.573	1053.01	522.676
200038_s_at	4050.62	4189.38	4272.51	3935.16	4914.28	3002.29	4039.49	3913.65	5503.55	3438.69	4088.95	3733.55	3379.54	4721.49	2740.05	3454.39	3140.35	4028.57	3986.93	3503.9	4332.86	3810.69	4500.57	3902.33	3050.8	4632.47	3699.88	2988.97	4858.22	3685.8	3208.23	4816.45	6093.94	5053.03	3838.34	2875.36	3618.82	4101.91	2111.1	3810.6	3483.86	3283.72	3493.3	4092.07	3677.62	3944.19	4196.15	3586.39	3485.44
200039_s_at	1301.95	1162.34	1211.14	1579.2	788.322	1783.82	966.093	1013.2	771.685	940.555	1521.12	946.024	1800.18	1158.41	1269.61	1857.26	1702.44	1080.61	1870.66	1385.18	1103.61	1537.78	1335.87	1441.16	1003.24	886.609	930.526	760.27	674.364	1346.27	1134.23	627.633	723.581	1300.66	897.952	587.261	556.276	1326.13	665.217	837.88	772.02	1158.11	588.878	735.868	745.626	1162.43	649.234	704.498	751.055
200040_at	1488.49	1500.52	1360.16	1827.28	1011.6	1364.52	1452.79	1283.27	639.319	776.854	1226.28	982.132	1269.07	1296.28	1683.58	1317.66	1028.61	1504.11	1664.29	1392.01	1594.62	1448.44	1680.27	1253.69	970.107	949.08	1282.37	744.942	773.797	971.021	1006.14	919.609	823.535	704.917	775.585	800.558	852.553	920.925	577.255	787.708	917.475	974.808	706.797	515.827	710.169	667.911	619.578	668.018	761.886
200041_s_at	2377.97	1378.72	2790.07	2867.11	2517.82	2805.69	2117.52	2169.34	1375.89	2036.09	2305.43	2172.49	2299.56	2021.58	2154.21	2231.96	1883.85	2181.86	2587.07	2147.72	2450.42	3291.05	2884.15	1739.94	1577.09	1256.63	1466.62	1284.49	915.299	1463.02	1468.45	902.367	1010.41	1850.58	1473.79	1277.02	1151.85	2017.37	1594.32	1718.41	1604.51	1403.67	1831.15	1251.17	1295	1301.59	1743.01	1925.83	2389.48
200042_at	372.597	580.577	343.323	541.085	584.515	536.48	796.078	1019.2	244.022	486.26	455.293	466.994	374.376	719.204	659.139	599.216	453.984	826.351	387.629	711.357	664.167	661.483	696.173	463.462	286.261	760.465	358.322	680.564	688.386	379.884	411.072	482.795	506.289	543.177	619.029	545.709	580.462	413.874	692.706	323.613	452.205	587.789	497.661	385.38	696.976	496.767	329.31	234.669	501.388
200043_at	1978.8	1984.72	1779.12	2355.96	2668.96	2396.94	2217.49	2055.31	1367.78	1527.55	2764.78	1823.44	2630.79	1603.11	2201.03	1775.97	1355.7	1686.55	2136.67	1455.98	1660.8	2894.84	2633.67	2061.5	2198.64	1147.31	1455.51	1443.9	1633.01	2117.16	1459.13	2005.9	1263.55	1199.57	1617.75	1739.62	1384.64	1499.48	863.133	1595.48	1222.72	1317.04	1130.44	1246.61	1041.24	1950.47	1151.19	1535.57	1405.76
200044_at	1057.51	982.606	1117.38	1396.56	1104.91	945.226	1117.14	1046.48	626.713	632.526	1037.44	813.629	1199.27	1163.9	1401.44	840.76	840.942	929.542	928.27	816.27	1058.97	1179.08	1451.9	1001.13	690.472	565.844	774.05	738.811	490.794	838.525	939.76	550.616	701.852	691.438	730.598	1058.18	671.159	845.084	560.762	1038.57	639.168	464.707	547.481	527.925	480.73	661.042	701.556	329.174	691.86
200045_at	852.463	696.456	823.431	814.407	757.98	576.466	673.492	727.842	292.646	799.133	767.51	789.557	772.865	519.73	713.964	746.31	583.566	721.51	875.697	733.534	807.313	870.158	654.428	643.119	628.184	576.656	435.171	818.517	486.97	487.364	660.277	439.113	374.828	574.177	547.049	451.526	565.346	767.076	687.208	499.216	417.171	487.658	402.502	473.747	443.624	560.383	484.579	396.992	526.224
200046_at	1131.08	1298.32	1269.12	1367.04	1348.22	1497.26	1291.53	1253.81	889.644	1063.57	1393.1	940.006	1494.97	1174.88	1167.97	1440.75	697.062	1227.56	1467.34	1368.13	1439.16	1753.95	1367.18	1168.42	946.251	1158.12	1077.74	947.272	892.353	857.056	933.937	751.781	784.423	1178.01	1164.28	883.661	940.227	1092.11	1022.57	1128.88	1081.55	1213.97	918.084	1111.61	758.201	1214.56	1118.84	846.866	798.113
200047_s_at	916.066	1071.88	979.693	1256.68	1191.93	1233.46	1493.65	1424.04	1088.64	1266.02	1219.33	723.359	1384.56	980.899	1111.91	870.179	586.247	863.5	902.375	947.624	1024.34	1262.27	1351.21	1193.15	1045.65	828.943	685.164	708.155	783.996	875.587	748.78	834.545	547.575	640.221	770.187	977.845	619.764	634.896	907.114	554.406	553.722	658.369	492.822	412.03	627.299	618.482	504.749	734.49	674.12
200048_s_at	2199.98	2465.38	2059.48	1514.18	1849.72	1636.65	2222.6	1663.56	1437.12	1786.18	1783.52	1429.87	1965.16	1514.05	2305.75	1641.26	1315.48	1512.36	1832.21	2074.37	1976.34	2245.63	1672.29	1678.1	1094.68	1376.77	946.266	1290.62	808.217	1513.98	1478.93	629.932	934.354	1392.31	1525.98	2052.64	1705.11	1321.8	1836.22	1510.19	1095.77	1350.25	1278.11	1029.02	1120.6	1223.9	1553.49	1331.02	1411.54
200049_at	280.99	222.298	306.635	395.655	207.242	372.092	221.822	329.002	73.8369	256.691	355.661	227.479	261.429	177.513	217.454	212.125	133.157	238.577	218.139	217.501	227.033	244.817	321.689	119.12	147.106	163.386	143.514	190.068	198.867	118.598	139.741	297.724	110.819	183.305	161.955	224.378	196.511	236.19	263.888	125.431	158.52	188.584	143.725	155.519	147.6	169.004	274.891	95.4836	175.906
200050_at	544.893	425.087	582.924	690.364	800.345	640.888	401.322	390.11	118.859	182.105	503.371	482.641	781.114	294.026	375.155	433.541	561.224	280.679	326.425	220.06	412.507	358.019	540.24	433.519	496.981	177.802	402.765	217.658	254.958	363.206	462.31	344.853	356.358	194.088	284.321	684.214	217.673	294.696	197.916	245.845	210.667	253.476	174.728	184.625	141.415	312.9	278.985	297.958	194.767
200051_at	161.38	168.498	205.179	146.713	207.815	182.714	196.283	162.591	77.4387	142.391	157.557	219.054	127.542	121.392	185.421	164.126	184.096	183.267	184.399	278.06	144.685	197.763	128.921	132.139	185.54	112.928	74.0717	150.215	130.029	100.067	179.335	181.623	74.9656	136.131	124.166	110.804	87.6739	147.348	230.902	213.233	129.73	131.207	97.1308	177.611	135.437	130.835	159.562	137.35	180.014
200052_s_at	995.332	684.632	1142.3	942.3	1166.74	843.039	779.295	860.425	425.012	411.674	862.508	524.766	739.234	796.066	864.889	702.956	461.133	600.983	1061.66	581.71	874.269	1132.02	1219.22	622.289	496.981	321.966	392.58	456.775	297.026	706.029	862.902	239.098	543.229	529.698	503.861	711.915	317.44	673.9	395.832	614.613	353.578	430.179	290.676	339.267	289.221	500.933	568.554	475.949	449.662
200053_at	316.114	393.752	251.831	331.067	435.667	552.585	502.018	518.874	246.723	521.131	319.748	374.317	288.714	399.558	483.574	278.705	177.84	535.766	346.041	494.709	512.556	308.238	252.317	236.288	251.804	568.246	237.03	462.906	410.482	238.123	356.34	364.395	259.663	305.958	284.321	315.791	356.742	327.199	483.794	456.57	291.372	280.084	270.963	389.062	303.858	199.968	340.194	291.592	290.936
200054_at	273.87	192.146	283.536	213.44	275.942	197.709	181.69	146.769	262.931	145.297	225.909	199.796	267.14	317.816	306.161	294.189	234.141	212.16	223.632	245.649	215.489	295.963	260.298	262.976	253.129	78.0888	91.6638	156.346	119.83	154.733	199.131	118.4	144.499	177.914	133.163	141.275	90.6972	108.344	115.451	215.742	158.405	188.889	91.217	144.298	126.161	108.541	194.211	148.979	105.693
200055_at	1441.5	1180.66	1519.14	1054.37	1443.25	1488.37	1837.33	1267.99	950.875	1236.96	1134.76	952.042	1196.73	1831.26	2401.24	1655.97	1451.32	1513.19	925.131	1516.54	1469.94	1645.53	1190.98	1206.83	1312.03	1118.47	668.497	977.928	525.213	926.547	872.218	436.814	592.12	857.222	633.425	592.801	616.741	1512.48	1275.46	1086.23	898.628	969.731	1141.73	745.336	1135.86	749.992	1359.38	1061.95	1160.94
200056_s_at	246.816	267.231	307.994	336.2	288.536	266.574	352.434	268.44	145.873	222.788	188.257	143.228	236.682	214.724	253.799	150.965	133.157	181.616	195.384	182.53	254.739	288.461	260.912	137.997	111.324	151.372	93.5156	113.427	109.632	149.174	104.806	135.642	74.9656	75.4787	107.97	144.045	187.441	173.351	137.442	135.466	109.033	92.1087	84.0486	55.0543	113.174	89.7378	93.7604	84.5887	127.168
200057_s_at	2514.67	1920.87	2419.11	3687.93	1890.37	2153.69	2027.77	2087.5	1180.49	2152.33	2671.51	2505.88	2280.52	2709.67	2908.84	3666.52	3529.1	2119.12	3231.29	2041.95	2541.23	2761.86	3294.24	2351.81	2651.89	1305.89	2572.14	2440.22	1281.16	1596.44	1850.41	1429.99	1321.13	3066.32	2801.82	3437.69	1832.08	4021.73	1451.38	3409.22	2697.5	2479.93	1435.64	3482.8	1586.7	2988.6	3046.27	2372.4	1911.06
200058_s_at	908.472	640.29	920.812	1246.85	1086.59	1435.61	734.785	719.658	247.624	594.749	885.099	787.15	981.627	855.847	1193.84	874.05	790.897	674.455	783.105	721.593	754.981	1076.1	1186.07	592.997	792.519	444.506	626.832	787.861	504.817	390.076	556.636	648.324	396.557	572.829	678.412	880.891	565.346	897.089	357.348	582.001	995.521	636.84	420.781	440.609	506.292	570.854	687.377	803.287	606.708
200059_s_at	3291.19	3582.2	3504.34	3300.83	3461.86	2957.86	3837.37	4205.55	924.762	4338.56	3056.14	2227.85	3588.93	2900.61	3055.45	2800.99	2370.9	3917.12	3360.76	3292.37	3373.17	2969.17	2644.11	2601.12	1941.54	2913.31	2433.26	2259.35	3614.03	2107.89	2209.08	3092.19	1970.84	2122.84	2785.63	2105.28	3095.8	2455.08	2594.9	1846.35	2948.18	3089.45	3030.77	1452.28	2910.77	2441.61	2293.29	2163.44	2506.76
200060_s_at	1480.42	1014.53	1885.11	1319.56	1705.46	2017.08	831.832	1536.43	730.265	1561.46	1617.27	1242.11	1448.65	1392.05	1321.36	1340.88	1301.18	809.841	1183.29	1054.24	1115.15	1560.28	1199.58	915.208	1053.6	1095.65	549.057	895.157	820.965	896.898	1112.11	1198.94	665.999	1514.96	784.583	867.041	713.484	968.596	758.678	822.829	719.874	762.359	647.838	395.724	584.421	516.584	541.194	911.502	764.314
200061_s_at	5937.34	5915.15	5445.15	4877.03	6604.85	5691.35	5651.35	5984.78	6888.44	5786.69	5468.73	6357.38	5796.49	6645.47	6511.92	5732.81	5982.22	6171.63	5232.21	7156.22	5891.31	5705.12	5878.19	6338.76	6428.94	7342.75	7819.2	7075.42	7152.85	9168.18	7548.35	7199.39	7168.45	8147.65	7520.12	7052.67	7633.68	6693.5	5783.54	6863.59	7477.74	7109.53	7543.05	16099.5	8384.12	11282.3	7421.45	7676.4	7366.58
200062_s_at	7628.5	7554.6	7358.8	8281.81	7455.57	8233.24	6869.91	7068.91	10460.5	7148.6	8565.41	10712	9136.68	7596.48	7796.94	7269.56	6720.39	6081.65	7756.51	6487.51	7350.48	7068.32	7615.55	9544.59	10987.9	7673.13	8214.56	9779.28	7398.88	10407	10977.8	8884.58	9941.09	11614.3	7986.19	9914.18	7358.56	10314.4	4711.5	8782.69	7483.87	7172.39	7000.23	9952.55	7450.9	7872.05	9345.79	8984.64	6670.8
200063_s_at	3691.32	2565.89	3734.88	3479.62	2654.08	3283.86	2820.93	3222.91	3594.59	3594.64	3386.31	2507.08	4049.61	2840.83	2373.52	3660.33	3777.54	2692.04	3784.48	2668.02	2899.86	3858.43	3684.69	3156.36	2235.75	2611.77	2397.15	1922.13	3095.19	3978.59	3460.92	3886.5	2917.14	2664.67	3347.07	3761.79	2122.31	2487.58	1401.9	2995.3	3185.67	4362.42	2096.2	2829.16	2089.49	3629.15	3134.03	3770.38	2717.58
200064_at	4617.35	2087	4950.55	5345.83	3459	4162.99	2172.98	2398.5	2453.72	2182.36	5332.6	5979.45	3706.32	5453.51	4398.37	3989.35	3174.31	3226.98	5225.15	2037.69	2425.02	4597.65	5014.41	5118.91	3481.52	2023.1	2461.96	3641.94	2434.85	4288.99	5300.85	2243.85	4150.27	6291.69	3089.74	2673.14	2061.85	3564.52	1258.96	3123.24	4098.29	3449.66	2048.89	3505.94	1815.93	3658.65	4126.76	3676.86	1604.82
200065_s_at	3273.16	3486.42	3369.36	2610.89	3019.33	3303.29	4295.61	3455.34	1076.94	3675.04	2688.89	2237.48	1950.56	2826.19	3311.71	3880.97	3531.78	3837.04	3509.85	4564.12	3869.56	4102.56	3143.83	2267.19	1706.96	2888.09	2354.56	2513.8	2241.08	2409.95	2639.95	1311.59	1753.54	3249.63	2341.15	1806.1	3032.31	2736.77	3386.56	2536.22	2197.89	2635	2700.31	3141.95	3198.34	2624.01	2338.52	2089.74	2883.59
200066_at	558.183	478.888	534.46	286.582	267.354	259.909	622.415	409.207	162.981	421.361	389.258	274.419	338.842	353.807	454.621	440.509	358.361	612.54	519.454	607.298	621.069	424.168	419.3	330.022	263.731	421.68	246.288	600.859	523.939	480.878	291.127	769.023	260.75	280.349	260.928	321.331	284.184	231.856	357.348	318.595	262.235	339.492	320.245	245.465	379.719	253.113	336.299	255.602	423.706
200067_x_at	844.869	1170.61	1116.48	938.451	869.044	1271.22	1185.73	1182.33	482.641	1391.94	932.018	861.773	867.411	999.81	986.86	1120.24	875.795	1367.9	882.759	808.593	1122.85	1187.94	807.291	804.55	889.264	887.81	787.938	910.485	1236.55	759.769	721.996	1371.37	568.217	870.7	611.831	686.984	873.716	736.74	852.138	747.57	489.32	570.221	584.577	612.084	792.833	535.725	799.111	563.354	828.178
200068_s_at	3343.88	2672.9	3703.18	3238.38	1740.95	3173.34	2573.57	2658.75	1192.19	2597.91	2801.27	2523.93	2966.45	2837.17	2299.59	3606.14	3014.34	2915.76	3109.66	2797.66	2856.77	3107.61	2941.24	2283.46	1838.17	2013.49	2411.03	2529.12	1854.82	2358.99	2259.15	1882.9	1276.59	2703.75	2465.32	2858.74	1974.17	3291.49	1913.19	2641.58	2813.94	3902.48	2052.47	1959.34	2362.83	2452.98	2562.78	2260.39	3017.11
200069_at	322.759	155.491	301.653	316.952	218.12	320.444	166.366	200.784	81.9409	143.36	211.427	163.689	239.855	153.723	320.329	220.642	210.012	179.965	235.402	173.148	226.263	295.963	343.789	240.193	103.372	69.6793	75.9235	183.936	121.105	214.032	158.373	155.184	79.3114	204.871	176.351	362.883	160.232	182.018	98.9579	301.035	172.742	123.692	95.1595	100.115	97.9188	137.703	243.537	108.827	101.772
200070_at	364.528	374.833	359.175	390.522	212.395	304.894	587.39	554.339	348.474	496.915	287.31	186.557	314.095	248.885	325.257	262.447	217.161	227.02	326.425	395.767	372.488	173.213	266.437	218.713	155.058	422.881	205.549	251.38	294.476	211.253	207.283	316.116	108.646	176.566	151.158	174.516	281.161	140.847	313.367	117.905	266.166	182.085	228.49	224.776	343.025	160.447	127.311	220.347	296.351
200071_at	474.646	389.022	466.521	407.631	280.521	293.786	323.977	321.909	138.669	299.312	397.368	184.15	387.701	270.845	330.801	332.124	286.868	287.283	315.439	237.119	389.419	452.809	507.089	318.305	233.25	193.42	239.807	214.592	238.386	308.54	291.127	264.388	186.871	258.784	194.346	218.838	205.58	229.689	153.935	223.268	162.336	192.138	116.844	146.578	94.8267	179.701	213.682	204.678	205.037
200072_s_at	882.841	797.555	811.202	1408.1	832.404	805.275	731.137	880.067	270.135	427.173	959.243	902.695	882.005	926.608	1124.23	696.763	1015.21	1070.71	810.569	709.652	948.92	919.939	1071.89	809.106	800.47	574.253	854.603	674.433	657.792	671.747	698.706	765.575	602.984	657.743	766.588	764.547	722.554	682.568	423.32	677.328	502.27	595.711	686.188	509.69	524.845	867.766	506.446	480.601	644.055
200073_s_at	885.214	878.552	551.219	1162.58	866.754	1100.73	750.838	841.329	345.773	385.521	885.099	663.18	985.434	933.318	937.579	757.149	766.768	713.254	709.346	650.798	884.274	1002.45	1195.9	586.488	601.678	385.639	501.836	533.415	651.418	471.612	630	910.413	551.921	349.089	611.831	778.398	498.834	632.729	203.413	554.406	373.349	328.93	402.143	498.293	419.505	756.297	380.633	409.478	485.142
200074_s_at	2505.65	2129.57	2655.09	3009.11	3055.97	3152.79	1627.18	2092.96	2897.65	1726.13	2940.29	2740.58	3032.45	4450.04	3348.67	2642.28	2506.74	2073.72	3048.46	1809.1	2103.32	2253.14	2650.86	3327.55	3257.54	1970.24	3314.71	1683.02	1977.2	1344.42	2381.42	1830.02	3476.66	1632.23	2648.87	1972.31	1617.43	1508.15	643.227	1863.91	4060.36	3203.9	1189.23	2074.18	1228.83	1928.41	3560.7	2893.28	1060.29
200075_s_at	861.956	714.193	1295.39	639.891	917.706	716.972	672.033	732.207	844.622	665.46	597.789	267.198	573.62	730.794	629.57	924.372	727.446	824.7	983.982	962.124	640.31	1159.3	677.756	485.594	205.419	329.175	421.283	386.266	283.003	440.11	400.591	212.66	287.911	589.003	332.908	376.733	329.533	964.262	456.306	376.293	444.342	465.723	415.225	489.176	428.163	352.196	423.669	424.657	467.402
200076_s_at	333.201	250.677	313.429	310.536	369.258	227.143	385.27	252.617	291.746	333.214	308.163	297.288	449.886	412.978	500.822	483.863	347.637	357.453	384.49	352.267	313.228	317.785	335.809	307.239	261.081	276.314	243.511	257.511	290.652	206.62	214.27	262.089	212.946	250.697	217.74	246.539	126.976	871.086	324.362	248.354	192.745	245.251	203.939	295.084	214.185	238.926	139.692	210.921	195.327
200077_s_at	3446.4	3258.21	3441.83	3527.96	2928.3	3160.01	4843.6	3775.07	4169.98	3848.43	3373.57	3183.5	3783.1	3930.92	4248.06	3392.46	3221.68	3780.08	3100.25	3038.2	3064.56	3253.54	3320.02	3175.89	2885.14	3516.4	3090.64	3534.64	3113.04	2930.67	2961.35	3168.05	2599.89	2737.45	2843.21	2360.12	3494.86	2897.12	3886.85	3449.36	2592.63	2534.46	2572.89	2600.17	2762.75	3047.03	2806.32	2578.91	3225.32
200078_s_at	803.575	1206.68	883.218	888.833	642.337	1260.12	1213.45	1251.63	1775.69	1072.29	1039.76	651.144	1113.61	827.786	786.038	1287.46	798.94	1190.41	632.447	980.888	1091.3	746.726	484.375	907.397	542.04	832.547	672.201	836.91	512.466	592.063	620.684	397.731	617.108	1080.96	485.865	238.228	613.717	929.592	879.626	928.191	521.117	709.755	645.866	577.193	648.12	669.825	376.739	217.409	770.102
200079_s_at	2052.37	1217.91	1906.85	1485.1	1570.35	1972.09	1222.21	1239.62	823.011	882.436	1533.86	1072.4	1522.25	1513.44	1670.02	1652.88	1586.26	1218.48	2036.23	1250.42	1435.31	2163.8	1841.12	1790.06	1155.65	724.424	1236.07	1223.18	697.31	995.111	954.898	821.901	954.996	1439.49	1108.49	1243.77	925.111	1144.11	687.208	1038.57	1180.17	1397.88	676.153	962.748	807.057	954.689	1438.46	1227.09	804.089
200080_s_at	3952.85	3637.18	4006.19	3548.92	2641.48	4447.34	4802.01	4341.41	2677.04	4556.51	4480.52	3064.35	3402.38	2969.54	3751.55	3041.76	3293.17	2969.42	3778.99	3578.11	3723.34	3634.07	3145.67	2530.82	2160.21	2853.25	2265.67	2519.93	2963.89	3547.75	3966.32	3738.21	2222.89	2458.45	2985.37	4301.96	2881.15	3159.31	3386.56	2523.68	2479.55	3203.59	3398.5	3888.86	3523.84	2616.7	2611.21	2773.07	4037.44
200081_s_at	6379.24	6239.73	6189.32	5678.61	7300.43	6736.54	5484.26	5557.03	7826.71	3763.19	7047.19	5951.77	6454.5	7419.58	6213.77	5716.55	6969.72	5793.54	5788.54	4635.76	6063.7	5473.95	6252.06	6760.56	7000.14	6011.64	7055.33	5542.62	5313.32	5499.06	6612.09	4763.58	8102.8	5117.72	7577.7	7063.75	6539.27	4799.64	4024.29	6437.13	7979.55	7556.36	5328.04	9098.5	5210.73	7155.27	7513.32	9185.04	4929.48
200082_s_at	4620.68	3963.53	4206.39	5321.02	5166.75	5475.87	3874.59	3555.19	5232.51	2548.51	4656.61	4880.57	4594.04	5767.05	5557.1	4794.5	5142.17	4461.14	4552.68	3849.35	4225.89	4392.39	5286.99	5460.65	5305.1	2722.3	4652.63	4773.15	3724.94	4627.18	4524.12	4016.39	5379.05	5477.6	5436.3	4761.8	4232.53	6049.93	2001.15	4482.91	6527.66	5129.85	3466.24	5445.11	3389.43	6152.16	5704.91	5799.28	3256.13
200083_at	784.115	669.26	769.08	768.64	140.833	776.951	750.838	800.408	289.945	889.217	857.874	479.03	895.965	639.293	787.27	518.701	386.065	709.952	714.838	719.034	691.873	698.308	558.044	585.837	588.425	475.741	304.62	625.384	509.916	278.891	284.14	578.204	283.565	334.263	444.477	542.939	607.671	569.89	489.292	582.001	449.777	428.351	424.723	187.255	438.264	260.882	488.972	432.37	411.381
200084_at	1617.12	1183.03	1618.33	1245.14	1320.74	1197.36	942.743	1122.86	734.767	965.74	1272.62	921.952	1158.66	1598.84	1770.43	997.919	1063.47	1069.88	1669.79	683.21	1154.4	1653.71	1509.6	856.624	1008.54	653.543	626.832	683.63	1028.76	745.87	894.344	1306.99	609.503	719.743	759.39	991.695	631.857	799.579	467.301	704.923	632.231	694.014	423.111	587.888	568.548	792.102	1319.44	929.864	632.851
200085_s_at	1592.44	1123.32	2184.95	708.329	1205.1	966.885	1532.32	828.78	3153.38	908.59	885.099	876.216	1276.05	1715.35	1929.98	2512.22	2377.16	1060.8	1310.41	1337.42	1120.54	1400.71	931.301	1807.63	1942.86	909.435	1046.26	1514.41	822.239	990.479	1115.6	725.342	964.775	2054.1	791.781	963.994	873.716	717.238	703.701	1043.59	1068.13	1167.05	701.6	567.199	555.561	847.724	537.999	710.619	696.528
200086_s_at	2054.27	2789.37	1893.26	1272.94	1885.79	1972.09	3476.18	2564.91	2267.33	2422.58	1351.4	950.838	1483.55	1419.5	2287.89	1636.62	2027.73	2365.13	2161.78	2792.55	2633.58	1974.9	1663.69	1588.92	1579.74	2737.91	1684.21	1876.15	1785.98	1543.63	1285.62	1267.91	1521.04	1435.44	1301.04	1149.59	2355.1	1198.29	2440.96	1444.97	1308.28	1557.42	2024.34	953.105	2324.7	1436.26	1681.8	1393.45	2642.51
200087_s_at	2459.61	2616.74	2690.87	3069.85	2613.43	2353.62	2687.4	2855.17	2055.73	2150.39	2307.74	2203.78	2340.8	2529.11	2298.98	2500.6	2414.69	2093.53	2015.83	2564.81	2448.88	2619.34	2280.67	2335.54	1695.04	1820.07	1894.38	1952.79	1764.31	2046.74	2117.08	1816.23	1817.64	1901.79	2467.12	2842.12	1928.83	2400.91	1808.73	2538.73	2036.13	1832.32	1511.98	1380.04	1732.03	1669.44	1635.37	718.331	2096.68
200088_x_at	5969.62	5122.32	6543.97	6154.25	7902.69	6815.4	5062.5	4621.85	9203.5	4455.77	7033.29	7060.28	5826.31	7118.84	6181.74	6938.21	7431.75	5665.58	5555.49	4535.97	5537.29	5784.23	6597.07	7548.19	7938.44	7059.23	8248.81	4819.13	5531.31	8195.31	8743.14	6503.94	10778.8	8785.18	6922.68	5756.27	4416.95	7640.42	2721.34	6339.29	9276.15	8024.83	4763.53	9163.9	4259.16	5664.18	8441.64	8547.99	4465.62
200089_s_at	2686.02	3146.47	3107.12	3181.49	3749.83	3773.13	2761.1	3005.21	3601.8	2589.19	3027.76	2692.44	2162.5	3221.47	2466.53	2870.66	3097.46	2527.76	2948.81	2340.49	2996.06	3206.49	3259.86	3123.16	2863.93	2679.05	3060.09	2363.58	3431.73	3684.88	3739.24	4080.77	3851.49	4137.85	2866.61	2822.73	2225.1	2420.41	1473.37	2651.61	2516.9	2650.03	1986.16	2006.67	2014.65	2281.73	3021.1	3312.79	1869.05
200090_at	482.714	777.453	672.605	1515.89	1071.71	689.76	794.619	719.112	528.564	563.752	673.671	888.252	1112.98	642.953	380.083	744.762	453.09	659.595	975.35	711.357	768.064	1241.82	1055.31	853.369	662.641	541.816	612.018	616.187	766.149	776.446	779.057	964.44	559.526	543.177	764.788	1299.18	595.578	927.425	439.813	582.001	563.319	483.088	393.9	669.067	485.471	406.016	548.783	355.493	555.355
200091_s_at	2894.39	3139.37	3173.25	2949.23	3513.96	2201.45	3004.08	2744.96	2831.01	2719.96	2827.33	2974.08	2977.88	2822.53	2968.59	2572.6	2738.2	2327.98	2456.03	2099.1	2672.06	2828.01	2887.83	2513.24	1850.09	1750.39	2131.41	2161.25	2618.42	2649	2595.69	3587.62	2639.01	1736.01	2229.58	1711.92	2049.76	1930.69	945.598	2152.4	1470.85	1806.02	1548.72	1718.43	1486.72	1703.67	2795.14	1851.89	1355.52
200092_s_at	5317.45	4891.75	5437.91	4729.89	5474.18	4904.4	4499.19	4486.54	6344.57	3784.5	4819.96	5556.99	5153.7	4877.66	4646.01	4567.67	5264.6	4716.23	5217.3	4613.59	4501.41	5093.42	4948.73	5566.1	4850.53	5932.35	6221.1	5404.66	4638.96	6339.44	6485.16	5201.54	6175.43	4158.07	4601.33	4601.13	3830.44	4691.3	2473.95	4415.18	4639.41	5874.34	3354.06	4595.28	3453.13	4339.96	5199.96	5027.7	3702.99
200093_s_at	1347.99	2113.02	1661.36	1696.83	1042.51	1491.7	2247.41	1827.79	1505.55	1995.41	1594.1	731.784	1951.83	1031.53	1374.34	1138.82	971.418	1534.65	1153.47	1357.04	1601.54	1535.05	1415.06	1307.72	699.749	1422.42	1134.22	766.402	1272.24	1365.73	1283.29	888.572	1192.93	889.57	1247.06	1465.38	1309.06	1118.11	1044.56	1261.84	904.409	1232.86	1051.77	735.518	924.148	876.548	795.815	937.454	1197.54
200094_s_at	4222.45	2817.75	3627.99	3432.57	2670.11	3574.86	3148.56	3284.02	1356.98	3378.64	4181.63	2572.08	3514.7	5099.7	3863.05	5005.85	3643.49	2961.16	4974.05	4156.41	4152.78	3613.61	4317.63	4232.35	2918.27	2772.75	2373.07	2161.25	3078.62	2156.07	2115.91	3578.43	3151.81	2705.1	3541.42	2271.48	2312.78	2253.56	2210.06	3047.98	3867.04	4045.77	2782.74	2708.35	3188.65	3210.41	4651.98	4821.68	2822.9
200095_x_at	7957.91	8241.6	8121.08	7758.26	8634.33	7183.05	7354.42	7726.37	10906.2	8149.22	8052.77	14175.9	7519.25	8714.63	8296.52	7903.61	7984.93	8324.6	8615.73	7563.93	7344.32	6876.7	7016.99	11146.5	12020.3	11210	10443.2	9239.74	9490.81	10281	9613.03	8973.09	12011.9	9680.14	9553.56	11964.1	9635.06	10060.8	6069.42	7836.94	10840.3	10879.3	9848.21	11484.6	9695	9596.54	10689.1	10445.2	7322.32
200096_s_at	1666.01	1337.93	1930.4	1207.07	791.185	1799.37	1802.3	1557.17	723.061	1418.1	1204.27	645.126	1261.46	1170.61	1193.23	1803.07	1184.11	1109.51	1629.77	1130.15	1503.03	1557.56	1226.59	991.367	591.076	1022.36	896.268	935.01	925.497	701.396	972.366	817.303	588.86	1078.27	921.345	759.007	900.925	849.418	791.663	983.38	648.996	943.53	641.745	618.747	584.833	841.081	782.735	640.23	870.94
200097_s_at	1460.96	1385.82	1546.77	1672.87	995.565	1574.45	1366.69	1811.42	436.718	1128.47	1553.56	960.467	1498.77	1134.01	954.827	1343.98	819.494	1270.48	1373.18	1567.72	1377.59	1516.64	1496.71	1002.43	898.541	1003.14	1026.82	849.173	1105.24	802.39	824.473	1215.03	732.273	892.266	1016.72	1512.47	1006.74	1094.28	808.157	925.682	1207.58	1211.33	939.409	839.139	905.388	898.166	991.624	1037.83	964.309
200098_s_at	786.488	756.761	827.961	1083.45	1019.04	771.398	821.617	690.195	551.075	733.265	693.366	763.078	849.009	735.064	761.398	647.989	714.041	670.327	769.765	672.975	721.888	666.939	963.838	1016.75	646.738	784.492	599.055	573.268	573.655	608.741	725.49	614.989	533.451	605.177	766.588	869.811	592.555	463.713	560.762	865.475	737.449	468.566	436.91	400.108	417.856	471.996	791.322	461.137	596.811
200099_s_at	4949.13	6366.25	5268.06	6104.63	5340.21	5745.22	5530.23	5800.91	8014	5440.88	5996.43	6049.26	6591.56	6772.96	5663.67	5486.62	5067.1	5200.81	5526.46	5209.8	5928.25	5163.66	5732.69	5737.95	5336.91	5675.26	6333.13	4978.54	5821.97	4587.33	4581.18	6175.18	7605.2	4896.68	6845.31	6515.27	5481.13	6797.51	3221.63	5248.04	6161.59	6111.47	4897.76	6196.94	5057.97	6069.97	6771.22	7183.31	3942.57
200593_s_at	905.149	488.938	770.438	984.218	509.519	799.721	450.211	595.805	162.081	446.546	781.992	572.91	838.222	569.751	655.443	869.405	592.502	495.315	807.43	484.474	616.452	998.363	877.891	780.465	716.978	451.714	539.798	652.974	423.23	793.124	674.251	508.084	433.497	428.611	653.219	1132.97	477.672	641.397	406.827	506.742	614.194	577.736	471.855	622.779	516.805	691.668	710.343	608.647	577.95
200594_x_at	2301.56	1774.84	2086.21	2346.98	1833.12	1960.98	1856.3	1516.79	699.649	1623.45	2070.83	1579.11	2097.14	1937.4	2449.9	2550.15	2134.97	2110.04	2126.47	1906.34	2164.89	2480.22	2665.6	935.387	1289.5	1111.26	1474.03	1554.26	1367.85	1682.61	2036.73	1974.86	960.429	1447.57	1536.78	2024.94	1378.6	1464.81	1242.47	1618.06	1480.33	1652.47	1241.38	1379.69	1324.48	1481.18	1758.58	1757.39	1445.34
200595_s_at	750.889	885.646	822.979	1043.25	586.232	479.277	1043.44	898.618	219.71	657.71	927.384	512.731	979.723	720.424	577.824	790.439	543.351	571.264	539.856	649.092	861.186	997.681	1127.14	704.307	386.982	508.178	633.313	518.087	632.296	694.91	647.468	717.295	624.713	797.917	732.397	1216.07	789.065	619.728	505.785	642.208	405.84	566.362	373.291	373.282	399.715	461.187	510.74	491.373	496.346
200596_s_at	143.818	148.987	69.2987	230.549	56.1043	14.4394	112.37	95.4815	3.6018	16.467	150.606	148.042	191.63	265.355	158.316	215.222	155.498	217.939	113.778	203.001	237.038	263.229	583.828	192.675	95.4203	76.8875	113.885	217.658	57.3655	97.2874	50.0739	25.2893	121.683	160.392	298.717	382.274	250.929	277.361	98.9579	263.406	362.018	276.021	183.509	382.048	219.544	271.24	313.533	355.248	287.388
200597_at	148.089	243.582	211.519	226.272	148.848	103.297	267.062	252.617	79.2396	229.569	211.427	148.042	203.052	184.224	187.269	252.383	167.116	270.772	160.074	235.413	270.9	262.548	308.183	169.242	102.047	177.802	172.217	125.69	160.624	267.772	241.054	263.238	136.894	242.61	151.158	138.505	123.953	101.843	164.93	165.569	153.895	126.738	98.0269	108.531	109.669	126.106	144.385	75.1628	193.833
200598_s_at	1053.24	566.388	643.164	2042.01	312.009	474.279	713.625	786.222	36.018	468.825	940.128	791.964	810.302	1500.63	949.899	1265.01	797.153	905.602	543.779	709.652	644.927	1315.46	1523.72	537.017	299.514	276.314	615.721	1036.17	364.59	486.437	572.939	248.294	417.2	320.784	1682.53	2005.55	1073.25	2106.21	786.166	2132.33	2261.6	1288.4	813.247	950.475	813.035	1277.95	1091.18	541.196	651.338
200599_s_at	2684.12	1925.6	3246.62	4410.38	2185.2	2017.08	1838.79	2342.84	1655.03	1542.08	2557.98	3418.2	2830.66	2818.86	2956.27	1994.29	1968.75	1807.9	1808.67	1886.72	1951.71	3072.83	3429.3	2469.63	1427.33	1285.46	2411.03	1704.48	1399.72	1733.57	1936.58	992.029	1607.96	1513.62	2461.72	2958.47	1254.64	2998.96	1198.49	1981.81	3464.78	2118.5	1176.68	1168.41	1522.38	1636.79	1584.74	1054.36	1029.29
200600_at	1185.66	762.082	779.044	546.217	190.64	214.925	387.459	668.916	67.5337	737.139	776.778	719.749	535.548	370.887	638.194	693.666	792.684	870.93	1697.25	567.209	580.281	1082.24	421.756	410.086	368.428	372.424	647.202	726.549	718.981	474.392	423.882	1112.73	239.021	432.654	232.136	227.148	302.324	216.688	280.381	421.449	112.386	221.284	277.952	141.318	323.854	249.735	178.734	159.507	427.44
200601_at	1085.51	1441.39	1960.74	859.319	939.46	953.557	2690.32	1141.41	877.938	2230.79	787.205	1292.66	1128.84	1231	1414.38	1954.81	1367.31	1963.1	1034.98	2058.16	1767.78	1152.48	1045.49	791.531	832.277	860.178	837.937	2170.45	789.095	324.291	425.046	310.368	268.355	1462.4	942.939	792.248	1218.37	481.048	2407.98	454.061	1306.78	1179.74	1823.62	790.747	2050.52	822.728	549.582	763.135	1958.5
200602_at	1558.74	1674.92	1801.31	776.767	1031.06	1191.81	1841.71	1274.54	624.012	1983.79	913.482	823.258	688.471	675.893	961.604	1104.76	1770.36	944.401	1454	1198.39	1218.28	1110.88	766.773	431.567	620.232	891.414	680.534	1238.51	855.384	769.034	980.518	1385.16	589.947	839.7	595.635	842.11	831.391	845.084	989.579	1309.5	481.458	512.64	400.53	378.016	781.495	370.098	447.734	321.829	876.169
200603_at	1423.94	1314.87	1623.31	1184.4	937.743	1105.73	1024.47	1236.89	352.976	1079.07	1150.4	856.958	1155.49	861.947	744.765	832.244	1043.81	918.81	1144.06	657.622	1006.64	1302.51	1172.57	571.517	514.21	555.031	569.427	797.058	1106.52	490.143	563.623	1750.71	337.888	625.395	829.57	811.639	710.461	832.082	500.287	1143.93	423.993	580.681	338.524	404.491	471.866	554.415	630.661	292.327	455.638
200604_s_at	518.788	305.069	342.417	485.907	171.175	184.38	278.737	429.94	59.4297	391.333	447.763	281.641	435.926	533.15	505.75	387.09	348.531	608.412	448.834	404.297	415.586	462.356	694.332	274.042	204.094	218.649	200.92	223.789	337.819	172.338	128.096	148.287	176.006	194.088	246.532	199.447	214.65	379.204	192.418	436.5	271.716	363.052	193.366	332.955	332.099	404.777	363.958	98.1768	165.075
200605_s_at	1242.62	893.923	1050.8	983.79	436.812	737.521	760.324	1089.04	12.6063	1007.39	1046.71	790.761	790.632	758.855	1059.55	1027.34	1089.38	1635.37	1508.93	1005.62	1293.7	1201.58	1073.73	531.81	345.899	629.516	570.352	858.37	1128.19	312.246	444.843	1170.2	231.416	677.96	759.39	662.053	767.903	615.394	445.311	1424.9	709.236	740.322	512.894	654.69	544.429	727.923	892.771	418.292	760.019
200606_at	1746.22	2092.32	2016.91	2568.98	2003.72	1568.34	2519.58	2570.36	423.211	2518.48	1753.4	953.246	1397.25	1797.7	1962.02	1721.78	1285.1	1611.43	1673.71	2288.45	2205.68	1629.84	1290.44	1344.17	866.735	1763.61	1253.66	1624.77	996.886	1019.2	1469.61	204.613	802.892	1824.97	1004.12	1016.63	1853.24	1490.81	1407.4	1387.27	1482.53	1424.08	1287.79	1042.17	1256.04	955.139	1973.66	966.466	1406.13
200607_s_at	315.639	359.461	211.067	501.305	200.372	560.916	399.863	667.825	66.6333	443.64	420.538	353.856	496.207	389.188	380.699	488.508	210.906	307.096	337.41	256.737	360.944	273.459	435.876	378.19	255.779	291.932	170.365	377.07	252.408	168.632	352.847	208.062	246.626	293.828	352.702	905.822	356.742	1085.61	423.32	378.802	258.535	304.761	188.706	232.14	383.842	355.686	348.581	371.652	442.753
200608_s_at	846.293	952.454	870.536	1320.42	829.542	881.915	891.666	959.18	888.744	706.143	986.468	625.868	1233.54	729.574	956.675	493.153	571.054	612.54	1007.52	684.063	846.563	870.158	1047.33	648.327	800.47	410.867	490.725	352.545	509.916	848.717	719.667	864.433	466.09	633.482	572.242	778.398	414.184	637.063	285.878	657.259	371.152	269.725	290.855	384.854	314.989	363.342	474.494	405.928	374.781
200609_s_at	1137.72	1654.82	1084.32	1102.7	1056.82	1407.29	2068.64	1677.75	401.601	2019.63	1185.15	1438.29	927.057	1195.01	1787.68	1481.01	1068.83	2091.88	1706.67	2244.95	1967.88	1325.01	1152.92	925.623	705.05	1525.74	1362.92	864.501	1329.61	451.228	536.839	1135.72	530.192	908.44	865.56	797.788	1566.04	582.891	1352.42	918.156	1832.64	1436.06	1447.46	877.887	2128.86	1250.92	632.359	1035.02	1760.18
200610_s_at	3112.73	2062.17	2791.42	3516.41	2330.05	2843.45	1946.78	2354.85	1520.86	1542.08	3189.37	2048.51	3077.5	2315.61	2658.73	2759.18	2053.65	1377.8	2576.87	2068.39	2234.93	2964.4	3478.41	2942.86	3038.87	1841.69	2889.72	935.01	1727.34	2722.2	2094.95	2432.37	2124.03	797.917	1903.87	1648.21	1142.78	1237.29	709.198	1675.76	3022.06	2844.1	1618.43	1631.11	1058.76	2513.9	1550.49	2580.63	1236.01
200611_s_at	1164.31	1582.1	1078.43	1458.58	1270.93	1427.84	2021.94	1803.78	400.7	1859.8	1259.3	1439.5	791.901	1568.34	1852.98	1669.91	1509.41	2821.65	1436.74	2233.01	2063.3	1548.01	1454.97	785.022	710.351	1226.6	973.118	1526.67	1018.56	363.206	518.207	890.871	633.405	711.656	1389.22	975.075	2110.22	806.08	1874.7	1429.92	1182.6	1155.07	1214.13	1059.71	1600.92	1215.57	592.718	697.031	1462.15
200612_s_at	659.757	879.143	543.066	897.816	561.043	589.239	998.928	826.052	370.085	906.652	959.243	518.749	773.499	431.279	755.854	633.28	672.039	826.351	481.005	978.33	1225.21	966.993	904.903	473.877	348.549	494.963	701.83	475.169	348.018	582.798	534.51	281.63	291.171	385.48	363.499	221.608	574.415	309.864	566.259	283.474	279.578	235.095	434.938	456.565	454.756	354.898	235.749	201.128	480.847
200613_at	844.869	919.937	862.384	709.185	844.427	1057.96	1063.87	955.361	358.379	642.212	773.303	489.862	678.953	874.147	973.924	809.019	745.32	863.5	1050.68	816.27	1092.84	819.694	849.037	506.424	402.886	391.646	518.502	499.694	678.188	410.46	524.03	611.54	327.024	564.742	381.494	141.275	504.881	569.89	456.306	393.854	719.296	764.492	422.394	416.413	728.516	475.261	430.559	472.522	601.853
200614_at	3033.93	3586.34	3205.4	3056.59	2797.2	2484.13	4005.2	3381.68	2028.71	3407.7	3325.49	2359.04	2914.42	2511.42	3059.76	3248.46	2613.09	3448.22	2609.04	3760.64	3743.35	3181.94	3278.28	2120.08	1991.9	2729.51	2447.14	3359.9	2070.26	2197.77	2165.99	1588.62	1738.33	1868.1	2150.41	2462.62	3259.05	3232.99	3760.4	3178.43	1892.3	2263.52	2422.72	2409.06	2636.18	3079.68	2035.77	1237.25	3127.09
200615_s_at	502.175	420.948	292.594	436.717	283.956	469.281	245.901	457.22	120.66	353.556	704.951	304.509	635.805	523.39	506.983	515.604	318.146	480.456	437.064	441.826	557.962	755.591	987.781	316.352	316.742	215.045	562.945	312.692	219.264	379.884	437.856	228.753	252.058	249.349	419.284	343.492	305.347	273.027	219.906	238.319	279.231	335.227	215.408	318.052	249.435	361.879	295.56	307.139	219.976
200616_s_at	236.374	463.516	187.514	518.415	294.261	201.041	368.487	232.429	103.552	73.6171	210.269	161.281	291.887	334.897	518.687	281.028	238.61	308.747	257.373	258.443	258.587	353.928	622.504	363.87	258.43	139.358	295.361	1293.69	62.4647	242.755	246.876	60.9241	191.217	149.609	1567.37	2224.39	1396.74	1581.82	555.264	1048.61	2244.37	1650.54	1698.18	680.639	785	752.131	852.132	651.737	1081.39
200617_at	758.484	1515.3	869.178	1527.01	1262.35	991.876	1264.53	1383.66	277.339	1054.86	734.493	618.647	1217.04	1027.26	1979.27	1977.26	1075.98	1610.6	1472.05	2093.13	1466.09	1147.03	1342.62	1085.75	898.541	887.81	854.603	1131.21	399.009	719.927	649.797	418.422	556.266	760.178	1504.38	1401.67	1433.02	2110.54	1269.96	1051.11	2584.31	1986.89	1052.49	562.29	902.09	654.962	1054.53	650.758	1573.26
200618_at	2161.06	1376.36	1035.86	1959.45	891.371	1127.38	2799.77	2630.38	447.524	2288.91	1401.79	933.988	1099.65	900.988	1214.17	1128.76	895.456	1538.78	1074.22	1972.87	1669.27	1518	1009.88	890.472	925.047	1377.97	1320.33	1480.69	1086.12	891.338	788.373	626.484	551.921	1008.18	707.204	795.018	1454.18	4082.41	2006.65	893.07	870.069	1030.87	1573.81	881.219	1494.14	1082.48	1133.81	1351.22	1662.33
200619_at	559.607	566.388	471.956	517.132	600.545	415.411	698.301	498.687	296.248	403.925	484.255	667.994	389.605	608.182	792.199	472.25	487.943	658.769	559.473	736.093	741.897	898.799	674.073	540.272	540.715	372.424	190.735	349.479	271.53	259.433	319.076	298.873	259.663	428.611	383.294	304.711	441.393	624.062	197.916	363.75	302.125	298.668	391.928	294.032	386.934	361.991	582.533	473.623	363.203
200620_at	1500.36	2789.37	1672.23	1462.85	1798.77	1613.88	3801.62	3122.52	1240.82	3440.63	1574.41	2179.71	1253.84	1956.92	1962.63	2627.57	1810.57	3103.15	2145.3	3142.26	3161.53	1281.37	1078.64	1422.93	1248.42	3427.5	1789.76	1753.53	2474.37	1095.18	1327.54	1329.98	1247.25	1762.97	1403.61	867.041	2663.47	1609.99	3177.65	1552.84	1973.58	2087.02	2386.87	1890.43	2734.72	1486.36	1240.65	618.808	3045.49
200621_at	1292.93	2520.37	1086.13	644.597	480.894	1067.41	1456.44	2635.84	462.831	3539.43	1411.06	949.635	519.685	1011.4	694.868	987.081	1081.34	2807.61	1969.53	1386.89	1690.05	1337.29	869.91	445.236	512.884	744.847	575.908	870.632	6793.35	580.945	1007.3	7735.06	483.474	803.309	476.868	415.515	1003.72	515.718	1132.52	662.277	473.248	482.174	1275.78	525.821	4465.72	624.337	501.753	426.616	1187.09
200622_x_at	418.163	366.556	458.368	403.354	245.599	497.604	350.975	619.812	168.384	500.79	373.618	155.263	391.509	231.805	291.992	298.06	199.288	427.622	301.315	340.326	429.438	384.615	241.267	313.748	218.672	283.523	220.363	352.545	272.805	280.744	288.798	234.5	190.13	210.262	291.519	229.918	287.208	268.693	461.804	418.94	255.413	342.843	257.343	275.447	241.19	196.14	300.053	215.573	324.362
200623_s_at	742.346	641.473	609.647	893.538	502.076	609.787	885.828	1045.39	261.13	647.055	532.913	239.515	315.999	475.199	740.453	377.8	476.325	1003.01	390.768	702.828	964.312	557.146	593.651	232.382	221.322	307.55	253.696	355.61	342.918	277.964	277.153	366.694	200.995	225.088	313.113	385.044	550.229	424.709	428.818	321.104	356.931	417.079	628.662	262.472	376.421	167.203	222.668	256.092	538.362
200624_s_at	1266.35	732.521	793.085	1376.45	745.385	603.678	666.925	924.261	89.1445	600.56	895.525	598.186	1142.16	756.415	795.895	805.922	443.26	833.781	963.58	476.797	827.323	903.573	1030.75	611.874	421.44	442.103	621.277	358.676	553.259	447.522	394.769	572.457	428.064	293.828	507.46	767.317	411.161	775.744	324.362	499.216	521.232	726.206	391.57	496.014	416.207	499.92	769.954	645.984	403.165
200625_s_at	1930.38	2379.66	1832.57	1654.05	1911.55	1664.42	2599.11	2710.04	1337.17	3076.42	2063.3	1179.52	1422.63	1325.56	1963.86	1772.1	1317.27	2442.73	1936.58	3199.4	2542.77	1916.26	1504.08	1530.99	1053.6	1810.46	1298.11	1422.44	1536.12	1514.9	1623.33	1234.58	962.602	1434.1	1004.12	578.951	2004.41	1163.62	1913.19	1349.64	1049.98	1235.8	1600.69	827.392	1563.2	949.51	552.777	574.983	1769.14
200626_s_at	1417.29	1241.56	1382.35	1630.53	931.446	926.344	1214.18	1410.94	329.565	1106.19	1306.8	779.928	1306.51	838.766	927.722	810.567	514.753	756.182	1122.08	870.858	1140.55	1166.12	1338.94	896.982	443.969	712.41	584.241	588.596	743.202	647.656	680.074	1043.76	520.413	536.438	617.229	842.11	547.206	769.243	434.315	714.958	507.01	614.092	392.824	391.867	443.624	644.716	697.462	592.856	680.282
200627_at	2824.62	2831.94	2616.14	4075.46	2679.27	2961.74	2873.47	2825.16	1627.11	2549.48	3087.42	1729.56	3272.3	2901.22	3405.96	2635.31	2081.35	2448.51	3556.14	2198.04	2396.54	3087.15	3546.56	2974.1	2146.96	2024.3	2137.9	1710.61	1881.59	2555.42	2504.86	1690.93	1768.75	2059.49	2163	2969.55	1590.22	3087.81	1550.34	2468.49	2424.05	1903.61	1447.46	1474.19	1279.54	1825.94	2179.86	1231.25	1449.08
200628_s_at	280.515	279.055	216.955	431.157	122.513	227.698	217.444	343.188	32.4162	178.231	229.384	363.485	390.874	272.675	445.381	346.833	134.944	309.572	395.476	607.298	269.361	428.941	488.058	515.537	280.96	215.045	625.906	125.69	147.876	346.529	229.409	21.8407	176.006	159.044	388.692	299.171	181.394	117.012	186.921	541.863	184.304	340.914	104.837	292.98	121.213	246.469	170.147	199.292	298.966
200629_at	317.063	512.587	473.767	575.731	475.741	344.324	507.855	347.553	259.329	272.19	391.575	563.282	454.962	231.805	547.024	300.382	222.524	433.401	456.68	974.918	347.091	581.696	661.795	1472.4	385.657	359.209	1762.91	337.217	369.689	857.982	712.68	309.219	248.799	320.784	586.638	764.547	326.51	199.353	489.292	727.501	215.407	419.516	199.459	373.457	227.79	343.413	139.093	266.62	504.563
200630_x_at	2064.71	2008.96	1891.45	2217.81	1315.59	2372.51	1865.06	1588.27	785.192	1353.2	2130.49	1145.82	1718.32	1757.44	1624.44	2025.26	1352.12	1357.16	2320.28	2205.72	1710.83	2401.8	2851.61	1471.75	2629.36	1219.39	1154.59	1621.71	1098.87	1263.81	1357.82	1538.05	813.757	1217.09	1704.13	1639.9	1538.83	1991.36	1088.54	1337.1	2416.89	2299.36	1879.18	2575.8	1689.15	2574.36	2207.22	2998.06	2159.24
200631_s_at	1933.23	1334.38	2020.53	1565.08	1666.53	2215.89	1114.95	1185.06	989.594	947.336	2169.88	979.725	1585.7	1961.8	1949.08	1589.39	1460.26	1381.93	1771.8	980.888	1424.54	1455.94	2089.14	1217.89	1219.26	696.793	855.529	1063.77	965.016	1158.18	1294.93	1179.4	875.685	845.092	1353.22	1576.19	1088.37	1850.52	483.794	1299.47	1704.76	1637.04	743.535	1449.12	852.822	1415.2	1383.24	1667.9	823.883
200632_s_at	2189.07	961.914	4010.26	2313.19	2170.89	1230.13	2012.45	1996.38	3685.54	3560.74	1755.72	600.593	1237.35	2501.66	1089.73	1150.43	932.097	2420.44	1327.67	1252.98	2206.45	1542.55	602.859	1620.16	447.945	2748.73	1861.05	1404.05	2196.46	1034.03	1063.2	927.656	1763.32	3565.02	604.633	501.388	1496.5	6134.44	2303.52	1005.96	807.517	913.978	1814.48	1786.28	1850.36	606.322	392.017	231.609	2043.09
200633_at	5259.55	6633.48	5552.5	5912.58	6231.58	6724.32	6974.26	6790.65	5910.55	9099.46	5374.31	6890.57	6088.37	5840.86	7002.27	5511.39	4666.74	7898.63	5692.03	8159.29	6730.95	5777.41	5137.2	6830.21	5354.14	10107.1	5923.89	6851.63	9489.53	5429.56	6910.2	8616.74	6871.85	7038.39	6136.3	8036.06	7382.75	7033.7	10346.6	5330.82	5813.22	6836.25	7370.65	4154.14	8257.34	5172.25	5818.34	6128.95	7969.93
200634_at	3310.18	4346.64	3393.37	3711.88	4776.88	3633.18	6424.81	4627.31	1482.14	4309.51	3154.03	2359.04	2778	3738.15	3486.66	3767.16	2470.1	5730.8	3462.77	4883.12	4542.97	4337.15	3759.58	2217.72	1745.4	4243.23	1594.39	1710.61	2531.73	4110.16	4446.1	2871.48	1882.83	2908.62	1920.07	1407.21	2645.33	2357.57	3595.47	3369.08	2539.68	4704.24	4929.84	2520.22	6275.46	3118.64	3016.41	2520.03	2338.51
200635_s_at	294.28	564.023	390.428	248.514	197.51	301.006	929.609	990.28	46.8234	1174	328.437	226.275	459.404	375.157	399.795	538.83	368.192	850.291	296.607	1065.33	818.088	380.524	281.171	282.504	143.131	837.353	314.805	490.497	305.95	164.925	213.105	137.941	94.5218	180.61	277.123	174.516	598.601	442.044	1121.52	225.776	408.152	265.155	642.641	319.981	814.272	237.8	304.846	210.554	767.675
200636_s_at	804.999	1997.14	1212.05	806.28	803.207	1117.94	1954.08	2370.12	323.261	2680.24	956.926	842.515	1263.36	677.113	781.11	716.891	607.695	1534.65	634.017	1548.1	1680.81	1099.97	671.003	817.568	575.173	1361.15	819.419	962.6	1018.56	682.865	648.632	493.14	422.632	714.352	669.415	313.021	837.437	539.553	1533.85	679.837	505.739	514.773	1075.07	542.302	1044.12	464.227	490.27	340.069	1194.93
200637_s_at	211.692	477.705	232.354	300.698	157.435	386.532	872.694	967.91	21.6108	866.938	341.759	251.551	369.934	413.588	304.929	496.25	370.873	833.781	314.654	951.888	732.662	332.106	295.904	185.515	133.853	547.823	242.585	453.71	276.629	124.157	122.274	139.091	135.807	237.219	215.94	119.114	393.021	416.041	544.269	230.793	292.76	198.942	498.378	301.922	533.091	229.805	294.961	193.416	653.205
200638_s_at	2546.47	2274.42	2431.34	3217.42	1321.31	1918.78	2608.6	2917.37	806.803	2313.13	2738.13	2223.04	2743.1	2235.08	2199.8	2221.12	1486.17	2219.84	2404.24	2403.6	2394.24	2594.11	1877.34	2117.48	1897.8	1914.98	1361.07	1496.02	1314.31	2201.48	2041.39	1111.58	1310.27	1711.75	1455.8	1304.72	1792.78	2654.43	1682.29	1941.67	1623.01	1747.32	1609.65	1193.48	1719.87	1478.7	1406.61	1166.49	1534.98
200639_s_at	3034.41	2498.49	3085.83	2891.06	2010.59	2381.39	2713.67	3171.62	3337.97	2873.97	3035.29	2291.64	3205.68	2443.1	2532.45	2519.18	1445.06	2436.13	3307.4	2893.19	3007.61	3056.46	2410.82	2133.75	2316.59	2295.81	1474.95	2133.66	1372.95	2511.87	1813.14	1244.92	1084.29	1966.49	1696.93	1570.65	1847.2	2060.7	1819.73	1746	1673.08	2011.97	1768.43	1606.04	2502.39	1639.94	1972.26	1342.28	1883.43
200640_at	3069.06	2716.65	3596.28	3882.98	2225.28	3000.07	3376.95	3626.66	2409.6	3777.72	3777.31	3507.27	3916.99	2881.09	4132.25	3952.97	2213.62	3687.62	4125.03	4073.67	3193.85	3150.57	2961.5	2959.13	3079.96	2842.43	2151.78	3755.37	1631.73	4128.69	3017.25	1447.23	1662.28	3311.63	2519.3	2764.56	3745.79	3971.89	3892.34	4159.3	3245.33	2912.54	2514.83	3154.4	3738.85	2535.74	2951.51	2317.93	3638.38
200641_s_at	2350.92	1913.78	1491.51	3300.4	656.649	1646.09	1956.99	2601.46	114.357	2341.22	2754.93	2081.01	2632.05	2554.73	2042.1	2331.83	1352.12	2696.17	2306.94	2516.19	2337.28	2229.27	2040.64	1656.62	1903.11	1684.32	1167.56	1309.01	1070.82	1518.61	1717.65	593.148	1355.9	1610.66	1391.02	1260.39	1771.62	3120.31	1836.22	1818.75	1977.51	1737.57	1593.7	1533.1	1829.74	1951.38	1677.5	1180.94	1464.39
200642_at	3296.41	3406.01	3358.95	3303.82	2481.76	2671.29	3451.37	3232.19	2282.64	3769.97	2634.44	2301.27	5117.53	1823.94	2226.29	3126.14	2478.14	3710.74	3747.6	3366.58	3029.16	3994.13	2308.3	2940.25	2060.81	2956.56	2634.18	2578.18	2766.29	3968.4	3414.34	2478.35	2469.52	1669.97	2375.34	2351.81	2530.45	2799.61	2232.05	2069.61	2000.29	2385.38	2125.77	1664.95	1970.95	2450.39	1597.62	1394.8	2637.66
200643_at	508.82	544.513	646.788	397.366	449.979	533.148	522.449	424.484	183.692	290.594	411.849	370.707	516.512	448.359	585.217	521.024	516.541	523.383	501.407	573.18	568.737	720.812	784.577	476.481	353.85	355.605	547.205	505.825	377.338	290.936	401.756	344.853	321.591	514.872	394.091	318.561	474.649	426.876	307.869	403.888	403.065	449.779	431.713	444.993	400.333	384.735	402.501	410.212	482.341
200644_at	2175.3	1586.24	1838.91	2567.69	1393.45	2176.46	1786.25	1575.17	817.608	1326.08	1759.77	2231.46	2315.42	1779.4	2385.22	2389.12	1975.01	1105.38	2394.04	1501.19	1885.53	1440.94	2013.62	2054.99	1862.02	1144.9	1509.21	2072.35	346.743	1413.91	1616.34	255.192	1301.58	1733.31	1659.14	1146.82	1457.2	1857.02	852.138	2320.48	2296.06	2490.49	1108.4	1117.92	910.954	1131.91	1704.56	1571.07	1053.57
200645_at	1519.82	2533.38	1820.34	2024.04	2062.12	2555.22	3613.36	3171.08	1355.18	3460	1682.73	1386.54	1213.23	2714.55	3285.84	2558.67	1597.88	2709.38	2233.18	2873.58	3159.99	2073.78	1582.05	1076.64	919.746	2097.59	999.969	2455.55	1624.08	667.114	929.279	1788.64	939.786	1721.18	1560.17	1432.14	2028.59	1839.68	3265.61	2536.22	1757.71	1743.36	1925.95	2178.5	2480.95	1452.47	2185.95	1802.81	2213.02
200646_s_at	327.031	209.292	334.717	244.664	147.131	210.482	286.034	371.56	38.7193	309.967	251.975	133.599	231.606	267.185	279.056	298.06	246.653	392.95	289.545	297.678	271.67	291.871	248.633	160.78	116.625	152.574	154.625	104.231	137.677	59.299	145.564	111.503	105.386	101.088	118.767	44.3216	102.79	149.515	236.399	77.7673	245.701	201.481	181.717	198.651	211.298	112.482	176.937	139.92	232.301
200647_x_at	1788.46	1257.52	2261.95	1770.39	1605.84	1610.55	1853.38	887.16	1511.86	1289.27	2190.16	745.024	1586.34	3164.74	4296.11	3329.75	2980.39	1788.91	2172.76	1948.98	1766.24	2587.97	2709.8	833.191	915.77	1179.74	1446.25	1563.46	1242.92	1226.75	1150.54	794.312	2038.19	2568.97	1032.91	1260.39	1030.92	1198.29	1176.5	1176.55	1635.85	1899.55	660.92	953.105	1032.58	1485.91	1248.84	2195.02	996.054
200648_s_at	513.092	426.269	263.607	382.823	95.0338	143.283	232.037	534.697	97.2486	302.217	262.981	395.982	246.834	400.168	372.691	353.026	260.951	308.747	411.169	944.212	557.192	394.162	235.741	211.552	74.2158	151.372	253.696	251.38	260.057	166.779	173.512	150.586	127.116	101.088	248.331	282.55	238.836	201.52	54.9766	240.828	279.463	304.253	150.535	339.092	125.954	215.619	262.909	112.499	229.873
200649_at	903.725	611.321	985.128	661.278	476.886	619.784	855.912	908.439	413.306	768.136	668.458	408.018	667.532	669.183	662.835	850.051	770.342	904.776	789.382	758.269	772.681	821.058	604.087	479.736	221.322	454.117	396.284	511.956	350.567	194.575	349.353	296.574	204.254	382.785	275.324	144.045	320.463	366.203	560.762	459.078	484.695	531.021	410.387	473.572	532.266	282.5	368.551	432.492	629.49
200650_s_at	5127.12	3594.61	5273.04	5415.98	5278.38	5086.01	5537.52	4477.81	4889.44	5139.63	5286.84	3627.63	5328.2	6411.84	5412.95	5504.43	5413.85	5289.14	5047.02	5118.53	4933.15	6166.12	5317.07	5761.38	4930.05	4822.29	6418.32	5128.76	4239.95	4780.06	5079.59	2891.02	5693.04	4362.94	4174.85	4545.73	4707.18	6576.48	4892.92	6539.98	4588.99	5539.62	4282	4749.22	4249.47	5049.08	3014.11	3544.03	4136.78
200651_at	5229.65	4847.41	5781.68	5554.57	4005.16	6070.11	4814.41	3827.99	4349.17	3365.07	5443.82	3898.44	4859.28	4733.08	4489.54	5142.11	4942.88	4554.43	4732.37	3381.93	5271.78	4724.49	5061.69	5449.59	3967.89	4447.46	5549.83	6042.31	3894.48	4963.51	5595.47	3832.47	6766.46	5854.99	6928.08	5216.1	6122.06	5334.86	3188.64	6790.84	5381.6	6678.84	4118.92	5183.34	3718.24	4874.67	5709.6	5784.35	3859.48
200652_at	1394.98	1029.9	1300.37	1008.6	1457.57	803.053	1209.08	1128.32	838.319	752.638	989.943	885.845	860.431	1207.21	1326.9	1509.65	1136.75	1077.31	1105.61	1047.42	1268.31	1442.99	1155.38	799.342	727.58	1075.22	678.682	901.288	661.616	988.626	1050.39	652.923	1004.97	816.787	863.761	844.88	767.903	715.071	786.166	702.415	812.951	1128.46	766.473	755.155	692.647	789.963	793.02	729.838	832.286
200653_s_at	757.06	1682.02	813.014	1264.38	907.973	896.909	2161.3	1784.69	1569.48	1837.52	1141.71	491.066	966.398	785.085	1106.98	1028.89	983.036	1380.28	1000.46	1285.39	1368.35	1175.67	812.816	856.624	789.868	1064.41	704.607	1097.49	1564.17	732.899	830.296	2147.29	523.673	566.09	779.184	1144.05	1160.92	628.396	1533.85	652.242	753.289	658.673	1333.49	1024.46	1346.33	973.83	370.449	659.449	1197.73
200654_at	3479.15	3128.14	4288.82	3977.08	3254.05	3107.25	3807.46	3190.72	2648.22	2666.68	3117.54	2461.35	3644.14	3366.66	3833.48	3500.07	3519.27	4013.71	3107.31	3903.08	3811.07	4277.82	3269.68	2953.27	1729.49	2299.42	3392.49	5469.04	1590.94	2307.1	2798.32	1284	3132.26	3950.5	3523.43	1986.16	3782.07	4266.59	4233.2	4151.77	2278.02	2757.07	3076.47	2880.88	3029.71	2930.39	2009.61	2074.08	3123.36
200655_s_at	1876.27	2947.23	1683.55	2234.91	2095.9	2313.64	3069.02	2765.69	2052.12	3380.57	2185.52	1125.36	2160.59	1481.72	2221.97	1851.84	1108.15	2549.22	1912.25	2088.87	2435.79	2279.05	1930.13	1753.61	1968.04	2334.26	1797.17	2017.17	3216.3	1704.85	1991.31	3394.51	1161.42	1184.75	1225.46	1027.71	1683.94	875.42	2254.04	1921.61	1190.92	1096.77	1695.49	1802.76	2170.5	1744.43	673.398	1316.69	2005.55
200656_s_at	1812.67	1401.78	1833.47	2382.06	1383.14	1316.21	1512.62	1635.73	182.791	1106.19	1365.88	603	1993.71	1739.75	1387.27	1602.55	1565.71	1479.34	1400.64	1581.36	1742.38	2427.03	1914.78	914.557	439.994	484.151	796.271	1017.78	344.193	449.375	532.181	304.621	928.921	819.483	1297.44	429.365	1006.74	1269.79	945.598	1339.61	931.003	993.596	921.847	1074.43	985.785	1128.08	739.1	830.708	1007.82
200657_at	3884.97	4677.73	3417.83	4269.65	2984.98	4335.71	5333.21	5776.91	2465.43	5753.76	3538.08	2302.47	3503.91	3722.29	3876.6	4844.82	4104.62	5892.6	3237.57	5572.3	4398.28	3641.57	3710.47	4960.09	2877.19	5968.39	4227.65	2691.6	4768.99	4234.32	3604.16	2373.74	3705.91	2982.76	4934.23	5116.37	5599.04	4827.81	6850.09	5202.89	4238.31	5151.59	6035.91	3974.43	5577.04	5733.31	1959.48	2085.71	4505.4
200658_s_at	896.131	654.48	909.942	1028.7	825.534	675.875	653.791	636.726	1072.44	268.315	1148.66	525.97	757.636	997.37	1114.99	664.247	630.037	690.139	449.618	544.18	711.883	930.168	1557.49	575.422	471.8	290.731	524.058	763.336	272.805	455.861	538.004	204.613	587.774	473.089	797.179	457.066	704.415	554.722	307.869	722.484	433.474	668.219	362.717	685.197	348.797	1053.1	460.914	293.918	392.894
200659_s_at	207.895	317.485	242.772	440.567	210.677	212.148	448.022	208.968	569.985	202.447	338.863	229.886	206.859	504.48	516.223	364.639	223.417	342.593	175.767	326.678	394.037	262.548	431.579	138.648	128.552	180.205	230.548	266.708	197.592	100.994	137.412	219.557	253.145	200.827	257.329	257.619	326.51	199.353	247.395	280.966	186.27	394.737	243.544	286.142	315.608	391.378	139.393	120.089	276.184
200660_at	4511.51	944.768	4267.53	2185.73	1552.03	1929.33	407.89	692.378	1745.97	285.75	2736.97	2189.34	2074.93	1795.88	2243.54	3462.14	3173.42	677.757	3087.69	1071.3	1029.73	4748.36	1882.86	2357.67	1547.93	279.918	2179.56	3191.3	244.76	2600.82	2997.45	254.042	757.261	2924.8	1857.09	1426.6	722.554	2626.26	390.334	2729.38	1594.91	1488.46	349.456	1962.67	533.709	1512.93	1147.39	1276.3	458.626
200661_at	754.212	1129.23	989.658	1575.78	474.024	1922.66	2974.16	2151.34	833.816	2938.87	1402.95	1636.89	743.676	1626.29	3071.46	4818.5	2986.64	2181.04	1070.3	1899.51	1556.91	828.559	492.356	732.296	658.665	1595.41	488.873	3482.53	726.63	212.179	279.483	254.042	210.773	1142.96	793.58	277.01	1263.71	806.08	2512.43	2606.46	747.855	777.491	1004.82	1773.13	1301.19	1184.16	789.125	584.776	1689.6
200662_s_at	1775.17	808.197	1580.73	1521.45	1607.56	859.7	971.201	964.636	1082.34	616.059	1404.11	1003.8	1137.72	1224.9	927.722	1391.98	1178.75	846.164	1204.47	569.768	1145.17	1573.92	1493.64	902.84	674.569	599.482	960.155	671.368	708.783	1039.59	1149.37	803.509	875.685	702.221	980.729	1584.5	532.09	1473.48	296.874	855.441	1084.32	1110.38	464.866	1115.46	468.155	959.643	1532.42	805.735	582.992
200663_at	3733.09	4537.02	3560.05	3454.39	3679.98	4071.91	5365.32	4834.09	5245.12	5112.51	3696.21	3621.61	2949.32	3480.73	4257.91	4724.83	4074.24	5332.07	4678.23	6106.24	4806.94	3483.36	3180.67	2884.92	2589.6	4252.84	3815.62	4506.44	3959.5	2125.5	2747.08	4139.39	2215.29	3214.58	3701.58	4005.56	4728.35	2899.29	5514.16	5172.78	4109.39	3103.77	4174.12	3068.14	4704.43	3477.93	3133.44	1364.31	4547.04
200664_s_at	867.652	312.755	620.065	337.055	466.009	338.771	383.81	437.033	142.271	350.65	297.736	214.24	640.247	1709.86	653.595	743.988	612.163	511.826	373.505	343.737	481.002	1472.31	1917.85	1273.87	139.155	283.523	148.143	309.626	312.324	277.964	249.205	277.032	380.26	412.437	376.096	398.894	235.813	455.045	351.85	376.293	814.223	533.865	219.709	650.482	316.639	401.625	367.453	344.965	232.674
200665_s_at	3606.36	715.375	3492.11	1347.79	695.579	1052.97	560.392	725.66	806.803	753.606	2016.38	2211	1154.22	2380.27	1810.48	2624.47	4014.36	1230.03	3093.97	772.769	714.961	2345.2	2633.67	1281.03	2412.01	458.922	2084.19	3421.22	1165.16	785.712	2986.97	1341.48	1510.18	1951.66	714.402	1002.78	447.439	803.913	230.902	883.035	908.919	1178.22	707.872	640.663	544.016	1218.27	1214.29	1049.59	840.316
200666_s_at	1723.91	802.284	1443.95	673.683	1009.88	839.152	937.635	933.537	488.044	716.798	614.008	450.144	1044.45	1736.09	1153.18	1197.66	1394.12	894.044	639.51	957.859	995.097	2028.09	2571.67	2012.03	416.139	586.267	434.246	993.256	642.494	625.419	626.506	583.952	757.261	861.266	770.187	986.155	707.438	814.747	626.734	1076.2	1220.06	831.314	412.537	1150.53	477.844	595.4	552.078	520.631	533.88
200667_at	591.883	997.387	560.731	779.761	435.094	653.661	1290.07	1086.85	590.695	1225.34	721.17	382.743	640.881	494.72	697.332	836.115	734.596	1242.42	828.616	953.594	1012.8	570.785	665.478	497.311	380.356	831.346	611.092	760.27	832.438	309.467	336.543	802.359	349.839	407.046	604.633	637.123	958.367	598.059	1198.49	712.449	418.327	497.61	532.965	428.687	638.843	502.847	352.575	495.658	735.743
200668_s_at	1470.93	1977.63	1221.56	1778.95	919.996	1266.22	2353.94	2322.11	623.111	2027.38	1554.71	749.838	1897.9	1471.96	1650.93	1631.2	1127.81	2256.99	1844.77	2421.51	2438.87	2016.5	2060.28	1292.75	783.242	1660.29	1189.78	1118.95	1115.44	617.08	571.774	783.967	931.094	652.351	1367.62	1459.84	1910.69	1308.8	1709.77	1522.73	1090.45	1306.28	1209.12	1111.43	1214.81	1510.45	876.395	1015.43	1498.38
200669_s_at	774.622	912.842	694.346	1169	399.6	646.441	1279.12	2019.3	197.198	1302.83	1027.6	471.808	945.458	930.878	940.659	1348.62	565.692	1201.96	1096.97	1373.24	1386.82	1029.73	1286.14	689.335	471.8	861.38	616.647	659.105	662.891	299.275	385.453	517.28	556.266	392.219	906.949	1038.79	994.645	873.253	1192.99	1033.55	718.718	875.286	679.916	500.047	788.092	796.606	520.226	649.778	832.659
200670_at	637.449	813.518	546.69	1432.48	1284.1	660.325	724.57	1011.56	225.112	481.417	843.392	894.27	909.924	742.385	1006.57	674.312	724.765	688.488	508.469	699.416	808.083	1275.23	818.956	639.213	429.391	532.205	662.016	944.207	379.887	559.634	539.168	342.554	567.131	451.524	1346.03	894.742	640.927	682.568	566.259	699.906	476.139	821.057	332.252	393.971	549.376	536.288	361.562	246.421	499.894
200671_s_at	331.303	197.467	119.121	269.901	38.9295	201.596	276.548	317.544	1.8009	277.033	279.779	235.904	152.289	316.596	402.875	283.35	136.731	374.789	244.034	392.355	365.561	392.798	452.451	188.77	106.023	201.83	102.775	260.577	160.624	92.6547	95.4898	105.755	86.9166	79.5222	167.354	127.424	374.882	418.208	186.921	160.552	297.269	190.209	226.519	151.838	215.834	160.109	196.208	172.36	186.177
200672_x_at	742.82	459.969	380.463	494.034	258.767	478.722	531.205	678.737	8.10405	685.801	569.985	371.91	315.364	601.472	683.779	647.215	427.174	709.952	452.757	749.74	651.084	743.998	737.306	350.2	237.226	391.646	328.693	646.843	308.499	312.246	287.634	241.397	295.517	270.914	298.717	185.597	607.671	658.732	709.198	411.414	663.334	549.91	477.052	310.864	507.529	320.331	345.985	347.781	635.652
200673_at	2339.53	2251.36	1886.92	1970.15	1280.67	2164.8	2704.91	2482.52	1093.15	2845.88	1984.52	1893.25	1651.06	2088.68	2772.7	2028.35	2273.49	2668.93	2478.79	2689.34	2424.25	2038.32	2234.02	1751	1900.45	2015.89	1793.46	1900.68	3262.19	1323.11	1798	3193.34	1224.44	2067.58	1484.59	1623.28	1729.29	2036.87	1940.67	1306.99	1820.38	1432.71	1806.24	1619.72	2221.01	1329.74	1576.55	1118.26	2218.06
200674_s_at	6203.62	6469.12	6059.33	5898.47	8113.94	7765.63	5575.47	5113.99	8945.07	5266.53	6275.05	8169.99	5880.88	7684.32	6675.78	6743.89	6513.06	5996.62	7050.3	5807.71	6074.48	5566.01	6370.54	7457.06	8593.13	8654.65	9295.08	7759.05	6686.27	8364.87	8332.07	6739.59	8761.2	7793.17	7808.04	9418.33	6753.91	6112.77	4760.98	7505.8	9672.4	9033.56	7152.92	8321.78	7106.85	7414.69	8941.79	8824.4	6067.08
200675_at	3067.63	1919.1	3267.46	2908.17	1953.92	2069.83	1546.92	2623.83	1582.09	2749.02	2813.43	2275.99	2960.74	2412.6	2712.94	2383.7	1963.39	2291.66	2967.64	1203.51	1791.64	3195.58	2573.51	1958.65	1419.38	689.585	1577.73	2268.55	2557.23	1289.75	2012.27	4462.4	1038.65	1233.27	1396.41	1088.65	897.902	2747.61	544.269	1625.59	1438.59	1130.18	1156.79	1272.91	1645.24	1267.25	1211	918.724	1291.47
200676_s_at	148.564	247.13	142.221	247.659	122.513	229.92	174.393	213.333	99.0495	239.256	127.436	151.653	86.9314	145.183	206.982	189.674	221.63	156.024	178.121	175.707	204.714	150.709	184.173	82.0172	79.5169	145.365	116.663	153.28	195.043	97.2874	112.957	183.922	82.5708	183.305	80.9776	66.4824	133.023	136.513	181.423	140.483	79.6648	72.1027	109.138	119.927	86.9932	75.4383	48.6276	31.0934	116.524
200677_at	2066.61	1852.88	2309.05	1367.04	928.583	1470.6	4150.4	2237	1091.35	3094.82	1395.42	1719.93	1244.96	1113.27	877.209	2395.32	1803.42	2301.57	2874.26	2983.61	2785.19	1511.18	718.888	1042.79	1131.79	1478.88	1142.56	2339.06	1973.38	720.854	939.76	1304.7	793.114	2420.71	1169.68	1099.73	2469.99	1776.84	2221.06	1462.53	1275.91	1072.4	1693.16	1600.08	2537.44	1524.98	1659.63	877.593	2525.24
200678_x_at	1594.33	1804.99	2494.75	1254.97	771.72	1236.24	2133.58	1880.71	1329.96	1732.91	1791.63	1901.68	906.117	1434.14	1727.93	2330.28	1095.64	1598.22	1226.45	1726.36	1816.26	1340.02	864.999	882.661	575.173	1341.93	927.749	2737.59	724.081	491.07	661.442	448.31	424.805	1016.27	635.224	360.113	946.274	1358.63	1533.85	998.432	691.893	885.035	998.548	1722.81	1662.15	927.554	825.771	411.437	1773.81
200679_x_at	1539.28	752.031	1005.96	1095.86	1343.07	1513.36	777.836	810.229	305.252	501.759	1082.62	849.737	1185.95	1388.39	2306.37	1599.46	988.398	962.563	1381.03	684.063	925.832	1443.67	1829.45	1342.87	1604.92	503.373	1069.41	2351.32	588.953	754.209	879.205	527.626	637.751	1351.88	1299.24	1595.58	1227.43	3115.98	791.663	1259.33	1081.66	1092.71	948.191	885.777	784.794	1774.49	1288.88	1938.93	917.064
200680_x_at	4344.91	2901.11	3313.2	3070.71	3943.33	3786.46	2885.87	2785.33	1949.47	1696.1	3322.59	3728.73	3602.89	3984.6	5025.47	4576.96	3842.78	3700.01	3831.57	2843.72	3220.79	3680.44	4165.38	3812.5	5662.93	2130.02	4214.68	5573.27	2615.87	3506.98	3303.72	2459.95	2460.83	4609.59	3840.14	4914.15	3358.82	6130.11	2331.01	3246.16	4446.31	4583.3	3969.28	5062.54	3819.66	6721.56	5202.66	6498.76	3768.53
200681_at	2136.38	760.899	1919.53	1778.52	2210.97	1595.56	1151.43	809.683	1420.01	567.626	1652.03	1648.92	1529.23	1701.32	1891.17	1113.27	724.765	1148.31	2145.3	1224.83	1289.85	1580.06	1956.53	1005.69	1158.3	619.905	1107.37	652.974	798.018	1833.64	2077.49	852.938	1100.58	754.787	883.556	1177.29	789.065	1635.99	379.339	602.07	1029.4	1399.71	548.377	1231.36	742.122	1164	668.405	571.555	675.614
200682_s_at	812.119	1158.2	593.795	973.525	790.612	1252.9	1540.35	1206.89	394.397	1252.46	954.609	700.491	579.331	1022.99	1250.52	1445.4	907.074	1169.77	1042.83	1445.74	1235.21	1545.96	1318.68	817.568	572.522	1064.41	901.823	714.286	838.812	950.637	951.405	700.053	802.892	694.134	1092.3	795.018	997.669	628.396	1187.49	1036.06	774.448	960.489	749.269	768.48	907.244	1393.69	498.558	521.243	900.818
200683_s_at	393.481	426.86	367.328	634.759	470.589	422.63	610.74	487.229	236.818	552.128	397.368	408.018	345.188	491.67	708.42	799.729	470.963	763.611	485.713	567.209	528.717	576.923	823.253	415.293	180.238	336.383	344.434	306.561	313.598	340.043	390.111	294.275	343.321	539.133	361.7	304.711	377.905	405.207	428.818	426.466	225.466	207.168	322.754	256.511	416	387.55	203.098	156.446	435.284
200684_s_at	286.211	359.461	213.784	436.29	211.822	257.688	415.916	481.773	168.384	340.963	257.188	247.94	164.979	354.417	340.658	335.995	332.445	440.005	358.596	395.767	446.37	305.51	446.926	166.638	108.673	241.475	237.03	183.936	293.202	174.191	140.906	259.79	144.499	215.653	154.757	124.654	226.743	175.517	307.869	243.337	196.098	200.364	216.663	221.269	300.147	213.141	111.035	56.066	219.602
200685_at	81.639	70.3551	84.2455	136.447	109.919	97.7437	83.1832	103.12	37.8189	123.987	80.5162	74.6228	48.8593	46.9709	44.3533	102.192	118.858	68.5186	72.9747	95.53	116.21	92.0621	64.4605	52.7253	31.8068	39.6451	41.6654	58.2465	110.907	110.259	65.2126	112.652	41.2854	70.0873	32.391	27.701	39.3021	21.6688	32.986	55.1897	37.5777	29.552	41.2179	61.8922	21.2329	30.9635	24.0642	13.4656	44.4434
200686_s_at	632.703	701.186	848.343	896.533	720.196	777.507	577.175	912.258	294.447	772.011	805.162	531.988	803.957	519.12	564.272	477.67	426.28	344.244	807.43	577.445	615.682	773.322	607.771	310.494	418.789	510.581	607.388	358.676	400.284	542.957	506.562	329.91	327.024	394.915	430.081	407.204	456.509	288.195	434.315	476.639	266.744	269.014	246.053	271.765	247.168	307.721	275.69	276.78	356.107
200687_s_at	757.534	312.164	601.042	594.552	528.983	664.213	286.034	252.071	215.208	156.921	509.743	286.455	502.553	357.467	404.724	396.381	507.604	246.832	559.473	290.855	280.905	574.195	633.555	383.398	324.694	170.594	274.991	245.249	84.1361	222.371	279.483	170.128	229.243	494.655	298.717	418.285	120.93	392.205	181.423	238.319	218.182	247.485	183.151	205.84	157.289	220.685	407.493	461.015	203.917
200688_at	118.661	72.72	79.2632	97.9513	79.5765	65.5327	71.5084	68.2011	33.3166	93.9586	56.1875	57.7725	55.8392	100.042	55.4416	59.6119	85.7922	63.5655	86.3142	52.8827	61.5682	63.4206	57.0936	37.103	27.8309	51.6588	40.7395	33.7217	77.7622	25.0168	44.2514	66.6717	47.8041	52.5655	77.3786	52.6319	42.3253	67.1733	115.451	85.2932	60.7025	36.7622	58.7803	45.0603	48.0318	43.2363	78.4832	90.5871	54.9006
200689_x_at	6220.23	6069.46	5514	5560.98	6702.74	5134.88	5258.06	5447.36	6817.3	4620.44	5668.57	9790.02	5792.68	6319.11	5823.21	5109.59	5440.66	7018.62	5305.18	6606.07	7348.94	5956.08	6412.9	6413.61	10085.4	6799.73	9071.01	6955.86	6282.16	6122.62	5601.29	4714.15	7335.76	6363.12	7426.55	6049.9	7851.35	5373.87	3969.31	6326.75	6719.48	6151.07	6729.63	7704.97	5503.04	6138.99	7661.1	7273.77	5120.32
200690_at	162.329	190.964	187.061	259.207	77.859	164.387	118.937	232.975	90.045	106.551	164.508	107.12	184.015	143.353	104.723	123.869	105.453	191.522	131.825	133.06	138.529	143.208	79.8083	121.724	127.227	138.157	134.255	101.165	99.4336	80.6096	220.092	139.091	84.7437	115.914	138.562	168.976	148.139	88.8421	32.986	145.5	67.5243	156.392	79.7476	62.7689	57.9267	82.3066	98.3536	98.1768	91.3143
200691_s_at	1158.61	1094.35	1510.53	1500.07	814.657	1489.48	1393.68	1191.61	673.536	800.101	1315.48	683.641	1816.04	1152.92	1006.57	1399.72	1214.5	1289.47	1480.68	1044.86	1308.33	1824.19	1690.71	1360.44	846.855	875.796	812.011	625.384	688.386	1356.46	1421.87	641.427	1032.13	1000.09	870.959	867.041	734.647	600.226	681.71	1377.23	917.128	1640.29	705.543	636.455	600.294	961.444	781.037	945.655	753.11
200692_s_at	645.518	477.114	662.187	776.767	329.183	732.522	363.379	606.171	172.886	294.468	679.464	356.264	716.391	642.343	502.054	724.633	534.414	560.532	445.695	412.826	579.511	762.411	825.095	701.703	401.56	347.195	453.689	447.579	321.247	542.957	568.281	352.9	568.217	320.784	638.823	822.719	553.253	351.035	258.39	807.777	454.517	810.8	384.402	355.223	283.655	565.787	390.718	465.299	356.854
200693_at	2701.21	1909.05	1985.66	2525.35	1220.55	2375.84	2536.36	2713.86	979.689	2821.66	2562.61	1804.19	1723.4	1930.69	2055.65	1733.39	1302.08	2668.93	1961.69	2194.63	2206.45	2611.84	2677.26	1641.65	1396.85	1681.91	1281.44	1388.72	1983.57	1374.07	1317.06	1910.49	1169.03	1552.7	1671.74	1941.84	1505.57	2600.26	1171	1136.41	1444.49	1380.31	1213.42	1555.55	1380.96	2793.02	1220.48	1492.12	1438.43
200694_s_at	588.561	764.447	573.413	575.303	510.663	628.67	623.874	743.119	362.881	695.488	725.804	463.383	543.163	369.057	619.098	698.311	435.217	728.114	812.138	745.475	768.833	781.505	879.119	593.648	508.908	629.516	549.983	766.402	794.194	470.686	606.71	1027.66	338.975	471.742	471.469	523.549	565.346	335.867	516.78	732.518	504.698	437.288	378.488	449.902	398.89	411.42	315.93	423.8	492.985
200695_at	632.703	601.861	591.53	533.813	614.857	617.562	688.815	636.18	227.814	568.595	603.582	501.898	454.328	302.566	506.983	696.763	540.67	684.361	637.156	842.711	755.75	568.057	500.95	399.671	385.657	440.902	462.948	524.219	356.941	346.529	404.085	473.599	264.009	501.394	392.291	307.481	474.649	576.39	692.706	526.811	432.664	430.077	407.699	454.11	476.195	312.112	436.251	394.176	507.737
200696_s_at	1139.62	2630.33	1572.13	562.899	563.333	1539.46	4926.05	2811.52	588.894	4154.52	1499.11	817.24	666.897	667.353	1105.75	950.694	574.629	3425.11	1533.25	3083.4	2737.48	1044.05	541.468	763.541	617.582	1526.94	827.752	1428.57	3667.57	336.337	547.32	5264.76	395.471	762.874	700.006	274.24	2188.82	877.587	3414.05	614.613	1143.52	962.013	2528.27	2001.59	3516.01	1240.23	551.978	327.337	3649.77
200697_at	632.228	752.031	358.723	499.167	231.287	646.997	649.413	814.048	318.759	713.892	572.302	428.479	395.95	441.649	720.741	603.861	687.231	467.248	461.389	645.681	636.462	441.898	725.641	234.335	234.575	418.076	430.542	380.135	507.366	304.834	319.076	535.672	215.119	665.83	462.472	432.135	489.765	396.539	604.743	564.44	228.01	352.796	389.419	348.735	474.752	360.302	208.09	315.463	467.029
200698_at	1418.24	1537.17	1131.88	1917.11	1292.12	2162.58	1633.75	1834.88	165.683	1720.32	1164.3	936.395	1457.53	885.737	1435.32	1490.3	1281.52	1293.6	1305.7	1552.36	1854.74	1620.29	1348.15	1058.41	1115.89	928.656	674.979	996.322	675.639	470.686	592.736	556.364	629.059	923.266	915.947	603.881	1327.2	1265.46	1077.54	1028.54	838.388	914.689	1090.48	697.821	969.293	982.162	723.723	699.234	1054.5
200699_at	810.695	1262.84	725.145	1024.42	1116.93	1224.57	1745.39	1287.64	599.699	1030.64	666.141	705.306	1078.08	858.897	1167.35	1398.94	1361.95	1528.87	1404.57	2099.95	1852.43	1408.21	817.728	711.467	498.306	1118.47	343.508	803.189	558.358	379.884	379.63	366.694	436.756	820.831	469.67	418.285	1133.71	1118.11	1412.9	471.621	614.078	772.921	1276.14	766.902	1170.7	889.159	470.999	342.517	1176.07
200700_s_at	2081.8	1489.87	1834.38	2012.07	2206.39	2736.27	2079.58	2244.09	584.392	1707.72	2079.52	1073.61	2151.08	1967.29	2773.93	2749.89	2115.31	2256.99	2299.88	2602.34	2619.73	2565.47	1997.05	2215.77	1846.12	1554.57	1157.37	1796.44	667.99	1327.74	1070.18	416.123	1112.53	1718.49	1561.97	883.661	1853.24	1659.83	1880.2	2144.87	1040.96	1103.17	1265.03	1394.24	1285.93	1624.4	1820.39	1556.38	1671.86
200701_at	1283.92	1778.98	1945.8	1422.22	1998.57	2331.41	1830.76	1557.17	1600.1	1451.03	1733.7	1281.83	1171.99	1617.75	2110.48	3079.69	1362.85	1840.92	1613.29	1792.89	2124.1	1593.7	1377	1077.29	996.612	1070.42	1246.26	2746.78	722.806	773.667	1308.91	779.369	533.451	932.701	903.35	950.144	1439.06	1319.63	984.082	2132.33	819.889	850	877.582	2966.79	1147.4	1666.96	854.328	1182.28	1923.39
200702_s_at	13.7647	66.8078	13.588	65.0157	11.4498	4.99826	71.5084	19.0963	7.2036	14.5297	25.4871	31.2934	25.3814	69.5414	49.8974	32.5156	10.724	69.3441	47.0805	67.3828	16.1617	60.0109	95.156	31.2447	21.2045	22.826	44.443	239.117	12.7479	25.0168	15.1386	39.0834	9.77812	8.087	89.9751	216.068	96.7436	60.6727	186.921	155.535	168.926	170.711	151.789	146.052	138.117	255.027	100.75	155.957	139.492
200703_at	2665.61	3100.95	2766.06	2311.05	2247.61	2949.53	2432.01	3013.94	1750.47	3093.85	2339.02	1794.56	2512.76	2158.22	2274.95	2187.06	2094.76	1860.73	2063.69	2132.37	2583.56	2535.46	2235.86	2293.88	2662.49	2686.26	1168.48	1465.36	2680.88	1794.72	2091.46	2447.31	1404.79	2706.45	1983.05	1728.54	1526.73	1547.15	2144.09	1715.9	1776.33	2161.86	1798	1245.56	2015.68	2052.03	1684.29	1798.28	1901.35
200704_at	978.719	1582.1	1111.5	686.942	659.511	755.292	2711.48	1949.46	900.45	2171.7	948.237	737.803	554.584	1124.25	2324.85	1612.62	1481.7	2286.71	1119.73	2735.4	2447.34	1425.26	721.344	324.163	230.599	2364.29	813.863	1450.03	938.245	307.614	451.83	586.251	346.58	803.309	646.021	825.489	1720.22	498.383	2798.31	1063.66	713.283	629.02	1474.7	898.401	1248.41	791.765	321.222	266.13	1531.62
200705_s_at	3593.07	3285.41	3839.51	4319.27	5053.39	4050.26	2647.27	3621.21	5535.06	2246.29	4251.72	3786.5	4232.35	5259.52	3916.02	3326.66	2779.31	3037.93	2718.9	2349.01	3208.47	3467.67	4076.36	4176.37	2898.39	3351.81	4015.61	2320.66	2689.81	3856.29	3984.95	3039.31	5562.66	3211.89	3422.65	3977.86	2690.68	3232.99	1693.28	2348.07	4197.72	4147.23	2014.48	3351.12	1645.65	3669.68	3565.29	3725.82	1512.76
200706_s_at	900.877	1306.6	692.987	618.077	466.009	472.613	1551.29	1496.06	144.072	1842.36	833.545	577.725	496.207	561.211	1460.58	991.726	1118.87	1277.91	546.918	1300.74	1484.56	945.171	416.845	277.296	259.755	1492.1	698.126	1419.38	873.231	151.027	282.976	313.817	343.321	713.004	565.044	401.664	1390.69	416.041	1803.23	1068.67	522.388	484.408	999.982	565.796	884.568	586.054	282.38	267.109	1151.42
200707_at	706.747	370.103	743.262	564.61	444.254	419.298	763.972	491.594	333.166	470.762	527.699	416.443	363.589	923.558	806.367	572.12	556.756	511.826	355.457	472.532	569.506	555.783	578.917	298.777	239.876	224.656	228.696	435.316	178.471	187.162	193.309	133.343	190.13	187.349	343.705	246.539	314.417	344.534	423.32	270.931	474.867	459.02	336.015	402.738	229.645	253.563	408.292	487.824	459.373
200708_at	987.737	1277.62	803.502	1048.38	789.467	2253.66	1348.44	963.545	390.795	850.471	746.078	831.683	2276.72	1243.2	1613.97	1393.53	1057.21	1086.39	1069.51	824.799	978.935	1358.43	907.359	775.258	408.187	488.956	304.62	928.879	752.126	517.013	634.658	493.14	682.295	694.134	673.014	518.008	955.343	860.252	720.194	883.035	957.365	1650.24	1083.49	649.605	685.432	1123.58	581.335	731.307	872.808
200709_at	1957.44	1915.55	1812.18	2187.01	1045.37	2089.27	2481.63	2438.87	710.455	2481.67	1944.55	1505.69	796.343	1143.77	1518.48	1625.78	1773.04	1927.6	2030.74	1904.63	1788.56	971.767	790.716	615.78	485.053	1040.38	770.346	1373.39	842.636	689.351	910.647	601.195	481.301	1276.4	1034.71	825.489	1517.67	1122.44	2754.33	1169.02	1037.26	1127.24	1524.35	1059.53	1497.44	914.493	506.546	454.649	1655.98
200710_at	709.595	1293	671.246	727.149	796.91	1033.53	1744.66	1372.75	450.225	1902.42	673.671	473.012	1504.48	854.017	1248.05	999.467	476.325	2171.13	825.477	1785.22	1536.9	1436.17	570.936	579.979	438.668	1146.1	458.319	928.879	749.576	387.297	507.726	777.07	471.523	583.612	770.187	576.181	1363.48	589.392	1946.17	1690.81	870.532	802.879	1575.78	1087.41	934.661	482.918	929.317	748.322	1684.18
200711_s_at	908.472	992.657	1018.64	802.431	670.389	729.746	1094.52	1020.83	835.617	1185.62	832.966	625.868	688.471	903.428	794.663	952.242	865.071	952.657	852.156	794.946	971.239	668.985	580.759	648.327	559.269	851.769	798.123	962.6	1022.38	626.346	811.664	1315.04	547.575	806.004	665.816	952.914	852.553	899.256	918.11	852.932	472.092	697.873	485.833	472.52	625.65	434.953	526.117	568.862	740.225
200712_s_at	640.297	303.887	402.204	451.26	268.499	430.961	196.283	384.109	23.4117	387.458	469.774	215.443	489.862	363.567	473.101	394.058	206.438	345.07	393.906	295.972	272.439	499.181	745.286	321.56	282.285	223.454	160.18	294.298	257.507	171.411	121.109	221.856	135.807	199.479	329.309	285.32	241.859	858.085	241.897	285.983	243.388	261.601	119.174	155.695	240.159	245.794	382.331	275.434	206.718
200713_s_at	2121.67	1277.03	1828.94	1751.15	1501.65	2353.62	1062.41	1357.47	803.201	1247.62	1623.07	1284.23	1533.04	1623.85	2210.27	1939.32	1276.16	1302.68	1713.73	1389.45	1429.15	1983.09	2480.2	1616.91	1681.78	1047.59	1036.08	1719.81	1466.01	807.023	1077.17	1619.66	708.37	1409.83	1275.85	1562.34	1012.78	2998.96	786.166	1442.46	1393.61	1355.12	708.948	730.082	906.007	1175.82	1395.12	1548.92	1010.99
200714_x_at	1481.84	1434.3	1559.45	1858.94	1324.18	1488.37	2057.69	1654.83	666.333	1906.3	1594.1	1311.92	1186.58	1716.57	1942.3	1718.68	1072.4	1928.43	1608.58	1939.6	1898.61	1268.41	1022.77	1046.05	833.602	1472.88	1107.37	2271.61	1146.04	913.575	874.547	1098.93	538.883	1478.57	1094.1	997.236	1263.71	1265.46	1517.36	1234.24	1472.35	1123.89	1116.11	1130.19	1261.81	693.807	1262.32	588.326	1737.21
200715_x_at	3083.77	3228.06	2772.85	3344.89	4037.22	3446.58	4912.92	3976.94	5492.74	2354.78	3875.2	2859.74	3680.31	4676.96	3669.62	3889.49	4227.05	4189.54	4183.1	3728.23	4875.44	2955.53	4307.8	6058.86	4240.9	4800.66	3755.44	2397.3	5201.14	4290.84	3926.73	6006.2	7494.39	3512.45	4847.86	2878.13	3912.07	3406.34	1847.21	3813.11	3869.12	4923.09	2971.99	3545.74	3331.71	2915.86	2903.68	4162.84	2747.46
200716_x_at	7975.94	8770.74	7236.5	6928.88	8962.94	7654	7184.4	7909.15	9849.12	7754.01	7537.24	12305.5	8337.17	8214.42	7506.17	8157.54	8824.09	9752.76	8757.75	8900.5	9555.39	7213.58	7680.01	9239.95	11706.2	11364.9	11279.3	9852.86	10376.8	9131.12	10177.8	8671.92	11919.5	10189.6	11437.6	10049.9	11545.8	9969.82	7300.9	9949.2	9375.7	8574.74	9360.94	12361.4	9894.34	8827.07	9603.1	10191.8	8582.98
200717_x_at	7419.66	7445.22	7434.89	7153.44	8200.96	6866.49	6314.63	7493.94	10614.5	7505.07	8268.84	11476.3	8953.94	7725.19	6879.07	7908.26	7047.47	7878.82	8310.49	7426.6	7025.7	6687.12	6601.37	10088.8	12810.2	10611.7	9152.49	7504.6	10156.2	10584.9	9093.66	9562.79	10187.7	11953.9	9895.46	11634.4	7328.33	9991.49	5975.96	8268.42	8839.56	8981.15	8332.1	8492.03	7615.82	8428.94	9546.99	9011.21	6907.95
200718_s_at	3058.14	3456.86	4121.69	2775.57	2457.71	3422.7	4471.46	4074.06	4413.1	3868.77	3453.51	2432.46	3238.67	3112.28	2307.6	3781.87	3280.66	3450.7	3778.21	3781.97	3326.22	3389.25	3148.13	2655.8	1915.03	2462.8	2283.26	2219.5	4157.09	2741.65	3375.91	4988.88	2308.72	3658.02	2288.97	3650.99	1956.04	2838.61	2523.43	2240.2	2337.1	2552.44	2198.89	1609.72	2839.85	2334.87	2656.84	2325.64	2665.11
200719_at	295.704	341.725	265.418	183.926	97.8962	216.591	513.693	402.659	116.158	454.295	194.629	133.599	127.542	120.172	166.325	239.996	198.394	293.062	273.851	330.943	321.694	184.806	106.82	110.658	91.4445	260.697	127.774	251.38	346.743	88.022	156.044	311.518	79.3114	200.827	149.359	204.987	256.975	292.529	362.846	253.371	173.204	177.616	175.445	136.233	216.452	124.192	172.344	124.986	250.041
200720_s_at	275.769	258.363	239.148	216.862	120.224	171.607	364.839	369.923	119.76	385.521	239.811	221.461	190.361	208.624	259.959	377.026	213.587	498.618	287.976	478.503	360.174	226.405	226.533	298.126	180.238	231.864	168.513	214.592	342.918	169.558	153.715	267.836	144.499	310.002	167.354	127.424	238.836	192.852	236.399	195.673	124.758	182.389	230.999	153.591	317.669	246.92	134.5	112.744	252.842
200721_s_at	318.012	340.542	325.659	249.369	132.818	182.159	579.364	430.485	162.981	372.929	286.151	181.743	196.706	204.964	293.224	329.027	311.89	493.664	400.969	506.65	392.498	285.734	270.734	216.109	182.889	197.024	188.883	257.511	319.972	177.897	229.409	298.873	84.7437	252.045	187.148	168.976	269.068	251.358	456.306	283.474	139.905	220.98	275.264	180.943	316.845	236.448	104.045	168.443	298.592
200722_s_at	751.839	393.752	419.416	952.138	199.8	372.648	369.946	617.629	38.7193	452.358	776.199	355.06	769.058	920.508	1044.77	740.891	353.893	594.379	879.62	487.885	489.467	660.802	950.332	370.379	231.924	177.802	178.698	245.249	327.621	270.552	259.686	223.005	361.791	198.131	480.467	606.652	314.417	110.511	324.362	273.44	355.428	511.523	310.568	343.3	335.81	543.606	516.331	431.145	251.535
200723_s_at	1864.88	1094.94	1335.7	1881.61	1034.49	1109.06	1114.95	1404.94	117.959	871.781	1382.1	995.371	1800.81	1872.13	1748.87	1554.56	868.646	1154.91	1724.71	1211.18	1362.97	1323.65	1643.44	1089.01	909.144	699.195	774.05	781.73	661.616	860.762	713.845	491.991	682.295	497.351	1470.19	1883.67	1085.34	372.704	808.157	950.768	1003.38	1327.3	679.916	806.177	820.044	1072.8	1496.07	1189.51	726.593
200724_at	75.9433	86.318	52.5402	48.7618	46.3719	65.5327	64.9413	97.664	7.2036	141.422	60.8216	60.1797	65.9917	40.8708	35.113	67.3537	55.4075	52.0081	38.449	46.0591	24.6273	44.3262	44.2015	41.0086	54.3366	73.2834	33.3323	70.5089	76.4874	45.4008	72.1996	79.3163	44.5448	60.6525	50.386	49.8618	78.6042	62.8396	142.939	77.7673	28.7903	41.0275	16.4871	29.6311	63.9049	26.3471	53.6202	45.2935	45.7505
200725_x_at	4132.26	4665.9	4414.73	5418.12	5271.51	5133.77	4088.38	4668.23	6155.47	3943.36	4981.58	6464.5	4771.71	6007.4	4908.43	6544.15	6369.18	4651.01	4722.17	4488.2	4903.14	4703.35	4628.88	7410.19	6672.8	6475.37	8830.28	6566.53	6124.09	5874.31	5688.63	5305	7168.45	7688.04	6881.3	7739.65	5100.2	7111.7	3249.12	6903.73	7185.56	6299.64	4828.77	9188.98	5366.78	6749.7	6333.97	6145.48	4464.88
200726_at	1327.58	1605.75	1255.08	1755	1309.29	1030.2	2210.92	1786.87	553.777	1998.32	1304.48	802.797	1166.28	1166.34	1844.97	987.855	1077.77	1575.93	987.905	1198.39	1661.57	1290.23	1559.94	1238.07	1066.85	1886.15	1043.49	987.125	1709.49	1239.72	1049.22	1621.96	916.971	602.482	1317.23	1578.96	1502.55	1473.48	1242.47	1437.44	1014.83	1151.21	926.686	822.132	982.28	1126.73	737.103	385.362	1267.76
200727_s_at	682.54	559.293	287.159	706.618	112.781	547.587	329.814	814.594	36.018	692.582	455.293	321.359	408.007	589.882	843.944	649.538	431.642	824.7	460.604	726.71	888.891	643.753	974.889	295.522	365.778	455.318	248.14	726.549	308.499	250.168	308.595	174.726	161.882	250.697	691.009	479.227	864.646	1215.62	885.124	717.466	487.933	408.65	534.04	270.888	496.809	323.034	305.246	260.621	547.886
200728_at	1716.79	1651.28	1063.03	1331.54	779.735	1011.87	1225.13	1708.85	40.5202	1155.59	903.635	736.599	1136.45	940.029	1316.43	1001.02	815.026	1532.18	983.197	1134.42	1268.31	1265	1242.55	772.003	777.941	929.858	509.243	1210.91	795.469	580.018	746.451	595.447	417.2	509.481	1014.92	858.731	1484.41	1930.69	1225.98	873.001	1099.7	1047.93	788.337	564.744	1244.7	1121.55	765.96	747.221	1297.07
200729_s_at	1179.49	912.251	866.007	1063.35	503.793	994.653	1201.05	1293.64	96.3481	1061.64	837.6	495.88	819.82	589.882	762.63	637.151	502.242	1059.97	825.477	1038.04	1026.65	1031.1	1107.49	432.218	432.042	952.684	461.097	610.056	627.197	596.696	581.091	336.807	318.332	404.35	620.828	459.836	755.81	988.098	1083.04	602.07	637.55	608.912	538.162	301.746	574.526	536.851	537.999	571.555	736.303
200730_s_at	912.269	1326.11	538.084	803.286	299.986	858.59	1325.09	1658.11	42.3211	1312.52	623.856	316.545	850.278	1022.99	1227.11	611.603	393.214	1104.55	399.399	1319.51	1418.38	1237.04	1080.48	432.218	246.502	634.322	195.364	407.726	330.171	199.208	230.573	203.464	182.525	169.827	386.893	324.101	864.646	288.195	632.231	499.216	485.273	513.148	508.593	258.439	648.326	463.889	337.997	193.783	566.373
200731_s_at	646.467	1534.81	409.451	484.624	232.432	690.315	1320.72	1670.11	82.8414	1534.34	379.411	269.605	471.46	819.856	1079.88	394.058	311.89	1621.33	437.848	2105.07	1606.16	748.09	589.353	197.883	193.491	788.097	166.661	459.841	504.817	184.383	151.386	306.92	123.856	160.392	518.257	390.584	1390.69	455.045	1209.49	426.466	295.997	379.504	652.318	219.516	907.038	354.785	302.949	111.153	952.358
200732_s_at	835.376	2010.15	728.316	667.694	579.362	823.046	2091.26	2102.78	231.416	2376.09	565.351	518.749	1175.8	899.158	1039.84	683.602	516.541	2022.54	761.134	2865.9	2067.15	1206.36	821.411	535.716	282.285	1660.29	330.545	800.123	845.186	356.721	299.279	531.074	333.543	425.915	694.608	434.906	1904.64	565.556	1368.92	757.604	616.969	629.121	806.975	454.461	1360.14	691.218	515.533	263.07	1323.22
200733_s_at	495.53	742.571	462.444	357.586	447.117	428.184	766.161	733.298	160.28	525.975	329.595	221.461	594.56	346.487	351.13	168.771	243.078	302.142	145.949	342.031	490.237	626.023	403.339	140.601	140.48	345.994	115.737	242.183	223.088	133.423	187.486	197.716	103.213	75.4787	242.933	204.987	299.301	147.348	335.358	250.862	132.505	204.223	244.978	92.7506	212.123	186.457	121.918	98.9113	216.241
200734_s_at	709.595	607.182	586.548	935.456	290.826	471.502	964.634	1137.05	441.22	1194.34	456.451	297.288	435.926	643.563	928.338	815.212	468.282	1211.87	749.364	1136.12	905.823	847.654	880.346	399.671	328.67	659.55	463.874	625.384	464.024	350.235	463.475	390.834	216.205	804.657	559.645	373.963	595.578	738.907	1044.56	762.622	731.552	616.834	601.064	368.022	627.917	460.286	1094.67	419.271	770.289
200735_x_at	4118.02	4721.48	4388.46	5517.78	4686.43	4440.12	4631.99	4722.24	4145.67	4420.9	4661.83	5098.42	4972.86	5659.69	6077.01	5894.61	5210.09	4540.39	5258.89	4510.38	4500.64	4425.12	4972.67	5823.87	5187.15	4294.89	5361.87	4773.15	5199.87	5539.82	5023.7	5900.44	6313.41	5735.03	5366.11	6144.08	3996.72	5445.37	3051.2	5418.63	6511.47	5523.57	3801.18	4732.21	3684.43	4304.6	6121.49	3274.11	4193.55
200736_s_at	1479.94	1268.76	1512.8	1901.71	1621.3	2163.14	955.877	1141.96	2095.35	712.923	1451.61	954.449	1590.15	1454.27	1657.7	1870.42	1301.18	943.576	1479.11	713.063	908.901	1793.51	1597.39	1879.23	1270.95	657.148	1193.48	892.091	370.964	689.351	1243.7	571.307	763.78	850.483	647.821	385.044	341.626	639.23	247.395	1339.61	863.363	899.05	393.362	878.063	511.033	959.418	1194.92	993.152	597.558
200737_at	730.48	419.175	1388.24	1882.89	1426.08	449.288	535.583	542.335	285.442	313.841	735.072	329.784	781.114	1257.23	621.562	1127.21	393.214	528.336	444.126	524.562	470.997	1025.64	805.449	704.957	316.742	374.826	1197.18	536.481	305.95	375.252	522.865	225.304	805.065	832.961	816.974	1060.95	441.393	1068.27	313.367	1083.72	692.818	999.181	353.399	840.016	314.165	802.461	268.301	198.19	290.936
200738_s_at	2875.4	2123.07	3581.34	3958.69	3311.87	2098.71	2469.23	2124.6	2007.1	2163.95	2445.03	1487.64	2448.04	3264.17	2694.46	3325.11	2248.47	2630.95	1649.38	1995.04	2488.13	3717.95	3010	2312.76	1546.6	1543.76	3717.48	2897	1543.77	1910.54	2485.07	1239.17	2467.35	3114.84	2931.39	3523.57	2454.87	3206.99	1880.2	4756.35	2755.43	3213.24	1829.18	3253.28	1617.83	3143.53	1359.98	1221.82	1904.34
200739_s_at	272.921	244.174	177.55	277.172	190.068	241.027	282.385	361.193	170.185	222.788	236.915	198.593	258.891	220.214	206.982	270.963	103.666	308.747	254.234	290.855	289.371	329.378	259.07	164.034	144.456	188.615	154.625	116.493	168.272	166.779	186.322	182.772	127.116	150.957	176.351	180.056	196.511	244.858	131.944	175.604	160.717	170.305	170.069	183.923	125.13	158.195	185.324	123.394	213.814
200740_s_at	995.332	1126.86	868.272	1280.64	1018.46	1362.3	1256.5	1214.53	824.812	918.276	960.981	1035.09	1109.17	727.744	821.151	998.693	746.213	1136.75	1129.93	677.24	1101.3	1277.28	893.852	801.946	793.844	734.035	724.977	711.221	627.197	691.204	881.534	742.585	566.045	838.352	815.174	950.144	900.925	977.264	797.161	933.208	607.719	695.639	590.491	804.073	544.223	848.625	864.613	591.631	762.26
200741_s_at	6710.54	6340.23	6124.55	5323.59	7268.94	6094.54	4883	6444.73	6940.67	6977.15	5738.66	6937.51	6337.74	5426.67	5387.07	5737.45	4858.88	6382.96	6603.82	5436.68	6113.73	5983.36	5611.13	6496.28	6353.4	7267.07	6125.73	6042.31	8348.6	8197.16	9328.89	7672.99	6467.68	7237.87	6085.92	6867.07	5596.02	5538.55	3716.42	4793.98	5236.49	5236.18	5789.14	6060.88	6085.6	5413.88	7431.14	6879.35	5599.68
200742_s_at	1031.4	876.187	1056.24	892.683	373.838	816.937	906.989	1213.43	102.651	1524.65	848.026	789.557	716.391	1194.4	1528.96	2620.6	1048.27	1200.31	1272.74	940.8	1162.1	1292.28	763.09	661.345	654.689	619.905	417.579	1480.69	471.672	285.377	335.379	425.319	202.081	601.134	491.264	437.676	589.532	1139.78	1039.06	1495.14	475.098	514.366	526.872	1215.93	821.9	523.564	1346.69	621.868	978.501
200743_s_at	905.624	861.407	1114.21	889.689	599.972	519.263	1068.25	1060.12	286.343	1044.2	761.139	548.838	699.259	1048.61	1120.54	1546.04	878.476	1012.92	983.197	689.181	966.621	1089.74	456.749	624.893	446.62	663.154	602.759	1207.85	639.944	426.212	294.621	611.54	292.257	636.177	455.274	545.709	574.415	784.411	582.752	1281.91	360.978	474.659	394.437	871.575	598.232	638.524	779.939	412.538	680.469
200744_s_at	421.96	365.965	307.994	583.858	334.336	336.549	469.912	552.156	64.8324	469.793	430.964	315.341	554.584	481.909	394.251	558.959	365.51	1003.84	604.199	570.621	416.355	474.631	410.706	305.937	369.754	273.912	335.175	419.988	277.904	260.36	350.517	210.361	295.517	231.827	417.485	315.791	462.555	803.913	450.808	421.449	385.49	433.835	384.043	378.366	373.535	486.634	395.711	348.393	442.94
200745_s_at	898.029	865.545	542.16	1071.48	522.113	676.431	1315.61	1176.88	62.131	1235.02	860.191	741.413	708.142	909.528	609.241	1055.21	726.553	1672.52	1564.64	1456.83	1042.04	740.589	891.397	551.989	326.019	660.752	513.873	1054.57	623.372	399.342	441.349	711.548	293.344	459.611	944.739	637.123	1266.74	1547.15	1203.99	950.768	1032.4	928.399	1128.12	628.741	897.349	1062.44	842.546	700.581	1161.5
200746_s_at	1330.43	1389.37	1274.55	1148.04	1069.99	1197.36	1777.49	1595.91	492.546	1598.27	1093.63	1302.29	934.037	1301.77	1293.02	1597.91	1518.34	1870.64	1758.45	1361.3	1624.63	1102.02	1127.14	1002.43	917.095	1230.2	1155.52	1477.62	1176.63	755.136	936.266	1254.12	654.048	1188.79	768.387	623.272	1402.78	1495.15	1346.93	928.191	1061.54	1122.67	1083.31	854.393	978.158	950.973	631.959	670.589	1198.66
200747_s_at	319.437	285.559	292.594	353.737	322.886	339.326	305.735	244.978	181.891	505.633	325.54	580.132	286.176	448.359	487.27	182.707	352.999	298.84	408.031	314.737	427.899	327.332	291.607	225.873	197.467	168.191	244.437	193.133	237.111	123.231	235.231	259.79	128.202	219.697	214.141	157.896	247.906	318.532	313.367	85.2932	275.416	146.135	241.393	465.331	280.769	170.356	351.477	406.785	272.449
200748_s_at	4829.52	5990.23	4993.13	4544.68	5072.28	3419.92	8987.44	6301.24	3320.86	9559.56	4185.1	6528.29	5602.95	4989.9	6078.86	7689.94	8048.38	8612.71	6175.39	7462.43	6895.64	5563.28	3869.47	5189.22	5574.14	8164.49	5057.25	5000	5844.91	2244.1	2939.22	3343.93	3665.71	4806.37	2886.4	2166.22	7555.07	3152.81	9923.28	5348.39	2861.23	2576.71	7474.6	8144	6692.91	7908.64	3743.13	3957.55	5407.9
200749_at	677.319	482.435	898.165	1409.39	624.017	630.336	442.914	443.58	525.863	221.82	695.104	377.928	819.186	707.004	705.34	613.925	478.113	406.159	560.257	397.473	505.629	504.637	793.785	740.108	408.187	247.482	547.205	294.298	427.055	287.23	281.812	632.231	397.644	328.871	581.239	842.11	263.022	392.205	131.944	529.32	508.976	390.675	149.818	212.678	168.008	295.561	416.38	208.718	149.389
200750_s_at	1754.29	987.927	1525.02	2520.64	1491.34	1596.67	918.664	1305.64	918.459	726.484	1741.23	1376.91	2363.65	1745.24	1833.88	1745	1329.78	1166.47	1749.82	1081.54	1181.34	2009	2258.57	2319.26	1721.54	834.95	1112.93	1290.62	776.347	1669.64	1399.74	816.153	1549.29	1432.75	2193.59	2321.34	955.343	1482.15	549.766	1986.83	1555.6	1493.74	773.642	1099.68	827.672	1556.17	1428.97	1078.84	842.743
200751_s_at	645.043	334.039	611.006	613.372	436.812	378.202	264.873	465.95	115.258	281.876	573.461	263.587	845.836	505.7	463.861	393.284	189.458	346.721	555.549	376.149	417.894	659.438	817.728	538.97	278.309	230.662	321.286	183.936	219.264	403.974	299.279	226.454	370.482	215.653	363.499	296.401	302.324	270.86	186.921	260.897	419.136	406.822	177.954	214.957	207.588	389.802	390.319	325.501	192.712
200752_s_at	431.928	405.576	410.357	289.149	259.339	493.161	654.521	590.349	154.877	468.825	273.407	500.695	192.264	384.308	439.221	568.249	389.64	536.592	411.954	672.122	476.384	470.54	334.581	180.959	161.684	251.086	131.477	226.855	183.57	154.733	215.434	133.343	126.029	277.654	266.326	138.505	244.882	234.023	434.315	351.207	349.3	338.375	294.798	286.142	299.529	180.939	363.958	343.007	341.355
200753_x_at	566.252	572.3	431.645	823.817	353.8	554.807	252.468	581.073	117.959	447.514	633.124	468.198	544.432	462.999	569.2	416.509	351.212	419.367	346.826	366.767	372.488	556.464	503.406	386.652	327.345	352	372.211	392.398	243.485	433.624	344.695	293.125	336.802	301.915	417.485	376.733	347.673	351.035	384.836	361.242	274.375	297.449	258.956	287.019	195.425	360.528	208.19	267.109	256.763
200754_x_at	1357.96	1206.68	1281.35	2790.97	1830.26	1324.54	1249.94	1754.68	723.061	981.238	1725.02	1622.44	1492.43	2050.25	1815.4	1537.52	1235.94	1831.84	1032.63	1361.3	1525.35	1519.37	1625.63	1400.8	1001.91	1104.06	1309.22	1587.98	781.446	964.535	1519.69	903.516	978.899	1016.27	1797.7	2742.4	1934.87	1772.51	1110.53	1703.36	1776.79	1671.46	1344.06	2047.88	891.783	1925.82	1196.52	1122.91	1880.07
200755_s_at	303.773	205.744	217.408	262.202	151.138	219.923	100.695	277.715	39.6198	154.015	201.001	185.353	165.614	292.806	327.721	280.253	313.678	125.48	296.607	157.795	136.22	299.372	432.192	131.488	107.348	75.6861	142.588	352.545	229.462	91.7282	131.59	168.978	116.251	207.566	161.955	155.125	139.069	452.878	21.9906	188.147	181.529	193.56	83.6902	109.582	106.371	186.457	217.876	152.407	124.18
200756_x_at	279.566	136.572	120.48	161.256	119.651	186.602	35.0245	208.423	5.4027	197.604	163.349	145.635	213.204	226.924	275.976	274.834	222.524	149.42	204.015	132.207	136.989	263.229	292.221	151.016	125.902	157.379	133.329	269.773	182.295	95.4343	150.222	181.623	119.51	176.566	147.559	155.125	151.162	420.375	148.437	311.069	147.073	178.632	68.816	88.718	159.762	182.741	237.746	147.265	99.344
200757_s_at	1063.21	520.273	1009.13	537.235	690.426	841.929	467.723	462.676	257.529	423.298	696.262	719.749	560.295	993.1	927.722	1099.34	1144.79	610.889	1316.68	475.091	571.815	1082.24	1087.23	365.172	595.052	223.454	529.613	656.04	789.095	364.133	619.519	856.386	419.373	900.353	449.875	429.365	238.836	1022.77	203.413	584.509	365.256	463.996	248.92	402.562	465.063	463.889	603.701	510.225	305.315
200758_s_at	717.664	639.699	995.093	770.351	368.685	565.914	1190.1	1013.74	162.981	1011.27	780.833	464.587	468.922	649.053	641.274	723.085	621.994	1244.07	696.791	1139.54	1170.57	816.966	807.905	339.786	294.213	524.997	363.877	806.254	730.455	178.824	265.508	501.187	137.98	448.829	343.705	304.711	749.763	364.036	802.659	509.251	347.912	345.382	594.792	572.634	836.124	315.94	519.027	318.034	850.213
200759_x_at	1164.78	1363.35	1692.61	1186.54	750.538	723.081	2006.61	1437.68	947.273	1518.84	1147.5	995.371	904.848	1151.09	1031.83	955.339	1263.65	1537.13	1048.33	1740.01	1855.51	1333.2	1427.34	587.139	603.003	1174.94	831.455	1719.81	1560.34	452.155	777.893	1164.45	235.761	909.788	673.014	878.121	1484.41	871.086	1841.72	797.742	605.753	669.337	988.333	991.152	1313.14	606.772	726.319	356.962	1400.15
200760_s_at	513.567	510.222	421.68	406.348	377.845	708.642	990.172	694.014	47.7238	858.22	483.676	460.976	437.195	552.061	671.459	667.344	393.214	1018.7	648.141	920.329	826.553	627.386	836.145	277.296	185.54	679.974	422.209	846.107	833.713	126.937	252.699	517.28	279.22	223.74	435.479	637.123	665.112	439.877	896.119	406.397	568.985	556.917	630.454	374.685	717.797	463.439	532.507	443.632	668.891
200761_s_at	1708.72	1900.18	2039.1	1079.17	1670.53	1948.77	2335.7	1753.04	1212.91	2704.46	1302.74	1423.85	1128.84	1339.59	1187.68	1803.84	1571.07	1753.42	1933.44	1567.72	1980.96	1682.35	1732.45	896.331	780.591	1799.65	1565.69	1373.39	2438.67	503.115	688.226	1375.96	690.987	679.308	867.36	764.547	1103.48	704.236	2001.15	965.82	1105.94	980.597	747.477	613.662	908.893	807.753	1025.27	790.433	1059.36
200762_at	687.761	728.973	707.934	382.395	1004.73	482.054	605.632	575.072	115.258	681.927	914.061	854.551	336.304	590.492	431.828	745.536	1177.86	672.803	1226.45	422.209	619.53	889.934	891.397	294.871	535.414	271.509	535.168	410.791	900.002	261.286	407.579	1401.26	388.952	889.57	338.306	504.158	229.766	463.713	208.911	333.647	519.498	202.091	283.687	321.559	273.348	678.607	1271.31	603.138	347.704
200763_s_at	5515.86	6240.91	5240.43	5650.38	7021.62	5856.85	5671.05	5630.14	7101.85	4779.3	5180.26	6383.86	5113.09	6028.14	5487.48	5537.72	5989.37	6480.38	6231.88	6129.27	6042.15	5921.3	6126.82	6022.41	6440.87	6757.69	7139.59	6958.93	6203.13	7385.51	7257.23	6525.78	7000.05	7438.69	6715.74	5495.88	6886.94	7103.04	4958.89	7558.48	6132.23	5846.11	7425.49	7202.29	6341.22	6213.87	7204.08	7063.1	6186.22
200764_s_at	692.982	736.659	842.002	590.274	325.748	423.186	1062.41	999.01	132.366	815.6	583.887	440.515	423.87	717.984	608.625	536.507	573.735	1063.28	572.028	1176.21	997.405	694.217	611.454	311.145	314.092	603.086	474.985	469.038	568.556	300.201	369.15	324.162	312.9	458.263	521.856	426.595	692.322	413.874	786.166	469.113	390.808	435.358	484.221	307.708	569.784	374.489	428.562	380.71	536.682
200765_x_at	1184.24	1387	1491.51	1028.7	637.184	961.332	1986.18	1577.36	444.822	1319.3	922.171	844.922	568.544	1180.98	1157.5	1186.05	1171.6	1958.97	1116.59	2076.93	1850.12	1494.82	1063.9	663.298	766.013	1277.05	1218.48	962.6	1330.88	596.696	719.667	932.254	571.477	983.918	982.528	1002.78	1490.46	810.414	1319.44	998.432	825.901	919.97	1055.89	648.378	1104.32	782.194	771.452	802.063	1165.24
200766_at	589.984	676.946	1244.66	719.878	499.214	383.2	1490	962.454	487.143	786.54	489.469	341.82	577.428	467.269	460.781	862.437	276.144	685.186	315.439	623.504	681.099	771.276	271.348	423.756	129.878	396.451	373.136	462.906	257.507	201.987	217.763	141.39	112.992	314.045	206.943	124.654	383.951	1007.6	934.603	504.233	204.538	288.512	597.48	347.859	435.997	209.989	180.132	175.665	598.678
200767_s_at	264.378	205.153	153.091	263.485	108.774	187.712	178.771	377.561	36.9184	284.782	297.736	139.617	204.321	234.855	253.799	334.446	159.967	275.726	161.643	252.472	236.268	199.809	249.247	165.336	143.131	222.253	129.625	309.626	195.043	71.3441	80.3512	152.885	98.8677	97.044	269.925	271.47	341.626	418.208	445.311	238.319	254.257	319.08	319.528	295.084	255.62	225.189	196.507	276.78	336.5
200768_s_at	826.358	803.467	867.366	1386.29	887.936	798.611	615.118	1231.98	585.292	762.324	857.874	440.515	1253.21	539.251	660.371	1100.88	627.356	964.214	955.733	1162.57	1245.22	921.303	843.512	517.49	393.609	589.871	486.096	757.205	535.412	756.062	520.536	606.942	430.237	362.567	478.668	512.468	501.858	359.702	505.785	391.345	534.529	621.607	318.811	312.442	451.251	522.776	529.612	597.507	619.033
200769_s_at	374.021	292.654	255.001	673.683	132.818	307.671	206.499	614.901	36.9184	322.559	395.63	241.922	566.006	386.748	174.949	430.445	222.524	380.567	258.158	342.031	422.512	310.965	381.852	226.524	185.54	249.884	196.29	269.773	201.417	210.326	167.69	133.343	206.427	103.783	289.72	274.24	253.952	251.358	236.399	183.13	268.132	248.297	131.18	189.534	232.531	266.399	292.764	215.695	246.866
200770_s_at	415.315	185.643	386.804	207.452	97.3238	293.786	123.316	199.693	95.4477	194.698	240.39	137.21	158.634	136.033	268.584	205.158	253.802	222.066	501.407	129.648	205.484	443.262	300.816	114.564	125.902	63.6724	90.7379	193.133	251.134	136.202	245.712	218.407	106.473	168.479	230.336	152.355	120.93	195.019	54.9766	238.319	83.596	163.907	94.6219	101.868	133.17	209.088	130.206	144.45	116.337
200771_at	1162.88	754.987	822.979	556.483	212.967	769.176	381.621	858.788	131.466	880.499	827.753	652.347	319.172	311.716	568.584	596.893	558.543	602.634	1843.98	531.386	917.367	997.681	987.167	249.957	511.559	287.127	429.616	680.564	1404.82	266.846	708.022	2115.1	334.629	695.482	365.299	512.468	305.347	500.55	269.385	436.5	213.326	316.846	273.472	237.049	430.431	376.741	266.603	316.932	487.383
200772_x_at	3940.03	3567.42	3228.5	4821.43	3039.94	4101.9	3629.41	3622.84	1660.43	2570.79	4054.77	2919.92	4406.85	4137.1	4986.66	3451.3	3507.65	3703.31	3600.87	3123.49	3328.53	3553.6	4851.73	4065.71	4732.58	2783.57	5703.52	9022.08	2859.35	2913.99	3796.3	2799.06	4102.47	2006.92	5806.99	6060.98	7863.44	4834.31	5085.34	5779.87	6508.23	5051.86	6974.43	5841.89	4583.01	5152.1	3429.1	5527.03	5133.77
200773_x_at	3920.57	3772.57	3579.07	4157.16	3049.67	3735.36	3752.73	4361.05	2686.04	3490.03	3615.7	3229.24	4340.23	3904.08	5167.77	4016.45	3833.84	4461.14	4063.04	4715.94	3775.67	4369.88	4051.8	3153.11	4077.89	3994.54	5029.47	3366.03	3325.93	3333.72	3232.68	3704.88	3425.6	2935.58	3095.14	2831.04	2965.8	3081.3	2919.26	3223.58	4126.27	3621.59	3702.44	3627.79	3511.06	3563.5	3027.09	3716.76	3847.53
200774_at	2351.39	3108.63	2154.15	2129.69	1328.76	3094.48	2603.49	3398.6	244.022	3024.11	3104.8	1060.37	2323.67	1786.12	3210.68	3192.72	2089.4	2245.43	2050.35	3165.28	2965.28	2377.93	2660.07	1467.85	1476.36	1794.84	1428.66	1796.44	1212.33	962.682	809.335	1135.72	808.325	894.961	1792.3	2933.53	2733.01	2348.9	3364.57	2142.36	2404.74	2701.31	2287.95	2253.54	2103.5	2529.66	1547.8	2044.45	1882.68
200775_s_at	2753.42	2976.79	3128.41	3385.52	2488.62	3503.22	3087.26	3411.15	1705.45	2814.89	3105.95	1872.79	3088.92	2255.82	2743.74	3181.11	1879.38	2688.74	3365.47	3659.99	3164.61	2868.25	3552.08	1777.04	1806.36	1811.66	1932.35	2011.04	1547.6	1597.37	1887.67	1872.55	1140.78	1769.7	2641.67	1916.91	2176.73	2049.87	1451.38	2109.75	1865.01	1574.17	1644.95	2087.85	1936.94	2348.05	2018.4	1764.73	2209.1
200776_s_at	665.928	612.503	727.41	1051.37	385.86	759.735	813.59	1149.05	236.818	634.463	622.118	403.204	592.022	908.918	651.747	479.218	386.065	476.328	326.425	444.385	494.085	604.2	671.617	428.963	221.322	366.417	425.913	367.873	342.918	376.178	179.335	270.135	321.591	284.393	520.056	293.63	501.858	602.393	280.381	311.069	357.278	363.154	220.605	341.547	333.13	812.932	305.246	188.029	315.585
200777_s_at	1280.59	1050.01	1121.46	1368.75	835.839	1230.68	1008.41	1234.71	548.374	951.21	962.139	613.832	1221.48	1051.66	1143.33	841.535	581.778	939.448	830.97	1211.18	1068.98	1220.68	1184.23	678.269	768.664	694.39	605.537	864.501	558.358	666.187	656.784	465.552	397.644	465.002	743.194	518.008	686.275	875.42	725.692	742.553	596.156	579.767	370.423	591.044	566.28	1317.81	462.112	415.231	476.552
200778_s_at	1557.79	848.4	746.433	1420.94	755.118	1328.43	640.657	1411.49	176.488	1125.57	1062.35	769.096	1100.92	1317.02	1583.16	990.177	771.236	1125.19	1386.52	1131.01	898.127	1325.69	1875.49	660.694	1121.19	669.161	1089.78	536.481	1226.35	766.254	819.815	801.21	644.269	579.568	885.355	842.11	837.437	730.239	852.138	923.173	917.475	747.431	510.026	492.332	706.046	841.419	680.188	636.068	441.819
200779_at	1723.91	2400.94	2068.09	2531.76	1907.55	2192.57	2508.63	2263.19	2363.68	2790.67	2323.38	2177.3	1806.52	3014.68	2604.52	2613.64	1906.2	2596.28	1920.88	1796.31	2387.31	2701.17	3046.22	1873.38	1790.46	1436.84	1860.13	2283.88	2939.66	1712.26	1353.16	3099.08	1448.25	1993.45	1403.61	1753.47	1813.94	1180.95	1874.7	1490.12	1756.21	1504.71	1004.64	1620.42	1429.2	1581.05	1114.64	1091.21	1481.38
200780_x_at	4686.65	4166.32	4904.35	3667.4	4080.73	4685.59	4030.01	4124.8	1411.01	4448.02	4435.92	6542.73	4187.3	4145.03	5059.97	4447.67	4671.21	5166.14	5488.8	4153.85	5291.79	4743.59	5717.95	4100.21	5387.27	3426.3	4148.02	8289.4	4117.57	2706.44	3769.52	3861.21	1893.7	2008.27	3510.83	3770.1	4577.18	3826.71	3342.58	4962.06	4004.51	3955.19	3641.15	7050.1	4026.22	4726.94	4471.15	3886.67	4363.67
200781_s_at	4675.73	4143.86	5443.34	4396.26	6138.84	5293.71	4197.1	4507.27	6973.98	4344.38	5271.78	4968.43	5731.76	6366.09	6519.93	6146.22	6505.91	5278.41	5743.03	3991.79	4525.27	4709.49	4956.09	5790.68	5586.06	5372.51	4738.74	4993.87	5100.43	4781.91	5270.57	5454.43	6025.49	6751.3	4721.89	5235.49	3797.19	5971.93	2864.28	4146.76	6601.08	6339.86	4025.2	6207.81	4600.33	6180.2	6184.99	7177.19	4423.05
200782_at	1280.59	970.782	1163.13	1053.94	933.736	936.34	676.411	976.094	218.809	713.892	908.269	794.371	956.246	696.634	770.638	1186.05	1348.55	1003.84	1680.77	645.681	768.064	1459.36	1011.72	854.671	833.602	366.417	896.268	1394.85	1154.96	580.945	1036.41	1356.42	706.198	932.701	604.633	706.375	504.881	1063.94	450.808	940.734	566.904	697.67	476.694	488.826	584.627	684.912	742.195	700.458	669.265
200783_s_at	102.523	131.251	74.7339	257.069	109.346	353.766	98.5064	191.509	122.461	212.133	85.7294	131.192	142.771	108.582	206.366	231.48	151.03	175.837	167.92	174.854	160.077	134.343	187.856	105.451	226.623	100.915	90.7379	168.608	16.5723	63.0052	151.386	122.998	89.0896	97.044	91.7746	127.424	160.232	175.517	126.446	122.923	75.618	90.5854	83.6902	88.3673	118.74	83.9955	98.1539	157.426	193.086
200784_s_at	74.994	49.6624	116.857	144.574	14.3123	103.853	56.1852	166.956	9.0045	169.513	161.612	170.91	86.9314	155.553	128.132	111.482	156.392	189.045	112.208	144.148	80.0387	120.704	34.3789	23.4335	66.2641	78.0888	62.0351	199.264	22.9462	16.6778	18.6322	20.6912	9.77812	41.7828	93.5741	11.0804	84.6507	136.513	43.9813	150.517	43.8214	14.1159	94.4427	83.1074	59.782	11.2594	79.8811	57.1678	114.656
200785_s_at	346.966	134.207	551.672	294.282	95.0338	212.704	300.627	291.355	69.3346	422.329	459.927	217.85	286.81	225.094	234.087	257.028	251.121	307.096	246.388	251.619	187.783	267.321	149.794	120.422	90.1192	115.331	155.551	337.217	192.493	81.5361	166.525	164.38	86.9166	226.436	190.747	74.7927	154.185	145.181	274.883	208.216	101.055	81.4456	222.756	123.083	198.724	63.9537	155.469	107.725	224.271
200786_at	1081.72	801.693	1244.21	930.751	928.583	1270.11	881.45	748.575	1206.6	488.197	1104.06	453.755	1022.87	1041.29	1174.75	1258.82	851.666	914.682	1190.35	868.299	883.504	1153.85	1157.83	985.508	601.678	821.735	581.463	674.433	616.998	808.875	696.377	459.805	659.48	640.221	624.427	767.317	559.299	953.428	483.794	782.691	897.703	1143.49	490.851	693.438	490.419	899.292	633.457	716.984	544.338
200787_s_at	722.885	393.752	610.553	357.586	127.093	472.058	248.09	495.413	135.968	428.141	577.515	353.856	295.694	355.027	601.233	501.669	403.938	485.409	901.591	422.209	334.777	522.367	419.914	229.778	307.466	169.393	254.622	677.499	484.42	228.857	195.638	397.731	118.424	272.262	332.908	409.975	368.835	535.22	340.855	326.121	171.123	129.582	190.498	257.387	265.308	217.195	247.332	215.083	229.686
200788_s_at	1135.35	759.125	1156.79	536.807	250.179	658.659	373.595	630.724	467.333	543.41	856.136	723.359	461.942	508.14	771.254	811.342	738.17	680.233	1927.94	696.004	578.741	1052.24	600.404	585.837	644.087	342.389	540.724	1229.31	1144.76	386.37	591.571	1570.23	208.6	544.525	296.918	426.595	335.579	457.212	263.888	416.432	250.441	266.882	336.374	484.092	450.014	375.503	428.862	400.052	490.931
200789_at	514.041	1143.42	325.659	580.436	151.711	550.919	955.148	979.913	167.484	887.279	471.512	355.06	979.723	289.146	497.126	532.636	516.541	936.972	382.136	1034.62	918.906	495.09	310.638	259.07	197.467	815.728	258.325	355.61	536.687	340.043	366.821	537.971	231.416	361.219	323.91	216.068	1064.18	240.524	588.25	451.552	319.122	394.94	616.655	717.283	698.213	376.291	286.474	438.245	794.005
200790_at	1678.35	1229.14	1332.08	2348.26	2025.48	2261.43	1000.39	1004.47	1169.68	813.662	2155.4	1166.28	1385.83	3297.72	1838.81	1780.62	1187.69	1055.85	1246.06	1211.18	1359.89	1406.16	4344.02	1693.07	1416.73	812.124	684.238	879.829	549.434	735.678	827.967	655.222	1329.82	536.438	1795.9	1462.61	997.669	1035.77	511.283	1068.67	1621.51	2369.03	538.521	720.264	603.386	2585.51	845.641	964.385	619.406
200791_s_at	1036.15	1439.62	1094.29	889.261	832.404	854.147	1933.64	1451.87	222.411	1196.28	835.283	674.012	835.684	968.699	761.398	847.728	1262.75	1318.37	1366.9	1999.31	2216.46	1162.03	1014.18	526.602	357.826	1064.41	611.092	867.567	812.041	613.374	911.812	582.802	476.955	1254.83	566.843	498.618	1033.95	1102.94	912.612	873.001	686.459	726.612	800.881	1164.38	1085.15	761.251	755.675	865.596	1186.71
200792_at	1252.59	1342.07	1289.95	2095.9	1998	1636.1	1287.15	1672.84	1572.18	996.736	1535.02	1740.4	1324.91	1963.02	1674.95	1638.17	1363.74	1584.18	1344.93	1329.74	1539.97	2057.42	1700.53	1812.19	1241.79	1383.97	1006.45	1416.31	1406.09	1706.7	1622.16	1228.83	1427.61	1947.62	1385.62	2024.94	1360.46	2088.87	1039.06	1148.95	1388.99	1548.99	1223.99	1251.87	1211.1	1641.85	1050.24	1092.92	1384.84
200793_s_at	355.51	1596.29	363.705	375.979	907.973	603.678	1665.12	1536.43	121.561	962.834	421.696	370.707	344.553	888.788	914.17	723.859	761.406	1988.69	266.005	1119.07	1750.85	602.154	656.883	397.718	223.973	927.455	623.129	272.839	577.48	308.54	348.188	602.344	373.741	233.175	545.249	279.78	1433.02	372.704	1506.36	880.527	496.951	781.248	1099.08	521.262	949.504	491.7	156.567	253.766	1306.78
200794_x_at	2140.65	2626.79	2299.09	1869.2	1976.24	2114.82	3476.18	3088.15	892.346	3604.33	1576.73	2159.25	1706.27	2773.72	3003.09	2429.38	1706.01	3396.21	2283.4	4211	3361.62	2227.22	1859.53	1853.85	1237.81	3576.47	1489.77	2253.22	2104.68	1188.76	1273.97	1300.1	1045.17	2192.93	1650.14	1872.59	2733.01	2487.58	3331.58	1781.12	2027.58	1538.83	2075.59	1616.21	2561.35	1375.57	2078.61	561.885	2326.37
200795_at	1286.76	2596.64	732.845	198.469	74.424	524.262	1573.18	2212.99	41.4207	4586.54	2025.07	989.354	314.095	251.325	975.772	344.51	1295.82	2936.39	4077.95	1699.92	2040.99	400.982	473.938	167.94	678.544	783.291	357.396	637.646	6546.05	176.97	493.752	6009.65	371.569	514.872	365.299	102.494	737.67	149.515	1105.03	486.673	138.402	240.884	1152.13	47.6903	2069.49	289.931	162.458	332.356	1255.06
200796_s_at	224.507	195.694	61.1459	97.9513	26.9072	13.3287	124.775	371.56	9.90495	242.161	123.381	56.5689	102.16	116.512	81.3143	78.1923	50.9391	246.007	82.3908	196.178	272.439	165.712	250.475	46.216	33.132	147.768	46.2948	52.1153	44.6176	29.6495	34.9353	17.2427	44.5448	29.6523	104.371	8.31029	145.115	147.348	225.404	70.2415	72.0336	89.3667	99.9982	80.3021	93.1775	169.117	73.5905	25.4623	101.211
200797_s_at	2629.06	2451.2	2683.62	1124.52	895.379	1350.09	2220.41	2683.85	686.143	2511.7	1924.86	1450.33	1612.99	1104.73	1154.42	1202.3	1225.22	2056.39	2174.33	2024.89	2931.42	3406.98	2399.77	1382.58	662.641	2540.89	1227.74	2293.07	1815.3	1077.57	1858.56	1895.55	652.961	1122.74	1234.46	1168.98	2188.82	936.093	1957.17	908.122	998.759	992.783	1238.33	871.926	1349.63	1455.51	718.031	497.984	1647.58
200798_x_at	1442.92	1323.15	897.712	738.271	252.469	656.993	852.993	2297.01	129.665	2449.7	1285.36	480.234	921.981	743.605	576.592	679.731	449.515	1036.04	1042.05	1559.19	1420.69	1691.9	1394.8	751.824	295.538	1013.95	500.91	800.123	444.902	419.726	399.427	359.797	252.058	272.262	579.44	554.02	1055.11	452.878	1379.91	401.38	454.517	485.424	432.071	280.356	500.932	750.442	452.626	174.809	830.232
200799_at	2966.06	2241.9	1034.05	597.118	2975.82	298.785	2186.84	2366.85	243.121	2796.48	517.852	1624.85	673.243	2773.72	2742.51	1035.85	2639	2582.24	2350.88	792.387	2273.41	1648.93	679.598	743.362	826.976	1588.21	1017.56	1827.1	4186.41	341.896	354.011	3856.61	1967.58	3248.28	431.88	213.298	1203.25	253.525	2237.55	1221.7	742.883	382.652	1507.5	1592.37	1749.35	322.696	1223.98	1048.12	1385.77
200800_s_at	1241.67	448.144	905.865	737.843	1239.45	289.344	669.844	624.177	116.158	559.877	439.074	1018.24	394.047	1511	1091.58	295.737	1025.93	714.08	510.823	337.767	861.955	1159.3	1247.46	1303.16	584.449	520.192	424.061	619.252	1249.29	338.19	351.682	554.065	519.327	1032.44	143.96	182.827	266.045	619.728	307.869	285.983	894.928	576.72	502.321	1155.44	625.031	264.71	433.654	424.902	428.934
200801_x_at	8815.12	9277.41	7929.94	7774.51	7755.56	8305.99	7907.51	9664.92	8214.8	12249.5	7972.84	13568.1	8578.93	8302.26	7918.29	9244.49	9947.43	10931.6	9699.36	12273.9	9875.55	8960.71	8277.96	9556.31	12614	12965.1	13443.1	14929.5	14583.6	11074.1	10088.1	12328.5	8781.84	12851.6	11214.5	10822.8	13804.1	10097.7	20561.3	13719.7	10737.4	10079.6	15863.7	13628.9	17800.8	11360.1	7897.64	10650.2	15381.9
200802_at	729.53	783.365	764.097	790.454	704.739	1160.15	1284.23	815.685	1065.23	789.446	813.851	669.198	791.901	1069.96	723.205	1103.98	634.505	969.167	790.167	985.153	842.715	716.721	737.306	856.624	568.546	717.216	529.613	628.449	710.058	339.116	367.985	780.518	577.996	979.875	496.663	296.401	556.276	431.209	516.78	421.449	737.911	733.213	439.418	519.333	585.452	522.776	528.413	421.23	600.359
200803_s_at	2040.5	2512.68	2184.04	3119.47	1942.47	2362.51	3816.21	3436.79	1176.89	3777.72	2303.69	1451.53	2717.08	3128.14	3267.36	2565.64	1358.38	3586.08	1366.12	3175.52	3057.63	2500	2134.56	1599.34	1284.2	2131.22	1681.43	2280.81	1500.43	1173.01	1810.81	716.146	1307.01	2175.4	2645.27	1764.55	2660.45	2383.57	2820.3	3178.43	2727.57	2013.8	1818.07	1707.38	2297.07	2140.65	4230.8	1127.44	2806.28
200804_at	2170.55	3199.68	2534.61	3412.9	2636.33	2931.76	3870.21	4023.32	1705.45	5200.66	2391.74	2292.84	3161.26	2953.68	3469.41	2961.24	2398.61	3804.02	2375.21	3902.23	3596.35	2584.56	1970.65	2439.03	1839.49	3279.73	2449.92	3583.69	2564.88	1665.93	2351.15	1669.09	1645.98	3399.24	2925.99	2858.74	4214.4	3417.17	4579.55	3552.21	2513.32	2257.22	3034.17	2316.66	3162.68	2088.63	4108.48	1544.51	3734.36
200805_at	488.41	250.677	672.605	336.2	199.8	355.987	291.871	439.215	266.533	170.482	348.131	168.503	491.131	423.348	352.978	332.124	360.149	302.968	258.158	280.619	365.561	430.987	368.346	200.487	135.179	230.662	175.92	229.921	131.303	203.84	209.612	110.353	197.735	160.392	260.928	188.367	263.022	260.026	170.428	240.828	248.822	386.511	135.661	287.895	195.013	217.983	181.23	248.013	298.405
200806_s_at	2762.44	969.6	2126.07	4107.97	1540.58	3227.21	698.301	1271.81	128.764	445.577	2966.36	1787.34	3272.3	2791.41	2443.13	2172.35	2147.49	1257.28	1607.01	754.005	1013.57	2742.77	4092.94	2700.71	2351.05	673.967	2057.34	1174.13	614.449	2023.58	1788.69	327.611	2011.03	1502.83	1974.05	2678.68	985.576	2253.56	560.762	2149.89	2999.74	2787.43	995.86	2513.21	809.943	5127.22	1679.6	1463.1	509.418
200807_s_at	4826.67	3441.49	4834.6	6000.27	4309.15	5294.27	2331.32	3142.16	3898.05	2350.9	5030.81	4234.24	5369.44	4711.12	4193.85	4165.09	4299.44	3404.47	3393.72	2311.49	2895.25	5070.92	5636.31	5079.86	5945.22	2130.02	4907.25	3675.66	1922.38	5000.57	5186.73	1754.15	4086.17	4976.2	4417.78	4645.45	2947.66	3915.55	2072.62	5453.75	5060.62	4710.74	2890.99	5961.64	1846.23	7584.25	3460.95	3677.22	2548.02
200808_s_at	760.857	395.526	754.586	600.112	383.57	557.028	274.359	612.719	198.099	405.863	664.403	364.689	391.509	682.604	418.276	932.114	465.601	485.409	660.696	556.121	414.816	973.813	566.025	402.926	237.226	177.802	316.657	625.384	290.652	233.49	284.14	424.17	126.029	261.48	199.745	113.574	199.534	489.715	192.418	396.363	357.74	202.192	220.964	415.011	377.658	202.22	313.433	355.615	214.561
200809_x_at	5898.42	4743.94	6240.05	5820.62	6900.83	6849.28	4300.72	4655.68	9714.05	4372.47	7334.5	7226.37	6360.59	6795.53	5352.58	7117.82	6171.68	5183.48	6110.26	4242.56	5010.11	5311.64	6150.15	8216.69	7261.22	7859.34	7797.9	4393.01	5889.53	8047.06	7794.07	6562.56	10590.8	8618.05	6449.41	6221.64	3779.05	7789.94	3518.5	5616.81	9486.82	9251.59	5132.16	8470.47	4710	6503.35	8702.85	9533.06	4977.47
200810_s_at	257.733	580.577	405.375	340.049	637.757	292.676	890.936	790.587	572.686	831.098	538.126	389.964	315.364	442.259	536.551	480.766	233.248	886.615	579.874	806.034	725.736	633.524	454.907	352.804	271.683	756.861	236.104	358.676	733.004	190.869	217.763	1232.28	206.427	210.262	363.499	315.791	583.485	140.847	335.358	378.802	312.069	277.951	439.418	354.872	572.464	310.536	446.435	390.259	539.483
200811_at	497.429	924.076	524.496	583.431	731.646	529.815	990.902	1073.21	296.248	1243.74	998.632	568.096	508.263	768.005	821.768	857.018	395.002	1290.3	1043.62	1711.01	1437.62	855.837	807.905	579.328	483.728	926.254	384.247	465.972	1091.22	256.654	380.795	1763.35	418.286	400.307	674.813	434.906	885.809	231.856	588.25	657.259	425.496	389.05	499.632	569.303	781.289	340.711	656.423	499.943	680.095
200812_at	810.695	562.25	745.527	998.761	898.241	1159.04	523.179	532.514	739.269	247.973	627.331	481.437	765.25	887.567	807.599	598.442	486.156	459.818	654.418	323.267	538.722	1001.77	1384.98	625.544	613.606	370.021	462.948	383.201	297.026	446.596	540.333	335.657	521.5	621.351	550.648	437.676	411.161	855.918	148.437	418.94	695.13	756.875	296.052	371.704	294.787	772.061	491.868	468.36	260.124
200813_s_at	230.678	279.647	223.749	233.543	155.718	214.37	385.999	427.212	45.0225	522.1	181.306	181.743	125.638	260.475	356.674	142.449	230.566	653.816	238.541	543.327	413.277	196.399	208.729	135.393	91.4445	442.103	173.143	285.101	359.491	179.75	156.044	364.395	151.018	241.262	167.354	257.619	314.417	292.529	417.822	238.319	184.42	183.506	232.971	146.227	329.832	127.007	297.757	182.521	375.901
200814_at	1574.87	2129.57	1274.1	2112.58	1919.57	1674.97	1911.03	2083.14	1103.05	1533.37	1394.26	1748.82	1994.35	916.848	786.654	1407.46	820.388	1642.8	863.142	1856.01	1795.48	1468.22	1623.79	1574.6	833.602	1203.77	1335.14	1100.55	1272.24	916.355	789.538	1218.48	825.708	1153.74	1364.02	1088.65	1166.97	942.593	973.086	1475.07	841.973	906.666	1436.53	1456.31	1263.67	1082.03	1127.02	768.399	1196.98
200815_s_at	173.72	204.562	244.131	239.532	326.893	289.899	283.844	254.799	85.5427	328.371	207.373	93.8803	209.397	297.686	190.349	170.32	141.2	398.729	260.512	337.767	368.64	315.739	257.842	119.12	109.998	109.324	125.922	220.724	104.533	166.779	124.603	174.726	89.0896	98.3919	181.75	240.999	247.906	273.027	373.841	165.569	127.186	112.826	159.495	81.0034	178.728	110.906	192.613	200.148	223.15
200816_s_at	262.954	618.415	435.721	336.627	302.276	364.317	754.486	737.118	57.6288	784.603	298.315	317.749	328.055	333.677	426.284	260.125	220.736	614.191	444.91	664.445	679.559	262.548	265.823	199.836	186.865	600.683	194.438	245.249	676.913	240.902	296.95	712.697	207.513	310.002	286.121	304.711	405.114	331.533	417.822	303.543	204.885	210.926	375.262	226.178	433.317	204.809	369.65	246.176	474.312
200817_x_at	8565.93	9645.15	7842.98	8633.4	10296.9	7146.4	7651.4	8396.92	10374.1	7522.5	7412.12	14209.6	8333.36	9836.44	8081.53	8253.54	8909.88	11020.8	8753.83	7962.26	9765.49	8076.23	8172.98	9676.73	14749.1	9325.01	12782	11471.5	9388.83	10016	9115.78	8753.53	11471.9	9699.01	12087.2	8349.08	11252.5	9066.23	4359.65	10782.1	9357.9	9259.92	9768.64	10595.1	9098	9936.47	11076.9	9803.11	7077.32
200818_at	2111.22	2917.08	1839.81	1720.35	1256.05	1973.76	2950.09	2553.99	2535.67	2072.9	1530.97	1409.41	2326.21	1146.21	1212.94	2358.16	1826.66	3065.18	2018.97	2111.9	2664.36	1919.67	1188.53	1302.51	995.287	1842.9	1601.8	1115.88	1908.36	1511.2	1411.39	1855.31	1453.68	1067.48	1500.79	1440.45	2343.01	1473.48	1836.22	1349.64	1247.46	2115.15	1984.37	749.544	2228.22	1740.82	1440.56	1268.95	2637.84
200819_s_at	6303.29	6304.17	5764.93	5981.02	7363.4	6514.95	5856.39	5270.04	8551.57	5092.17	6527.02	8457.65	6838.39	7127.38	7225.27	6945.95	6623.87	6626.49	6936.52	6804.81	6333.83	5539.41	6077.71	8444.52	6549.54	8419.18	8118.26	7823.43	6662.05	8741.97	9354.51	6392.43	8592.8	8304	8421.67	9080.38	7936	7902.62	4793.96	8398.87	8867.31	8505.07	7064.75	10902.7	7570.05	8551.1	8193.3	8606.5	6796.1
200820_at	635.076	431.59	583.377	524.403	626.88	400.971	639.197	462.676	437.618	321.59	429.806	252.755	472.095	595.982	472.486	608.506	618.419	612.54	459.034	483.621	533.335	576.923	583.214	468.67	298.188	325.57	330.545	386.266	294.476	279.817	274.824	354.05	438.929	257.436	268.126	343.492	353.719	260.026	313.367	200.69	367.106	364.068	308.238	261.946	340.345	374.152	350.478	287.308	288.322
200821_at	542.52	277.873	660.376	730.571	329.756	540.923	288.952	399.386	118.859	215.039	312.217	292.473	428.946	299.516	235.319	529.54	418.237	127.957	289.545	104.059	240.886	526.459	441.401	158.176	190.841	100.915	262.955	334.151	165.723	167.705	272.495	214.959	88.0031	223.74	178.151	407.204	99.7669	359.702	49.479	356.224	171.933	142.682	66.6655	99.5886	58.7513	143.445	181.829	89.7301	82.3509
200822_x_at	3132.66	3341.57	3065.45	4157.58	3567.2	4449	4442.28	3460.25	2943.57	3849.4	2658.77	1799.37	2976.61	3233.06	4074.96	3149.37	2554.11	3974.08	2496.05	3415.2	3804.92	3625.88	3647.85	2881.02	2015.75	2617.78	2923.98	3537.71	2117.43	3972.11	3783.49	1587.47	2640.09	3577.15	2943.99	2509.71	3579.51	3291.49	3892.34	4227.03	3083.69	2969.31	3153.71	2675.22	2939.01	2627.17	2571.37	2936.24	3370.23
200823_x_at	3636.26	2905.84	3512.04	3509.14	4538.72	4543.97	3020.86	2493.98	5728.66	1754.22	3584.42	4135.55	3535	5839.03	4636.77	3594.52	3224.36	3605.9	3740.54	2480.37	3754.12	3668.85	4238.43	4852.03	4789.57	3893.63	5555.38	2749.85	2538.11	2154.22	4055.99	2373.74	6077.65	4182.33	3944.51	2612.2	2427.66	2834.28	1715.27	3389.15	6194.08	5380.49	2030.43	4712.4	2006	3660.22	5250.39	5374.26	1942.81
200824_at	1338.97	920.528	2156.86	2200.27	2415.35	1530.58	1066.06	994.645	2023.31	689.676	1371.09	1984.72	875.025	2262.53	1825.26	1679.97	1236.84	955.959	1367.69	788.976	1060.51	2474.77	1674.74	1122.2	976.733	724.424	1431.44	1186.39	639.944	1202.66	2063.51	634.53	1367.85	1459.7	1457.6	975.075	752.786	1601.33	632.231	825.337	1250.47	1047.83	628.483	1121.25	821.9	1083.38	989.927	1142.38	663.663
200825_s_at	1569.18	1097.3	1607.91	1200.65	597.682	1016.31	850.804	1108.13	351.175	600.56	919.854	1582.72	1180.87	1492.7	1036.76	1359.46	1568.39	1579.23	1209.18	1148.07	1047.43	1894.43	1278.16	891.774	673.243	748.452	788.864	1122.01	441.077	624.493	768.577	394.283	410.681	932.701	964.533	614.962	894.879	1488.65	698.203	945.751	1088.37	1195.38	960.377	482.163	933.218	607.898	1024.28	977.238	958.893
200826_at	2315.8	1457.36	2155.96	1870.91	2195.51	2109.82	1589.97	1191.06	3598.2	766.199	2326.86	1742.8	1623.14	2372.34	2051.34	2524.6	2772.16	1543.73	2078.6	1240.18	1662.34	1855.56	2378.9	2086.23	1977.32	1226.6	1822.16	1713.67	1046.6	2421.99	2412.86	1235.72	1957.8	930.005	1549.37	2218.85	1266.74	1547.15	714.696	1482.6	1493.97	1886.76	907.331	1539.94	1151.11	2177.58	1680.1	1647.21	1147.12
200827_at	313.266	111.149	382.728	200.18	211.822	177.161	134.261	168.048	91.8459	118.175	137.862	140.82	239.22	227.535	264.888	269.415	305.635	130.433	338.979	162.913	120.828	293.917	213.641	162.082	115.299	82.8943	106.478	288.167	109.632	88.9485	157.209	163.231	174.92	191.392	127.765	74.7927	66.5113	192.852	87.9626	203.198	77.0055	106.123	92.4714	72.5875	117.915	117.098	86.0719	143.96	115.403
200828_s_at	1714.42	1144.01	1202.08	1839.69	933.736	1376.19	1290.07	1685.93	234.117	1084.88	1621.33	1444.31	1596.49	1520.15	1169.82	1486.43	1047.38	1393.49	1176.23	1260.65	1473.02	1595.74	1648.35	947.103	897.216	998.336	1093.48	919.682	818.415	848.717	985.176	655.222	907.192	1175.31	980.729	900.282	985.576	1215.62	945.598	873.001	770.055	1095.35	678.482	756.733	725.424	1315.55	1000.01	862.291	729.02
200829_x_at	1086.94	884.464	848.343	1128.37	662.947	999.096	1039.79	1086.85	485.342	909.558	948.817	859.365	889.619	720.424	752.158	818.309	690.806	735.543	901.591	906.682	989.709	959.492	1033.82	693.241	663.966	676.369	697.2	665.236	601.701	688.424	606.71	634.53	554.093	694.134	640.623	664.824	764.879	676.067	665.217	597.052	534.298	629.528	428.308	523.541	462.589	619.945	557.171	604.362	485.889
200830_at	659.283	675.172	807.126	500.45	736.798	731.967	848.615	555.975	575.387	601.529	577.515	341.82	519.685	552.671	778.646	697.537	709.573	851.942	736.809	670.416	716.5	727.632	852.107	615.78	632.16	523.796	474.059	542.612	741.928	578.165	630	871.33	473.696	603.829	460.673	465.377	622.787	1059.61	698.203	639.699	442.608	631.051	522.392	375.211	586.482	524.803	433.455	513.653	638.266
200831_s_at	1086.46	104.055	1191.21	304.12	108.774	139.396	96.3174	266.257	92.7463	58.1187	987.626	154.06	705.604	599.032	436.757	558.959	318.146	118.876	390.768	120.265	325.542	694.217	746.514	290.315	213.37	46.8533	290.732	239.117	87.9605	168.632	154.88	28.7378	116.251	423.22	264.527	277.01	148.139	888.421	49.479	486.673	274.838	446.224	27.5981	59.4376	112.143	230.256	225.564	173.952	116.71
200832_s_at	3231.86	443.414	4393.45	993.201	411.622	967.996	217.444	579.437	1219.21	179.2	2606.64	548.838	2675.84	1975.22	2202.26	1624.23	1553.2	211.335	1202.91	278.06	959.695	2444.08	2085.45	813.012	819.024	103.317	988.858	1226.24	62.4647	507.748	689.39	95.4095	256.404	1423.31	735.996	1324.11	429.3	2663.1	159.432	1407.34	591.994	876.911	180.104	137.636	280.563	458.372	440.245	399.93	255.643
200833_s_at	1151.96	1285.9	1055.79	1559.52	1066.55	1035.75	1939.48	1796.14	905.852	1513.03	1056.56	676.419	1048.25	1156.58	1496.92	1089.27	1215.39	1868.99	1274.31	2266.28	1908.62	1262.27	1256.67	999.829	718.303	1178.54	852.751	925.813	1325.78	745.87	908.318	1387.46	555.18	909.788	834.969	963.994	1058.13	808.247	1077.54	1226.72	602.631	632.168	567.373	483.566	986.403	873.959	572.448	281.187	906.981
200834_s_at	5644.96	4804.84	6490.52	5898.89	7141.85	6176.18	4283.21	4100.8	9983.28	3049.3	6689.79	7368.4	5777.45	6524.69	5661.82	6738.47	5934.85	3797.42	4842.23	3072.31	4355.18	5257.09	5821.7	8477.06	7774.1	4732.18	5949.81	6440.84	4033.43	6181.92	5565.19	4342.85	6531.78	6181.16	6562.78	5595.6	3827.42	4942.66	1731.76	3951.08	7567.93	6515.95	3134.89	6371.74	3007.45	5967.17	6089.73	6810.92	2856.89
200835_s_at	11.8661	7.09463	6.34106	5.56055	6.86991	9.99652	6.5671	9.82096	1.8009	7.74917	9.26805	4.81437	5.71082	5.49011	6.77619	10.8385	6.25568	8.25526	4.70805	4.26473	4.61762	4.77359	8.59474	5.20744	3.97585	4.80547	5.55538	21.4592	6.37395	2.77964	4.65804	8.04658	3.25937	5.39133	8.99751	22.1608	18.1394	39.0039	16.493	10.0345	5.08745	11.577	12.0069	5.43529	7.00893	5.17935	12.9807	14.5674	7.28273
200836_s_at	307.096	170.271	347.399	207.452	141.406	266.574	188.986	221.517	58.5292	183.074	245.603	241.922	180.208	280.606	258.727	293.415	253.802	287.283	308.377	216.648	199.327	278.232	331.511	181.609	170.961	153.775	187.031	144.083	342.918	136.202	214.27	344.853	119.51	149.609	187.148	149.585	108.837	242.691	109.953	228.285	277.035	241.595	177.954	108.18	199.754	133.988	157.466	215.94	51.1659
200837_at	1087.89	847.808	1498.75	1553.53	1504.51	1608.88	943.473	859.334	1248.92	701.299	1157.35	938.803	968.936	1343.25	1092.82	1859.58	2268.13	947.703	1403.78	990.271	812.701	1045.42	1065.75	1213.98	1064.2	755.66	1275.89	913.551	669.265	667.114	774.399	497.738	602.984	2054.1	892.553	786.708	568.369	1200.45	582.752	1219.19	2652.76	1761.95	608.77	1177.35	689.761	1225.93	910.844	684.912	535.001
200838_at	1495.13	911.66	2097.98	1609.99	1071.13	1412.29	1166.02	1944	707.753	1067.45	1906.32	1082.03	1552.71	1468.91	1069.41	1823.2	1315.48	1113.63	1212.32	888.77	957.386	2197.22	1275.7	1751.65	347.224	712.41	1325.88	1667.69	567.282	1021.98	1232.05	434.515	545.402	1420.62	957.335	867.041	526.043	929.592	428.818	1078.71	888.916	753.321	507.338	1659.17	694.296	992.408	575.843	469.094	727.153
200839_s_at	2585.39	1752.96	3368.01	2096.33	2744.53	1829.36	1827.84	2023.66	1980.99	1489.78	2216.8	1694.66	3283.09	2818.26	2465.92	3520.97	2686.37	2199.2	1778.86	1490.95	1543.82	3111.7	2024.67	2484.6	956.854	1323.91	3279.53	3424.28	1213.6	1999.49	2001.79	1074.79	1061.47	2547.41	1750.91	2119.12	1064.18	1631.66	1643.8	2453.43	1836.45	1455.76	933.137	2943.12	1018.36	1619.22	1152.38	923.621	1968.02
200840_at	2661.34	1687.34	2761.98	2104.88	2741.67	2704.61	2202.9	1500.42	2497.85	1273.77	1895.32	1704.29	2304.64	1729.38	1488.91	1757.39	2246.68	1547.04	1976.6	1653.86	1706.21	2735.95	2452.57	3194.11	2722.13	1607.43	1951.79	1848.56	1958.08	2060.64	1997.13	1912.79	2207.68	2361.4	1783.31	2451.54	1275.81	1490.81	984.082	1317.03	1643.82	1776.88	1260.55	1334.1	1089.06	1897.56	2186.25	2078.48	1425.92
200841_s_at	88.7587	57.9395	20.8349	95.3849	6.29742	7.77507	32.8355	124.399	3.6018	61.0247	54.4498	44.5329	100.891	60.3912	46.2013	63.4828	21.448	82.5526	60.4199	47.765	7.69603	98.1996	146.111	40.3577	10.6023	44.4506	15.7402	73.5746	47.1672	50.0335	12.8096	4.59805	6.51875	26.9567	93.5741	113.574	72.5577	112.678	10.9953	100.345	118.052	135.37	62.5437	62.5935	78.9535	129.371	171.744	133.677	82.7244
200842_s_at	262.479	297.383	190.232	267.334	99.6137	264.908	161.988	172.412	40.5202	185.011	203.318	280.437	169.421	172.023	109.651	165.675	126.007	213.811	165.566	175.707	133.911	275.504	227.761	148.412	218.672	186.212	225.919	432.25	164.448	275.184	182.828	183.922	140.153	287.089	520.056	797.788	432.323	439.877	373.841	433.992	326.175	315.627	336.911	236.172	237.891	332.041	355.072	420.618	282.906
200843_s_at	551.538	342.316	619.612	500.022	393.303	784.171	367.757	297.357	181.891	267.346	477.884	470.605	453.693	425.788	388.091	427.348	451.303	379.742	404.107	327.531	393.267	694.899	524.279	531.81	414.813	277.516	394.432	536.481	295.751	632.832	563.623	360.947	357.445	455.568	437.279	562.33	429.3	431.209	258.39	338.664	269.519	351.374	241.214	312.091	267.37	273.717	386.325	409.233	248.92
200844_s_at	1127.28	2196.97	1277.72	1327.69	747.103	1109.06	4140.19	2961.57	1589.29	4478.05	1124.91	765.485	1458.8	628.922	752.158	936.759	697.955	4426.47	1090.7	3450.17	3101.5	1966.72	1563.01	1210.73	789.868	3928.47	649.054	518.087	2465.44	1369.44	1278.63	954.095	718.149	735.917	658.618	1188.37	2853.94	582.891	4766.47	667.294	827.866	617.037	3626.1	881.569	3155.67	1360.7	1146.29	826.79	2938.49
200845_s_at	1106.87	2321.13	1071.64	1046.67	481.466	895.799	3716.98	2600.92	772.586	3736.07	903.635	548.838	1170.72	434.939	590.145	743.214	930.309	2808.44	1058.53	2880.4	2461.19	1578.01	1262.81	663.298	549.992	2277.79	389.803	496.628	1919.83	1141.51	1119.09	1328.84	428.064	463.655	593.836	939.063	2028.59	485.381	3254.62	516.777	439.949	348.733	1972.19	528.977	1929.93	738.057	740.098	563.966	2229.08
200846_s_at	830.63	673.99	776.326	795.587	619.437	655.327	1614.78	1090.13	905.852	949.273	744.34	998.982	666.897	887.567	1227.11	907.34	685.444	1203.62	821.554	1151.48	1184.42	1042.01	1025.23	708.212	622.883	734.035	420.357	493.563	411.757	389.15	369.15	209.211	372.655	314.045	386.893	257.619	628.834	515.718	764.175	556.914	533.951	493.65	549.631	373.457	649.975	554.078	535.902	464.81	701.197
200847_s_at	604.698	948.316	904.959	545.79	866.181	768.621	1325.82	1176.33	397.098	1174	810.375	504.305	866.776	547.791	648.051	647.989	663.996	838.734	528.086	1057.65	956.616	1112.93	872.98	399.02	222.647	911.837	665.72	622.318	800.568	490.143	610.203	757.528	413.94	365.263	822.372	1135.74	873.716	515.718	582.752	657.259	501.114	447.849	494.794	780.227	725.012	713.962	423.669	206.392	665.903
200848_at	348.865	277.873	225.107	258.352	276.514	231.586	369.217	456.675	7.2036	376.803	318.589	194.982	286.81	286.706	266.736	263.221	458.452	255.913	316.224	305.355	389.419	294.599	372.643	195.93	91.4445	189.816	155.551	386.266	237.111	91.7282	72.1996	255.192	135.807	149.609	343.705	263.159	320.463	303.363	395.832	361.242	216.795	281.302	254.296	164.987	306.744	155.831	203.497	156.691	229.686
200849_s_at	525.907	526.776	369.14	230.977	482.611	512.044	472.831	554.884	104.452	534.692	544.498	340.617	312.826	309.886	335.114	345.285	452.196	505.222	361.735	574.886	542.57	418.03	294.677	272.74	287.586	479.345	194.438	603.924	377.338	222.371	356.34	280.481	182.525	287.089	399.489	188.367	586.508	422.542	467.301	674.82	330.453	447.849	405.907	390.114	565.868	312.225	171.545	158.65	526.784
200850_s_at	896.131	1149.92	731.939	903.804	1100.33	937.451	1129.54	1350.38	244.922	1271.83	861.928	740.21	725.909	771.055	696.1	1064.5	1022.36	1220.95	949.456	1141.24	1149.02	818.33	635.396	628.798	436.018	749.653	564.797	668.302	812.041	403.048	370.314	921.908	431.324	797.917	691.009	437.676	852.553	699.903	791.663	684.854	622.634	808.769	665.042	756.733	882.919	754.946	453.924	399.44	932.75
200851_s_at	1078.39	951.863	1185.32	780.188	999.572	805.275	1317.07	1254.9	734.767	1121.69	749.553	665.587	758.905	922.338	1354.01	812.116	927.628	1109.51	1223.31	1317.8	1283.7	1100.65	902.447	825.38	873.361	965.899	697.2	889.026	838.812	481.804	544.991	619.587	424.805	858.57	503.861	609.422	792.088	736.74	951.096	607.087	571.529	495.782	596.763	452.532	647.089	537.076	747.687	636.558	930.883
200852_x_at	808.321	700.004	1039.93	825.956	1156.43	1171.26	1113.49	1077.03	416.908	644.149	649.343	536.803	740.503	929.658	1130.39	1188.37	889.2	951.831	783.89	1048.27	926.602	981.314	742.831	686.731	426.741	347.195	344.434	781.73	363.315	267.772	309.76	297.724	281.393	823.526	277.123	196.677	498.834	842.917	423.32	687.363	414.049	383.363	496.407	522.665	427.132	426.058	457.619	408.621	503.629
200853_at	899.453	841.305	844.266	2072.38	1273.22	1607.22	660.358	1179.06	659.129	477.542	1605.11	631.886	1740.53	1764.15	1882.55	973.145	1052.74	1140.05	999.675	522.003	1151.33	1313.42	2311.98	1317.48	1089.38	585.066	636.091	533.415	604.25	900.604	964.214	809.256	1792.66	679.308	1563.77	1329.65	795.112	1755.17	406.827	835.372	509.438	1042.75	562.714	498.82	570.609	1465.87	297.158	885.182	689.619
200854_at	335.574	628.466	359.628	562.899	190.068	393.752	922.312	554.884	82.8414	700.331	316.272	263.587	324.882	495.33	758.318	321.285	257.377	612.54	435.494	754.005	725.736	409.847	467.185	216.109	205.419	420.478	204.623	245.249	336.545	152.88	158.373	296.574	164.055	256.088	314.913	379.503	353.719	268.693	511.283	361.242	296.922	345.382	382.968	159.026	426.101	193.437	554.075	482.315	644.242
200855_at	76.4179	108.193	70.6575	146.285	58.9667	96.633	173.663	158.227	14.4072	134.642	83.4124	60.1797	79.317	120.172	162.629	102.966	59.8758	188.22	95.7303	121.971	182.396	80.4691	88.403	93.7339	76.8664	104.519	62.961	85.837	99.4336	55.5928	80.3512	113.802	61.9281	87.6092	88.1756	138.505	108.837	95.3428	225.404	125.431	94.9271	81.344	88.5289	59.0869	95.0328	51.7935	143.886	88.7508	132.21
200856_x_at	93.5052	173.819	129.539	255.786	119.079	183.825	168.555	236.249	32.4162	210.196	118.747	128.785	112.313	129.933	157.084	89.805	82.2175	137.037	74.5441	123.677	170.852	157.529	103.751	104.149	63.6135	158.58	96.2933	104.231	117.281	59.299	119.945	165.53	67.3604	103.783	98.9726	171.746	142.092	106.177	153.935	95.3277	56.8869	89.2652	65.7694	76.0941	79.7781	50.1046	119.322	87.2819	90.3806
200857_s_at	289.534	448.735	319.77	453.399	218.692	336.549	397.674	549.428	44.122	610.247	326.699	231.09	328.69	275.115	407.804	229.157	189.458	416.89	298.176	340.326	437.904	333.469	240.039	223.92	194.816	259.495	134.255	309.626	325.071	142.688	195.638	231.052	208.6	196.784	287.92	301.941	435.346	238.357	511.283	346.19	203.613	208.488	266.483	125.713	285.717	166.865	340.992	274.087	389.533
200858_s_at	3245.15	4058.13	3205.86	3459.95	4381.29	3406.03	3056.62	3167.26	5631.41	2689.93	3567.04	2828.44	3586.4	4697.7	2963.66	2956.6	3977.72	3491.97	3050.81	3294.08	3823.39	3278.78	3297.92	3298.91	3091.88	2591.35	2679.55	2121.4	2599.3	3003.86	3177.95	2738.14	4117.68	2843.93	3383.06	2229.93	2751.15	2279.56	1319.44	2506.11	3319.21	2897.82	2596.73	3143.88	2164.73	3134.41	2929.14	2627.51	2253.73
200859_x_at	1286.29	1387.59	2266.93	804.997	432.232	416.522	699.761	2268.1	179.19	2583.38	1243.66	1295.07	265.87	700.904	484.806	990.177	837.368	2324.68	1797.69	556.974	1021.26	1228.18	782.735	326.767	523.486	297.939	526.835	1164.93	5086.41	286.303	506.562	7253.42	194.476	524.307	327.509	398.894	592.555	749.741	445.311	486.673	451.742	201.177	1054.28	316.124	3554.97	216.857	273.094	259.642	819.961
200860_s_at	1498.46	1233.88	1649.13	1269.94	1188.49	1328.98	1461.54	1186.7	578.089	1044.2	1146.34	872.605	1363.62	1182.2	1647.85	1429.91	1112.62	1299.38	1448.51	1301.6	1179.03	1505.05	1561.17	1307.72	989.986	1101.65	824.048	1054.57	801.843	964.535	945.582	533.373	683.382	1191.48	833.169	867.041	961.39	996.765	1066.55	622.139	832.607	978.566	774	710.796	922.292	905.147	1073.4	800.594	1119.11
200861_at	469.425	455.239	424.398	435.434	268.499	476.5	415.916	428.849	135.968	407.8	411.849	252.755	233.509	323.916	297.536	421.929	332.445	308.747	331.917	280.619	463.301	409.847	393.516	195.279	200.118	320.765	185.179	349.479	229.462	208.473	265.508	297.724	197.735	314.045	273.524	285.32	386.974	242.691	274.883	268.423	225.004	246.165	270.246	264.576	316.226	235.21	323.119	253.276	401.111
200862_at	953.563	794.599	899.977	1234.87	668.671	1010.76	1620.61	991.917	967.083	741.014	1391.37	389.964	1116.15	620.382	788.503	915.856	1302.08	1259.75	521.808	1138.68	880.426	1222.72	584.442	518.14	471.8	852.97	571.278	478.235	428.329	542.957	640.481	132.194	265.096	886.874	422.883	174.516	776.972	892.755	1061.05	765.13	287.441	708.13	406.444	110.635	519.485	286.103	246.633	197.455	530.706
200863_s_at	1486.59	1909.64	1179.44	1557.81	1415.2	1742.17	2425.45	1425.68	718.559	1670.91	1241.92	912.323	736.696	1488.43	1755.03	1912.23	1297.61	2427.05	1592.89	2681.66	2427.33	2204.72	1703.6	1123.51	1000.59	1769.61	1518.47	1318.21	1157.51	1120.19	1164.51	625.334	1205.97	2017.71	1489.99	1371.2	2055.8	2052.04	2298.02	1976.8	1389.57	1690.96	1477.21	1316.39	1765.22	1681.04	1156.48	1504.72	1725.08
200864_s_at	295.23	527.959	284.895	405.493	261.629	443.179	444.373	662.915	119.76	478.511	354.503	139.617	229.702	196.424	216.838	396.381	333.339	331.861	298.176	458.885	424.821	377.114	302.043	169.242	160.359	253.488	212.03	137.952	184.845	227.931	204.954	195.417	162.969	188.697	206.943	229.918	232.789	203.687	236.399	250.862	189.276	226.057	136.019	105.024	170.894	137.703	158.165	165.015	201.115
200865_at	9.01827	12.4156	6.79399	3.84962	7.4424	43.8736	14.5936	1.63683	1.8009	17.4356	1.73776	16.8503	3.17268	0.610012	5.54416	22.4512	7.14935	18.9871	7.06207	22.1766	1.53921	8.86524	1.22782	14.3205	11.9275	12.0137	15.7402	21.4592	10.1983	0.926547	13.9741	3.44854	11.951	6.73917	12.5965	30.4711	3.02324	2.16688	16.493	5.01725	1.38749	2.13261	16.8456	5.25996	9.68881	0.450378	17.3741	13.9553	13.4451
200866_s_at	1554.94	1226.19	2092.09	1569.36	1157.58	1139.05	1989.1	2016.03	285.442	1685.44	1439.44	1345.62	1612.36	1874.57	1769.2	2363.57	1083.13	1905.31	1024	1509.71	1209.05	1332.51	1201.42	1040.84	446.62	1080.03	966.636	1440.84	1086.12	769.034	614.861	964.44	403.076	1109.27	795.38	662.053	695.345	1308.8	995.077	893.07	843.129	971.863	783.319	1265.37	1274.39	871.369	1221.28	698.377	1182.6
200867_at	543.944	292.062	638.182	482.913	250.179	601.457	310.843	306.632	88.2441	223.757	383.466	273.216	440.368	438.599	473.101	505.54	438.791	356.627	451.188	269.531	409.429	345.062	602.859	372.983	216.021	189.816	231.474	208.461	155.524	146.394	183.993	133.343	158.623	191.392	255.529	224.378	269.068	184.185	274.883	230.793	229.976	289.426	168.993	259.842	152.753	236.561	251.825	182.766	210.266
200868_s_at	1111.62	302.704	976.976	862.741	501.504	1095.73	363.379	594.714	390.795	518.226	648.763	652.347	870.583	831.446	1013.97	915.856	511.179	457.341	672.466	421.356	486.389	578.968	734.85	782.418	503.607	247.482	362.026	518.087	209.065	279.817	397.098	226.454	338.975	273.61	590.237	709.145	447.439	400.873	285.878	446.535	530.945	462.27	186.018	437.453	209.031	460.286	510.64	251.685	255.456
200869_at	5281.38	4947.32	4936.06	5699.57	7993.14	4375.14	4322.61	4620.22	8043.72	2880.75	5826.13	6318.86	6942.46	7109.08	4870.85	4794.5	4017.93	4355.47	3681.69	2932.43	4438.3	3850.24	4665.71	6696.77	5889.55	4819.88	6419.24	3476.4	5077.49	6469.15	7168.73	5155.56	8914.39	4902.07	4189.24	3324.12	3210.68	9014.23	2204.56	3675.13	4416.02	3938.53	2856.4	4129.77	2555.17	4101.48	3263.84	3248.28	2820.47
200870_at	1450.52	1227.37	1303.09	1781.94	1582.94	1844.36	1071.17	1275.63	709.554	944.43	1432.49	1221.65	1356.64	1386.56	1294.87	1323.08	1392.34	1014.57	1322.18	906.682	995.866	1314.78	2075.01	1156.7	826.976	797.707	1012.93	1213.98	944.619	1156.33	1306.58	1141.46	958.256	882.831	1668.14	2191.15	885.809	1297.96	681.71	1432.42	1304.47	1321.31	557.696	765.5	788.504	1114.57	1378.15	1282.05	713.148
200871_s_at	3746.38	2898.16	4471.35	3203.31	3122.38	2484.13	3979.66	2920.64	3933.16	3570.43	3187.63	4467.74	3316.09	4276.79	4167.36	5464.94	3505.86	4141.66	2617.67	3291.52	3296.21	4272.36	2237.7	4113.88	1486.97	4088.25	4248.94	5876.77	3930.18	3469.92	3455.1	3584.18	1373.28	4768.64	1889.48	2861.51	1789.76	3876.55	2979.73	2772.03	2298.37	2422.24	2844.39	4911.05	3799.66	2473.48	2685.3	1310.33	4704.65
200872_at	4065.34	4869.87	4459.12	3034.78	3752.69	4302.94	7230.37	4282.48	4254.62	5016.62	4285.31	4352.19	3559.11	5601.13	3966.54	5552.43	3241.34	6787.47	4303.15	7369.46	6269.19	5506	2855.91	4001.92	3725.37	6918.67	5085.02	3151.44	3717.29	5673.25	6609.76	1869.11	2008.86	4898.03	2587.68	3889.22	6560.43	3610.02	8559.86	2317.97	5805.01	4080.2	8673.14	4682.77	9039.66	5492.36	3588.66	3203.72	8853
200873_s_at	1755.24	1021.63	1671.77	1592.03	1237.73	1205.13	956.607	1110.31	1243.52	754.575	1365.3	1039.9	1689.13	951.619	711.5	1402.04	1265.43	960.912	1997	724.152	1073.6	1957.85	1416.29	1072.08	1001.91	764.069	1015.71	922.747	606.8	1211.92	716.174	540.27	963.688	850.483	1092.3	1058.18	698.368	1046.6	390.334	1033.55	1468.88	1469.47	635.652	634.527	430.224	1010.54	1074.1	777.212	538.176
200874_s_at	175.619	123.565	153.544	236.965	143.123	221.034	79.5348	161.5	50.4252	104.614	203.897	174.521	143.405	215.944	109.651	226.061	140.306	165.931	131.825	140.736	157.769	130.251	105.593	87.2246	99.3962	87.6998	69.4423	177.805	89.2353	88.9485	108.299	88.5124	92.3489	102.435	133.163	171.746	117.906	114.845	186.921	220.759	134.586	120.747	55.1961	150.61	93.7959	91.5393	111.234	105.399	158.726
200875_s_at	493.157	202.788	480.108	1118.53	457.994	481.499	211.606	205.695	925.662	122.049	747.816	593.371	333.131	737.505	571.048	863.986	589.821	293.062	510.038	237.119	266.283	342.335	297.746	276.645	185.54	201.83	335.175	453.71	158.074	448.449	414.566	206.912	384.606	237.219	638.823	994.465	181.394	286.028	175.925	356.224	502.154	452.216	203.939	287.895	178.522	414.798	203.996	216.552	274.503
200876_s_at	1517.44	1170.61	1950.33	1911.55	2046.09	1740.5	1447.68	1170.33	1365.98	859.189	1590.05	1339.6	1420.73	1427.43	1816.02	1896.74	1435.23	1515.66	1053.03	1034.62	1356.81	1766.91	1782.79	1044.74	968.781	785.694	915.712	1704.48	722.806	1060.9	874.547	931.104	936.527	839.7	1031.12	1191.14	913.018	1284.96	621.236	1367.2	903.485	1079.71	712.89	688.354	698.625	954.239	1315.74	1062.44	862.911
200877_at	2900.56	1570.28	2580.81	2936.83	2659.8	3256.64	1247.02	1606.82	1475.84	1366.76	2581.73	1196.37	2811.63	2976.25	2152.98	2621.38	990.185	1486.77	2243.38	1489.24	1773.93	2749.59	3762.04	2634.97	1749.37	971.906	1696.24	1492.95	1245.47	2329.34	1715.32	1159.86	2075.14	1860.01	1878.68	1684.22	1239.53	2309.9	709.198	1833.8	2151.3	1934.79	973.638	1032.18	1062.47	1846.66	2370.57	2425.41	1076.72
200878_at	922.711	1614.62	740.545	400.36	206.097	598.125	1772.39	1333.47	118.859	2404.18	702.634	327.377	727.178	559.381	1175.98	673.537	492.411	1671.69	2106.85	2264.57	1732.38	1385.7	629.871	561.753	430.717	1608.63	421.283	962.6	736.829	375.252	373.808	660.969	242.28	804.657	484.066	290.86	1036.97	699.903	1885.7	328.63	369.649	489.08	1111.99	289.473	1361.17	513.431	440.644	604.73	1206.88
200879_s_at	101.1	133.024	30.7994	77.8478	21.7547	36.6539	102.885	226.973	6.30315	330.308	93.2597	50.5509	88.835	81.7416	165.709	82.8374	83.1112	280.679	209.508	241.384	196.249	111.838	97.6116	35.1502	41.0838	123.741	48.1466	79.7058	65.0143	33.3557	40.7578	42.5319	19.5562	49.8698	57.5841	22.1608	111.86	130.013	263.888	70.2415	40.6996	44.2771	130.464	58.9115	118.533	36.2554	42.4368	47.9866	112.789
200880_at	1073.17	777.453	1057.14	817.829	591.385	833.043	652.332	794.407	371.886	954.116	1046.13	392.371	972.109	712.494	591.377	628.635	486.156	657.944	683.451	574.033	560.271	686.033	1046.1	676.967	397.585	466.13	477.763	472.103	615.723	606.888	718.503	764.425	349.839	382.785	476.868	894.742	405.114	359.702	582.752	504.233	486.429	630.949	327.593	362.236	344.468	495.979	555.074	626.642	432.482
200881_s_at	1369.83	999.161	1592.96	1507.77	976.1	1564.45	746.46	1382.57	282.741	1025.8	1510.11	615.036	1705	1220.63	1175.36	878.695	663.996	995.584	1403.78	997.094	921.215	1419.8	1962.67	1752.95	886.614	690.786	728.681	705.089	637.395	914.502	1017.78	526.476	550.834	659.091	705.405	800.558	589.532	587.225	654.222	865.475	678.596	1001.31	488.88	683.97	526.288	1019.99	776.744	871.717	469.083
200882_s_at	750.415	562.25	1002.79	802.003	830.114	1059.08	847.885	443.034	1033.72	334.183	452.397	654.755	575.524	706.394	529.159	816.761	841.836	501.92	775.258	606.445	661.089	1151.12	674.687	854.671	547.342	527.4	529.613	459.841	977.764	1057.19	741.793	1059.85	602.984	831.613	359.9	659.283	380.928	582.891	263.888	356.224	402.486	498.423	476.873	402.738	502.994	585.717	633.757	617.338	439.952
200883_at	734.277	1345.62	867.819	786.177	992.13	1412.29	1508.97	1730.13	240.42	1045.17	863.087	535.599	586.946	992.49	1363.86	1020.37	587.14	1575.1	800.368	1403.95	1508.42	958.81	695.56	773.956	379.031	911.837	563.871	533.415	1044.05	743.091	817.486	706.95	601.898	640.221	617.229	592.801	1242.55	604.56	989.579	526.811	674.318	1052.9	724.001	358.203	949.916	617.581	419.176	572.29	939.099
200884_at	596.155	1949.25	939.835	1473.55	144.841	597.569	3291.57	2484.16	5111.85	2975.68	2695.84	232.293	2410.6	542.301	1330.6	239.996	151.924	1942.46	380.567	2854.81	3746.43	508.728	674.073	1633.84	393.609	1317.9	415.728	199.264	2674.51	136.202	437.856	1748.41	1146.21	331.567	309.514	144.045	3014.17	52.0052	4645.52	301.035	137.014	106.428	3656.92	1631.46	2847.69	393.743	78.4832	156.691	4003.64
200885_at	1121.11	1443.76	1197.1	709.185	451.124	1019.09	2966.14	2425.23	1018.41	2865.25	1076.83	482.641	799.515	640.513	1001.64	1896.74	840.942	1946.59	1323.75	2835.19	1602.31	867.43	737.306	643.77	302.164	1650.68	674.053	1256.9	734.279	180.677	384.288	546.018	369.396	973.136	388.692	138.505	1611.39	645.731	2693.86	476.639	543.432	626.075	1358.04	607.701	1229.04	798.408	290.967	220.469	1881.19
200886_s_at	1854.91	1812.09	2460.78	2194.71	1410.05	1179.03	2285.35	1721.94	1788.29	1634.11	1606.27	875.012	1695.48	2153.34	1852.98	1700.1	1593.41	2231.4	1511.28	1653.86	1988.65	2085.38	2183.68	1626.02	1233.84	1383.97	1589.77	1263.03	1575.64	1752.1	1263.49	1625.41	2144.67	2199.66	1423.41	1362.89	2040.69	1958.86	1935.18	2052.05	796.186	1589.91	1538.32	1019.56	1383.03	1719.54	725.82	949.328	1623.3
200887_s_at	1428.21	1527.71	1275.01	2707.14	685.274	960.221	956.607	1623.73	280.04	691.613	790.101	1206	1366.16	602.692	1033.06	881.018	661.315	1428.16	1387.3	1811.66	1356.04	1608.02	973.047	1768.58	649.388	819.332	2498.99	910.485	678.188	1286.97	1443.99	711.548	375.914	545.873	867.36	2152.37	695.345	736.74	885.124	1136.41	622.519	776.17	536.729	1563.09	557.21	1088.45	905.852	620.521	1405.94
200888_s_at	6007.11	4353.74	4076.39	5211.95	5787.9	4307.39	4147.49	4378.51	5547.67	2908.84	5494.79	5532.92	4106.72	4753.21	4258.53	5154.5	5063.53	4266.32	3610.29	3288.96	4548.35	4255.32	4983.1	4572.78	3405.97	4523.15	5529.46	2832.62	5522.39	4289.91	4425.14	5664.79	5430.12	5604.29	3338.08	2681.45	2373.24	9144.24	1621.81	2965.19	3756.27	3887.05	3302.63	4523.04	3072.18	4346.71	5445.4	5863.06	3229.24
200889_s_at	431.453	304.478	373.216	824.673	399.6	263.241	306.464	489.957	109.855	208.259	363.192	180.539	436.561	620.992	692.404	313.543	277.037	302.142	353.888	312.178	360.944	698.308	529.19	269.485	237.226	188.615	335.175	199.264	147.876	243.682	286.469	135.642	335.716	148.262	376.096	188.367	187.441	255.692	214.409	298.526	137.477	311.057	148.205	141.668	199.342	292.183	255.52	125.598	150.136
200890_s_at	358.832	263.684	231.448	482.485	196.938	195.487	190.446	300.63	117.058	234.412	260.085	157.671	241.758	322.696	598.769	222.964	197.501	230.322	215.001	208.119	310.15	379.841	442.015	123.677	172.287	108.123	224.067	196.199	124.929	170.485	110.629	103.456	190.13	86.2613	309.514	174.516	217.673	186.352	159.432	255.88	173.204	266.577	104.478	97.3093	137.292	200.869	205.095	119.844	115.217
200891_s_at	1643.7	1576.19	2512.42	2565.98	2170.32	2048.18	2821.66	1635.19	1753.17	1185.62	1872.15	847.33	1614.89	1541.5	3477.42	1221.66	1723.89	1267.18	1586.61	1250.42	1225.21	2425.67	2129.65	982.904	1147.69	764.069	1033.3	1351.93	859.208	1253.62	1230.89	765.575	1202.71	748.048	1005.92	1573.42	1169.99	936.093	670.715	1367.2	463.073	723.566	383.147	333.832	563.188	516.809	909.446	479.01	820.335
200892_s_at	662.605	629.649	556.201	914.497	540.433	839.707	502.018	792.224	127.864	704.205	713.64	351.449	682.126	572.191	817.455	522.572	352.106	652.165	555.549	510.062	743.436	612.384	1006.81	442.632	355.176	317.161	361.1	306.561	341.644	409.534	405.25	511.533	332.456	260.132	462.472	512.468	474.649	487.548	269.385	401.38	293.106	391.183	326.517	241.432	251.703	428.197	315.63	365.286	430.615
200893_at	1448.62	1515.3	1563.07	1589.89	1469.59	1739.95	1219.29	1343.29	795.997	1183.68	1400.06	948.431	1335.06	1454.88	1659.55	1450.82	1128.7	1463.66	1242.14	1141.24	1737.76	1352.29	1720.17	1230.91	1188.78	1135.29	1329.59	987.125	1364.03	1284.19	1526.67	1878.3	1140.78	882.831	1047.31	1476.46	1221.39	959.928	918.11	1028.54	871.688	1060.32	838.157	626.637	840.659	1080.46	812.89	1020.08	1244.23
200894_s_at	206.471	216.977	210.161	362.291	731.646	294.897	156.151	234.612	113.457	196.635	314.534	119.156	312.192	219.604	233.471	201.287	154.605	173.36	146.734	116.001	206.254	259.138	327.828	130.837	155.058	115.331	128.7	153.28	100.708	162.146	264.344	68.9707	154.277	284.393	212.341	232.688	199.534	296.863	137.442	308.561	376.24	221.589	121.862	154.994	114.617	150.539	223.867	212.635	143.787
200895_s_at	816.865	811.153	538.99	644.169	2090.17	1211.8	307.924	665.097	470.035	663.522	889.153	269.605	882.005	589.882	614.786	697.537	331.551	395.427	369.582	585.121	314.768	579.65	1017.25	675.015	339.272	468.533	427.764	456.775	386.261	656.922	480.943	394.283	239.021	539.133	430.081	725.766	341.626	561.222	472.799	597.052	829.254	616.021	275.801	230.036	315.402	327.65	744.592	798.757	418.664
200896_x_at	1459.06	1305.41	1667.7	1458.58	1955.63	1714.4	1379.82	1576.26	1438.92	1313.48	2114.27	1342.01	1791.3	1683.63	2003.9	1751.97	1429.87	2230.57	1735.7	1562.6	1423.77	2873.02	2398.55	1430.09	1117.21	1180.94	1146.26	1226.24	769.973	1631.65	1605.86	723.043	871.339	1665.92	1464.8	2440.46	1336.27	1583.99	1445.88	995.924	1532.83	1669.23	1331.34	951.527	1270.68	1191.59	1505.06	1782.48	1481.2
200897_s_at	1586.27	2114.79	1188.49	852.904	356.663	624.227	1400.98	2190.07	237.719	3040.58	1426.12	1391.35	326.151	950.399	1264.07	913.533	1420.93	2146.37	2096.65	946.771	1454.55	1316.83	1192.21	547.432	686.496	392.847	1086.08	1968.12	5239.39	556.855	1036.41	5922.28	407.422	703.569	565.044	515.238	909.995	580.724	467.301	491.69	463.651	577.634	865.038	442.363	2637.83	530.32	290.967	167.219	838.448
200898_s_at	333.201	176.183	351.476	470.081	204.952	106.074	250.279	244.978	58.5292	343.869	313.955	154.06	255.083	383.697	263.039	248.512	315.465	454.039	309.162	333.502	345.552	353.928	331.511	294.22	188.19	213.843	254.622	144.083	252.408	243.682	94.3253	189.669	110.819	136.131	165.554	193.907	187.441	210.188	104.456	125.431	228.935	229.104	181.179	198.3	150.28	227.891	310.638	221.081	207.838
200899_s_at	451.388	414.445	713.822	583.431	242.737	292.12	429.05	605.626	171.085	493.041	520.749	296.084	395.316	366.617	419.508	385.542	394.108	535.766	499.053	545.886	509.477	362.793	304.499	574.771	324.694	496.164	568.501	306.561	534.137	477.172	340.037	842.592	245.54	341.002	224.938	440.446	386.974	355.369	269.385	240.828	357.856	273.076	188.885	223.198	233.768	219.672	348.481	215.573	354.426
200900_s_at	273.396	155.491	133.162	358.87	118.506	208.261	107.992	264.62	5.4027	129.798	227.646	133.599	245.565	253.765	318.481	412.638	156.392	202.254	147.519	192.766	224.724	237.316	368.346	113.913	121.926	132.15	201.845	591.662	147.876	154.733	152.551	66.6717	77.1385	115.914	365.299	426.595	184.418	344.534	126.446	401.38	464.923	254.289	132.435	212.152	144.92	316.954	794.018	468.849	202.423
200901_s_at	565.778	376.607	494.149	822.107	498.069	975.216	417.375	513.418	235.017	309.967	569.406	465.791	581.869	531.931	628.338	761.02	527.265	360.755	332.702	411.973	637.231	650.572	554.974	518.791	315.417	338.785	460.171	689.761	303.4	487.364	738.299	287.378	311.813	527.003	574.041	570.64	368.835	524.385	258.39	659.768	532.795	458.309	261.465	517.405	258.093	318.642	878.792	702.784	425.386
200902_at	581.915	784.548	631.388	810.13	1059.68	725.303	980.686	671.099	372.786	698.394	883.94	617.443	803.322	728.964	575.36	623.216	683.657	564.659	437.064	502.385	703.417	675.122	550.677	279.249	404.211	442.103	422.209	518.087	428.329	292.789	343.531	444.861	480.214	632.134	498.462	376.733	465.579	387.872	461.804	474.13	324.325	442.873	368.273	350.138	371.267	398.697	311.436	204.923	485.516
200903_s_at	1224.59	444.597	1016.38	1821.3	1438.67	1398.4	470.642	654.185	1151.67	332.245	1341.55	716.138	1293.82	1761.71	1208.01	1403.59	1210.92	509.349	1020.08	361.649	547.188	1351.61	2226.04	1074.04	947.577	318.362	494.429	646.843	270.255	511.454	458.817	225.304	739.878	699.526	1113.89	664.824	259.998	970.763	192.418	1076.2	1127.91	1242.91	394.616	817.047	344.674	1175.82	1276.7	1313.27	321.374
200904_at	698.678	992.657	637.276	1320.85	413.912	246.581	1284.96	1230.89	164.782	649.961	415.904	878.623	559.026	467.269	900.002	928.243	878.476	1140.05	722.685	1073.86	971.239	615.111	283.626	541.574	172.287	789.298	1159.22	741.877	602.976	212.179	295.786	751.781	225.983	497.351	190.747	398.894	411.161	767.076	604.743	431.483	158.52	267.085	402.322	900.681	642.554	289.931	214.181	133.677	760.766
200905_x_at	2257.89	3657.87	1992.9	2942.39	1162.16	1269.56	3773.16	4109.53	1161.58	2929.18	1680.41	2271.18	1959.45	1539.06	2953.19	3178.79	2252.94	3683.5	2267.71	4422.53	3293.9	2675.26	1602.3	2414.95	1269.62	2674.24	3836.92	3553.04	1740.09	1671.49	2047.21	964.44	1086.46	1752.18	2010.04	2390.59	2572.78	2730.27	4238.7	2925.05	1252.21	2045.48	2714.11	3565.55	3173.6	2640.12	1252.04	967.078	4129.31
200906_s_at	118.187	210.474	57.0695	61.5938	30.3421	73.3078	102.155	242.796	13.5067	310.935	105.424	95.0838	27.285	119.562	118.891	99.8693	116.177	364.882	187.537	153.53	143.916	111.156	127.693	39.0558	47.7102	40.8465	46.2948	665.236	713.882	31.5026	40.7578	474.748	42.3719	44.4785	97.1731	108.034	163.255	151.682	93.4603	72.7501	74.8086	108.256	163.617	85.562	521.134	112.144	45.1328	47.2522	179.081
200907_s_at	722.885	1050.01	391.787	425.596	148.848	229.364	674.222	1276.72	27.0135	1638.95	722.908	539.21	187.188	509.97	662.835	523.346	685.444	1545.38	1064.8	476.797	650.314	578.968	610.84	215.458	368.428	192.219	562.019	1658.49	3644.62	199.208	473.956	4058.93	164.055	305.958	329.309	293.63	646.973	390.039	296.874	268.423	315.306	349.038	655.364	243.887	1827.06	337.784	171.245	118.498	523.61
200908_s_at	62.1786	82.1795	44.3874	32.0801	57.2493	61.0898	32.1058	78.0221	14.4072	10.6551	52.712	8.42515	41.8794	6.71013	28.3368	47.9992	25.0227	40.4508	44.7264	30.7061	20.7793	75.6955	46.0432	65.093	186.865	37.2424	39.8136	88.9026	6.37395	51.8866	26.7837	32.1863	30.4208	40.435	82.7771	146.815	111.86	88.8421	65.972	60.207	57.5807	46.3082	113.618	50.8463	69.677	15.0877	63.3058	83.8542	86.2724
200909_s_at	5112.41	5194.45	6357.36	4777.37	6548.74	4817.21	5317.89	4666.05	7462.93	4090.59	5428.76	5398.11	4679.07	6761.37	5773.93	5425.46	5199.36	4927.56	2803.64	4209.29	4627.62	4350.79	4325.61	5604.51	5623.17	4952.03	4720.22	3571.43	4723.1	5462.92	6551.53	5050.95	4930.35	4423.59	3886.92	3401.68	3721.61	6065.1	2825.8	3120.73	4662.65	5044.75	4112.11	4527.42	3907.89	4006.34	5478.55	4939.93	3947.8
200910_at	2050.47	859.633	1706.2	1708.8	1896.67	1441.72	779.295	985.915	1418.21	528.881	1599.9	1168.69	1871.25	1473.79	1045.38	1254.95	1207.35	1107.86	1478.33	796.652	935.837	2549.1	2048	1482.82	1020.47	451.714	822.196	864.501	841.361	1229.53	1331.04	623.035	941.959	1533.83	1214.66	1362.89	640.927	1022.77	412.325	930.699	780.23	1057.88	507.518	716.407	601.943	1130.79	1116.24	1149.6	623.141
200911_s_at	1118.74	1589.2	831.584	827.667	876.486	842.484	1192.29	1688.11	315.157	1837.52	1651.45	1045.92	762.712	602.082	603.081	1398.94	1524.6	1778.18	2362.65	2118.72	1541.52	1044.73	975.502	514.886	645.412	989.926	661.09	1088.29	1951.7	737.531	773.235	2289.83	384.606	824.874	795.38	1191.14	1230.46	816.914	1154.51	1577.92	1073.45	922.915	976.864	1183.49	1310.67	733.328	799.61	402.011	1089.42
200912_s_at	3796.69	3488.19	3801.01	3073.7	3757.84	2481.36	3058.08	3227.28	1901.75	5254.9	3481.31	2428.85	3656.83	2859.74	3678.86	2671.7	2750.71	3603.42	2716.54	2419.81	3373.17	2984.18	3420.09	3177.84	2388.16	2609.37	2546.22	2470.88	4265.45	3034.44	2465.27	4955.54	2309.81	2745.54	2571.49	2537.41	3147.19	4305.59	3155.66	2827.22	3150.52	2481.25	2036.52	2616.13	2433.33	1592.65	3944.13	2758.86	3007.96
200913_at	312.791	163.177	198.385	240.815	133.963	380.423	264.873	271.168	100.85	297.374	298.895	186.557	215.742	257.425	378.235	287.995	290.442	245.181	422.94	291.708	242.425	358.019	520.595	259.07	151.082	193.42	166.661	208.461	150.425	189.942	180.499	132.194	157.536	206.219	185.349	69.2525	266.045	197.186	98.9579	200.69	240.266	240.478	159.495	143.422	151.104	228.905	208.789	298.692	191.779
200914_x_at	228.779	614.868	162.603	287.01	113.353	262.131	785.862	521.602	56.7283	525.006	230.543	264.791	253.814	114.682	128.132	163.352	148.349	285.632	133.395	327.531	264.743	413.939	432.192	199.185	204.094	261.898	168.513	331.085	265.156	232.563	172.347	493.14	72.7927	155.001	334.707	393.354	486.741	212.354	505.785	301.035	196.676	240.681	515.044	344.527	395.798	329.452	156.167	279.228	458.999
200915_x_at	1306.22	1977.04	1220.2	1475.26	1111.21	1417.84	2742.13	2243	348.474	2598.88	1331.12	1295.07	1246.86	660.033	877.209	1232.5	758.725	2276.8	1530.12	2015.51	2248.78	1938.76	1363.49	1214.64	718.303	1863.32	917.564	907.419	1647.03	1158.18	1340.35	1513.91	658.394	1016.27	1232.66	1390.59	1844.18	949.094	1698.78	1166.51	634.775	650.346	1562.52	1096.7	1534.34	1024.05	612.788	893.262	1805.74
200916_at	2494.74	1465.63	2293.65	1639.08	782.025	1596.11	2121.17	1648.83	4426.61	1405.51	2658.77	1029.07	1606.01	1482.94	1689.12	1864.23	1359.27	1771.58	2632.58	1400.54	1449.16	3902.75	2055.98	1309.67	596.377	1191.76	1193.48	999.388	467.848	1476.92	2132.22	418.422	1235.3	1633.57	1043.71	1418.29	852.553	1421.47	1033.56	955.786	1507.97	1874.37	902.851	816.17	773.868	1861.64	838.452	1157.8	1041.43
200917_s_at	142.868	56.1658	63.4106	145.002	20.6097	81.6382	64.2116	134.22	3.6018	76.523	99.6315	62.5868	197.975	179.344	142.916	162.578	68.8125	104.016	93.3762	141.589	107.744	126.841	128.307	44.2632	14.5781	32.4369	42.5913	33.7217	30.595	27.7964	11.6451	4.59805	45.6312	22.9132	93.5741	85.8731	60.4648	121.345	43.9813	42.6466	77.1211	89.9761	53.5832	39.2744	57.3083	93.2283	116.227	65.0023	45.7505
200918_s_at	1071.28	916.39	1124.18	941.017	822.672	1300.66	969.741	1008.28	352.976	914.402	887.416	570.503	942.92	926.608	1382.34	1105.53	939.246	785.9	929.839	1142.95	733.432	1159.3	884.644	648.977	528.788	717.216	574.056	987.125	472.947	634.685	659.113	524.177	393.298	749.395	773.786	584.491	722.554	777.91	731.189	740.044	620.206	666.899	504.292	480.059	643.997	630.192	1063.42	776.845	759.272
200919_at	752.788	553.972	694.799	591.557	399.6	580.353	510.774	783.494	255.728	683.864	514.377	515.138	637.709	496.55	458.933	929.791	647.91	584.472	1002.03	593.651	511.786	682.624	408.864	523.348	455.897	430.089	417.579	720.417	372.239	392.856	423.882	477.047	279.22	551.264	374.296	337.952	432.323	624.062	439.813	619.63	366.181	383.871	289.959	218.814	348.385	211.79	377.238	293.306	361.896
200920_s_at	247.29	1017.49	289.877	494.462	613.712	190.489	1664.39	1120.13	103.552	1084.88	321.485	422.461	309.654	637.462	596.921	378.574	268.101	666.199	406.461	776.181	1129.78	1235.68	505.248	423.756	265.056	1353.94	470.356	1400.98	715.157	281.67	359.834	404.628	260.75	583.612	665.816	972.305	1173.02	810.414	978.584	1116.34	566.672	415.352	809.125	575.089	683.989	380.457	522.023	155.345	988.958
200921_s_at	975.871	1609.89	1157.24	1033.84	965.795	686.427	2062.8	2483.61	429.514	2206.57	949.975	682.437	901.676	1178.54	927.722	703.73	616.631	1278.74	990.259	1857.72	1510.73	1797.6	1033.21	885.916	467.825	2039.92	768.494	1143.47	1211.05	390.076	556.636	774.771	443.275	733.221	888.954	1274.24	1321.15	901.423	1094.04	1324.55	791.676	534.474	904.105	679.236	740.885	495.191	633.956	203.086	734.996
200922_at	507.396	362.417	363.705	541.94	364.105	490.94	353.894	550.519	66.6333	392.301	448.342	284.048	288.079	393.458	466.941	617.796	473.644	501.92	340.549	348.002	457.144	495.09	494.197	227.175	193.491	235.468	277.769	312.692	209.065	192.722	218.928	155.184	237.934	233.175	300.517	193.907	308.37	353.202	318.865	371.276	340.859	324.158	280.64	331.377	279.533	170.581	313.334	389.524	314.651
200923_at	2437.78	2840.22	3010.19	3596.82	1020.18	1897.12	3276.98	2967.02	795.097	2532.04	2098.05	1701.88	1598.4	1561.63	1280.7	1593.26	1377.14	2469.97	1293.14	2884.66	2713.62	2154.25	2297.86	1350.03	750.11	1817.67	2202.71	1318.21	905.101	1249.91	1796.84	606.942	849.61	1426.01	1292.04	831.029	1260.69	1009.77	1836.22	1327.06	1022.92	1892.54	1571.12	2263.71	1977.34	1862.31	730.413	663.856	2699.47
200924_s_at	477.968	169.089	697.969	381.54	326.321	277.681	288.223	172.958	280.94	207.29	421.117	521.156	437.83	530.1	362.834	617.022	247.546	295.538	373.505	363.355	412.507	531.914	580.145	416.595	324.694	215.045	254.622	401.594	87.9605	147.321	190.98	100.007	148.845	413.785	219.539	121.884	181.394	290.362	236.399	253.371	237.376	237.025	129.926	342.949	100.393	236.111	316.728	319.625	149.203
200925_at	3289.29	5011.17	3386.58	3555.33	4571.93	4084.13	6718.14	5171.28	4468.03	5400.2	3242.66	2733.36	3439.18	4821.53	5778.86	4533.6	3755.2	6576.96	2812.27	6316.92	5994.44	3338.79	3629.43	3727.23	3225.74	5726.91	4649.85	4555.49	4062.76	3539.41	3881.31	2873.78	3037.74	3339.93	4324.2	4205.01	6747.87	4082.41	5904.49	6620.26	5447.15	4654.08	5023.21	2985.9	6526.75	4391.52	3492.2	1253.16	7369.94
200926_at	6024.2	7418.03	5772.17	6782.59	6785.18	7390.76	7583.54	7124.02	10110.2	5879.68	7110.33	9023.34	9358.77	7656.87	7914.59	7461.56	9109.17	8895.04	7446.56	7935.81	7391.27	6895.79	6599.53	8648.26	9698.42	8872.09	10009.9	8611.29	9583.87	11075.9	10206.9	12767.6	10437.6	8833.7	10548.7	10116.4	9260.18	7668.59	5134.82	8293.51	8830.77	9761.69	8153.79	8873.2	8065.42	8425.67	10059.9	10770.9	8143.59
200927_s_at	578.593	442.823	613.724	474.358	510.663	545.921	637.738	724.568	47.7238	488.197	569.985	233.497	462.577	447.139	673.307	383.219	293.123	658.769	449.618	660.181	564.889	444.626	440.173	281.853	263.731	439.7	267.584	239.117	321.247	233.49	246.876	235.65	198.822	223.74	214.141	313.021	374.882	511.384	329.86	383.819	384.912	329.844	258.06	274.395	308.805	222.487	258.415	177.624	287.014
200928_s_at	29.428	62.078	45.2933	40.2071	36.067	47.2058	44.5103	54.5609	31.5157	94.9273	41.127	36.1078	39.3412	13.4203	36.9611	10.8385	31.2784	26.4168	43.1571	59.7062	34.6321	47.7359	13.506	24.7354	29.1562	31.2355	31.4805	30.6561	44.6176	31.5026	34.9353	51.728	22.8156	43.1307	17.995	2.7701	33.2556	41.1707	71.4696	50.1725	29.4841	31.1768	21.3258	35.4171	25.562	21.7307	22.6663	31.4606	24.836
200929_at	724.784	791.643	627.764	989.779	853.587	701.422	1375.44	889.342	280.94	801.07	915.799	1021.85	785.556	915.628	993.636	977.79	427.174	1142.53	539.071	1212.89	1061.28	1187.94	1208.79	785.022	743.483	796.506	588.87	674.433	690.936	635.611	767.412	367.844	738.791	489.264	883.556	545.709	994.645	695.569	852.138	827.846	641.597	812.222	590.133	719.563	705.016	794.58	330.708	439.959	719.123
200930_s_at	19.4605	56.757	18.5702	23.0977	5.15243	8.88579	50.3477	139.13	25.2126	189.855	49.2365	56.5689	12.0562	27.4505	2.46407	54.1927	21.448	198.952	87.0988	5.11768	59.2594	20.4582	31.9233	3.90558	25.1804	3.6041	2.77769	9.19682	174.646	8.33892	24.4547	98.858	2.17292	5.39133	5.39851	33.2412	30.2324	4.33376	49.479	7.52587	3.58434	15.9438	64.8734	5.61062	243.251	1.46373	12.3816	3.3052	38.0943
200931_s_at	1568.23	1825.68	1574.85	942.728	759.698	1206.25	1436.01	1859.98	277.339	2642.47	1459.72	891.862	821.724	1536.01	1260.37	1254.95	1059	2161.23	1878.51	1890.98	1485.33	1724.63	1267.72	804.55	799.145	1160.52	964.784	1076.03	3415.16	1217.48	1446.32	4711.85	541.056	878.787	881.756	1157.9	1590.22	981.597	1500.86	963.312	1541.03	1089.77	1402.12	671.872	3327.59	761.251	639.348	764.359	2001.26
200932_s_at	257.733	547.469	223.296	303.692	328.611	202.152	741.352	533.606	519.559	327.402	203.897	257.569	305.212	464.219	616.634	465.283	564.799	904.776	497.483	790.681	597.981	402.346	429.737	339.135	267.707	439.7	347.211	248.314	434.703	140.835	251.534	383.937	164.055	323.48	232.136	132.965	308.37	413.874	428.818	291	358.203	293.488	493.181	294.032	513.301	376.741	311.137	165.995	752.549
200933_x_at	6840.59	6271.06	6899.98	6402.34	6777.74	6242.82	6678.01	5911.67	8491.24	8109.5	7122.49	8062.87	6440.54	6054.98	6418.29	7000.92	7727.55	6808.94	5902.32	6396.25	6558.56	5829.24	6016.31	7134.19	8488.43	9620.55	10546	9797.68	9864.32	9005.11	8988.85	10129.5	8572.15	10310.9	9256.64	10847.7	8220.19	10435.7	6547.72	9981.81	9671.12	9200.61	9136.39	11463.7	8820.73	8311.73	8368.94	8504.41	6972.38
200934_at	1525.98	895.697	1679.02	1784.94	1436.96	1251.79	1147.78	962.454	298.049	1626.36	1218.75	521.156	1046.35	854.017	2043.95	849.276	663.102	851.942	1259.4	589.386	925.832	1412.98	1936.88	1077.94	1207.33	505.775	987.006	889.026	938.245	981.213	1050.39	1298.95	836.573	721.091	849.365	1379.51	689.298	1622.99	489.292	566.949	560.891	739.611	553.037	491.982	487.12	782.982	894.568	1017.02	664.97
200935_at	439.997	229.393	453.838	843.921	155.145	348.212	202.85	486.683	98.149	201.478	413.587	115.545	200.513	570.971	439.837	374.704	394.108	292.236	186.752	206.413	210.871	580.332	496.039	281.202	145.781	80.4916	124.07	165.543	67.5639	104.7	158.373	70.1202	111.905	37.7393	165.554	135.735	163.255	351.035	181.423	341.173	353.578	285.161	125.266	119.927	95.6512	76.3391	110.236	112.499	190.098
200936_at	5809.66	5220.47	6115.04	6478.47	7077.15	6694.89	4992.45	4961.77	11090.8	3851.34	7369.26	6246.65	7259.09	7546.46	6484.82	5700.29	4617.59	5832.34	6905.13	4816.59	5514.98	5756.27	5821.09	8458.84	8840.96	5729.32	6366.47	4883.51	5137.4	8394.52	7452.86	4437.11	9909.58	10413.4	5582.06	5279.81	4117.65	7064.03	3062.2	5970.52	6746.3	6715.2	5263.35	9684.11	5121.46	7484.72	7929.9	7048.04	4669.35
200937_s_at	3074.75	3431.44	2907.37	3928.32	4939.47	3467.68	2417.42	3381.68	3188.49	2788.73	4232.02	3477.18	3347.81	3907.13	2642.1	3325.88	2852.59	2782.02	3193.62	2446.25	3283.13	2575.01	2964.57	3746.75	3501.4	2883.28	3259.16	2535.26	3458.51	1888.3	1948.22	3579.58	3867.79	3466.63	2997.97	2426.61	2460.92	2472.41	1511.86	2641.58	3104.27	2700.4	2274.87	2533.37	2396.43	2641.02	3243.47	2376.56	2084.73
200938_s_at	14.2394	3.54732	6.34106	4.27735	2.86246	6.66434	2.91871	6.54731	1.8009	13.561	16.2191	2.40719	4.44175	3.66007	14.7844	4.64508	5.36201	4.12763	4.70805	7.67652	23.0881	3.40971	8.59474	5.20744	1.32528	2.40273	5.55538	3.06561	5.09916	16.6778	1.16451	4.59805	1.08646	2.69567	3.599	5.5402	3.02324	6.50064	5.49766	5.01725	16.0717	1.42174	8.24358	2.10398	9.07038	14.6373	3.09539	3.91728	25.3962
200939_s_at	5.69575	76.2673	14.9468	37.2129	16.6023	22.7698	32.1058	55.6521	3.6018	59.0874	40.5477	12.0359	15.8634	50.021	25.8727	68.1279	29.4911	52.0081	14.1241	7.67652	13.8529	43.6443	61.391	6.5093	7.95169	21.6246	8.33307	73.5746	28.0454	4.63274	8.15157	8.04658	5.43229	4.0435	8.99751	11.0804	6.04648	54.172	65.972	102.854	22.3154	3.85902	44.4436	54.5283	42.672	3.49043	12.9807	75.4076	61.2497
200940_s_at	380.666	633.787	414.433	574.876	248.462	549.808	964.634	857.697	172.886	972.52	541.602	660.773	442.272	374.547	526.695	887.211	876.689	918.81	814.492	587.68	778.838	350.518	287.924	349.55	296.863	448.11	379.618	864.501	667.99	200.134	216.599	789.715	181.439	425.915	311.314	279.78	604.648	643.564	978.584	539.354	202.92	143.291	461.82	629.091	606.066	246.807	368.851	460.647	720.431
200941_at	709.12	700.595	625.5	524.831	431.659	467.615	915.015	620.357	888.744	586.031	388.099	518.749	315.364	533.15	746.613	433.541	686.338	692.616	827.047	833.329	791.152	538.734	418.686	240.844	311.441	367.618	520.354	493.563	443.627	348.382	351.682	493.14	346.58	551.264	323.91	335.182	405.114	487.548	544.269	351.207	288.366	337.156	394.616	396.952	409.404	550.024	219.374	179.827	446.674
200942_s_at	1621.86	1057.69	1502.83	1139.49	1058.54	1185.14	1039.79	916.077	788.794	789.446	1396	755.856	1251.94	1196.84	1256.68	1200.76	1031.29	933.67	1120.52	1189.01	910.44	1358.43	919.023	923.67	1012.52	719.619	826.826	1149.6	750.851	668.967	639.316	701.202	610.589	1295.27	910.548	698.065	810.228	1167.95	747.682	677.328	878.972	962.927	522.392	801.443	565.456	913.141	774.547	586.857	698.582
200943_at	2762.44	1692.07	2446.74	1752.43	2216.12	1224.02	1340.42	1929.27	1010.3	1154.63	1392.52	938.803	2123.16	2009.99	2074.75	1359.46	938.352	1083.09	2125.68	2291.87	1548.44	2489.77	1780.95	1719.76	947.577	1361.15	1930.49	478.235	397.734	1863.29	612.532	426.469	785.509	959.657	1329.83	2512.48	1402.78	2309.9	1055.55	1269.36	1929.07	1906.56	1511.26	1509.96	1338.09	1848.24	1179.84	1076.15	1114.07
200944_s_at	1837.35	1943.93	2077.6	2102.32	1785.03	2031.51	1776.76	1573.54	1365.98	1341.57	1619.59	1660.96	2200.57	1242.59	1488.3	1684.62	1315.48	1554.46	2350.88	1787.78	1771.63	2026.05	1472.15	1443.76	1567.81	1257.83	1821.24	1928.27	778.897	1310.14	1941.24	806.957	1593.83	1807.44	1750.91	2263.17	1813.94	1963.19	1220.48	1648.17	1299.38	1334.92	1018.26	1246.96	1000.42	1505.39	1217.59	947.492	1382.97
200945_s_at	1245.94	1410.06	1347.02	908.937	861.029	1115.72	1430.17	1366.75	357.478	1335.76	993.419	836.497	908.021	698.464	924.026	1125.66	1378.04	1039.34	1412.41	1038.04	1325.26	1282.05	1006.2	650.93	734.206	737.639	898.12	990.191	1021.11	467.906	781.386	1021.92	448.707	690.091	847.565	977.845	928.134	875.42	951.096	810.285	649.69	625.364	699.45	493.034	854.264	506	609.093	555.519	747.507
200946_x_at	568.625	478.888	289.424	665.556	257.049	278.236	813.59	718.567	79.2396	701.299	385.203	233.497	743.676	572.191	590.761	588.377	428.067	988.154	544.564	814.564	641.849	807.419	548.835	507.726	291.562	700.397	265.732	318.823	480.596	309.467	164.196	363.246	216.205	351.784	361.7	371.193	432.323	546.054	549.766	484.164	455.327	443.584	384.402	391.516	485.265	430.899	329.909	393.686	576.83
200947_s_at	755.636	731.338	575.224	904.232	435.094	457.618	749.379	766.035	234.117	1231.15	543.919	453.755	1118.05	401.998	426.284	504.766	542.457	933.67	529.655	723.299	750.363	994.271	566.639	477.132	446.62	908.233	330.545	515.022	673.089	382.664	294.621	705.8	235.761	547.22	451.675	468.147	396.044	628.396	588.25	263.406	353.346	541.684	512.535	353.469	332.924	296.236	331.307	419.394	540.603
200948_at	937.9	724.835	756.85	912.786	582.225	1149.6	732.596	1259.27	452.926	966.708	729.279	553.653	734.158	724.694	749.693	993.274	793.578	829.653	786.244	1162.57	941.994	1181.12	1113.02	613.176	319.393	522.595	364.803	453.71	379.887	502.188	534.51	440.263	304.208	930.005	536.252	385.044	380.928	676.067	516.78	669.803	967.193	888.996	584.039	530.029	694.708	579.636	1209	1117.28	658.994
200949_x_at	4219.12	3961.76	4896.2	4912.96	4644.63	4192.98	3601.69	3792.53	7234.21	3512.31	5281.63	5784.47	6003.98	4777	5094.47	4514.25	4140.37	3961.7	5360.9	3614.79	4217.42	4235.54	4634.4	4554.56	4941.98	3972.92	3764.7	5107.3	3607.66	5040.42	5137.82	3915.24	4377.34	6259.34	4975.62	4789.5	4159.98	5406.37	2067.12	4801.51	3754.19	3415.64	3060.7	4532.51	3325.94	4189.53	5642.7	4882.64	3154.73
200950_at	740.922	824.751	893.636	1265.24	1396.31	1518.91	1659.29	1068.3	407.003	1053.89	680.043	785.946	1281.76	1398.15	1419.31	1600.23	1007.16	1498.33	692.083	1454.27	1543.82	1528.91	1131.44	1135.22	898.541	1030.77	495.355	821.582	702.409	567.047	456.488	466.702	343.321	684.699	554.247	379.503	888.832	1293.63	907.114	777.673	600.781	481.87	667.371	775.494	995.474	981.036	843.744	715.638	850.773
200951_s_at	80.2151	86.9092	29.8936	332.35	652.642	57.2023	53.9961	87.843	52.2261	25.1848	189.995	9.62874	19.6706	206.794	215.606	127.74	33.9594	61.9144	60.4199	18.7648	60.029	35.461	214.255	29.9428	41.0838	31.2355	122.218	110.362	10.1983	81.5361	105.97	11.4951	57.5823	35.0437	361.7	277.01	139.069	132.18	32.986	92.8191	205.579	175.179	55.1961	86.9647	66.3787	86.8104	42.6365	216.674	77.309
200952_s_at	202.199	144.849	42.5757	406.348	141.406	167.164	74.4271	345.916	5.4027	174.356	297.736	15.6467	38.0722	237.905	168.173	254.706	107.24	179.965	112.208	71.6475	159.308	89.3344	316.777	55.3291	25.1804	60.0683	101.849	79.7058	80.3118	88.9485	59.39	78.1668	60.8416	9.43483	212.341	152.355	120.93	158.182	98.9579	130.448	217.142	252.359	133.331	65.7495	111.731	131.285	80.7798	297.346	132.77
200953_s_at	1210.35	1277.62	817.996	2946.67	3017.04	1884.34	1238.26	1505.34	282.741	1047.11	1689.68	462.18	257.622	1442.68	2215.82	1894.42	1178.75	1370.37	1439.09	1028.65	1642.33	467.13	1739.82	411.388	663.966	976.711	1379.59	787.861	1805.1	1324.96	2448.97	2212.81	994.109	721.091	1752.71	2038.79	1142.78	1211.29	692.706	1068.67	1403.1	1292.87	676.332	720.264	863.335	771.272	417.079	2167.6	1058.42
200954_at	353.136	454.648	494.602	311.391	330.901	546.476	579.364	466.496	311.556	890.185	358.558	294.88	302.039	564.871	789.119	1016.5	923.16	557.23	685.805	691.74	584.129	596.017	508.317	256.466	280.96	279.918	259.251	521.153	277.904	206.62	285.305	282.78	143.412	582.264	269.925	141.275	250.929	340.2	439.813	433.992	399.133	416.571	385.477	101.517	339.727	295.898	181.43	161.465	462.174
200955_at	490.784	645.611	533.102	769.067	580.508	508.712	757.405	633.997	265.633	756.512	530.596	452.551	614.865	541.691	591.993	464.509	428.961	725.637	472.374	646.533	737.28	596.699	647.675	463.462	357.826	532.205	382.395	419.988	508.641	484.584	465.804	487.393	405.249	401.654	471.469	512.468	625.81	667.399	736.687	592.035	434.167	467.449	614.505	522.314	527.937	483.143	322.82	405.193	620.153
200956_s_at	411.518	211.065	280.818	442.278	283.384	281.013	169.285	235.703	51.3256	129.798	407.794	376.725	421.966	510.58	555.032	305.027	205.544	275.726	316.224	161.207	261.665	443.262	498.495	263.627	163.01	79.2902	121.293	248.314	89.2353	168.632	186.322	100.007	184.698	160.392	266.326	379.503	223.72	281.695	120.949	270.931	176.904	221.995	200.713	161.13	169.863	249.397	366.055	259.52	184.496
200957_s_at	422.909	327.536	335.17	403.782	382.998	396.528	264.873	260.801	275.538	216.008	347.552	518.749	340.746	683.823	723.821	357.671	358.361	371.486	601.845	433.297	378.645	600.791	675.301	367.776	379.031	270.308	241.659	309.626	228.187	317.806	322.569	251.743	254.231	293.828	296.918	301.941	329.533	205.854	203.413	326.121	248.476	264.038	239.601	228.984	191.921	331.816	345.785	403.48	272.262
200958_s_at	2209.95	2123.07	2576.28	1618.98	1100.9	1573.9	2132.12	2540.36	920.26	2061.28	1896.47	1222.85	1795.1	1814.18	2358.11	2309.38	1506.73	1913.57	2374.43	2864.19	2202.6	2363.61	1488.12	1158.66	963.48	1037.98	1318.48	2112.2	1342.35	1512.12	2023.92	1685.18	798.547	1772.4	1176.87	1102.5	1336.27	1844.02	1451.38	2089.68	761.73	1370.66	1010.2	874.907	1259.34	1169.18	784.233	532.26	1469.81
200959_at	625.583	317.485	615.535	505.583	543.868	638.666	350.975	386.837	226.013	236.35	477.884	397.186	637.709	525.83	583.985	415.735	444.153	435.878	415.877	447.797	416.355	581.696	445.698	328.72	377.705	271.509	329.619	441.447	297.026	243.682	317.911	374.741	265.096	307.306	379.695	487.537	399.067	366.203	263.888	446.535	238.301	239.462	277.056	246.166	255.413	287.566	324.817	357.574	361.896
200960_x_at	2649.47	1835.14	2521.48	1948.33	1813.08	2655.74	2139.41	2070.04	2513.16	1864.64	2514.54	954.449	1750.68	2796.91	2828.75	2483.57	1933.9	2039.87	2997.46	2398.49	2015.59	2064.92	2280.67	1937.82	1419.38	1196.56	1274.96	1400.98	991.787	1470.43	1410.22	736.837	1038.65	806.004	1896.67	1833.81	1874.41	1033.6	1517.36	2089.68	2054.98	1988	1403.56	2500.41	1467.55	2348.95	1650.84	2187.55	1591.37
200961_at	614.666	892.15	622.329	941.017	527.838	809.718	1184.27	1061.76	305.252	1210.81	571.144	441.719	1420.73	713.104	842.712	725.408	1163.56	790.854	648.926	735.24	769.603	954.718	461.046	919.764	666.617	685.98	237.03	481.3	475.497	340.043	343.531	321.863	168.401	502.742	548.848	401.664	604.648	533.053	670.715	654.751	280.388	335.531	465.404	548.789	662.344	608.911	474.294	322.808	658.061
200962_at	150.937	92.8214	182.985	157.406	237.584	269.351	206.499	181.142	93.6468	204.384	250.817	98.6946	64.0881	210.454	96.0987	212.125	142.987	177.488	187.537	132.207	175.47	141.162	147.338	179.006	86.1433	160.983	233.326	110.362	307.224	125.084	66.3771	177.025	106.473	133.435	185.349	365.653	126.976	322.865	137.442	180.621	239.11	151.213	105.554	369.95	133.994	128.808	86.8707	92.5457	102.145
200963_x_at	6905.14	7766.85	6866.91	7322.82	7858.61	6807.63	5917.68	6677.16	8671.33	7322.96	7435.29	8617.73	7037	7952.12	6940.67	6919.63	6954.53	7016.97	6383.33	6328.01	6757.88	6312.05	7010.85	8600.09	9805.76	8102.02	9206.19	8832.01	8320.55	9610.15	10050.9	9073.09	10246.4	10269.1	7608.29	7800.6	6980.66	8479.01	4387.14	7064.28	9047.8	7076.12	5950.79	8339.49	6707.13	6642.63	8987.32	9197.89	5989.02
200964_at	1961.71	1223.23	2295.46	2116.01	1452.99	3572.09	2699.08	1427.31	571.785	1585.67	1712.27	1284.23	993.683	1427.43	1674.95	2669.38	2234.17	1928.43	1822.8	1954.95	1763.93	2126.98	2062.12	1200.32	830.952	995.933	1664.76	1548.13	824.789	954.343	1348.5	801.21	638.837	1384.22	1365.82	1349.04	1160.92	2403.07	1489.87	1344.62	2097.18	2148.56	1548.36	1931.98	1645.04	1987.86	1170.46	1089.13	1537.59
200965_s_at	1000.55	815.291	900.883	689.081	227.28	384.31	1245.56	866.427	193.597	776.854	486.572	457.365	531.107	1002.86	750.309	1011.08	1059	1092.17	790.167	1436.36	1396.83	722.176	919.637	466.066	276.984	776.083	542.576	793.992	526.488	634.685	483.272	450.608	563.872	845.092	655.019	459.836	701.391	1317.46	467.301	569.458	658.015	1013.6	599.989	526.522	547.933	419.189	765.161	980.544	837.701
200966_x_at	4352.98	4285.16	5875.44	4406.52	4640.62	5198.74	5331.75	4549.29	5799.8	6016.26	4796.79	2667.16	3658.73	5335.16	4724.24	5001.98	5082.29	5104.23	2636.51	3882.61	4846.96	4522.64	3197.24	3775.39	2624.06	4538.76	5334.09	4491.11	3828.19	2912.14	3360.78	2811.7	4349.09	4395.28	2031.64	1119.12	3422.31	7022.86	7817.68	6948.89	3759.05	5054.81	4834.14	3454.92	5260.41	2736.39	2021.09	2179.47	5209.02
200967_at	1850.17	1525.94	1746.06	1615.13	2228.14	1658.87	1395.87	1392.94	865.332	884.374	1060.03	1120.55	1344.58	1474.4	1618.28	1610.3	1489.75	1288.65	1550.52	1290.51	1327.57	2384.75	1682.73	1497.14	1119.86	1062.01	1741.61	1180.26	731.729	1524.17	1693.2	732.239	1590.57	1351.88	1149.88	722.996	719.531	1417.14	725.692	1487.61	1471.2	1709.14	1024	1045.33	907.862	1447.29	1203.81	1206.89	1169.16
200968_s_at	1111.62	1036.41	1116.48	1376.02	2131.39	1423.95	1104	800.408	615.007	491.103	789.522	1062.77	954.977	1757.44	1676.18	1429.91	1611.29	1177.2	1213.11	1129.3	1142.86	2110.61	1504.69	1411.87	1347.81	903.428	2036.97	1391.79	752.126	1284.19	1998.3	595.447	1825.25	1440.83	1191.27	855.96	822.321	2164.72	791.663	1720.92	1804.66	1825.42	898.192	1362.68	1079.79	1528.81	1216.39	1333.95	1179.62
200969_at	642.67	718.923	678.946	468.798	596.537	568.691	843.507	670.553	342.171	368.085	421.117	333.395	656.11	716.154	579.057	469.154	605.907	492.839	403.323	588.533	681.099	589.198	750.198	455	381.681	486.553	566.649	374.004	314.873	462.347	409.908	259.79	363.963	327.524	399.489	398.894	359.765	260.026	285.878	318.595	481.573	426.523	197.667	118.174	273.554	221.699	510.54	355.738	306.995
200970_s_at	854.837	1067.74	781.309	785.321	617.147	846.372	855.182	971.729	219.71	674.177	533.492	373.114	742.407	778.985	619.714	790.439	514.753	655.467	535.148	899.859	997.405	832.651	930.073	486.896	245.177	372.424	442.579	429.185	379.887	356.721	342.366	234.5	317.246	493.307	572.242	565.1	513.951	461.546	390.334	250.862	567.944	507.969	444.078	329.449	491.037	370.549	653.327	423.066	528.465
200971_s_at	2473.38	2503.81	2981.66	1885.46	1628.74	2019.3	2224.79	2268.64	1505.55	900.841	1462.04	1153.04	1779.87	2192.38	2255.24	1701.65	1753.38	1945.76	2361.09	3040.75	2128.72	2457.04	2753.39	1680.7	926.372	1504.11	1462.92	1578.79	720.256	1646.47	1285.62	544.869	1427.61	1514.96	1554.77	1060.95	1278.83	1135.45	1083.04	1093.76	1902.82	1971.35	1377.93	973.093	1098.34	1378.27	1647.85	1169.67	1157.02
200972_at	1618.54	3532.53	1852.95	1767.4	2557.9	2551.33	4474.38	4087.7	579.89	4634	1915.01	924.359	1476.57	1913	1840.05	1747.33	2057.23	3581.13	1464.2	3855.32	3598.66	1989.22	1572.84	870.945	1538.65	3773.49	2242.52	1658.49	2343.06	1506.57	1205.27	1054.1	1266.81	2205.06	1554.77	1149.59	3319.52	2366.24	4139.74	1615.55	1794.6	2001	3284.17	1205.93	2563.41	1530.5	1281.59	1343.75	2561.28
200973_s_at	713.392	1630.58	725.598	899.099	1309.29	1578.89	3545.5	2418.14	68.4342	2411.93	834.124	296.084	739.869	1381.07	1172.28	894.953	874.008	2628.47	632.447	2766.96	2433.48	1074.74	714.591	387.303	515.535	1811.66	700.904	511.956	993.061	564.267	606.71	244.846	705.111	773.656	601.034	368.423	1520.69	1193.95	1682.29	511.759	1148.26	1049.75	1802.65	896.472	2215.03	842.207	825.871	581.104	1679.7
200974_at	2959.41	2515.64	2930.93	1083.45	492.344	872.474	1746.12	2460.7	500.65	3336.99	2716.7	2327.75	776.672	1817.23	1435.32	2090.29	3084.95	3425.11	4033.23	1235.07	2927.57	1654.39	2023.45	1134.57	2198.64	896.22	1609.21	3430.41	8219.84	875.587	2160.17	7993.7	733.359	1575.62	705.405	349.032	1916.73	637.063	1116.03	800.251	555.804	598.757	2239.03	858.25	4368.21	808.992	828.766	570.576	2726.17
200975_at	785.538	627.284	786.291	931.607	1071.13	880.804	481.587	668.371	748.274	639.306	940.128	609.018	724.005	667.353	936.963	1050.56	666.677	769.39	924.346	334.355	582.589	785.597	679.598	799.342	713.002	391.646	692.571	1005.52	775.072	611.521	838.447	1057.55	387.865	919.222	572.242	437.676	353.719	550.388	230.902	556.914	362.481	382.246	284.941	805.125	345.293	648.544	404.997	399.807	534.627
200976_s_at	1010.05	1143.42	1382.35	825.956	1047.09	1212.91	1507.51	1294.73	551.075	1551.77	777.357	919.545	1092.67	1223.68	1436.55	1504.23	986.61	1303.51	1202.12	1444.89	1504.57	1243.86	844.126	1157.35	739.507	995.933	656.461	1637.03	1008.36	577.239	708.022	1010.42	537.797	1423.31	626.227	578.951	1100.46	823.415	1132.52	1051.11	737.911	705.185	911.095	932.766	1053.61	691.105	1195.12	758.238	1135.92
200977_s_at	807.847	761.49	1072.54	689.081	874.769	746.406	1208.35	913.349	445.723	872.75	549.132	594.575	1096.48	991.269	1185.22	992.5	658.634	867.628	992.613	1183.04	920.445	1057.01	722.572	1150.85	502.282	744.847	416.654	662.171	769.973	563.341	517.043	877.077	424.805	958.31	403.088	382.274	571.392	526.552	632.231	511.759	634.89	603.022	634.039	539.321	766.034	508.477	896.066	553.928	726.406
200978_at	1364.61	1894.86	1126.9	1472.69	1630.46	1522.8	2112.42	1825.06	639.319	1753.25	1184.57	856.958	1567.3	1661.67	1814.79	1555.33	1130.49	2849.72	1279.02	1881.6	2388.85	1737.59	1819.01	1028.47	777.941	1289.07	1141.63	1079.09	2216.86	1110	1413.71	1774.85	1189.67	892.266	1018.52	1119.12	1823.01	975.097	1302.95	1264.35	1072.53	1330.65	1422.73	855.094	2198.12	1257.34	733.408	948.226	1805.56
200979_at	411.992	614.868	261.342	354.592	337.198	508.156	402.052	454.492	58.5292	461.075	238.073	235.904	285.541	218.384	188.501	291.092	356.574	297.189	233.833	271.237	345.552	322.558	332.739	165.987	136.504	251.086	214.808	220.724	254.958	177.897	104.806	241.397	117.337	155.001	284.321	321.331	308.37	67.1733	280.381	436.5	243.041	329.641	208.24	204.437	148.218	172.495	186.323	186.193	339.674
200980_s_at	1366.51	1084.3	1105.61	1397.41	964.078	1617.77	1278.39	1339.47	280.94	1011.27	995.736	871.401	904.214	895.498	1241.28	1745	1528.17	1426.51	972.996	1310.98	1212.89	1312.06	1957.14	1043.44	686.496	971.906	984.228	806.254	791.644	693.057	719.667	549.467	744.224	614.612	1322.63	2113.59	1027.9	377.037	1055.55	1906.55	1305.28	1703.25	840.845	989.048	793.246	1111.42	606.797	585.511	1177.75
200981_x_at	5360.17	4179.92	4922.92	4018.57	4112.22	4861.08	3694.36	4253.02	1430.81	4098.34	4557.56	6643.83	4531.22	3569.18	5652.58	4110.9	4374.51	5081.94	5754.02	4406.32	4716.13	4662.44	5570.62	4268.8	5253.42	3730.24	3666.55	7670.15	3972.24	2594.33	3616.97	4032.49	1894.78	1988.05	2911.59	3681.46	3177.42	4749.8	2193.57	4176.86	3351.36	3833.12	3045.46	6595.81	3587.54	4944.02	4319.97	3822.9	3964.8
200982_s_at	902.301	282.012	583.83	169.383	98.4687	229.92	140.098	449.036	118.859	388.427	451.238	464.587	244.296	239.735	350.514	1122.56	1064.36	382.218	655.203	203.001	255.508	411.211	327.828	253.212	306.14	205.434	242.585	423.054	525.213	103.773	250.37	480.496	139.067	893.614	260.928	174.516	178.371	489.715	175.925	489.182	410.002	749.563	216.842	214.606	341.994	404.327	646.638	373.488	317.639
200983_x_at	1732.46	1639.45	1846.61	1149.32	1202.81	1191.81	2534.17	2337.39	708.654	2018.66	1272.62	1414.22	1187.22	2515.69	3186.04	2586.54	1311.01	2545.1	2587.07	3555.93	2670.52	2512.95	1002.51	1843.43	1115.89	2085.57	1438.84	1572.66	1775.78	882.999	1082.99	1048.35	1101.67	1200.92	1013.12	628.812	1581.15	678.234	1929.68	1076.2	888.338	923.219	1137.26	728.329	1854.07	1134.05	1298.47	590.407	1357.39
200984_s_at	1181.39	1064.79	967.464	873.862	642.909	727.524	1321.45	1450.77	311.556	1116.85	788.943	830.479	717.026	1453.05	1613.35	1366.43	958.013	1626.29	1416.34	1622.3	1357.58	1393.89	720.73	784.371	609.63	800.11	891.639	849.173	1037.68	371.545	482.107	946.048	446.534	717.047	496.663	429.365	801.158	355.369	780.668	697.397	484.348	442.467	617.731	442.187	777.372	558.807	751.282	331.5	667.771
200985_s_at	1002.45	914.025	889.56	759.657	462.574	729.746	1155.81	1121.23	285.442	1065.51	717.115	547.635	615.5	1165.12	1413.76	1251.85	916.01	1435.59	1225.66	1338.27	1314.48	1440.26	606.543	668.505	599.028	753.257	746.273	1112.82	1081.02	324.291	360.998	1026.51	382.433	500.046	412.086	526.319	852.553	316.365	670.715	499.216	392.312	414.235	673.285	312.091	721.301	455.445	663.013	299.672	593.263
200986_at	524.958	455.83	591.077	1016.3	508.946	152.169	182.419	413.026	148.574	437.828	514.377	383.946	3374.46	246.445	243.327	521.798	292.23	581.17	783.105	292.561	478.693	2755.73	166.983	1530.99	235.9	183.809	406.469	953.404	476.771	419.726	323.734	546.018	74.9656	270.914	118.767	288.09	223.72	143.014	142.939	160.552	97.2396	134.152	182.434	183.222	152.135	83.5451	275.39	72.7145	388.973
200987_x_at	413.891	254.815	326.111	582.575	166.595	275.459	256.117	411.389	100.85	382.615	626.752	304.509	403.565	456.289	373.923	540.378	317.252	554.753	281.698	227.737	313.228	512.138	639.08	335.88	219.997	229.461	82.4048	297.364	145.326	248.315	189.815	122.998	154.277	167.131	404.888	210.528	226.743	522.218	263.888	283.474	329.99	391.081	179.029	328.397	143.477	404.327	330.907	163.057	176.093
200988_s_at	152.361	107.011	123.198	210.446	92.7438	109.962	107.992	131.492	54.027	91.0527	156.978	50.5509	76.7789	103.702	133.06	168.771	177.84	158.501	72.9747	92.9712	129.293	160.256	151.022	81.3663	46.3849	78.0888	37.9618	73.5746	79.037	78.7565	104.806	93.1104	51.0635	126.696	75.5791	80.3329	78.6042	140.847	60.4743	105.362	69.9524	108.56	55.1961	91.1727	61.4312	143.22	103.646	34.1538	77.8692
200989_at	1731.51	1732.86	921.265	968.392	1162.16	957.444	1484.16	1687.02	351.175	974.458	1031.65	935.192	858.527	997.98	1126.08	1373.4	1437.02	1167.29	2106.07	2149.43	1608.47	2110.61	1808.58	979.65	866.735	937.066	1174.04	1351.93	608.075	870.954	953.734	655.222	1067.99	1196.88	1315.44	1102.5	1018.83	593.726	956.593	1399.81	519.035	1005.88	541.567	481.286	639.255	1097.12	441.043	602.771	971.218
200990_at	1231.23	708.281	1158.15	1583.47	1459.28	1119.61	693.193	850.059	651.926	683.864	1489.84	850.94	1220.21	935.758	1046.61	852.373	778.385	882.487	1006.74	605.592	973.548	1104.74	1256.06	803.248	691.797	227.058	515.725	625.384	335.27	492.923	543.826	413.824	395.471	660.438	709.004	484.767	501.858	732.406	362.846	1133.9	634.081	642.12	538.162	556.504	443.624	579.186	798.012	1041.63	532.387
200991_s_at	294.28	229.984	261.342	481.202	195.792	108.851	362.65	295.72	164.782	170.482	255.451	121.563	298.866	275.725	358.522	263.996	262.739	367.359	276.99	284.031	349.4	295.281	311.252	204.392	124.576	79.2902	121.293	85.837	144.051	75.0503	94.3253	67.8212	85.8302	130.74	104.371	16.6206	169.301	357.535	82.465	137.974	180.257	221.487	150.535	82.7567	240.777	183.417	200.102	151.672	162.274
200992_at	914.167	474.749	961.123	1158.73	755.69	581.464	318.869	609.445	334.967	407.8	1009.06	580.132	1043.81	1215.75	962.22	617.796	564.799	501.094	801.153	387.238	503.32	1012.68	1144.33	842.304	850.831	331.577	640.721	564.072	572.381	702.323	444.843	518.43	562.785	357.176	773.786	634.352	380.928	689.068	236.399	752.587	541.698	641.714	253.759	356.625	296.23	558.131	908.947	805.613	309.796
200993_at	805.948	450.509	777.685	1005.18	626.307	629.78	406.43	555.43	108.954	547.285	867.142	456.162	893.427	1049.22	823.615	712.246	413.769	427.622	591.644	400.032	454.835	702.4	796.241	615.129	389.633	289.529	274.065	321.889	364.59	331.704	337.708	528.775	358.531	254.74	561.445	523.549	275.115	650.064	192.418	496.707	556.844	622.927	275.622	481.462	382.605	549.686	782.735	669.61	304.007
200994_at	765.129	353.549	780.856	817.402	620.582	550.919	328.355	441.398	177.389	284.782	664.982	439.312	692.913	829.006	564.888	465.283	562.118	307.096	507.684	220.913	344.782	748.772	695.56	533.763	462.524	188.615	296.287	340.282	393.91	387.297	350.517	477.047	344.407	332.915	455.274	601.111	296.277	511.384	142.939	574.475	300.738	325.478	169.173	349.787	228.821	386.537	532.907	428.33	159.66
200995_at	404.398	256.589	482.373	421.747	427.652	321.555	226.2	292.992	174.687	297.374	402.581	259.976	313.461	506.31	447.845	305.027	361.042	207.207	290.329	214.09	253.969	413.939	410.092	265.579	212.045	159.782	163.884	232.986	299.576	177.897	217.763	377.04	173.833	243.958	257.329	506.928	208.603	253.525	148.437	291	159.677	199.146	91.3962	159.903	111.731	206.498	223.268	167.953	102.145
200996_at	1918.52	1590.38	1572.58	1589.46	1075.14	1612.22	1527.21	1728.49	465.533	1332.86	1230.91	989.354	1210.69	1391.44	1544.36	1314.56	1242.2	1642.8	1265.68	1914.01	1637.71	2005.59	1783.41	844.907	963.48	1039.18	931.452	824.648	1022.38	919.135	1014.29	732.239	631.232	1121.4	1225.46	1088.65	1384.64	1274.13	1083.04	1296.96	1146.06	1030.56	851.418	543.178	1052.37	795.48	638.35	696.296	872.808
200997_at	459.457	511.405	537.178	670.688	802.635	467.615	798.997	517.783	968.884	517.257	485.993	386.353	468.922	622.212	696.716	489.282	434.323	663.723	522.593	495.562	631.074	534.642	647.061	382.096	308.791	314.758	342.582	364.807	369.689	239.049	256.192	344.853	291.171	265.523	287.92	268.7	247.906	483.215	489.292	368.768	293.569	383.261	287.629	395.198	287.984	347.804	523.421	315.341	263.299
200998_s_at	302.349	426.269	226.919	469.225	206.097	338.215	368.487	407.024	40.5202	233.444	207.373	333.395	186.554	281.825	226.078	256.254	347.637	404.508	252.665	360.796	366.331	314.375	330.283	126.931	143.131	217.447	261.103	950.338	169.547	227.931	244.547	303.471	237.934	137.479	1074.3	1285.33	946.274	1105.11	962.091	1382.25	698.021	542.903	590.312	375.035	670.383	537.639	326.813	188.641	705.305
200999_s_at	617.514	793.416	486.902	580.009	648.062	700.867	895.314	579.437	334.967	446.546	423.434	516.341	327.421	452.629	513.143	733.149	721.191	570.438	573.597	1041.45	742.667	694.217	642.149	275.344	328.67	488.956	567.575	677.499	321.247	515.16	596.229	506.935	473.696	327.524	1065.31	2210.54	737.67	968.596	1055.55	908.122	1135.66	930.531	900.521	596.304	1045.15	1180.55	574.345	283.146	1179.62
201000_at	1072.22	611.912	1286.33	963.259	727.066	825.268	510.045	676.555	405.202	670.303	763.456	893.066	1040.64	1098.63	851.952	813.664	672.933	620.795	684.236	516.033	534.104	1159.98	927.004	718.627	740.833	428.888	578.686	873.698	554.534	500.335	599.723	562.111	332.456	707.612	550.648	753.467	462.555	864.586	511.283	677.328	452.552	445.615	364.151	574.738	462.383	516.021	1055.23	775.254	480.661
201001_s_at	715.291	284.968	546.69	691.647	179.763	529.815	308.654	375.925	173.787	379.709	579.253	462.18	659.283	539.251	653.595	809.019	476.325	421.018	632.447	398.326	380.184	705.81	1017.25	656.138	479.752	276.314	206.475	285.101	234.561	229.784	188.651	163.231	171.66	318.089	419.284	429.365	374.882	383.538	346.353	356.224	389.652	382.449	187.81	231.964	241.602	364.806	492.068	479.132	229.873
201002_s_at	1367.45	833.619	1444.86	1253.69	499.786	1401.18	1098.89	894.253	461.03	1036.45	1048.45	1264.98	1069.83	1071.18	1016.43	1664.49	1135.85	973.295	1653.31	1110.54	978.165	1408.89	1555.65	812.361	629.509	728.028	540.724	702.024	721.531	472.539	377.301	650.624	383.52	863.961	872.759	747.927	634.88	749.741	654.222	724.992	894.813	901.588	514.327	915.408	685.226	837.253	944.594	763.747	602.786
201003_x_at	888.537	905.748	776.779	555.2	535.853	662.547	1365.96	1173.61	317.859	1286.36	659.769	482.641	672.608	570.361	704.108	821.406	473.644	987.329	971.427	1368.13	1048.2	1033.82	627.416	789.578	531.438	1158.12	524.058	505.825	655.242	734.752	708.022	304.621	424.805	615.96	527.254	468.147	913.018	819.081	1269.96	469.113	318.544	459.934	518.987	441.661	861.273	471.095	545.888	489.66	1052.08
201004_at	2392.21	2072.22	2716.69	2804.23	2346.07	2878.44	2442.96	2222.81	1832.41	834.004	1993.79	1822.24	1353.46	1989.86	3204.52	2942.66	2273.49	1550.34	1518.35	2276.51	2481.97	2401.12	2172.63	2103.81	1494.92	1946.21	3744.33	1900.68	687.112	1323.11	1844.58	605.793	1544.94	2118.79	2704.65	1617.74	1451.15	2864.62	1214.98	2874.88	2740.52	2504.5	1030.63	1944.78	1506.71	2447.92	1718.94	1274.58	1339.09
201005_at	2723.99	2950.78	2493.39	2774.29	3562.05	3603.19	4127.06	3862.36	1192.19	3524.9	1976.99	1701.88	2322.4	2715.77	3667.15	3663.42	2687.26	4351.35	1739.62	3845.94	3724.88	2317.24	2538.52	2508.03	1692.38	3265.32	3143.42	3966.89	2385.13	1835.49	2079.82	2002.45	1636.21	2349.27	2470.72	2908.6	3355.8	2626.26	2660.87	2887.43	4713.64	3089.35	3073.96	2655.23	3082.49	2092.34	3518.06	2830.6	3033.17
201006_at	97.3024	96.96	45.2933	60.7384	87.5914	135.508	35.0245	110.213	66.6333	74.5857	88.0465	75.8264	123.1	65.2713	60.9857	126.192	48.2581	60.2634	31.387	35.8237	18.4705	69.558	49.1128	70.3005	64.9388	86.4984	21.2956	82.7714	79.037	49.107	82.6802	109.204	69.5333	53.9133	35.99	44.3216	57.4415	65.0065	43.9813	92.8191	31.7965	34.8327	1.97129	39.625	48.0318	28.599	18.3727	61.0851	73.5743
201007_at	1172.38	1889.54	806.673	1173.7	471.161	906.351	2367.8	2145.88	483.541	2413.86	804.003	566.892	2198.67	691.144	1268.38	1115.6	853.454	2380.82	912.576	2069.25	2096.4	1505.05	1111.18	1019.36	687.821	1715.55	751.828	843.042	1824.22	736.605	808.17	1477.12	654.048	729.178	847.565	941.833	1705.11	873.253	1847.21	983.38	756.295	846.953	1218.8	585.96	1183.48	587.518	556.272	672.548	1523.96
201008_s_at	1467.6	1712.76	1040.84	993.628	162.588	751.405	1541.81	2800.61	18.009	2574.66	1082.62	757.06	802.053	952.229	470.021	1454.69	673.826	2813.39	960.441	2270.54	2111.79	480.087	293.449	516.188	273.008	1648.28	1039.78	1152.67	1533.57	146.394	330.721	1192.04	368.309	86.2613	363.499	421.055	2031.62	435.543	1946.17	391.345	2695.89	1949.62	1591.37	2022.98	1898.6	969.439	607.396	219.735	1700.61
201009_s_at	1690.21	2387.93	1727.03	1114.68	677.259	1423.95	2206.54	3034.68	123.362	3610.14	1398.32	1486.44	943.555	968.699	609.857	2087.19	941.927	2777.07	1169.16	2146.01	2043.3	771.958	339.492	974.442	626.859	2401.53	1748.09	3424.28	2940.94	370.619	862.902	3533.6	638.837	297.871	642.422	864.271	3259.05	881.921	5123.82	885.544	3461.43	3055.12	3001.56	4202.71	3432.72	1058.28	753.978	358.186	3861.53
201010_s_at	3235.18	3523.08	3702.27	1799.05	1975.1	3061.71	3553.53	4277.57	1280.44	5312.05	2585.21	2497.46	1975.31	1894.7	1578.24	3370.01	2470.1	4400.88	2718.9	4299.7	3833.39	1627.11	772.912	2187.12	1463.11	4674.52	3377.67	2354.39	4909.22	900.604	1804.99	6429.22	1446.08	470.394	601.034	853.19	3319.52	940.427	5640.6	928.191	3797.55	3257.93	3646.53	4339.99	4270.09	1368.59	1185.54	515.612	4292.89
201011_at	877.145	893.923	722.427	800.72	994.42	936.896	971.93	822.778	621.31	529.849	675.409	633.09	711.315	862.557	1071.87	706.053	605.014	731.416	761.919	881.947	717.27	953.354	691.262	742.711	656.015	630.717	785.16	548.744	411.757	711.588	797.689	383.937	547.575	576.873	370.697	271.47	335.579	684.735	472.799	411.414	615.697	707.216	439.598	414.134	433.729	497.893	416.28	378.629	481.034
201012_at	573.372	711.237	918.547	361.436	158.581	342.103	399.863	521.602	178.289	620.902	1147.5	318.952	646.592	308.056	358.522	351.478	283.293	788.377	1260.19	453.767	587.977	655.346	387.991	404.879	318.068	266.703	389.803	763.336	796.744	337.263	586.913	1254.12	591.033	533.742	410.286	91.4133	229.766	533.053	137.442	145.5	236.22	193.865	201.609	193.917	259.536	199.518	128.908	135.024	370.112
201013_s_at	956.885	584.125	786.291	1304.16	1106.63	1515.58	359.001	510.69	383.592	340.963	1250.03	563.282	1291.91	1027.26	994.868	997.145	902.606	478.805	702.284	348.002	609.525	1330.47	1841.12	705.608	504.933	311.154	687.015	389.332	248.584	487.364	540.333	294.275	848.524	606.525	890.754	1415.52	426.277	881.921	214.409	958.294	702.993	763.375	332.431	644.871	270.462	1001.08	371.447	845.03	361.522
201014_s_at	405.822	251.859	280.365	865.736	484.901	644.775	227.659	315.362	230.515	109.457	579.832	275.623	760.809	618.552	378.235	524.895	297.592	289.76	416.662	219.207	250.121	718.766	1057.15	478.434	233.25	151.372	299.991	205.396	89.2353	221.445	238.725	50.5785	409.595	237.219	397.69	515.238	253.952	507.05	115.451	263.406	396.821	411.188	178.312	260.719	139.56	611.613	205.694	395.278	178.707
201015_s_at	1786.09	1275.85	2351.63	1651.06	828.969	1380.63	2498.41	1740.49	812.206	1922.76	1489.26	1629.66	791.266	1567.73	1643.54	1678.42	1451.32	1380.28	1250.77	1989.07	1869.37	2286.55	1708.51	1185.34	848.181	1128.08	1050.89	2535.26	390.086	844.084	745.287	80.4658	256.404	1443.53	843.966	515.238	1333.25	1965.36	1847.21	960.803	1280.65	897.019	1072.02	1339.89	988.877	1009.52	1260.22	1302.37	993.626
201016_at	810.695	365.965	881.86	676.677	405.897	849.148	307.924	317.544	347.574	305.123	568.827	345.431	539.99	317.816	363.45	490.057	378.022	154.373	342.118	174.854	224.724	435.761	559.272	310.494	327.345	205.434	448.134	187.002	197.592	353.941	336.543	262.089	288.998	171.175	403.088	495.848	154.185	145.181	87.9626	607.087	256.338	403.775	152.327	179.715	147.806	314.476	190.017	243.851	87.0194
201017_at	329.404	133.024	284.442	405.065	152.283	445.956	221.092	120.034	52.2261	154.983	352.186	137.21	204.955	229.364	201.438	253.157	157.286	115.574	136.533	98.0888	161.617	158.892	287.924	222.618	156.383	124.942	249.066	245.249	116.006	120.451	158.373	110.353	122.77	122.653	241.133	573.41	105.813	186.352	131.944	358.733	445.845	473.948	141.754	392.042	211.092	406.241	206.293	147.877	159.1
201018_at	829.681	399.664	795.35	606.528	370.975	721.971	347.326	324.092	197.198	538.567	549.711	381.539	285.541	347.707	433.06	633.28	485.262	211.335	320.147	239.678	340.934	367.567	272.576	336.531	186.865	270.308	566.649	398.529	362.04	276.111	365.656	570.158	283.565	408.394	313.113	725.766	202.557	268.693	197.916	629.665	578.235	584.438	267.379	602.09	219.957	497.443	260.113	110.541	199.061
201019_s_at	985.364	695.274	700.234	816.546	601.117	1108.5	647.224	372.651	340.37	451.389	721.17	506.713	529.837	391.018	426.9	499.347	428.961	279.853	450.403	205.56	376.336	733.769	699.857	527.904	408.187	362.813	679.608	554.875	364.59	551.295	507.726	616.138	371.569	310.002	671.214	1024.94	368.835	286.028	197.916	980.872	830.988	968.309	441.211	636.28	376.214	930.932	523.321	582.45	343.036
201020_at	655.96	594.175	500.038	574.448	447.689	557.583	912.826	918.805	94.5472	935.712	607.057	422.461	418.794	655.153	756.47	1080.76	563.011	745.45	663.835	542.474	610.295	827.195	753.267	480.387	410.837	627.113	573.13	705.089	620.823	449.375	344.695	554.065	360.704	487.916	374.296	578.951	513.951	353.202	681.71	516.777	512.213	546.66	445.153	351.541	475.37	483.706	265.704	314.484	637.893
201021_s_at	2833.63	3773.75	2742.51	2252.45	2059.83	2530.23	2346.64	4008.04	279.139	5200.66	2454.3	1964.26	1115.51	2222.88	2975.36	2563.31	2738.2	3534.9	3183.42	3121.78	2552	1582.79	1752.1	949.056	748.784	1585.8	1400.88	1367.26	4596.89	1033.1	1149.37	4975.09	1293.97	587.655	1961.46	1501.39	1959.06	689.068	1803.23	1314.52	2092.1	1544.32	2003.37	1279.57	2804.6	1550.65	872.501	517.815	1027.24
201022_s_at	3491.02	3967.67	3970.86	2781.56	3221.99	3424.36	4003.01	4114.44	2324.06	6153.81	3455.82	3804.56	1329.35	3639.94	4147.03	3976.19	3513.01	4152.39	4544.05	3579.82	3406.26	2446.81	1984.16	1592.17	1726.84	2957.76	2739.73	2593.5	8354.97	2429.41	2322.03	8806.41	2344.58	1478.57	3044.76	3036.03	2757.19	1016.27	3260.11	2458.45	3337.25	2839.73	3147.61	2472.36	5640.54	3353.51	1465.02	961.814	2924.3
201023_at	952.139	902.792	1134.14	705.763	586.232	816.382	972.66	829.871	554.677	895.997	755.346	300.898	492.4	687.484	712.732	695.214	626.462	661.246	871.773	701.975	1005.87	783.551	727.483	325.465	241.201	487.755	565.723	444.513	532.862	462.347	489.094	593.148	236.848	679.308	500.262	637.123	459.532	446.378	434.315	439.009	672.468	702.951	357.162	582.804	419.917	384.173	518.029	462.484	520.436
201024_x_at	247.29	338.769	268.589	395.655	219.265	406.525	143.017	301.176	113.457	207.29	188.837	164.892	290.618	199.474	295.688	125.417	277.037	177.488	341.333	243.943	190.092	349.154	460.432	201.137	152.407	181.406	216.66	588.596	223.088	200.134	224.75	226.454	134.721	113.218	336.507	786.708	396.044	301.197	214.409	275.949	424.918	370.06	456.085	227.055	312.103	351.408	317.527	510.225	504.376
201025_at	173.72	169.089	148.562	275.889	111.064	257.133	118.208	159.863	62.131	118.175	150.606	121.563	134.522	143.963	160.165	207.481	150.136	145.292	153.012	153.53	207.793	212.084	326.6	108.054	106.023	112.928	96.2933	159.411	136.403	75.9768	81.5157	154.035	73.8791	105.131	142.161	91.4133	129.999	123.512	120.949	145.5	84.2898	103.889	63.2605	52.0736	67.2032	70.9345	94.1598	87.5267	101.211
201026_at	63.1279	63.8517	69.7516	103.94	64.1192	61.0898	84.6426	63.2906	26.113	85.2408	64.2971	67.4012	58.3773	63.4412	43.1212	103.74	63.4505	56.1358	57.2812	37.5296	73.8819	84.5608	84.7195	39.7067	60.963	66.0752	66.6646	168.608	73.9378	70.4176	80.3512	109.204	31.5073	37.7393	125.965	193.907	120.93	175.517	170.428	160.552	117.243	108.763	100.177	58.2102	57.5144	85.1214	71.3937	104.053	96.9164
201027_s_at	314.69	198.65	275.383	325.934	261.629	277.681	165.637	183.87	67.5337	125.924	268.773	216.647	253.814	281.825	322.793	338.317	206.438	155.199	252.665	218.354	106.205	325.968	419.3	189.421	164.335	105.72	166.661	180.871	130.029	164.925	175.841	245.995	127.116	160.392	172.752	132.965	157.208	203.687	38.4836	180.621	244.082	212.652	136.198	73.6394	122.656	114.959	192.713	215.695	120.258
201028_s_at	1572.5	1155.83	1607.01	788.743	1003.01	1582.23	1132.46	1059.03	186.393	841.753	585.625	683.641	704.335	1932.52	1752.57	867.857	1131.38	1362.94	1210.75	1034.62	1166.72	825.149	804.222	410.086	433.367	440.902	675.905	803.189	517.565	183.456	468.133	534.523	430.237	524.307	404.888	742.386	574.415	1850.52	577.255	539.354	1210	872.037	508.772	517.931	664.817	456.346	710.442	300.039	813.986
201029_s_at	2786.17	2708.97	3106.21	1589.46	2282.53	2799.58	2268.57	2518.53	929.264	2040.94	1308.53	1626.05	1722.77	2920.74	3354.83	1927.71	2176.98	2172.78	2816.98	2151.13	2323.43	1973.54	1954.07	1099.42	1565.16	1346.73	1772.17	2032.5	1347.45	867.248	1597.71	1912.79	964.775	1578.31	1047.31	1432.14	1448.13	3872.22	1105.03	1460.02	2096.72	1707.11	1185.28	824.06	1183.48	948.046	1370.46	928.885	1628.53
201030_x_at	2592.99	1443.17	1745.15	4081.88	2377.56	3068.93	1081.38	1562.62	1818.01	1104.26	3151.14	2117.12	3425.22	2388.81	2632.24	1764.36	1647.92	1746.81	1524.62	1059.36	1782.4	3209.22	4978.81	4122.99	3782.36	932.261	2778.62	999.388	2046.04	3811.81	4114.21	2187.52	3384.32	494.655	3188.72	4454.32	1729.29	801.746	516.78	2940.11	3475.3	3481.44	1265.03	2314.56	1215.64	4343.56	1965.08	670.222	1132.93
201031_s_at	1787.52	1832.78	2243.38	1968.44	1781.6	1767.16	1403.9	1823.42	669.034	1721.28	1579.04	1044.72	1533.04	1334.1	1282.55	980.887	1217.18	1531.35	1370.83	1536.16	1873.98	1743.72	993.92	880.058	1028.42	910.636	928.674	889.026	1114.17	787.565	973.53	971.337	646.442	607.873	1049.11	808.869	1142.78	702.07	1160.01	1164	724.499	648.315	754.108	594.375	685.844	753.82	743.993	770.969	1207.44
201032_at	1269.68	727.2	1446.67	1299.46	1146.13	1452.83	1375.44	681.466	855.427	919.245	1471.88	542.82	915.635	561.821	1020.12	2125.13	1485.28	720.684	1322.96	879.388	1022.03	918.575	594.879	746.617	689.147	511.782	499.984	1250.77	641.219	596.696	697.542	575.905	285.738	977.179	646.021	468.147	1154.88	509.217	1044.56	760.113	634.312	630.239	669.163	971.515	622.558	638.073	605.399	700.458	1069.07
201033_x_at	7602.4	7707.73	6811.2	6702.61	7895.82	6858.16	6366.44	7247.87	9659.12	6829.92	7415.02	11624.3	8356.84	7690.42	6883.38	7271.88	8404.06	9401.91	8161.4	8866.38	8471.02	7398.39	7959.95	10175.3	12266.8	12247.9	11239.5	8663.4	9187.41	11820	9970.54	6471.75	11741.4	11668.2	12549.7	12570.7	10926	11525.6	6014.44	10947.6	11786	10265.5	11007	12030.2	11406.4	10457.7	10707.3	9943.27	10734.4
201034_at	1488.49	2353.64	1607.01	2932.12	1841.14	1319.54	2021.94	1774.87	841.02	2162.99	2165.83	1121.75	2429	2316.83	1813.56	1980.36	1248.45	1783.13	1324.53	1809.1	2451.95	1237.72	1502.85	1382.58	999.263	1486.09	1153.67	1321.28	1355.1	1930.92	1459.13	816.153	935.44	1250.79	1565.57	2487.55	1774.64	3770.37	1429.39	1522.73	1367.37	1259.26	1136.18	1380.74	1136.27	1084.74	1438.76	1774.4	1713.5
201035_s_at	461.356	623.145	331.547	385.817	423.072	534.258	659.628	542.881	248.524	701.299	352.765	225.072	567.91	461.169	397.331	437.412	275.25	544.847	411.169	559.533	709.574	407.119	416.231	360.615	300.839	403.659	365.729	205.396	439.803	193.648	340.037	241.397	406.335	153.653	325.71	409.975	453.486	585.058	626.734	383.819	285.591	459.122	378.488	326.468	441.15	348.705	137.495	347.658	606.895
201036_s_at	633.652	1434.89	408.545	759.23	493.489	850.259	1338.23	1385.85	596.998	1195.31	602.423	235.904	650.399	631.362	1038.61	408.767	358.361	1069.06	623.816	1002.21	1153.63	782.869	454.907	365.823	332.646	1136.49	557.39	159.411	929.322	179.75	201.46	635.68	338.975	98.3919	399.489	357.343	580.462	485.381	709.198	579.492	256.338	420.938	426.157	256.861	459.085	272.141	126.512	340.436	509.418
201037_at	651.214	428.634	740.092	317.379	668.671	387.087	737.704	510.69	132.366	686.77	333.07	203.407	474.633	791.186	422.588	811.342	479.007	628.225	427.647	852.093	803.466	778.096	817.728	727.089	172.287	364.014	483.318	383.201	309.774	823.7	527.523	328.76	509.549	611.916	262.727	249.309	562.322	355.369	615.738	612.104	391.271	646.589	462.536	277.551	367.969	214.605	173.542	363.695	601.293
201038_s_at	214.065	240.035	206.084	248.086	151.711	299.34	245.172	278.26	60.3301	185.98	174.934	115.545	166.883	202.524	190.349	237.673	185.883	235.275	268.359	293.414	277.057	287.779	262.753	190.722	151.082	168.191	139.81	153.28	161.898	189.016	193.309	178.174	92.3489	106.479	167.354	180.056	163.255	160.349	153.935	148.009	155.63	196.302	122.22	114.667	174.811	129.821	149.378	204.678	190.098
201039_s_at	370.698	322.806	319.317	326.789	231.287	473.724	286.763	476.862	72.036	303.186	368.984	329.784	428.312	415.418	406.572	455.218	301.166	280.679	306.023	240.531	358.635	271.413	408.864	321.56	185.54	249.884	220.363	229.921	226.913	185.309	142.07	236.799	243.367	288.436	194.346	235.458	199.534	231.856	241.897	198.181	235.179	320.806	258.239	260.719	232.531	197.941	308.241	328.439	268.714
201040_at	623.21	221.707	242.319	283.161	119.079	354.876	252.468	369.377	77.4387	310.935	411.27	243.126	185.285	430.058	539.015	456.767	355.68	445.784	710.915	313.884	353.248	719.448	420.528	203.09	193.491	211.44	196.29	481.3	229.462	93.5812	116.451	244.846	108.646	289.784	262.727	310.251	284.184	160.349	252.893	376.293	402.949	238.954	254.296	218.113	279.945	206.836	383.729	368.591	275.81
201041_s_at	2093.19	4653.49	1447.57	819.968	502.076	435.959	2537.09	4897.93	179.19	4825.79	2072.57	1097.68	908.655	1414.01	2120.95	956.888	1466.51	1279.57	2346.18	2638.16	5307.18	1315.46	1608.44	632.704	496.981	2454.39	948.118	1336.6	5162.9	342.822	2084.47	7571.83	1142.95	1009.53	806.177	210.528	1602.32	377.037	7916.64	669.803	244.891	354.623	1742.8	892.089	2256.88	1361.04	258.016	218.878	2602.36
201042_at	512.143	483.026	353.74	685.659	280.521	437.07	205.769	530.332	136.868	370.991	517.273	288.862	729.082	200.084	322.793	586.829	484.368	402.856	502.976	300.237	491.776	1254.77	333.967	546.781	205.419	142.963	284.25	631.515	186.119	250.168	202.625	309.219	123.856	448.829	570.442	418.285	368.835	307.697	263.888	772.656	127.996	239.564	170.248	188.131	189.653	243.429	440.444	292.082	369.739
201043_s_at	168.974	147.805	123.198	337.483	171.748	268.795	156.881	185.507	29.7148	172.419	188.837	60.1797	178.305	222.044	190.349	155.61	75.0682	124.654	200.877	130.501	142.376	242.089	343.789	123.677	78.1916	58.867	127.774	85.837	45.8924	122.304	96.6543	48.2795	61.9281	60.6525	125.965	119.114	78.6042	179.851	65.972	117.905	100.94	112.115	83.511	70.3081	70.7077	91.3141	75.2879	89.2405	104.386
201044_x_at	54.1096	121.2	11.3233	10.2656	4.00745	3.33217	55.4555	168.048	2.70135	66.8366	42.8647	6.01797	13.3253	40.8708	56.6736	5.41927	8.93669	16.5105	51.7885	114.295	136.989	9.54718	32.5372	3.25465	2.65056	51.6588	3.70359	6.13121	113.456	1.85309	3.49353	67.8212	5.43229	5.39133	8.99751	5.5402	21.1627	4.33376	137.442	5.01725	2.54372	3.96057	42.4723	9.11726	18.9653	46.1638	3.09539	4.65177	7.28273
201045_s_at	9.96756	10.0507	2.7176	2.56641	4.00745	3.33217	2.91871	22.37	3.6018	11.6237	1.73776	2.40719	3.80721	21.3504	4.92814	6.19345	16.086	15.685	7.06207	30.7061	3.84802	6.13748	23.3286	3.25465	1.32528	2.40273	2.77769	9.19682	5.09916	1.85309	2.32902	3.44854	2.17292	2.69567	3.599	2.7701	9.06972	17.335	43.9813	20.069	4.50933	15.9438	16.6664	3.68197	36.6938	13.7365	6.29064	9.42595	5.78884
201046_s_at	802.626	604.817	895.901	707.474	644.054	813.605	572.797	633.997	569.985	518.226	812.113	411.629	763.981	885.737	1159.96	1068.37	705.998	771.041	1031.06	667.857	649.545	1016.77	869.91	560.451	491.68	391.646	360.174	484.366	307.224	237.196	348.188	400.03	208.6	552.612	493.063	421.055	456.509	394.372	472.799	456.57	665.878	752.509	353.578	514.775	343.437	407.817	462.711	752.485	421.278
201047_x_at	1286.29	969.008	1257.79	992.345	645.772	1168.48	1235.34	1132.68	317.859	1023.86	724.645	1003.8	884.543	1305.43	1185.83	1123.34	1122.45	1082.26	937.686	855.505	1202.89	1198.85	1126.52	771.352	849.506	710.008	827.752	600.859	744.477	407.681	636.987	950.646	511.722	630.786	638.823	806.099	671.159	795.245	698.203	637.19	727.043	608.303	441.39	465.857	601.943	443.96	787.428	602.649	685.324
201048_x_at	134.799	34.2907	45.2933	81.2696	16.0298	38.8753	83.1832	122.762	0.90045	103.645	42.8647	69.8084	82.4897	137.863	79.4663	30.193	67.0252	143.642	36.8797	70.7946	80.8083	57.2831	96.9977	42.3105	21.2045	63.6724	31.4805	49.0497	90.5101	34.2822	9.31608	37.9339	24.9885	26.9567	62.9826	19.3907	69.5345	80.1746	98.9579	52.6811	62.2056	56.2604	77.4179	49.619	74.4183	65.0796	74.1896	30.971	20.3543
201049_s_at	7222.21	7156.12	6269.49	6210.28	7498.51	6897.04	6842.91	6928.14	9318.75	7511.85	7142.77	12618.5	7566.21	7174.35	8348.27	6772.53	8159.2	7910.19	7959.74	8711.14	7596.75	6929.21	7087.59	9140.36	13940.6	10122.7	11150.6	13963.8	9719	10971.2	11551.9	9209.89	10566.9	11026.6	11279.3	11365.7	14221.3	10171.3	7735.21	10734.4	10927.8	8831.67	11200.5	10964.6	11159.2	9667.82	10304.3	11464.8	10539.4
201050_at	358.357	270.778	328.829	313.102	313.154	234.363	286.034	356.828	99.9499	292.531	262.981	227.479	228.433	219.604	242.711	262.447	270.782	331.036	312.3	245.649	220.106	247.545	182.945	119.12	71.5652	146.567	180.55	196.199	94.3345	105.626	104.806	164.38	32.5937	110.522	156.557	47.0917	172.325	201.52	148.437	125.431	138.286	124.403	108.6	322.786	184.293	136.465	169.148	167.464	154.805
201051_at	888.062	960.731	653.582	1241.71	668.671	1317.87	850.804	1057.39	86.4432	740.045	852.66	444.126	711.315	772.885	782.342	798.181	395.895	723.986	776.043	645.681	967.391	919.939	996.989	723.834	486.378	497.366	559.242	668.302	673.089	643.024	617.19	618.437	466.09	448.829	800.778	1080.34	909.995	959.928	544.269	496.707	696.171	861.881	657.873	474.448	759.438	705.742	668.006	805.857	877.476
201052_s_at	706.273	399.073	469.691	650.585	356.09	473.168	343.678	390.656	179.19	360.336	666.141	368.3	281.099	592.322	691.788	797.406	514.753	328.559	528.086	305.355	387.88	355.292	326.6	240.193	135.179	237.871	238.881	168.608	183.57	218.665	167.69	256.341	173.833	190.044	305.915	168.976	190.464	184.185	263.888	416.432	441.799	484.916	171.681	226.88	188.416	343.864	183.327	166.851	254.335
201053_s_at	393.007	427.452	476.485	478.635	338.916	393.196	413.727	278.806	271.936	216.008	399.685	234.701	173.863	280.606	407.188	557.41	268.994	184.092	294.253	332.649	288.601	235.952	246.792	89.1774	47.7102	142.963	172.217	147.149	183.57	140.835	108.299	266.687	140.153	93.0005	194.346	304.711	187.441	78.0077	104.456	185.638	242.926	204.63	118.636	181.469	79.7781	167.315	104.644	61.2075	121.192
201054_at	1061.31	710.054	910.394	1075.33	558.18	410.413	534.124	692.923	275.538	521.131	891.47	495.88	813.475	705.174	808.831	896.501	633.611	634.004	770.55	525.415	835.789	731.723	985.939	464.764	475.776	463.728	553.686	469.038	708.783	485.511	520.536	911.563	453.053	335.611	543.45	1000.01	396.044	450.711	192.418	566.949	775.142	784.396	284.941	415.887	374.772	478.977	710.243	581.716	366.004
201055_s_at	394.43	349.411	315.694	484.196	215.83	415.411	315.95	408.115	106.253	389.396	362.612	181.743	341.38	273.285	263.656	340.64	277.037	386.346	444.91	382.12	447.139	366.203	417.459	251.91	177.588	153.775	184.254	220.724	173.371	137.129	193.309	197.716	119.51	160.392	205.143	213.298	287.208	156.016	109.953	198.181	167.655	191.732	175.803	177.436	192.333	163.375	177.136	257.806	318.946
201056_at	155.684	212.839	159.885	200.18	152.283	221.034	273.629	267.894	57.6288	291.562	127.436	217.85	119.927	146.403	236.551	126.192	156.392	211.335	132.61	284.884	307.841	146.618	131.377	104.8	119.275	186.212	146.292	248.314	123.655	113.039	117.615	200.015	107.559	121.305	133.163	152.355	241.859	169.017	269.385	153.026	162.105	164.415	163.079	138.162	168.833	89.1749	113.831	71.4903	289.442
201057_s_at	409.144	584.716	584.283	428.59	578.79	389.864	758.135	626.904	166.583	696.456	492.365	427.276	409.276	438.599	574.744	413.413	330.657	539.894	466.881	692.592	725.736	452.809	444.471	347.597	276.984	433.693	490.725	441.447	464.024	264.066	260.85	424.17	247.712	331.567	363.499	396.124	526.043	448.545	637.729	288.492	389.19	402.658	323.65	245.991	398.066	220.91	369.949	201.74	564.879
201058_s_at	956.411	1954.57	1201.63	224.133	423.072	322.665	1228.05	2953.38	182.791	5700.48	1200.79	1119.34	74.2407	828.396	360.986	636.377	928.522	4597.35	2255.15	487.032	1097.45	578.287	497.881	165.336	367.103	145.365	299.991	821.582	8850.87	75.0503	494.917	10372	142.326	466.35	75.5791	44.3216	278.138	97.5097	192.418	115.397	141.061	132.324	1350.69	232.666	7181.06	152.791	129.807	148.122	852.453
201059_at	839.173	1259.3	1092.47	680.099	778.59	658.104	1161.65	973.366	508.754	1472.34	655.714	553.653	654.841	844.257	1335.53	895.727	1003.59	870.93	754.072	1486.69	1244.45	1090.42	609.612	462.16	536.739	647.537	491.651	561.006	554.534	484.584	549.649	487.393	358.531	570.134	548.848	277.01	668.136	749.741	1660.29	614.613	386.068	407.431	940.485	525.645	787.68	481.679	522.223	615.992	1107.91
201060_x_at	338.422	519.682	191.59	425.168	159.725	178.827	251.739	771.491	47.7238	644.149	298.895	243.126	689.74	274.505	327.105	506.314	406.619	998.886	1285.3	725.857	591.825	788.325	217.324	353.455	177.588	368.82	178.698	334.151	522.664	143.615	177.006	618.437	152.104	269.567	187.148	132.965	196.511	119.178	373.841	225.776	92.8459	204.731	244.44	40.151	240.777	186.569	116.327	132.208	281.039
201061_s_at	576.22	851.947	481.014	654.434	454.559	273.238	595.417	1152.87	248.524	1085.85	703.213	672.808	1204.35	299.516	811.911	681.279	790.897	1159.04	1508.93	869.153	567.967	1296.37	359.751	778.513	519.511	736.438	440.727	1036.17	1399.72	390.076	377.301	1882.9	190.13	504.09	286.121	349.032	293.254	169.017	549.766	245.845	112.04	210.621	403.756	120.804	616.579	270.002	177.636	181.541	426.507
201062_at	1.42394	27.1961	0.905865	2.56641	1.14498	4.4429	2.18903	35.4646	0.90045	30.9967	0.579253	1.20359	1.26907	1.83004	1.84805	1.54836	1.78734	4.12763	0.784674	9.38241	3.84802	5.45553	0.61391	9.76395	1.32528	3.6041	0.925897	0	0	12.9717	13.9741	2.29902	1.08646	0	10.797	0	0	0	10.9953	0	0.693743	2.43727	1.25446	2.10398	1.64916	0.900756	1.69747	0.856904	0.933684
201063_at	944.545	477.705	1318.03	960.265	694.434	777.507	310.113	433.213	393.497	343.869	575.198	760.671	711.949	1024.82	870.433	816.761	600.545	293.062	674.82	397.473	344.012	719.448	1278.16	742.711	789.868	193.42	646.276	830.779	272.805	264.992	407.579	258.64	562.785	458.263	813.375	1055.41	266.045	591.559	274.883	790.216	593.381	534.982	188.169	322.611	194.807	355.01	560.566	553.193	209.892
201064_s_at	757.534	473.567	621.876	1036.4	1007.59	870.808	388.918	713.656	227.814	563.752	1017.17	753.449	911.194	686.874	669.611	1152.76	954.438	701.697	975.35	414.532	690.334	807.419	878.505	960.122	750.11	425.284	472.207	496.628	433.429	353.014	458.817	505.785	506.289	682.004	590.237	321.331	326.51	992.432	406.827	1063.66	523.545	398.596	259.314	658.372	267.782	580.65	775.845	517.815	290.936
201065_s_at	513.092	403.803	577.942	892.255	488.336	465.949	562.581	726.751	95.4477	548.254	544.498	741.413	734.158	506.31	434.292	597.668	465.601	539.894	449.618	293.414	408.659	635.57	702.313	607.969	437.343	228.26	306.472	815.451	641.219	248.315	287.634	867.881	294.43	590.351	613.63	795.018	465.579	682.568	357.348	732.518	466.426	484.916	372.753	662.755	377.039	595.4	849.136	703.151	410.447
201066_at	552.487	1164.7	606.93	1276.79	858.739	1259.01	1368.88	1291.46	1628.01	954.116	1027.6	906.306	1461.97	1284.08	1560.99	811.342	562.118	1392.66	1086.77	1125.04	1391.44	868.112	1054.7	1068.83	656.015	860.178	387.025	447.579	518.84	846.864	836.118	326.461	1003.89	931.353	716.202	581.721	1036.97	632.729	593.748	745.061	538.576	1165.12	1118.26	786.89	945.381	923.951	549.682	736.816	1030.97
201067_at	130.053	233.532	104.174	206.168	137.971	94.4115	230.578	151.679	30.6153	35.8399	115.851	105.916	95.1804	266.575	263.039	246.19	300.273	236.1	40.8031	143.295	202.406	174.577	172.509	124.979	21.2045	46.8533	117.589	183.936	132.578	76.9034	75.6932	151.736	14.124	84.9135	82.7771	235.458	154.185	225.356	104.456	188.147	151.236	125.317	231.179	160.779	130.902	114.846	155.768	146.408	115.03
201068_s_at	971.125	723.061	1120.56	1294.33	799.2	1237.9	728.218	671.099	342.171	536.63	963.298	911.12	1153.59	943.688	1195.07	1630.42	1300.29	1183.8	983.197	696.857	677.25	1382.98	938.668	1352.63	1093.36	524.997	524.058	849.173	546.885	821.847	443.678	454.057	378.087	787.135	498.462	659.283	414.184	1072.61	329.86	878.018	417.286	630.137	496.407	340.495	400.54	783.095	831.562	1020.82	515.02
201069_at	2031.48	1119.77	1457.99	363.575	83.0114	487.052	514.423	1000.65	86.4432	1282.49	988.785	927.97	148.481	251.325	760.782	500.895	2098.33	1391.01	2630.23	560.386	918.136	585.788	1401.56	90.4793	1522.75	291.932	854.603	588.596	776.347	65.7848	1306.58	744.884	474.782	1190.14	289.72	105.264	235.813	84.5084	241.897	296.018	64.2868	331.977	340.854	48.567	280.769	315.828	106.442	199.659	639.2
201070_x_at	269.124	190.964	113.233	253.647	145.413	203.262	160.529	296.811	29.7148	308.029	229.384	215.443	183.381	320.866	238.399	219.093	169.797	322.781	232.264	282.325	250.121	247.545	321.689	164.034	180.238	321.966	209.253	662.171	175.921	147.321	179.335	93.1104	183.611	192.74	572.242	520.779	532.09	528.719	874.129	486.673	410.696	334.313	225.982	325.241	276.028	511.292	428.262	314.974	402.791
201071_x_at	2075.15	1719.86	1922.7	2193	2312.3	2027.07	1670.23	1899.81	493.446	2195.92	1712.85	1730.77	1804.62	2032.56	2232.45	1667.59	1393.23	1962.28	1903.62	2122.13	2061.77	2121.52	2281.29	1448.32	1484.32	1746.79	1989.75	1676.89	1346.18	1499.15	1579.08	1263.31	1162.51	1457.01	1326.23	1437.68	1584.18	1239.46	1346.93	1455	1466.11	1042.85	969.696	1889.38	1097.31	1930.66	1364.37	1312.78	1638.8
201072_s_at	182.738	105.828	86.5101	139.442	49.2344	148.837	77.3458	170.23	21.6108	117.206	119.326	79.4371	149.116	141.523	115.195	126.192	84.0049	85.0291	117.701	80.177	86.9651	96.8357	157.775	84.6209	51.686	79.2902	87.0343	187.002	84.1361	41.6946	101.312	55.1766	53.2364	64.696	212.341	246.539	199.534	186.352	214.409	250.862	185.229	192.037	98.5645	129.746	98.3311	163.037	251.526	227.202	221.657
201073_s_at	344.118	157.264	218.766	354.165	83.0114	198.82	87.5613	216.061	12.6063	172.419	362.033	215.443	284.907	287.926	351.746	216.771	138.519	204.73	385.275	135.619	179.317	250.954	461.046	128.884	106.023	112.928	102.775	159.411	104.533	88.9485	130.425	103.456	141.239	118.609	172.752	232.688	166.278	288.195	153.935	213.233	300.391	426.726	183.151	187.43	162.855	180.489	416.18	390.136	169.184
201074_at	928.407	410.306	1193.93	796.442	565.05	799.166	329.084	453.401	285.442	396.176	724.066	577.725	779.845	707.004	787.886	551.217	604.12	303.793	1041.26	359.943	414.046	696.263	726.869	541.574	455.897	185.011	343.508	202.33	223.088	357.647	706.858	550.616	343.321	303.262	390.492	554.02	208.603	429.043	252.893	321.104	463.651	564.838	161.467	254.407	197.075	271.465	560.466	536.055	194.58
201075_s_at	529.23	189.781	440.25	547.073	200.372	405.414	161.259	226.428	39.6198	218.914	426.909	340.617	334.4	529.49	529.775	373.929	258.27	204.73	569.674	181.678	280.905	350.518	483.147	249.957	190.841	158.58	190.735	159.411	179.745	120.451	289.963	274.733	186.871	137.479	212.341	285.32	133.023	268.693	93.4603	183.13	307.675	309.331	131.539	203.21	133.994	188.258	389.42	368.102	168.063
201076_at	249.189	320.441	251.831	303.264	315.443	368.205	337.111	292.992	445.723	229.569	287.889	245.533	232.24	369.057	271.664	377.8	327.976	344.244	247.172	474.238	344.782	310.965	449.382	295.522	141.805	254.69	212.956	232.986	151.7	233.49	278.318	317.265	199.908	407.046	257.329	263.159	259.998	260.026	170.428	243.337	298.425	307.198	264.511	372.931	373.122	278.559	209.788	210.186	222.404
201077_s_at	1316.67	1012.17	1247.83	1341.81	1490.77	1137.38	663.277	871.337	1004.9	824.317	1195.58	947.228	1011.45	1193.18	1246.82	1563.85	1347.65	924.589	1264.89	899.006	1028.19	1732.81	1966.97	1109.84	991.311	750.854	1062	965.666	707.508	1142.43	1356.65	710.398	1056.04	1799.36	1220.06	1080.34	725.577	812.581	593.748	1151.46	1504.38	1764.18	579.559	935.046	611.22	1205.32	955.977	836.706	671.692
201078_at	3089.94	2465.98	2948.14	2184.87	1176.47	1882.68	2644.35	2967.02	362.881	2240.48	2252.72	1870.38	1994.98	2768.84	3095.49	2726.66	2020.59	2208.28	2595.7	2749.05	2578.17	2114.7	1742.89	1944.98	995.287	1657.89	1649.95	2939.92	1309.21	1269.37	1179.65	718.445	1051.69	2742.84	2368.14	2074.8	2521.38	2390.07	2221.06	1362.18	2389.94	1960.69	1718.43	1256.6	1691.62	1472.85	2593.64	1920.93	1741.69
201079_at	1756.19	1583.29	2116.1	2355.96	2110.21	1202.36	1573.18	1307.28	3335.26	772.979	2303.11	1173.5	1191.66	1429.87	2513.35	1483.33	989.291	1105.38	1610.94	1439.77	1830.12	1595.74	1774.2	1117	901.192	503.373	1180.52	2519.93	192.493	835.745	944.418	271.285	745.31	1109.27	1193.07	423.825	988.599	1349.97	599.245	1088.74	1006.74	2195.68	906.077	1182.61	700.274	1527.68	837.953	415.844	949.183
201080_at	196.503	174.41	158.073	133.453	99.6137	119.958	96.3174	198.602	41.4207	221.82	154.081	123.97	171.325	95.7719	106.571	132.385	103.666	132.084	158.504	139.883	113.901	154.801	136.288	100.894	155.058	140.56	90.7379	156.346	131.303	85.2423	149.057	220.706	84.7437	137.479	122.366	130.195	120.93	972.93	126.446	145.5	70.5305	91.2962	86.916	117.823	104.516	98.6328	153.372	177.624	122.313
201081_s_at	185.112	97.5512	86.0572	195.475	96.7513	22.2145	61.2929	128.218	6.30315	155.952	138.441	72.2156	88.2005	97.6019	105.955	116.901	66.1315	146.118	121.624	122.824	106.975	127.523	112.346	53.3763	41.0838	154.976	64.8128	36.7873	90.5101	9.26547	65.2126	58.6251	7.6052	64.696	104.371	30.4711	15.1162	476.714	27.4883	15.0517	62.5525	68.853	60.5724	91.6986	36.2815	63.8411	131.904	116.172	82.1642
201082_s_at	248.24	244.765	253.642	264.34	199.227	197.154	383.81	236.794	83.7418	211.165	169.721	120.359	135.791	230.584	320.329	181.158	193.032	364.882	292.683	354.826	379.414	286.416	279.329	91.1302	104.697	153.775	97.2192	248.314	130.029	65.7848	98.9834	231.052	44.5448	141.523	136.762	85.8731	214.65	158.182	159.432	102.854	184.882	134.761	168.276	151.311	211.711	105.951	130.506	186.805	234.728
201083_s_at	62.6532	105.237	57.0695	174.088	36.6395	55.5362	70.7787	111.304	13.5067	54.2442	82.8332	63.7904	65.9917	43.3109	65.9139	37.9349	72.3872	47.055	45.5111	57.1474	113.132	113.884	95.156	42.3105	22.5298	22.826	37.9618	91.9682	20.3966	21.3106	29.1127	24.1397	26.075	14.8262	61.1831	91.4133	90.6972	67.1733	76.9673	57.6983	35.3809	46.816	60.2139	20.3385	25.562	45.9386	46.2312	41.1314	33.9861
201084_s_at	1292.93	1406.51	1402.28	1605.29	1071.13	1270.67	1358.66	1507.52	298.049	1425.85	1298.11	1249.33	1161.84	1107.78	1151.34	1267.33	1078.66	982.375	1318.25	1359.6	1581.53	1434.81	1528.02	876.803	820.35	913.039	986.08	1146.54	966.291	700.47	873.383	981.683	680.123	935.396	1130.09	1648.21	1233.48	998.932	918.11	968.329	812.026	943.124	612.175	618.571	689.761	884.205	987.929	878.082	1036.02
201085_s_at	113.915	142.484	41.2169	142.008	9.73237	16.1055	98.5064	168.593	2.70135	103.645	126.856	73.4192	78.0479	58.5611	35.729	83.6115	50.0455	128.782	148.304	131.354	63.877	115.248	137.516	61.1874	53.0113	72.082	76.8494	398.529	67.5639	47.2539	19.7967	58.6251	34.7666	35.0437	340.106	462.606	429.3	331.533	434.315	464.095	131.927	133.644	239.422	94.3286	125.542	201.319	176.238	145.674	245.746
201086_x_at	878.094	831.846	848.796	763.935	567.34	675.875	704.139	1117.41	166.583	788.478	849.185	466.994	930.864	488.62	684.396	785.794	537.095	1054.2	1075.79	1072.15	1298.32	986.088	718.274	315.701	414.813	563.441	533.317	557.94	615.723	425.285	430.869	783.967	349.839	502.742	527.254	642.663	544.183	524.385	450.808	371.276	356.468	428.554	329.026	258.79	455.374	407.254	434.553	287.798	603.347
201087_at	459.457	501.945	510.908	526.97	297.124	474.279	684.437	694.56	179.19	753.606	394.471	334.599	362.32	342.827	349.282	547.346	507.604	531.639	379.782	744.622	603.369	517.594	270.734	226.524	273.008	479.345	328.693	493.563	319.972	250.168	274.824	336.807	171.66	408.394	300.517	346.262	441.393	314.198	692.706	423.957	419.136	283.333	345.334	174.806	353.745	132.862	326.614	138.696	407.646
201088_at	1280.59	978.468	1234.24	1343.94	876.486	999.652	507.855	762.761	844.622	366.148	1186.89	525.97	1100.29	434.329	832.856	692.118	537.095	350.023	770.55	628.621	859.646	1301.83	1472.15	986.81	845.53	370.021	859.232	652.974	229.462	794.977	874.547	171.277	626.886	353.132	818.773	889.202	453.486	897.089	384.836	963.312	250.21	474.659	253.58	317.702	189.859	839.054	413.285	399.93	248.173
201089_at	543.469	425.087	468.785	375.124	544.441	488.163	669.114	667.825	76.5382	530.818	560.717	343.024	425.139	388.578	457.085	958.436	652.378	790.028	508.469	627.769	773.451	814.238	870.524	302.683	148.432	487.755	499.984	456.775	406.658	387.297	333.05	335.657	288.998	324.828	543.45	592.801	408.137	229.689	368.343	860.458	331.378	477.198	294.798	610.506	340.551	570.854	385.626	236.016	440.325
201090_x_at	5075.86	5342.85	4122.59	5510.51	5570.93	4362.37	4979.32	5511.74	5703.45	3912.36	4702.95	5736.32	4909.4	5277.21	5768.39	5405.33	4806.15	7299.3	5439.36	5464.83	7041.87	5192.3	5757.86	5204.19	6687.37	4919.6	6416.47	5527.29	5264.88	3951.72	4109.56	4981.98	4970.55	5695.94	5522.67	7437.71	6518.1	5854.91	7592.27	7581.06	3601.57	5655.19	7804.7	4594.05	7265.58	6711.08	5756.33	7191.39	6662.21
201091_s_at	551.063	276.099	466.521	717.739	369.258	538.146	206.499	331.73	171.085	168.544	476.146	314.138	482.247	388.578	351.746	395.606	349.425	184.918	443.341	150.971	279.366	689.443	612.682	309.192	263.731	103.317	237.03	171.674	119.83	206.62	235.231	124.147	198.822	237.219	212.341	260.389	99.7669	270.86	38.4836	230.793	196.098	238.142	107.346	129.57	125.13	308.622	327.213	295.999	90.0071
201092_at	1469.03	1018.67	1463.42	1678.43	1246.89	2067.06	899.692	1090.67	567.283	1081.01	1146.34	1160.26	841.395	1073.01	1262.84	1429.91	1193.05	995.584	1164.46	744.622	1062.05	1074.74	1232.73	958.82	1044.32	786.895	2276.78	1161.87	1024.93	715.294	1119.09	1475.97	707.284	845.092	1068.9	1822.72	876.739	775.744	797.161	1427.41	918.862	1064.58	650.526	1438.95	815.922	1686.67	761.966	832.911	876.356
201093_x_at	286.686	979.059	339.247	321.657	527.266	751.405	783.673	830.417	352.976	690.644	430.964	197.389	753.194	291.586	529.775	373.155	300.273	988.154	839.601	1015.86	865.803	375.068	360.979	406.18	226.623	946.677	344.434	472.103	455.1	345.602	359.834	357.498	484.56	214.305	379.695	335.182	716.508	351.035	797.161	398.871	302.241	875.185	749.807	396.601	631.834	334.406	218.475	420.128	884.012
201094_at	5158.92	6203.07	5241.34	5913.86	7951.92	5455.32	5367.51	5947.14	10368.7	5191.94	6094.9	7522.46	6111.22	6841.9	4259.76	5870.61	3221.68	6440.75	4507.17	5729.24	6525.46	6037.23	6614.88	8229.06	7835.07	8737.54	7920.12	4757.82	6464.46	8344.48	8590.59	7170.65	8471.11	5009.9	6069.72	6094.22	4912.76	4147.41	3677.94	4666.04	6337.23	5939.03	5622.48	7942.72	5714.13	6839.89	5551.54	6236.31	5002.68
201095_at	628.431	388.431	493.244	295.993	414.485	833.043	647.224	412.48	109.855	323.528	284.993	451.347	316.633	411.148	762.014	630.957	380.703	471.375	793.306	570.621	428.669	522.367	329.056	259.721	202.768	234.267	342.582	478.235	170.822	205.693	192.144	98.858	151.018	336.958	304.116	199.447	423.253	279.528	252.893	373.785	240.844	575.908	323.112	333.832	258.712	273.38	376.839	276.046	255.829
201096_s_at	1420.14	1290.04	1156.34	1263.1	1069.99	1326.2	1606.02	1472.05	265.633	1003.52	948.237	764.282	1129.47	1586.03	1527.11	1271.98	1203.77	1399.27	1183.29	1564.3	1946.33	1356.38	1270.79	891.123	856.132	689.585	973.118	956.469	587.678	441.963	673.087	437.964	682.295	595.742	824.172	601.111	1133.71	658.732	714.696	792.725	1018.99	930.937	812.172	814.417	924.766	860.11	738.201	569.474	841.996
201097_s_at	2527.01	3109.81	3131.12	1867.92	2350.08	2673.51	3417.81	3144.89	711.355	2391.59	1679.26	1904.08	1942.95	2122.23	2415.41	2059.32	2374.48	2369.26	2237.11	3248.02	3316.99	2213.58	1877.95	1273.87	1555.88	1427.22	1476.81	2280.81	1362.75	951.564	1770.06	1689.78	1160.34	1204.96	1489.99	1038.79	2400.45	1152.78	1506.36	1490.12	1465.76	1496.79	1469.33	1257.31	1623.18	1351.81	1194.32	842.092	1669.24
201098_at	498.853	631.422	622.782	382.823	512.381	699.756	745	528.149	156.678	623.808	424.592	470.605	444.175	517.29	705.956	546.572	520.115	539.894	577.52	691.74	770.372	559.874	468.413	359.964	441.319	494.963	498.132	772.533	387.536	430.844	436.691	350.601	333.543	369.306	622.628	520.779	825.344	821.248	703.701	647.225	535.916	730.776	434.58	351.716	439.089	453.305	558.169	371.529	493.545
201099_at	528.755	409.124	578.848	545.79	359.525	1054.63	550.906	457.22	86.4432	602.498	430.964	312.934	317.902	242.175	340.658	452.896	275.25	264.994	343.687	439.267	421.742	336.879	331.511	375.587	239.876	372.424	622.203	315.757	359.491	240.902	313.253	344.853	149.931	231.827	278.923	515.238	253.952	353.202	461.804	471.621	477.989	522.288	233.688	272.992	290.664	368.522	313.533	191.824	352.372
201100_s_at	918.914	792.234	1178.53	618.505	747.103	1532.24	1235.34	804.773	222.411	952.179	786.626	376.725	588.849	486.18	749.693	1027.34	1009.85	846.989	778.397	924.594	813.47	772.64	787.646	527.253	620.232	577.857	1163.85	993.256	494.618	429.918	498.41	531.074	256.404	598.438	604.633	736.846	689.298	548.221	687.208	918.156	1034.72	1105.51	552.499	714.303	714.292	860.335	608.195	531.526	626.129
201101_s_at	219.286	121.791	86.963	304.975	89.3089	128.844	117.478	230.792	6.30315	138.516	289.627	184.15	206.224	267.185	266.736	277.931	141.2	257.564	215.785	179.119	193.94	336.879	548.221	148.412	106.023	22.826	90.7379	312.692	76.4874	51.8866	26.7837	108.054	77.1385	45.8263	271.725	620.502	426.277	283.861	175.925	351.207	316.462	292.575	202.685	135.882	225.11	299.389	339.794	306.282	259.751
201102_s_at	493.157	365.965	572.054	636.042	399.6	478.722	616.577	642.727	372.786	398.113	452.976	400.796	368.665	412.978	257.495	448.251	550.5	562.183	561.042	407.708	474.075	445.99	318.619	208.949	143.131	365.216	369.433	398.529	243.485	169.558	234.066	128.745	211.859	373.35	210.542	132.965	335.579	459.379	362.846	408.906	417.055	361.021	299.457	335.06	269.637	250.185	199.104	176.645	430.242
201103_x_at	1440.55	1505.84	1494.68	1499.21	1162.16	1287.88	1465.19	1743.22	174.687	1970.22	1232.65	1516.53	1400.42	816.196	801.439	1189.92	1200.2	1840.1	1597.6	2066.69	2025.6	1686.44	1179.93	776.56	769.989	1502.91	1148.11	1229.31	1583.29	830.186	793.031	1588.62	492.165	913.831	982.528	1443.22	1526.73	903.59	1143.51	827.846	667.265	585.149	1221.84	1018.68	1181	516.809	897.864	614.156	1917.04
201104_x_at	914.167	761.49	603.306	1075.33	736.798	798.611	685.897	917.168	56.7283	1747.44	887.416	663.18	663.09	366.007	493.43	1019.6	627.356	1289.47	1079.71	907.535	1010.49	1010.64	723.799	458.255	386.982	926.254	473.133	637.646	884.704	414.166	469.298	810.406	243.367	497.351	631.625	808.869	916.041	619.728	1083.04	551.897	471.167	507.258	661.278	577.368	672.239	389.239	636.253	459.668	1029.29
201105_at	2938.53	1470.36	2294.1	1002.18	1086.59	534.258	1079.19	1069.94	1361.48	1387.1	1565.72	1546.62	548.239	1298.11	1582.55	2025.26	2911.57	2018.41	3454.14	728.416	962.773	2186.99	1839.89	1023.26	2520.69	588.67	2303.63	2342.12	5216.44	808.875	3155.82	6636.13	1828.51	2644.45	570.442	246.539	411.161	1170.12	247.395	1560.36	348.375	923.321	678.124	623.481	1777.59	1032.04	510.84	578.9	807.45
201106_at	991.06	574.665	1313.96	996.195	1159.3	755.292	769.81	730.025	1262.43	565.689	1089	878.623	1045.08	1279.81	1153.18	1115.6	836.474	706.65	927.485	400.032	700.339	1189.31	950.946	1061.67	728.905	404.861	393.506	1011.65	461.474	475.319	639.316	574.756	528.019	547.22	305.915	382.274	377.905	552.555	351.85	381.311	511.52	469.988	376.875	470.065	423.216	401.962	528.214	602.037	412.875
201107_s_at	25.6309	7.09463	4.52933	49.1895	3.43496	29.9895	45.9697	56.7433	4.50225	71.6798	38.81	3.61078	3.80721	119.562	9.85628	7.74181	4.46834	85.0291	29.0329	69.0887	132.372	12.275	30.6955	5.85837	5.30113	7.2082	1.85179	9.19682	5.09916	1.85309	8.15157	9.19609	4.34583	6.73917	8.99751	2.7701	30.2324	8.66753	27.4883	5.01725	25.206	6.19474	28.4941	34.5404	17.3162	37.1562	6.88974	4.65177	28.384
201108_s_at	694.407	544.513	489.167	733.993	70.4166	329.33	712.895	978.822	67.5337	1183.68	577.515	400.796	75.5098	508.75	364.066	429.67	377.128	925.414	1045.19	988.565	1075.9	441.898	479.463	164.685	137.829	355.605	284.25	536.481	235.836	219.592	280.647	206.912	178.179	234.523	143.96	110.804	568.369	136.513	560.762	160.552	195.057	161.571	453.755	538.445	380.75	383.835	153.871	159.017	652.272
201109_s_at	568.151	446.962	496.414	402.926	62.9742	216.036	355.353	732.207	27.0135	674.177	622.118	309.323	77.4134	266.575	232.855	275.608	336.019	498.618	991.044	484.474	864.264	340.971	342.562	186.166	173.612	307.55	233.326	426.119	175.921	199.208	251.534	250.594	153.191	153.653	97.1731	83.103	281.161	108.344	395.832	148.009	179.101	114.146	202.147	125.538	155.227	283.851	124.914	87.5267	377.955
201110_s_at	915.117	615.459	923.077	587.708	96.1788	317.112	527.557	887.16	93.6468	980.269	722.908	281.641	96.4495	255.595	199.59	318.188	309.209	407.81	869.419	556.121	768.833	446.672	489.286	182.911	104.697	290.731	225.919	337.217	183.57	271.478	340.037	433.366	153.191	121.305	62.9826	66.4824	145.115	62.8396	252.893	90.3105	110.536	83.4767	116.665	81.7047	91.7345	225.527	76.2865	111.153	336.873
201111_at	353.611	127.703	387.71	504.727	202.662	413.745	67.1303	126.581	226.013	184.043	430.964	335.803	720.833	193.374	258.111	315.866	285.974	219.59	251.096	116.854	136.22	366.203	696.788	396.416	495.656	57.6656	174.069	202.33	118.555	154.733	248.041	278.182	140.153	138.827	181.75	290.86	93.7204	201.52	93.4603	193.164	127.649	126.027	85.1239	103.271	82.458	160.672	150.177	247.645	135.571
201112_s_at	1459.06	418.583	1433.53	1351.64	680.694	1641.65	753.757	534.697	483.541	477.542	1108.11	1180.72	1827.46	811.316	954.211	1463.2	928.522	494.49	1416.34	475.944	619.53	1460.72	1935.04	1014.8	874.686	386.84	562.019	551.809	376.063	797.757	804.677	440.263	635.578	676.612	707.204	1188.37	402.091	1135.45	313.367	905.613	757.336	949.826	307.521	618.396	342.407	1024.72	678.191	1003.43	385.798
201113_at	951.19	1238.01	1090.21	951.71	1289.83	1654.98	1406.82	1346.02	1099.45	966.708	1058.3	1334.79	1172.62	1532.35	2030.39	1933.13	1471.87	1693.15	1082.85	1663.25	1303.71	1569.15	1397.87	1292.1	995.287	1164.12	576.834	962.6	571.106	971.021	1023.6	381.638	941.959	1254.83	897.952	659.283	1130.69	600.226	1138.02	865.475	494.061	708.536	570.599	838.613	1246.97	1119.19	654.925	1180.81	1552.16
201114_x_at	1671.7	740.207	2256.51	1576.63	1527.41	1938.21	950.77	788.95	2222.31	443.64	1344.45	1821.04	1420.09	1995.96	1469.82	2751.44	2121.57	1191.23	2179.04	974.918	1032.04	2099.02	1688.25	2683.13	2153.58	743.646	1267.55	1995.71	767.423	1547.33	1230.89	1041.46	846.351	1912.58	1248.85	1373.97	689.298	2065.04	428.818	2062.09	1537.8	1742.96	1035.82	1235.57	704.397	2093.02	1395.32	1725.19	892.975
201115_at	333.676	223.481	333.358	460.671	370.403	519.819	192.635	234.612	212.506	127.861	315.114	262.383	564.102	397.728	363.45	305.027	221.63	236.926	243.249	231.149	257.817	473.267	497.267	302.683	235.9	46.8533	169.439	67.4433	91.7849	192.722	242.218	85.0639	210.773	280.349	197.945	224.378	148.139	227.523	203.413	296.018	199.335	273.178	148.384	273.518	122.45	263.471	172.843	267.477	112.042
201116_s_at	201.724	179.139	170.756	21.8145	29.1971	119.403	197.013	175.686	6.30315	147.234	92.6805	138.413	39.9758	56.1211	30.8009	25.548	132.263	147.769	208.723	191.06	200.866	578.968	120.94	58.5837	38.4332	54.0615	84.2566	42.9185	246.034	47.2539	17.4676	195.417	16.2969	110.522	179.95	132.965	169.301	316.365	38.4836	15.0517	94.349	9.9522	103.941	17.5332	76.4798	59.6751	19.9703	10.4053	179.081
201117_s_at	204.572	229.393	284.442	25.2364	42.3645	109.962	238.605	204.058	12.6063	197.604	88.0465	115.545	19.6706	31.7206	13.5524	32.5156	92.9416	80.9015	181.26	157.795	165.465	539.416	114.801	31.8956	21.2045	61.2697	55.5538	49.0497	267.706	29.6495	67.5416	202.314	26.075	95.6962	131.364	52.6319	81.6274	140.847	76.9673	57.6983	35.7278	7.10872	56.4506	12.2732	39.3737	40.8718	32.252	5.7535	61.0629
201118_at	581.441	335.812	375.481	585.141	225.562	524.817	369.946	511.236	45.9229	185.011	258.347	329.784	633.267	599.032	692.404	616.248	250.227	409.461	853.726	429.032	563.349	544.871	672.845	473.877	250.478	197.024	320.36	171.674	85.4109	141.762	129.261	83.9143	245.54	130.74	323.91	91.4133	275.115	316.365	65.972	283.474	130.424	207.168	198.742	248.796	258.506	440.132	182.628	382.791	239.397
201119_s_at	3008.3	3994.28	2779.65	2619.45	3585.52	3128.91	4610.1	4436.89	2025.11	3328.27	2714.38	1806.59	2962.01	3266.61	3718.9	2547.83	1625.58	3603.42	1647.82	3567.02	4240.51	2785.73	2549.57	2045.87	1198.06	1963.03	1102.74	1790.31	1564.17	1741.91	1825.95	1175.95	1466.72	983.918	1817.5	986.155	3201.61	1128.94	2627.88	2114.77	1448.77	2099.1	2344.94	1620.42	2885.62	2167.11	1317.64	1062.32	2782.38
201120_s_at	799.303	555.746	625.953	1265.24	593.675	1417.84	1101.81	889.342	81.9409	1028.7	885.099	536.803	1052.69	1168.17	1350.93	1110.95	619.312	1178.85	747.795	1051.68	947.381	1259.55	1256.06	983.556	652.039	1021.16	984.228	705.089	688.386	301.128	394.769	288.527	438.929	470.394	883.556	1304.72	783.019	905.756	714.696	1010.98	972.512	550.316	498.199	873.504	550.819	1049.72	515.333	246.176	382.997
201121_s_at	1546.87	1501.11	1472.03	1665.6	1453.56	2486.91	1935.1	1894.35	748.274	2262.76	1603.37	1193.96	1769.72	1602.5	1547.44	1576.23	1414.68	1488.42	1330.81	1426.98	1464.55	1973.54	1677.2	1355.24	1349.14	1647.07	1674.95	1333.54	1453.26	782.006	739.464	1373.67	580.168	1299.31	1193.07	2243.78	1085.34	1003.27	1264.46	1472.56	1408.3	1026.7	861.454	1151.76	1086.18	1329.74	836.155	717.596	1076.72
201122_x_at	441.42	963.687	375.481	1202.36	612.567	756.958	655.98	474.68	223.311	413.612	287.889	221.461	836.318	344.657	418.892	737.02	552.287	726.463	849.802	1159.15	583.359	553.737	412.547	589.092	490.354	303.946	249.066	239.117	339.094	317.806	250.37	283.929	209.686	237.219	710.803	434.906	598.601	355.369	269.385	386.328	754.792	989.838	634.755	228.458	254.795	299.051	625.469	868.412	691.3
201123_s_at	654.536	1651.28	359.175	2914.59	1419.21	847.482	1301.02	505.779	43.2216	222.788	237.494	251.551	1619.34	586.832	749.693	1731.07	1165.34	1518.97	1888.71	2345.6	1320.64	1112.93	921.478	1141.73	754.086	269.106	450.912	119.559	384.986	250.168	275.989	120.699	473.696	222.393	1630.35	709.145	964.413	613.227	71.4696	238.319	2159.16	2588.89	1426.86	347.683	342.613	685.138	1491.08	1688.22	1211.73
201124_at	150.937	130.068	262.248	127.037	99.6137	154.391	195.554	210.605	71.1355	227.632	139.6	113.138	118.024	106.752	115.195	204.384	177.84	152.722	173.413	123.677	133.911	158.21	109.276	133.441	170.961	105.72	74.0717	232.986	201.417	98.214	192.144	314.966	69.5333	183.305	64.7821	119.114	111.86	106.177	186.921	120.414	84.1741	66.4157	70.7872	141.142	98.7434	85.9096	141.989	82.1404	124.18
201125_s_at	494.106	349.411	868.725	331.922	169.458	247.691	575.716	304.45	305.252	357.43	442.549	446.533	386.432	464.219	463.861	791.213	621.1	416.065	579.874	395.767	469.458	482.815	421.142	442.632	591.076	297.939	339.804	674.433	400.284	180.677	498.41	501.187	157.536	443.437	224.938	213.298	196.511	489.715	302.372	223.268	233.213	252.055	224.369	303.85	314.371	263.584	549.083	443.387	337.807
201126_s_at	313.266	319.258	506.832	392.661	206.097	377.091	395.485	476.317	172.886	234.412	309.321	144.431	317.268	263.525	289.528	347.607	393.214	604.285	497.483	421.356	465.61	338.925	305.727	153.619	82.1675	230.662	246.288	315.757	137.677	111.186	78.0222	186.221	43.4583	199.479	183.549	132.965	275.115	134.347	296.874	268.423	119.439	231.947	203.581	205.84	180.377	174.972	143.486	137.962	239.583
201127_s_at	305.672	127.703	234.166	227.555	127.093	131.065	120.397	136.402	56.7283	98.8019	259.505	190.168	144.674	245.225	218.07	262.447	252.908	173.36	190.676	248.207	157.769	340.971	453.065	103.498	92.7698	96.1093	82.4048	171.674	85.4109	117.671	137.412	78.1668	91.2625	226.436	102.572	105.264	139.069	212.354	181.423	168.078	89.7241	95.8661	89.6041	125.888	96.8881	123.967	143.786	192.804	60.1292
201128_s_at	1693.06	836.575	1819.88	1650.63	1025.91	1156.26	964.634	905.165	746.473	533.724	1538.5	1196.37	1208.16	1062.03	1298.57	1369.53	823.069	1093.82	1112.67	1277.71	985.861	1840.56	2111.85	689.335	659.99	607.891	778.679	1030.04	374.788	775.52	803.512	439.113	416.113	1130.83	764.788	988.925	840.46	1343.47	511.283	988.398	631.653	759.109	461.461	623.481	611.838	1202.4	1070.21	1034.53	722.111
201129_at	567.676	455.83	467.426	571.026	441.392	432.627	260.495	348.098	232.316	303.186	357.399	213.036	463.211	606.352	518.687	438.961	424.493	462.294	304.454	290.855	495.624	351.882	556.816	344.993	235.9	261.898	407.395	511.956	304.675	327.998	355.176	318.415	221.637	256.088	430.081	753.467	335.579	292.529	269.385	378.802	548.751	368.942	332.969	267.031	243.251	214.605	411.288	579.268	365.631
201130_s_at	665.928	305.069	233.713	558.622	80.149	228.809	861.019	633.452	15.3076	571.501	669.037	264.791	346.457	457.509	479.878	698.311	420.024	945.227	203.231	726.71	871.191	561.92	597.948	177.053	161.684	413.27	166.661	217.658	109.632	103.773	103.641	39.0834	91.2625	132.088	163.755	124.654	338.603	377.037	544.269	175.604	394.393	296.535	408.953	263.524	423.628	377.867	307.243	198.435	364.697
201131_s_at	3848.43	3310.24	3709.07	3248.65	3180.77	3395.48	4786.68	4117.16	1385.79	5337.24	3457.56	3194.34	2854.14	2986.62	3005.55	3787.29	4059.04	3472.16	2514.88	4350.03	3837.24	3415.16	2959.04	2447.5	2641.29	3763.88	2259.19	3396.69	2302.27	1732.64	1893.49	328.76	1315.7	3051.49	2101.82	2191.15	3192.54	2223.22	4684.01	1688.3	2290.16	2303.02	2759.81	1999.84	3112.99	2071.85	2207.91	1704.87	3081.9
201132_at	560.082	794.599	678.04	922.624	444.827	861.922	660.358	919.351	164.782	594.749	672.513	456.162	513.34	470.319	579.057	687.473	399.47	396.252	595.568	541.621	630.305	908.346	718.274	354.757	422.765	276.314	526.835	450.644	370.964	178.824	277.153	443.712	291.171	459.611	466.071	465.377	302.324	530.886	274.883	599.561	364.099	332.891	243.544	349.963	225.935	384.398	229.458	176.767	213.44
201133_s_at	227.355	469.428	238.696	234.827	117.933	135.508	644.305	572.344	13.5067	653.836	192.312	142.024	208.128	277.555	283.368	218.319	231.46	569.613	368.012	425.62	491.007	310.283	291.607	150.365	75.5411	305.147	174.069	242.183	618.273	88.9485	104.806	639.128	55.4094	79.5222	165.554	274.24	399.067	221.022	434.315	155.535	225.235	314.815	345.872	178.488	534.121	192.874	194.91	184.357	440.512
201134_x_at	1725.34	4819.03	1748.32	2075.8	2190.36	2606.31	4486.79	3987.86	3031.81	2707.36	2182.05	1514.12	2520.38	2910.98	3200.83	2992.21	2974.13	3959.22	2149.22	3989.23	4576.06	2724.36	3064.02	1992.5	1661.9	3348.21	3377.67	2148.99	3807.8	2712.93	3063.83	4170.43	2720.49	1327.62	3219.31	2925.22	4329.28	1401.97	2451.96	3993.73	2268.89	3744.16	2570.92	1971.26	3308.83	3029.02	1583.74	1835.86	3067.34
201135_at	758.484	1495.79	898.165	1186.11	1591.53	1232.35	2220.41	1823.97	1382.19	1675.76	861.928	581.335	2147.27	949.789	1301.64	1117.14	828.431	1740.21	739.948	1605.24	1680.04	2026.73	1383.14	1443.76	742.158	1605.03	964.784	665.236	966.291	1103.52	843.105	604.643	924.576	1306.05	869.159	664.824	1345.34	678.234	1236.97	792.725	1016.68	1310.44	1236.72	916.285	1406.53	1037.67	804.503	1182.41	1502.3
201136_at	1429.63	1045.28	1419.49	1528.3	1182.77	2114.82	904.8	1064.48	809.504	913.433	1796.84	609.018	991.145	953.449	1480.29	2044.61	1325.31	1060.8	1428.11	776.181	851.181	1580.74	1353.67	1036.93	689.147	480.547	1483.29	843.042	613.174	790.345	1067.86	759.827	573.65	1107.92	987.927	750.697	562.322	2262.22	456.306	1169.02	1859.81	1202.8	509.668	1431.41	604.829	1697.7	703.752	569.964	679.909
201137_s_at	970.176	932.944	1313.5	680.954	544.441	281.568	768.35	1479.69	223.311	608.309	560.138	1011.02	715.756	524	1005.34	1390.43	288.655	2329.63	437.064	762.534	702.648	767.184	279.943	781.767	286.261	959.892	1694.39	2415.7	342.918	349.308	299.279	497.738	157.536	392.219	250.131	465.377	813.251	164.683	214.409	426.466	154.705	278.154	339.779	632.773	394.149	288.918	258.715	126.7	947.129
201138_s_at	301.875	177.366	164.867	354.165	156.291	264.352	134.261	187.689	36.018	193.729	245.603	241.922	309.019	242.785	210.678	202.061	165.329	104.016	178.121	102.354	118.519	244.817	466.571	257.768	225.298	85.297	85.1825	153.28	121.105	209.4	195.638	151.736	167.315	134.783	253.73	523.549	151.162	400.873	164.93	245.845	302.934	159.032	117.561	322.26	121.213	437.655	240.143	274.944	153.311
201139_s_at	509.769	279.055	444.78	337.483	258.767	383.2	197.743	314.816	212.506	184.043	371.301	320.156	737.331	216.554	225.462	208.255	235.035	222.892	315.439	189.354	264.743	584.424	414.389	347.597	422.765	164.587	280.547	232.986	266.431	420.652	331.885	350.601	241.194	283.045	300.517	335.182	139.069	327.199	60.4743	238.319	144.761	175.179	117.381	173.754	109.669	222.036	165.753	239.321	79.9233
201140_s_at	815.441	513.178	755.944	772.917	667.526	312.669	877.802	803.682	714.057	684.832	1038.6	388.761	456.231	813.756	834.704	676.634	470.07	642.259	710.13	568.062	544.879	623.977	646.447	279.9	145.781	230.662	227.771	324.954	101.983	126.937	123.438	183.922	120.597	99.7397	300.517	177.286	377.905	539.553	555.264	408.906	453.13	333.5	422.035	397.127	315.814	297.925	276.289	338.11	460.866
201141_at	1191.84	1196.04	1448.93	780.188	1020.18	257.688	476.479	1035.02	328.664	1470.4	1216.43	1018.24	573.62	1355.45	646.818	1811.58	752.469	1823.59	980.058	603.033	1035.88	1239.77	432.806	1015.45	645.412	457.721	1237.92	1729	1212.33	593.917	911.812	1288.6	131.461	540.481	100.772	695.295	299.301	888.421	252.893	168.078	535.338	174.367	420.422	1716.85	362.197	199.518	456.121	154.12	902.872
201142_at	238.747	242.991	279.459	304.975	246.744	267.129	201.391	267.894	73.8369	197.604	261.822	251.551	151.019	196.424	232.855	284.899	120.645	222.066	266.005	295.12	216.258	268.685	279.943	175.1	185.54	152.574	199.068	205.396	318.697	192.722	208.447	282.78	173.833	168.479	205.143	213.298	184.418	110.511	120.949	110.379	156.323	243.727	96.5932	175.507	170.482	218.208	105.144	195.252	194.767
201143_s_at	129.578	127.703	103.722	153.129	104.194	157.167	170.744	112.941	40.5202	123.987	127.436	107.12	53.9355	66.4913	88.0905	229.932	92.0479	66.8676	80.8215	128.795	129.293	143.208	118.485	74.206	78.1916	84.0957	71.294	110.362	84.1361	27.7964	109.464	112.652	55.4094	63.3482	98.9726	113.574	72.5577	104.01	126.446	117.905	67.9868	121.864	78.8516	82.2307	106.371	98.9706	60.8095	66.5937	98.2236
201144_s_at	462.305	601.27	388.163	690.364	761.988	600.346	427.591	463.222	497.949	354.524	682.939	554.856	581.235	481.3	370.227	630.957	378.916	382.218	404.892	371.885	551.036	990.179	995.761	663.949	670.593	329.175	409.246	380.135	351.842	787.565	680.074	498.888	446.534	369.306	500.262	914.133	402.091	340.2	252.893	433.992	403.411	776.78	339.599	427.81	298.91	953.225	348.681	698.377	439.018
201145_at	622.26	479.479	687.099	716.456	518.106	524.817	448.752	614.356	385.392	535.661	532.334	388.761	608.52	497.77	471.253	559.733	319.04	549.8	506.9	432.444	552.575	860.61	572.778	537.017	315.417	408.465	330.545	318.823	307.224	406.754	384.288	473.599	260.75	543.177	374.296	515.238	293.254	366.203	406.827	248.354	368.609	462.879	338.704	304.201	466.3	406.466	603.002	410.825	368.058
201146_at	922.711	1304.23	851.966	1313.57	604.552	970.217	1104	1195.43	127.864	1105.22	892.05	540.413	1306.51	844.257	1159.35	587.603	708.679	875.057	751.718	642.269	1132.09	1084.29	1209.4	691.288	805.771	561.038	544.427	818.517	745.752	449.375	667.264	765.575	510.635	543.177	556.046	570.64	640.927	903.59	852.138	782.691	434.514	367.318	536.37	646.449	454.137	1095.88	511.039	408.988	683.83
201147_s_at	352.187	221.707	315.241	61.5938	36.067	86.6365	81.7239	139.676	43.2216	147.234	270.511	553.653	60.9154	767.395	126.9	346.833	286.868	255.087	209.508	119.412	196.249	372.34	564.797	63.7912	133.853	9.61093	364.803	306.561	379.887	37.9884	383.124	248.294	94.5218	314.045	84.5766	88.6432	75.581	71.5071	54.9766	25.0862	102.558	72.712	181.538	90.9973	135.025	143.333	52.6217	74.3059	100.091
201148_s_at	222.609	251.268	164.415	148.424	49.8069	74.4185	33.5652	166.411	43.2216	221.82	196.946	292.473	54.5701	403.218	120.123	191.223	236.822	253.436	160.074	184.236	181.626	255.728	260.298	53.3763	79.5169	26.4301	269.436	171.674	149.15	45.4008	266.673	152.885	57.5823	198.131	37.7895	22.1608	60.4648	60.6727	27.4883	60.207	101.055	90.0776	164.334	120.453	122.244	91.3141	97.3551	85.0784	187.11
201149_s_at	337.948	274.326	259.53	101.373	30.9146	229.92	79.5348	177.323	10.8054	368.085	286.73	469.401	112.947	692.974	152.772	377.8	239.503	281.504	308.377	227.737	312.459	264.593	607.771	87.8756	115.299	70.8806	251.844	349.479	328.896	28.723	242.218	220.706	115.165	245.306	104.371	94.1834	157.208	97.5097	142.939	220.759	98.7427	126.332	163.796	179.189	219.957	133.762	154.071	148.244	279.545
201150_s_at	1200.38	843.079	1550.84	210.873	57.2493	236.584	318.139	553.247	67.5337	984.144	764.035	966.485	187.823	1113.27	322.177	655.731	736.383	795.807	734.455	533.092	715.731	947.899	1146.17	180.959	324.694	179.004	833.307	619.252	1362.75	89.8751	967.708	1252.97	214.032	648.308	98.9726	121.884	199.534	132.18	197.916	97.8363	168.233	129.379	444.615	174.455	336.428	171.256	153.771	153.753	393.454
201151_s_at	133.375	227.619	76.0927	141.153	62.9742	89.9686	193.364	438.124	1.8009	349.681	163.929	43.3293	138.963	98.822	109.651	79.7406	66.1315	270.772	111.424	257.59	230.881	98.1996	159.617	41.6595	37.1079	154.976	55.5538	55.1809	161.898	36.1353	50.0739	219.557	41.2854	18.8697	97.1731	74.7927	172.325	75.8409	98.9579	67.7328	88.9147	95.8661	79.3892	25.0725	127.398	63.5033	72.0927	50.1901	102.332
201152_s_at	517.838	1010.99	566.619	628.77	351.51	579.242	896.044	1044.84	52.2261	1667.04	980.096	471.808	533.01	306.226	549.488	552.765	271.675	1068.23	469.235	904.123	790.382	665.575	476.394	445.887	235.9	963.496	389.803	1014.72	828.613	281.67	331.885	806.957	357.445	227.784	541.65	584.491	1693.01	368.37	747.682	416.432	480.301	410.478	638.877	292.804	927.24	285.877	354.173	322.196	1011.18
201153_s_at	623.21	1287.08	810.749	988.068	513.526	931.897	1122.97	1391.3	289.945	1454.91	838.758	517.545	628.191	554.501	808.215	436.638	492.411	1069.06	852.156	1090.92	1259.07	813.556	819.569	585.186	389.633	858.977	605.537	493.563	1389.52	413.24	482.107	1826.57	346.58	394.915	473.269	407.204	758.833	262.193	544.269	273.44	412.315	430.281	518.27	231.088	642.554	243.429	261.71	277.76	502.695
201154_x_at	4097.61	4365.56	4222.24	4566.5	6947.2	5781.32	3769.51	4103.52	5078.54	3169.41	4626.49	4999.73	3426.49	6580.81	5241.69	5651.52	5605.09	6429.19	5845.04	4413.15	5638.11	5234.58	5775.05	5220.46	5538.35	4632.47	5361.87	4015.94	5041.79	5247.96	5248.45	5400.4	7912.67	8237.96	5510.07	4739.64	4126.72	5090	2215.56	5433.68	5419.64	5700.68	3417.5	4146.25	3919.64	4398.95	5869.46	6573.8	3269.95
201155_s_at	260.58	472.384	191.137	328.073	159.725	333.772	818.698	534.697	89.1445	560.846	199.842	312.934	421.966	223.264	368.378	657.279	614.844	1002.19	488.852	667.004	784.995	370.976	278.101	262.325	197.467	265.502	187.957	401.594	479.321	109.333	71.0351	632.231	131.461	217.001	291.519	146.815	580.462	251.358	775.17	401.38	134.239	160.454	554.47	307.006	687.493	282.049	200.402	303.344	575.71
201156_s_at	543.944	404.394	396.769	620.216	416.202	394.307	499.099	538.516	166.583	634.463	710.744	278.03	423.87	514.85	522.383	575.99	373.554	544.847	438.633	427.326	389.419	478.723	394.744	221.967	173.612	275.113	217.586	349.479	174.646	143.615	177.006	197.716	143.412	206.219	228.537	171.746	350.696	461.546	428.818	391.345	326.522	372.091	300.353	343.651	312.928	310.648	318.426	329.174	445.18
201157_s_at	448.065	305.069	535.366	733.565	448.262	404.859	278.007	323	322.361	150.14	468.616	473.012	390.874	526.44	364.066	370.058	432.536	337.64	327.994	282.325	317.076	540.098	617.593	420.501	267.707	172.997	308.324	285.101	174.646	283.523	306.266	193.118	242.28	292.48	257.329	216.068	169.301	377.037	159.432	306.052	214.367	237.228	155.194	325.767	173.78	445.086	294.362	160.486	229.126
201158_at	20.8844	36.6556	106.892	150.563	62.9742	31.1003	7.29677	3.81926	18.9094	3.87458	110.058	28.8862	35.534	59.7812	25.2567	86.7083	134.05	39.6252	77.6828	4.26473	60.029	117.976	187.856	35.8012	19.8792	8.40957	4.62948	110.362	26.7706	39.8415	15.1386	3.44854	2.17292	24.261	50.386	91.4133	15.1162	151.682	65.972	55.1897	36.3059	62.0489	49.4615	143.948	29.0664	98.0698	96.1569	17.8726	42.576
201159_s_at	9.49291	44.3415	88.7748	123.615	38.9295	26.102	36.4839	72.0204	6.30315	29.0594	85.1502	62.5868	78.0479	45.7509	41.8892	50.3218	70.5998	42.1018	25.1096	11.9413	62.3378	76.3775	85.3334	42.9614	23.8551	19.2219	21.2956	21.4592	43.3428	50.0335	18.6322	20.6912	7.6052	12.1305	19.7945	11.0804	9.06972	160.349	16.493	42.6466	34.8028	24.0681	6.98912	55.0543	32.1586	26.0093	28.9569	4.52935	26.1431
201160_s_at	1520.29	1616.98	1273.65	1299.03	1146.7	1723.29	1237.53	1344.38	577.188	2160.08	1605.11	1063.98	1149.78	844.257	970.844	1066.82	1011.63	1111.98	1702.74	1292.21	1337.57	1276.6	1271.41	888.52	504.933	903.428	649.98	1002.45	1801.28	1588.1	2106.6	2225.45	1069.08	1702.31	1227.26	1279.79	919.065	1291.46	879.626	820.32	973.784	888.996	522.213	685.022	881.682	879.363	1264.62	1384.27	1016.41
201161_s_at	575.27	409.124	299.841	462.382	349.793	444.29	294.79	455.038	47.7238	561.814	504.529	316.545	324.882	415.418	602.465	546.572	458.452	553.102	727.393	516.886	440.213	425.532	664.25	363.219	241.201	279.918	279.621	533.415	374.788	539.25	747.615	573.606	362.877	700.873	356.301	191.137	320.463	416.041	269.385	707.432	473.133	386.816	225.982	289.123	281.182	283.288	623.971	591.019	359.655
201162_at	2911	1084.89	3249.34	1317.85	656.649	714.751	606.362	852.787	483.541	1026.77	2717.86	2598.56	1602.84	2618.78	2688.92	2695.7	3269.04	1609.78	5382.87	961.271	937.376	1812.6	1493.64	1454.18	1945.51	438.499	1495.32	7608.83	2061.34	744.944	1570.92	2801.36	866.993	2485.41	923.144	977.845	776.972	905.756	131.944	1281.91	900.247	1426.72	1272.38	1098.63	1164.92	1165.13	1285.09	1047.87	960.387
201163_s_at	2748.67	1774.84	2952.67	1486.38	736.798	992.987	618.037	1386.94	837.418	1376.45	2223.75	1894.45	1591.42	1561.02	1699.59	1477.91	2056.33	1171.42	2929.19	871.711	1026.65	1979.68	1343.23	1573.3	2275.51	574.253	1881.42	2667.08	2192.64	926.547	1694.36	2696.75	1199.45	1439.49	744.994	706.375	516.974	494.049	263.888	812.794	426.074	780.232	713.607	398.705	625.237	685.475	741.696	632.395	679.162
201164_s_at	282.889	278.464	250.925	369.991	324.603	392.641	464.805	327.911	67.5337	272.19	276.304	397.186	311.557	311.106	295.688	362.317	374.447	299.666	283.267	255.031	447.139	293.235	283.626	255.816	266.382	235.468	228.696	303.495	283.003	166.779	232.902	240.248	153.191	272.262	221.339	180.056	235.813	327.199	208.911	255.88	168.233	256.929	243.185	148.681	222.43	191.861	206.792	207.861	281.226
201165_s_at	960.683	632.013	837.019	843.493	536.998	902.463	723.11	1049.21	64.8324	829.161	744.34	645.126	776.672	628.922	593.225	678.182	637.186	463.12	548.487	456.326	781.147	626.023	680.212	546.781	485.053	388.041	581.463	551.809	442.352	343.749	494.917	446.01	360.704	442.089	757.59	603.881	698.368	842.917	626.734	787.708	476.717	704.779	408.416	316.124	284.274	262.007	496.062	408.131	470.017
201166_s_at	1117.32	1131	981.958	1068.05	811.222	1064.07	923.771	1215.07	343.972	939.586	679.464	778.725	1121.86	785.085	1134.7	770.31	742.639	964.214	1102.47	1001.36	1079.75	1028.37	981.028	727.74	720.953	679.974	854.603	671.368	604.25	720.854	657.948	704.651	441.102	525.655	624.427	573.41	846.507	663.066	698.203	923.173	721.84	758.399	424.903	413.608	416.207	407.93	721.526	535.198	576.643
201167_x_at	375.445	192.738	184.344	449.977	77.2865	238.25	221.822	525.967	29.7148	287.688	340.022	92.6767	72.9716	337.947	311.705	381.671	267.207	394.601	236.972	290.002	314.768	298.69	401.497	104.8	90.1192	142.963	106.478	137.952	98.1588	74.1238	73.3641	48.2795	65.1875	95.6962	138.562	22.1608	154.185	212.354	373.841	235.811	276.341	218.948	229.924	194.794	123.069	114.846	222.469	164.526	256.763
201168_x_at	1249.74	883.873	1120.56	1453.44	602.262	775.285	1297.37	1660.29	374.587	1223.4	1393.68	426.072	626.922	930.878	824.232	1391.2	1115.3	1342.31	843.525	1619.74	1209.82	1324.33	1230.89	393.813	250.478	427.687	352.767	705.089	336.545	305.76	171.183	332.209	212.946	443.437	448.076	210.528	604.648	494.049	1011.57	694.889	928.344	743.369	835.11	730.082	753.666	524.24	487.674	588.816	808.944
201169_s_at	769.4	135.98	771.344	188.631	124.231	255.466	46.6994	217.152	51.3256	198.572	665.562	278.03	144.674	641.123	491.582	440.509	542.457	151.071	308.377	121.118	183.935	401.664	263.367	155.572	62.2883	60.0683	485.17	236.052	73.9378	114.892	231.738	77.0173	110.819	308.654	154.757	66.4824	81.6274	563.389	120.949	278.457	254.257	158.524	82.615	677.483	19.3776	233.071	125.014	85.3232	81.604
201170_s_at	2712.6	702.96	3506.6	825.101	591.957	1627.21	646.494	1052.48	615.007	1312.52	2334.39	1290.25	797.612	1606.77	1912.12	2131.32	1664.9	511	1492.45	636.298	1112.85	2138.57	1219.22	655.487	355.176	512.984	2562.88	1640.1	678.188	949.711	1765.4	978.234	667.085	1156.44	588.437	512.468	444.416	1620.83	527.776	672.311	852.032	853.452	471.138	1838.18	344.468	821.377	698.161	478.275	551.247
201171_at	30.3773	35.4732	25.3642	21.3867	2.86246	40.5414	48.8884	31.6453	16.2081	3.87458	11.0058	25.2754	5.71082	16.4703	22.7926	34.064	22.3417	16.5105	50.2192	3.41179	33.0929	30.6874	36.8346	47.5179	26.5056	40.8465	12.9626	21.4592	47.1672	22.2371	51.2385	10.3456	32.5937	21.5653	21.594	11.0804	27.2092	4.33376	5.49766	5.01725	13.0655	29.7551	14.8743	5.78596	1.03072	14.5247	16.5753	10.6501	41.829
201172_x_at	2028.63	1874.16	2121.08	1527.01	1139.83	2585.21	2236.46	1995.84	1356.98	2286	1302.16	1026.66	1662.48	1301.77	1651.54	2549.38	1968.75	2110.04	2368.93	2407.87	2036.37	1997.41	1365.34	1510.16	1146.37	1926.99	1186.07	1860.82	1306.66	1337.93	1664.09	1278.26	1003.89	1746.79	1241.66	1210.53	1714.18	1525.48	1797.74	2004.39	1099.58	1635.11	1126.14	1402.31	1267.17	1267.14	1333.21	1147.27	1623.68
201173_x_at	504.548	517.908	445.686	695.497	458.567	620.895	448.022	547.791	239.52	520.163	464.561	498.288	796.343	813.146	640.658	841.535	742.639	732.241	546.133	521.15	602.599	729.678	822.639	652.232	432.042	428.888	401.839	459.841	367.139	392.856	392.44	508.084	333.543	520.264	448.076	315.791	347.673	619.728	428.818	454.061	316.462	403.775	297.486	301.396	339.315	294.772	340.293	438.613	570.481
201174_s_at	647.891	485.982	593.342	384.106	343.496	413.745	520.26	504.143	155.778	439.765	415.904	316.545	366.127	286.706	498.974	370.058	537.095	559.706	638.725	393.208	548.727	750.136	467.799	309.192	329.995	295.536	300.916	539.547	503.542	220.518	365.656	572.457	170.574	459.611	248.331	318.561	272.091	290.362	329.86	268.423	290.909	193.256	226.698	224.6	232.738	178.125	310.837	259.52	315.959
201175_at	868.127	1028.72	919.906	764.362	796.91	1000.76	1260.88	1030.65	660.93	958.959	757.663	706.509	825.531	1122.42	1297.95	1007.98	684.55	951.831	1471.26	1287.95	1540.74	1584.15	1229.66	703.005	791.193	785.694	564.797	551.809	441.077	645.803	446.007	397.731	486.733	602.482	658.618	534.629	864.646	476.714	665.217	607.087	808.326	875.794	864.5	482.864	502.787	880.602	638.05	715.76	782.054
201176_s_at	909.896	1236.24	874.613	482.913	692.144	751.405	916.475	834.236	126.963	791.384	600.106	853.347	487.324	613.062	980.084	599.216	791.79	891.568	698.36	661.034	1011.26	956.764	786.418	453.698	596.377	450.512	553.686	784.795	642.494	339.116	451.83	546.018	349.839	394.915	610.031	423.825	695.345	647.898	797.161	730.01	415.552	463.996	327.413	345.229	447.334	473.01	701.356	316.932	494.853
201177_s_at	710.07	513.769	684.834	920.913	891.943	639.222	388.188	442.489	305.252	238.287	629.648	475.419	892.158	415.418	393.019	346.059	476.325	313.7	521.808	266.119	370.949	643.753	655.655	594.299	420.114	281.12	361.1	245.249	365.865	433.624	458.817	480.496	431.324	276.306	361.7	432.135	241.859	225.356	126.446	321.104	230.901	251.242	157.882	159.026	134.406	304.568	335.301	341.17	132.396
201178_at	670.674	847.217	705.216	833.228	756.263	676.986	1144.86	1039.93	337.669	1038.39	607.057	805.204	595.829	995.54	1194.46	1102.43	762.299	1005.49	792.521	915.212	1068.21	1243.18	1136.35	563.055	477.102	691.987	662.016	781.73	619.548	475.319	720.832	764.425	387.865	764.222	595.635	717.456	767.903	556.889	802.659	669.803	444.805	467.347	470.242	569.829	583.39	499.244	467.105	350.351	713.521
201179_s_at	269.124	218.751	204.273	337.483	258.767	196.043	324.706	295.72	64.8324	219.883	251.396	239.515	253.18	324.526	272.28	321.285	260.951	361.58	277.775	380.414	297.836	273.459	265.823	203.09	152.407	216.246	175.92	196.199	179.745	91.7282	115.287	145.988	140.153	172.523	212.341	130.195	244.882	153.849	197.916	185.638	181.067	203.005	164.155	190.235	177.491	210.214	152.573	131.474	215.308
201180_s_at	994.857	915.207	1015.02	1113.39	1102.05	1435.06	1258.69	1255.45	1031.91	1068.42	1065.83	881.03	963.226	772.885	762.63	933.662	655.059	1109.51	999.675	1337.42	1212.89	971.085	764.317	826.681	599.028	816.929	750.902	524.219	685.837	447.522	560.129	685.109	724.667	768.265	572.242	434.906	680.229	585.058	643.227	398.871	604.135	717.473	595.688	507.762	541.13	697.523	398.607	307.996	646.109
201181_at	149.513	129.477	115.045	164.25	134.536	117.181	174.393	102.575	90.9454	148.203	217.22	107.12	167.518	88.4517	89.3226	113.805	142.093	132.084	47.8651	110.03	156.999	152.755	107.434	99.5923	79.5169	86.4984	92.5897	110.362	77.7622	41.6946	68.7061	110.353	143.412	66.0438	46.7871	55.402	111.86	82.3415	71.4696	75.2587	91.2272	125.317	67.3823	44.885	68.4401	77.3524	39.5411	32.8072	101.025
201182_s_at	151.412	169.68	81.5279	183.498	74.424	101.076	152.503	119.488	31.5157	185.011	96.156	89.0659	128.176	119.562	64.6818	148.643	86.6859	149.42	63.5586	97.2359	87.7347	71.6039	153.477	104.149	74.2158	22.826	108.33	217.658	117.281	100.994	100.148	106.905	95.6083	140.175	214.141	221.608	226.743	247.024	241.897	298.526	144.067	146.744	129.388	202.333	111.318	183.529	228.26	208.105	177.4
201183_s_at	321.335	358.279	329.282	264.34	147.703	432.072	241.523	395.566	57.6288	356.462	259.505	316.545	274.12	228.144	182.341	260.125	234.141	258.389	263.651	347.149	242.425	275.504	271.962	148.412	186.865	297.939	194.438	515.022	243.485	213.106	266.673	226.454	182.525	230.48	331.108	368.423	290.231	370.537	593.748	436.5	327.1	282.419	253.58	343.125	307.981	336.432	521.024	554.05	502.509
201184_s_at	365.477	351.776	444.78	452.116	337.771	389.309	449.481	362.284	273.737	425.236	427.489	565.689	376.28	337.337	438.604	537.282	410.194	343.419	566.535	465.709	392.498	522.367	427.895	305.937	329.995	370.021	361.1	643.777	312.324	438.257	564.787	508.084	221.637	560.699	428.281	398.894	278.138	435.543	395.832	401.38	398.555	375.137	273.113	298.766	308.805	301.866	574.645	695.439	465.722
201185_at	927.457	458.786	1531.82	290.432	128.238	351.544	287.493	463.222	219.71	805.913	586.204	474.216	666.263	588.052	682.548	937.533	697.955	567.136	1515.21	368.473	435.595	1117.02	1102.58	434.821	710.351	266.703	451.838	901.288	588.953	201.061	655.619	739.136	244.453	646.96	295.118	182.827	226.743	231.856	214.409	597.052	154.705	230.119	236.017	267.031	331.069	307.383	296.858	255.847	372.353
201186_at	194.605	257.18	219.672	217.717	285.101	258.799	374.325	332.276	149.475	267.346	240.39	286.455	223.357	208.624	269.816	349.156	248.44	302.142	209.508	313.884	315.537	201.855	207.501	119.771	92.7698	148.97	162.032	232.986	226.913	70.4176	90.8318	131.044	119.51	110.522	233.935	166.206	278.138	247.024	258.39	291	182.223	274.6	192.649	148.331	199.961	252.549	98.9527	126.577	264.979
201187_s_at	70.2475	58.5307	56.1636	67.5821	54.9593	57.2023	44.5103	79.6589	19.8099	94.9273	49.2365	62.5868	52.6665	62.8312	57.9057	55.741	68.8125	89.9823	66.6973	58.0004	64.6466	70.24	57.7075	33.1974	34.4573	55.2629	31.4805	33.7217	71.3882	44.4742	51.2385	51.728	42.3719	63.3482	43.188	63.7123	45.3486	80.1746	93.4603	77.7673	40.9308	51.9952	33.1535	35.2417	2.67988	25.1086	51.3236	48.2315	44.2566
201188_s_at	378.767	227.028	287.159	774.628	273.651	390.419	391.107	493.23	55.8279	325.465	422.855	554.856	378.818	406.268	476.182	359.22	283.293	394.601	247.957	338.62	335.547	392.798	240.039	205.694	205.419	253.488	204.623	343.348	146.601	171.411	93.1608	49.429	121.683	384.132	250.131	204.987	308.37	680.401	296.874	235.811	228.588	236.111	202.685	244.062	208.412	168.892	276.988	278.861	332.952
201189_s_at	638.873	714.193	631.841	819.54	361.243	547.032	831.832	666.188	187.293	716.798	578.674	1210.82	630.729	600.862	1475.98	1087.72	629.143	929.542	1009.88	1114.8	965.852	1230.22	640.922	504.471	556.619	658.349	358.322	956.469	312.324	416.946	412.237	126.446	279.22	868.005	453.474	310.251	882.786	1889.52	736.687	549.389	384.449	380.621	674.002	516.002	701.717	505.549	548.084	608.28	896.337
201190_s_at	398.228	415.627	312.524	327.645	281.094	395.973	531.935	407.024	111.656	447.514	238.073	225.072	213.839	274.505	281.52	259.351	247.546	336.815	322.501	483.621	470.227	340.971	189.084	207.647	184.214	343.591	236.104	300.429	369.689	225.151	301.608	394.283	195.562	485.22	183.549	180.056	290.231	294.696	373.841	303.543	185.114	202.7	233.867	138.337	200.991	162.812	250.427	164.281	259.751
201191_at	93.9798	87.5005	129.086	195.047	132.246	159.944	296.979	154.407	9.0045	133.673	55.6083	58.9761	70.4335	180.564	256.263	147.094	128.688	260.041	147.519	224.325	359.405	169.121	139.971	41.6595	22.5298	68.4779	40.7395	134.887	80.3118	66.7114	79.1867	100.007	52.15	146.914	102.572	94.1834	90.6972	86.6753	131.944	110.379	120.711	146.643	119.353	97.6599	124.718	92.7779	189.218	100.013	182.255
201192_s_at	238.272	218.751	210.161	277.172	231.859	262.131	338.57	319.727	58.5292	284.782	156.398	115.545	170.69	369.057	387.475	260.899	139.412	366.533	257.373	313.884	375.566	272.095	270.12	128.233	92.7698	176.601	164.81	153.28	155.524	127.864	153.715	156.334	117.337	242.61	185.349	182.827	217.673	147.348	230.902	228.285	182.107	199.857	154.477	102.569	197.075	162.024	282.979	140.043	220.723
201193_at	1497.03	1135.14	1212.95	1805.47	964.65	1337.31	1300.29	1404.94	633.917	933.774	826.015	991.761	1711.98	1322.51	1059.55	793.535	728.34	1116.94	929.054	941.653	1333.72	1685.76	1338.32	772.003	731.556	1096.85	1063.86	803.189	616.998	780.153	626.506	314.966	446.534	450.176	926.744	963.994	1009.76	888.421	852.138	900.596	646.684	680.71	712.89	655.216	699.244	1062.89	591.32	613.544	915.384
201194_at	1009.57	1129.23	1012.3	1220.76	1203.38	1516.14	2407.93	1431.68	2178.19	1706.75	1290	985.743	585.042	672.233	534.703	809.019	1151.05	1471.09	1445.37	1189.86	1028.19	924.031	701.085	617.082	519.511	848.165	800.901	652.974	1803.83	522.572	649.797	2347.3	807.238	680.656	788.182	457.066	1166.97	511.384	1550.34	805.268	1214.74	1092.71	797.656	975.898	1219.14	633.569	656.223	632.028	964.309
201195_s_at	668.301	84.5444	551.672	637.325	159.725	747.517	62.0226	202.966	330.465	43.5891	715.378	440.515	689.74	405.658	214.374	462.96	330.657	123.829	410.385	18.7648	167.004	921.303	1334.64	412.69	486.378	87.6998	212.956	496.628	66.2891	263.139	360.998	126.446	174.92	470.394	435.479	445.986	21.1627	1048.77	21.9906	225.776	388.149	596.625	10.2149	226.88	31.334	546.083	458.118	658.96	10.2705
201196_s_at	396.329	316.894	314.335	429.446	318.878	330.996	227.659	483.409	95.4477	294.468	366.088	287.659	301.405	427.618	357.29	449.025	311.89	526.685	386.06	371.032	434.056	415.303	523.665	292.268	210.72	308.751	201.845	211.527	181.02	228.857	161.867	152.885	221.637	165.784	338.306	196.677	211.627	364.036	214.409	240.828	276.803	543.918	153.402	179.54	190.684	423.581	246.833	236.383	132.023
201197_at	395.38	403.803	529.478	395.227	348.075	655.327	312.302	575.617	323.261	283.813	407.215	243.126	329.959	349.537	298.769	567.475	277.931	359.929	331.133	361.649	367.101	405.073	366.504	229.778	198.792	272.71	201.845	245.249	206.516	283.523	179.335	220.706	221.637	150.957	325.71	379.503	214.65	247.024	192.418	195.673	214.829	438.506	167.739	118.349	154.609	340.936	225.065	177.134	176.28
201198_s_at	548.69	455.239	366.423	571.026	241.592	493.717	512.234	502.506	94.5472	448.483	414.745	359.874	387.701	371.497	537.783	627.087	359.255	652.991	451.972	528.827	497.163	542.826	645.833	324.814	303.49	367.618	261.103	496.628	326.346	367.839	383.124	334.508	254.231	318.089	376.096	459.836	423.253	494.049	566.259	496.707	383.409	447.849	409.312	280.707	404.456	437.204	302.649	368.591	411.008
201199_s_at	1021.44	867.91	622.329	1008.17	616.575	1149.04	1060.22	1021.92	275.538	741.983	512.06	723.359	710.68	577.071	840.248	1091.6	611.269	922.938	958.872	1015.01	756.52	928.123	1019.09	575.422	534.089	740.042	624.054	772.533	814.591	902.457	618.355	921.908	415.027	672.569	395.89	720.226	462.555	524.385	780.668	582.001	452.436	442.365	432.071	375.736	427.545	311.662	374.043	373.121	554.608
201200_at	1383.59	850.764	1526.38	1177.13	603.98	1667.75	878.532	860.425	497.949	752.638	970.828	651.144	965.764	923.558	1141.48	1443.07	1535.32	704.999	1114.24	625.21	888.891	1579.38	1005.58	512.933	489.029	485.352	612.944	852.239	759.775	699.543	775.564	805.808	357.445	595.742	685.61	1157.9	513.951	444.211	236.399	978.363	519.614	494.665	337.27	839.665	399.509	692.682	595.913	493.699	423.146
201201_at	2744.4	1732.86	3243	1925.66	1570.92	2374.73	2629.76	1467.69	1709.05	2211.42	2045.34	1441.9	3137.78	2335.13	2048.26	2775.44	2480.82	2144.72	2769.9	1937.04	1787.02	3162.84	1586.34	1978.18	1266.97	1578.6	2505.48	2473.94	1315.58	1919.81	3367.76	1059.85	1974.09	2688.93	1292.04	1362.89	1469.29	2145.21	2616.89	1894.01	1978.9	2560.76	1210.37	3022.37	1807.68	1903.3	1203.81	1152.29	1437.87
201202_at	949.291	665.122	734.657	1360.2	574.783	1473.38	592.498	595.805	536.668	444.608	988.206	593.371	515.878	942.469	1837.58	791.213	719.403	512.651	881.974	278.06	418.664	390.753	591.809	309.192	304.815	311.154	543.501	254.445	286.828	606.888	773.235	165.53	435.67	315.393	633.425	731.306	362.789	325.032	164.93	852.932	398.324	528.889	312.897	327.17	190.272	754.608	134.6	370.183	299.339
201203_s_at	219.761	199.832	146.75	221.139	240.447	254.356	272.899	316.999	4.50225	47.4636	206.214	293.677	108.506	281.825	385.627	651.86	403.045	343.419	238.541	358.238	353.248	145.254	128.307	14.3205	3.97585	120.137	70.3682	404.66	5.09916	20.384	13.9741	10.3456	47.8041	10.7827	381.494	224.378	371.858	110.511	406.827	546.88	294.494	247.282	286.733	277.551	319.731	249.397	140.79	113.724	278.051
201204_s_at	1803.65	1707.44	1891.9	1696.4	2156.01	2205.34	2761.1	2013.3	404.302	2071.93	1444.08	1729.56	751.29	1103.51	1943.54	2443.32	3283.34	2138.94	1883.22	2549.46	2181.82	1552.78	713.977	546.13	416.139	995.933	700.904	1719.81	544.335	664.334	904.824	364.395	347.666	707.612	1606.95	545.709	1626.5	264.36	1698.78	2200.06	864.982	806.332	1051.77	1168.59	882.3	936.561	457.818	381.445	1211.92
201205_at	61.2293	68.5814	53.446	88.9689	41.792	112.183	70.7787	50.196	23.4117	43.5891	52.1328	81.8443	50.1283	55.5111	64.0658	111.482	50.0455	90.8078	31.387	95.53	93.1219	67.5122	57.7075	30.5937	37.1079	57.6656	48.1466	137.952	124.929	46.3274	85.0092	91.9609	40.1989	56.609	88.1756	116.344	111.86	86.6753	170.428	110.379	60.1244	58.9008	64.5149	54.0023	58.5451	61.1388	59.3117	62.1868	89.8204
201206_s_at	502.65	442.232	454.744	549.639	590.24	522.596	590.309	536.333	45.9229	389.396	384.045	559.671	288.079	475.199	749.693	1124.11	947.289	570.438	567.319	581.71	577.972	323.922	169.439	147.761	113.974	312.355	187.957	1397.92	155.524	136.202	121.109	29.8873	82.5708	106.479	1103.1	872.581	1336.27	251.358	1286.45	1246.79	866.138	820.854	742.28	786.189	769.127	887.582	370.049	340.069	972.712
201207_at	679.692	347.637	492.338	438.001	319.451	421.52	385.999	479.59	170.185	463.013	498.158	318.952	439.099	463.609	459.549	425.8	385.171	431.75	707.776	494.709	438.674	716.721	623.732	395.115	271.683	284.724	374.988	508.891	289.377	270.552	355.176	279.331	265.096	407.046	320.311	310.251	335.579	394.372	428.818	383.819	260.038	272.67	165.588	288.421	220.369	353.096	237.447	220.714	309.983
201208_s_at	125.306	60.8956	97.3805	122.76	42.3645	69.4202	38.6729	109.122	62.131	141.422	127.436	97.491	98.9876	102.482	100.411	109.159	105.453	66.8676	97.2996	106.618	68.4947	149.345	186.629	82.6681	13.2528	31.2355	45.3689	193.133	43.3428	7.41238	65.2126	29.8873	31.5073	94.3483	93.5741	85.8731	105.813	121.345	109.953	100.345	81.1679	78.6021	37.0961	100.991	18.7592	109.329	67.3997	31.4606	70.3998
201209_at	1032.83	1677.88	875.972	1496.64	887.364	1781.6	2275.86	1637.37	664.532	1503.34	705.53	944.821	1675.81	1196.23	1604.73	1186.05	1205.56	1766.62	900.806	1919.98	2123.33	942.443	1109.95	1278.43	1170.22	1120.88	1015.71	665.236	754.676	1167.45	1031.76	454.057	802.892	787.135	809.776	343.492	1342.32	862.419	1192.99	958.294	889.725	1069.86	1073.1	321.384	1173.38	681.422	563.262	477.296	1101.75
201210_at	1862.51	1771.29	1985.66	1524.02	1359.1	2230.33	2444.42	2232.09	677.138	2231.76	1400.06	947.228	1285.57	1309.09	1597.33	1561.52	1815.04	2065.47	1639.97	2012.95	1935.55	1567.1	1607.21	992.668	1041.67	1908.97	1647.17	1376.46	1936.41	1019.2	1110.94	2433.52	682.295	742.656	1203.87	1171.75	1073.25	712.904	1225.98	1319.54	1318.81	1202.39	854.823	978.177	1233.16	1192.04	1038.75	667.406	961.881
201211_s_at	230.678	186.825	121.386	314.385	49.8069	232.697	177.312	458.857	3.6018	344.838	312.217	146.838	211.3	225.704	199.59	237.673	123.326	294.713	189.107	211.531	232.42	140.48	253.545	118.469	82.1675	237.871	137.033	45.9841	168.272	64.8583	60.5545	80.4658	82.5708	62.0003	143.96	130.195	108.837	169.017	131.944	107.871	221.767	213.262	112.543	111.862	110.7	222.036	158.564	41.8659	63.4905
201212_at	312.317	480.661	357.817	308.825	233.577	250.468	464.805	505.234	168.384	378.74	386.941	256.365	269.043	198.864	237.167	431.993	293.123	428.448	255.019	414.532	364.022	313.011	270.12	309.192	147.106	294.335	387.025	487.431	242.21	252.947	266.673	340.255	240.107	299.219	264.527	315.791	223.72	173.351	175.925	444.026	177.598	164.415	190.857	350.664	267.782	204.246	121.419	186.805	430.802
201213_at	83.5376	66.8078	83.7925	74.8536	71.5616	131.621	72.9677	67.1099	41.4207	33.9026	53.2913	92.6767	61.55	73.2014	83.7784	80.5148	40.2151	101.54	14.1241	78.4711	92.3524	72.2858	78.5804	60.5365	41.0838	44.4506	49.9984	64.3777	85.4109	58.3725	27.9482	90.8114	22.8156	25.6088	10.797	47.0917	111.86	39.0039	65.972	70.2415	37.2309	57.276	53.9417	12.0979	52.7731	50.5549	4.99257	51.2918	10.2705
201214_s_at	233.526	285.559	226.919	195.047	163.16	183.269	259.765	217.152	140.47	199.541	125.119	143.228	154.192	205.574	227.927	232.254	182.308	286.457	155.365	387.238	303.993	233.906	200.135	154.27	137.829	218.649	200.92	211.527	272.805	112.112	105.97	206.912	108.646	165.784	169.153	138.505	244.882	88.8421	230.902	155.535	204.076	192.342	157.882	138.512	234.799	178.35	163.457	130.862	201.302
201215_at	1786.57	673.99	1688.53	1562.94	866.754	1664.97	522.449	477.953	374.587	756.512	1247.13	875.012	847.106	773.495	899.386	1550.68	1716.74	512.651	1706.67	406.002	599.521	2077.88	1087.23	573.47	437.343	260.697	1674.95	1397.92	979.039	792.198	1117.93	1174.8	446.534	733.221	1004.12	1880.9	311.394	1068.27	208.911	1281.91	740.686	682.031	253.4	735.868	321.38	1093.52	531.908	457.097	338.18
201216_at	1241.67	1538.94	1574.85	1755.42	1687.14	1109.06	2150.36	1549.53	980.59	1302.83	1037.44	1275.81	1911.86	2018.53	2196.72	1797.65	1294.93	1540.43	943.963	2055.6	1840.89	1501.64	1753.94	1127.41	828.301	1256.63	1137	1686.08	849.01	771.814	1028.26	733.388	902.846	822.178	1256.05	1210.53	1046.04	1514.65	1132.52	1793.67	1146.53	935.507	900.342	830.197	989.702	904.922	1040.95	376.916	1167.85
201217_x_at	7166.67	8992.44	6691.62	7760.4	8661.81	7978.89	7216.51	8033.55	9948.17	6762.12	7526.81	11376.4	7425.34	9815.7	7934.92	8895.34	8933.11	10973.7	8474.48	9024.17	9954.81	8171.02	8994.39	8682.76	11339.1	9269.75	12240.4	9500.31	9707.52	8155.47	9031.94	9180	12381.3	11848.8	11930.7	9119.16	11521.6	8619.85	6179.37	11424.3	10361.9	9108.09	9323.84	13072.2	8889.59	9385.32	10051.6	11582.8	8934.24
201218_at	1128.71	857.268	937.117	828.523	567.34	934.119	812.861	881.704	153.076	675.146	871.776	595.779	809.033	1080.94	800.823	924.372	874.008	529.987	706.992	593.651	905.053	928.805	1251.15	696.495	679.87	461.325	653.683	352.545	358.216	940.445	337.708	343.704	374.828	646.96	523.655	903.052	408.137	485.381	406.827	361.242	553.029	646.589	331.535	321.559	397.035	549.799	676.693	622.48	429.121
201219_at	240.171	321.623	254.095	186.92	136.826	171.052	350.245	235.703	112.556	197.604	216.641	157.671	223.357	353.807	342.506	354.575	277.037	293.062	177.336	340.326	414.816	370.976	452.451	145.157	113.974	147.768	174.069	226.855	130.029	253.874	168.854	95.4095	141.239	264.175	201.544	337.952	287.208	147.348	368.343	288.492	252.06	293.895	161.287	177.261	176.254	196.365	244.037	197.578	251.721
201220_x_at	1125.86	1204.31	1061.22	935.029	750.538	967.441	1430.9	817.322	400.7	1146.88	867.721	796.779	828.704	1252.36	1548.67	1483.33	1288.67	1116.11	1018.51	1084.95	1147.48	1173.62	1453.12	657.439	865.409	788.097	969.414	1321.28	590.228	1177.64	751.109	675.913	541.056	1178.01	960.934	1493.08	1293.95	1024.93	1434.89	875.51	1289.55	1371.47	973.28	1005.88	1082.47	1150.04	1089.58	1084.84	1294.09
201221_s_at	974.447	640.882	846.531	931.607	790.04	737.521	512.963	794.952	393.497	731.327	843.392	769.096	779.845	586.832	728.133	780.374	1103.68	1151.61	1016.15	779.593	1050.51	894.707	805.449	425.708	437.343	436.096	574.056	502.759	349.292	331.704	414.566	325.312	302.035	460.959	466.071	318.561	444.416	361.869	538.771	617.121	366.412	322.634	539.237	589.291	351.889	483.819	322.12	562.252	679.909
201222_s_at	1409.7	898.062	1472.94	1285.34	1031.63	1102.95	1045.63	1084.67	371.886	850.471	1126.07	503.102	1104.09	885.737	983.164	1230.17	716.722	639.782	731.317	609.857	856.568	1138.84	1302.1	847.511	644.087	702.799	615.721	435.316	769.973	830.186	524.03	529.925	486.733	412.437	691.009	590.031	513.951	931.759	434.315	802.76	837.001	361.529	456.085	444.467	627.711	319.994	281.182	231.609	408.02
201223_s_at	627.481	338.177	764.55	435.006	437.957	515.931	608.551	375.379	378.189	533.724	658.611	220.257	480.978	439.209	637.578	935.21	344.956	425.971	524.163	290.002	388.649	544.871	556.202	431.567	263.731	216.246	293.509	410.791	300.85	327.071	264.344	624.185	235.761	312.697	331.108	495.848	223.72	587.225	373.841	454.061	400.29	396.565	131.18	277.025	233.768	296.912	224.765	290.98	318.386
201224_s_at	210.743	253.633	129.992	236.965	95.0338	161.61	121.856	240.068	41.4207	54.2442	155.24	129.988	138.963	178.124	154.62	215.996	111.709	235.275	165.566	224.325	237.038	253.682	240.039	181.609	135.179	156.178	149.995	214.592	165.723	105.626	144.399	96.559	67.3604	167.131	161.955	180.056	256.975	273.027	203.413	230.793	127.186	118.208	136.915	96.9586	189.653	142.657	157.865	268.823	188.044
201225_s_at	734.277	856.086	725.598	1017.15	688.136	846.372	833.292	915.532	225.112	807.851	597.21	493.473	545.701	615.502	659.139	809.793	822.175	975.771	717.977	989.418	1024.34	797.19	728.097	669.156	467.825	568.246	659.239	692.827	628.471	384.517	496.081	714.996	435.67	443.437	703.605	620.502	855.577	955.595	747.682	965.82	338.662	382.449	488.522	329.449	504.437	326.186	427.663	796.064	767.488
201226_at	511.668	973.738	540.802	679.671	859.312	456.507	1655.64	1007.74	832.916	505.633	587.362	421.258	1052.69	1068.74	1241.28	951.468	779.279	1660.96	385.275	940.8	1311.4	799.918	864.999	903.491	392.284	652.342	587.944	1060.7	1205.95	835.745	687.061	962.141	749.656	1045.92	539.851	681.444	1699.06	444.211	566.259	632.173	497.529	857.819	536.549	632.072	1290.67	840.856	424.668	612.442	1124.72
201227_s_at	777.944	1439.03	909.489	893.111	1012.74	697.535	1498.76	1168.69	1682.04	1115.88	880.465	487.455	1102.19	656.373	864.273	822.18	602.333	1120.24	715.623	1085.8	1191.35	1112.93	1046.72	1219.84	686.496	932.261	649.98	309.626	1149.86	1020.13	708.022	1258.71	682.295	808.7	793.58	734.076	1012.78	383.538	665.217	584.509	499.032	804.605	678.482	543.003	682.752	796.606	609.493	696.663	1043.3
201228_s_at	117.712	84.5444	134.974	95.3849	72.7066	65.5327	63.4819	145.132	28.8144	88.1468	67.1933	63.7904	79.317	82.9616	65.2979	99.8693	50.0455	101.54	100.438	64.8239	110.823	122.749	101.909	63.1402	54.3366	79.2902	58.3315	27.5905	57.3655	25.9433	32.6063	68.9707	39.1125	39.0872	57.5841	63.7123	51.3951	65.0065	16.493	72.7501	52.8401	51.7921	49.8199	14.9032	20.4083	38.2821	31.553	63.6558	35.2933
201229_s_at	79.7405	86.318	84.6984	75.7091	102.476	132.732	126.964	99.3008	16.2081	42.6204	78.1992	57.7725	119.293	92.1118	105.955	107.611	71.4935	90.8078	137.318	70.7946	68.4947	163.666	149.18	71.6023	60.963	45.6519	37.0359	91.9682	48.442	14.8247	46.5804	91.9609	34.7666	31.0002	91.7746	96.9535	99.7669	84.5084	76.9673	35.1207	93.1928	89.2652	67.3823	43.833	93.7959	86.923	97.6546	90.5871	112.602
201230_s_at	213.116	240.035	230.996	224.561	192.357	420.964	191.175	274.441	99.9499	393.27	200.422	201	166.248	206.794	187.269	311.995	173.372	244.356	255.804	203.854	233.959	206.628	184.787	179.657	165.66	206.635	145.366	239.117	262.607	100.067	173.512	334.508	109.732	161.74	201.544	166.206	154.185	164.683	269.385	180.621	153.202	164.516	153.402	114.843	142.652	117.211	181.33	147.51	237.529
201231_s_at	2086.54	1780.75	2529.18	3846.19	2263.06	2877.33	2029.23	1952.19	2150.27	1394.85	1857.66	2135.17	3017.85	3195.24	1550.52	2776.21	1876.7	1996.12	2275.56	1661.54	1750.08	2697.08	2377.06	3425.2	2936.82	2099.99	3159.16	3050.28	1263.32	1809.55	1807.32	995.477	3611.39	2748.23	2119.81	1387.82	2938.59	3458.34	2204.56	5162.75	1063.39	1816.07	1634.2	2345.59	1427.14	3718.21	720.228	1332.61	1751.96
201232_s_at	437.149	255.998	500.943	291.288	391.585	244.359	348.786	241.159	608.704	135.61	289.047	196.186	296.963	411.148	445.381	378.574	310.103	321.955	305.238	364.208	286.292	428.259	326.6	190.722	230.599	203.031	196.29	278.97	150.425	247.388	170.018	198.865	178.179	181.958	192.547	155.125	226.743	390.039	236.399	235.811	167.886	246.469	198.025	182.17	148.837	211.678	240.642	230.507	212.32
201233_at	178.941	82.1795	189.779	130.887	108.201	101.631	116.019	121.125	135.968	88.1468	96.156	77.0299	142.136	223.264	171.253	191.223	107.24	172.535	147.519	135.619	94.6612	182.078	125.238	106.752	112.649	96.1093	60.1833	85.837	31.8697	92.6547	73.3641	83.9143	73.8791	59.3047	98.9726	60.9422	111.86	145.181	153.935	132.957	91.5741	88.859	75.8051	90.822	84.9317	95.1424	87.4698	95.6061	55.2741
201234_at	995.806	863.771	1017.29	492.751	759.125	301.006	901.152	1186.15	383.592	1455.88	725.804	667.994	440.368	1137.06	790.351	738.568	689.912	1296.08	1126.79	699.416	815.779	913.802	553.133	339.135	372.404	485.352	437.023	784.795	1436.69	290.936	462.31	1831.17	278.133	485.22	359.9	288.09	568.369	424.709	676.213	526.811	340.05	385.8	571.495	461.298	1312.94	405.34	464.209	424.045	649.471
201235_s_at	308.045	379.563	127.727	195.903	91.5988	171.052	62.0226	637.817	24.3121	404.894	249.079	311.731	162.441	295.246	351.746	165.675	152.817	182.441	189.107	77.6181	361.713	170.485	241.88	118.469	107.348	153.775	130.552	107.296	694.76	67.6379	151.386	418.422	82.5708	130.74	154.757	72.0226	105.813	156.016	159.432	145.5	110.536	82.0549	71.6833	466.558	140.179	181.727	97.4549	59.8609	149.763
201236_s_at	903.25	736.068	466.521	578.725	673.824	355.432	372.865	1545.16	191.796	1909.2	1004.42	627.072	373.742	464.829	789.735	311.995	373.554	547.323	597.922	371.032	887.352	489.634	761.248	419.199	357.826	263.099	537.02	496.628	1411.19	145.468	532.181	3139.32	205.34	315.393	503.861	504.158	341.626	238.357	736.687	421.449	334.5	350.054	249.816	848.782	676.98	677.481	240.442	214.104	573.282
201237_at	455.185	415.036	607.836	676.249	611.995	423.186	527.557	644.364	609.604	467.856	453.555	320.156	566.006	626.482	477.414	462.186	462.92	365.708	303.669	365.914	334.777	533.278	499.722	448.491	273.008	260.697	218.512	248.314	400.284	206.62	208.447	586.251	179.266	273.61	172.752	232.688	151.162	342.367	258.39	245.845	166.267	187.772	128.492	158.149	282.006	312.112	291.965	170.769	226.512
201238_s_at	972.074	1051.19	1092.47	1321.27	942.323	1204.58	1260.88	1485.69	547.473	1296.05	1085.52	553.653	1229.1	1495.75	1039.84	1148.88	972.312	1118.59	776.043	1153.18	1122.85	1367.29	1218.61	781.767	386.982	521.393	404.617	502.759	980.313	277.038	369.15	1118.47	344.407	489.264	464.272	695.295	426.277	836.416	423.32	576.984	373.927	479.026	393.004	495.313	601.531	731.076	615.484	335.417	414.742
201239_s_at	700.577	695.274	691.628	843.066	719.623	797.5	753.757	840.238	243.121	669.334	816.747	997.779	748.752	1169.39	1100.21	1013.4	745.32	1050.07	835.678	821.388	867.342	1130.66	804.836	778.513	636.135	776.083	688.867	570.203	783.996	663.408	690.554	671.315	689.901	560.699	538.051	498.618	532.09	936.093	489.292	589.527	452.899	617.748	502.858	551.244	582.153	701.126	622.274	468.849	650.778
201240_s_at	2137.8	1726.36	1689.89	1630.1	1955.06	1510.58	1606.02	1733.94	763.581	1301.86	1646.82	2162.86	1951.2	2559.61	3428.75	2552.47	2193.96	2066.29	2087.23	2163.07	2086.39	2571.6	2407.14	1332.45	1435.28	1279.46	1623.1	1253.83	1376.77	1264.74	1435.84	1407	983.244	1245.4	1200.27	1296.41	1052.09	1573.16	907.114	1214.17	1490.16	1542.08	1002.85	1003.6	1117.1	1090.25	1571.96	1348.28	1383.53
201241_at	910.37	675.764	823.884	1165.15	476.314	799.166	823.076	655.276	390.795	551.159	738.548	635.497	871.218	895.498	934.499	885.663	571.948	787.552	812.923	801.77	880.426	1189.99	1415.68	954.915	705.05	594.677	523.132	705.089	761.05	638.391	582.255	832.246	554.093	563.394	667.615	714.685	716.508	810.414	500.287	514.268	902.444	847.359	566.656	713.952	610.601	1020.78	769.355	787.495	523.984
201242_s_at	3509.53	2770.45	3588.59	1294.33	929.156	3281.63	4335.01	3535.55	198.099	3409.63	1004.42	1601.98	640.881	2099.05	1563.45	2485.12	1683.67	3447.39	688.159	2662.9	2658.21	2715.49	2002.57	1124.16	1092.03	3004.62	1996.23	4580.02	3070.97	1709.48	3994.27	1029.96	1270.07	524.307	3834.74	3767.33	3709.51	4318.6	5997.95	3968.64	3019.86	4279.85	4797.4	1351.11	4489.63	2086.83	1506.76	1807.09	4625.1
201243_s_at	3857.92	3223.92	3815.5	2501.82	2304.86	3768.69	4084	3932.2	1944.97	4136.12	2005.37	2076.2	1353.46	2502.27	2409.86	2921.76	2146.59	4369.51	1346.5	3990.08	3210.78	3269.23	2459.32	1251.09	1274.92	2691.06	2211.04	2844.88	3109.21	1976.33	3701.98	1505.86	1615.56	1054.01	2530.1	1407.21	2593.94	3397.67	4804.96	4016.31	2595.06	3128.45	3467.68	1172.8	2786.05	1698.15	1378.25	1666.56	3329.52
201244_s_at	509.295	526.776	676.681	379.829	648.634	651.44	538.502	765.489	145.873	682.895	470.353	312.934	422.601	502.65	527.311	449.799	358.361	585.298	429.217	590.239	593.364	525.095	419.3	314.399	310.116	463.728	192.587	282.036	428.329	217.738	341.202	466.702	162.969	218.349	295.118	263.159	344.649	251.358	450.808	303.543	306.75	372.294	337.449	298.24	364.877	276.645	327.512	279.473	471.51
201245_s_at	437.623	319.258	349.211	340.477	326.893	252.134	447.292	427.212	275.538	371.96	293.681	305.713	296.963	318.426	426.9	314.317	287.761	458.992	314.654	420.503	412.507	504.637	393.516	253.212	196.142	270.308	133.329	131.821	195.043	210.326	223.586	212.66	184.698	186.001	226.737	88.6432	202.557	221.022	263.888	203.198	235.641	232.252	201.251	193.742	163.267	209.764	318.925	269.313	270.208
201246_s_at	137.173	40.7941	92.3983	108.645	153.428	9.99652	136.45	60.5626	65.7328	30.028	130.911	101.102	86.9314	104.922	91.1706	104.514	84.8985	108.969	79.2521	83.5888	110.823	143.208	119.712	48.1688	33.132	51.6588	5.55538	6.13121	21.6714	38.915	50.0739	28.7378	29.3344	57.9568	70.1806	27.701	66.5113	75.8409	16.493	25.0862	82.9023	46.0036	45.3397	77.1461	70.5016	68.7952	73.1911	97.8095	47.9914
201247_at	259.631	345.272	329.735	211.301	252.469	345.435	577.904	471.952	187.293	408.769	384.045	148.042	214.473	512.41	678.235	349.93	252.015	432.575	255.804	477.65	457.914	363.475	344.403	135.393	67.5894	247.482	205.549	211.527	119.83	108.406	131.59	137.941	56.4958	153.653	154.757	177.286	362.789	283.861	472.799	255.88	195.173	280.997	237.809	197.249	205.114	146.035	94.1598	96.8302	320.067
201248_s_at	243.968	300.931	236.431	210.018	221.555	238.25	296.979	451.219	117.959	356.462	288.468	156.467	154.192	391.628	373.307	267.867	168.903	336.815	188.322	379.561	290.91	302.782	318.619	118.469	95.4203	283.523	205.549	239.117	114.731	109.333	172.347	135.642	83.6573	173.87	151.158	121.884	229.766	216.688	263.888	190.655	197.023	211.738	210.57	170.773	165.534	135.339	99.8514	111.887	305.501
201249_at	132.901	92.2302	240.96	57.7442	49.2344	48.3165	17.5123	43.1031	58.5292	158.858	93.839	44.5329	59.6464	38.4308	8.00823	80.5148	97.4099	76.7739	42.3724	75.0593	99.2788	66.1483	57.7075	80.0644	67.5894	82.8943	88.8861	134.887	11.4731	28.723	101.312	57.4756	59.7552	176.566	68.3811	49.8618	90.6972	104.01	104.456	92.8191	48.0995	59.8148	34.0496	63.9962	46.5887	11.1469	49.2267	33.9089	100.838
201250_s_at	1183.29	459.377	2343.93	603.534	437.384	898.576	402.782	403.75	786.993	873.718	727.542	622.258	665.628	519.73	303.081	918.178	437.004	424.32	384.49	452.915	549.496	759.683	531.646	1302.51	713.002	569.448	784.235	1296.75	323.797	458.641	925.786	201.165	510.635	2754.97	462.472	465.377	489.765	1505.98	786.166	539.354	405.377	517.007	196.233	357.327	427.957	243.655	684.281	550.622	483.462
201251_at	2159.64	1071.88	2667.77	2517.65	2314.01	2541.89	1693.58	1604.64	919.359	1017.08	1842.6	979.725	1176.43	2537.65	1871.46	2120.48	1940.15	1836.8	1819.66	1369.83	1724.68	3188.76	2693.84	1311.62	781.917	619.905	1751.8	1655.43	707.508	1273.08	1710.66	547.168	1616.65	2895.15	1727.52	1074.8	1348.36	2925.29	1044.56	2267.8	1837.72	2146.53	1162.34	1300.96	1125.55	1225.7	1412.6	1299.68	1568.4
201252_at	318.487	214.613	270.401	355.448	255.332	192.155	262.684	259.71	199.9	132.704	250.817	155.263	280.465	190.934	281.52	171.094	273.463	229.496	214.216	226.031	227.033	304.828	309.411	311.145	147.106	108.123	125.922	177.805	105.808	158.44	126.932	133.343	117.337	138.827	160.156	113.574	172.325	112.678	87.9626	200.69	160.139	139.839	151.789	58.2102	104.103	156.281	124.015	130.127	129.969
201253_s_at	738.074	911.069	770.891	553.917	622.299	785.837	1107.65	742.028	470.935	1071.32	638.337	748.635	667.532	982.729	959.755	928.243	864.178	967.516	1025.57	1249.57	831.171	1005.86	608.998	704.307	940.95	701.598	484.244	665.236	866.857	404.901	657.948	1094.34	285.738	1164.53	266.326	301.941	429.3	329.366	659.72	446.535	449.777	446.631	512.894	446.22	482.791	411.195	564.46	373.243	635.279
201254_x_at	8648.52	8556.12	8673.66	7665.44	9581.81	9305.09	8153.41	8035.18	11126	8505.68	9668.89	9400.06	9267.4	9531.44	9243.96	8872.11	9068.95	9145.17	9038.66	8069.73	9332.98	7729.81	9090.77	10155.2	11752.6	10728.2	10510.8	10812.4	8428.91	10017.8	10309.4	8813.31	11605.5	9762.36	11394.5	11493.1	11551.8	8463.84	9725.37	12249.6	11753.4	11239.9	10689.4	12871.3	10065	10440.7	11048.5	13867	9580.53
201255_x_at	824.459	585.898	904.053	901.665	851.869	424.852	815.779	618.175	434.017	566.658	642.392	1221.65	594.56	710.054	1214.17	774.955	997.334	1187.11	1073.43	787.27	1031.27	779.459	642.149	327.418	581.799	442.103	340.73	674.433	344.193	215.886	461.146	489.692	244.453	673.917	266.326	279.78	426.277	884.088	626.734	519.285	412.199	454.653	412	318.403	371.679	261.782	540.795	393.197	459.373
201256_at	1162.41	1081.34	1119.2	1677.58	1206.24	1495.03	1098.89	1143.6	1232.72	880.499	1077.41	772.707	1077.44	1334.71	1162.42	1212.37	793.578	1078.14	1180.15	1244.45	1315.25	1200.9	1371.47	1001.78	750.11	764.069	645.35	760.27	869.407	916.355	908.318	790.864	827.881	762.874	919.545	858.731	861.623	1061.77	709.198	672.311	1067.21	897.526	672.748	648.553	800.667	697.636	803.204	726.41	844.984
201257_x_at	8080.37	9243.12	7525.48	7499.9	8137.41	7776.18	8279.65	7266.42	12859.3	10645.4	8184.85	11138	9830.86	8247.36	9053.61	8865.92	9504.17	8843.86	9194.03	9610.15	8381.75	8250.13	8178.5	10515.1	9231.92	14570.2	11223.7	9552.43	12957	9984.47	9033.1	11644.5	13025.5	11037.4	11210.9	13637.2	10309.2	13361	9263.56	10315.5	9840.17	11285.3	11350.1	10303.9	11181.5	8682.16	10016.1	10592.6	10346.7
201258_at	3585.47	4151.54	3328.15	3015.1	6393.6	3988.61	2845.01	2454.15	4531.96	1866.58	3744.29	3604.76	3720.92	4061.46	3429.37	3317.36	3267.25	3990.59	3488.66	1754.51	4003.47	3037.37	3275.21	3559.94	3305.25	3359.02	3048.98	3077.87	3452.13	2952.91	3455.1	2834.7	4082.91	3396.54	3041.16	1265.93	2503.24	2563.42	1500.86	3567.26	2478.86	2865.83	2204.08	2248.63	1761.71	2944.91	3160	3072.74	1813.78
201259_s_at	1054.66	628.466	845.625	1087.73	306.856	929.12	629.712	1154.51	132.366	774.917	915.22	603	1161.2	1599.45	1368.79	1478.68	733.702	1116.11	936.116	707.946	908.131	1157.94	1112.4	644.421	422.765	487.755	403.691	438.382	678.188	368.766	259.686	389.684	415.027	417.828	633.425	512.468	483.718	1072.61	346.353	687.363	457.639	668.93	477.59	610.857	558.653	1079.11	1200.11	545.848	442.38
201260_s_at	971.125	924.076	1066.2	867.447	456.849	1114.06	671.303	937.356	362.881	766.199	798.211	575.317	940.382	735.064	1046	818.309	823.069	723.986	651.28	570.621	735.74	915.166	681.44	657.439	555.293	341.188	427.764	702.024	620.823	478.098	538.004	1021.92	380.26	603.829	507.46	509.698	426.277	699.903	368.343	835.372	290.563	420.328	297.665	362.587	365.701	513.318	654.426	445.958	435.844
201261_x_at	1235.98	164.95	1398.66	360.153	200.945	332.662	169.285	123.308	294.447	228.6	435.019	406.815	253.814	630.142	231.623	861.663	990.185	169.233	907.868	113.442	109.284	974.495	378.782	290.315	373.73	63.6724	466.652	1489.88	84.1361	226.077	476.285	126.446	187.957	753.439	116.968	180.056	99.7669	214.521	126.446	117.905	170.198	81.1409	78.4932	214.782	65.5541	94.3542	241.74	163.914	135.944
201262_s_at	1192.31	26.0136	884.577	217.289	8.0149	55.5362	38.6729	14.1858	26.113	54.2442	428.647	89.0659	49.4938	666.743	92.4026	720.762	208.225	73.4718	952.595	56.2945	30.0145	634.206	271.962	152.318	75.5411	39.6451	166.661	410.791	24.221	38.915	124.603	5.74756	23.9021	181.958	30.5915	19.3907	39.3021	93.1759	27.4883	32.6121	123.139	50.8781	25.6268	114.492	34.8385	26.1219	240.941	124.986	26.7034
201263_at	998.654	454.056	1020.91	622.354	463.719	420.409	585.201	501.96	240.42	326.434	468.616	444.126	640.247	775.935	567.352	434.315	353.893	462.294	713.269	460.591	605.678	985.406	1118.54	527.904	373.73	229.461	428.69	465.972	367.139	380.811	348.188	388.535	345.494	320.784	433.68	534.629	278.138	409.541	423.32	476.639	392.774	500.86	312.002	278.427	293.344	363.455	349.38	505.206	408.767
201264_at	649.79	602.452	896.807	510.716	1099.19	680.318	1349.17	784.586	526.763	416.518	738.548	586.15	728.447	638.073	608.009	707.601	499.561	619.144	561.827	556.121	646.466	554.419	579.531	356.71	278.309	568.246	364.803	392.398	308.499	224.224	354.011	140.24	523.673	533.742	583.039	299.171	677.205	1063.94	615.738	599.561	326.753	588.805	386.373	344.527	366.938	483.593	287.272	339.089	528.092
201265_at	78.3165	47.8888	40.311	41.0626	53.8143	81.0828	5.83742	81.8413	36.018	54.2442	50.9743	28.8862	66.6263	27.4505	28.3368	50.3218	25.0227	61.0889	45.5111	69.9416	53.1026	61.3747	28.2398	33.8484	25.1804	48.0547	37.9618	24.5249	38.2437	23.1637	22.1257	43.6814	22.8156	52.5655	25.193	24.9309	21.1627	56.3389	54.9766	62.7156	41.3933	34.5281	28.8525	39.4497	31.334	27.0227	38.8422	51.1694	29.1309
201266_at	692.033	643.247	662.187	857.609	395.592	534.258	718.732	780.766	139.57	769.105	627.331	440.515	956.246	665.523	920.946	843.083	635.399	972.469	481.79	807.74	805.774	1020.87	624.346	734.249	353.85	734.035	479.615	784.795	489.519	491.997	524.03	529.925	297.69	590.351	734.197	626.042	958.367	1037.94	1072.04	559.423	505.854	543.715	462.357	315.948	470.629	659.691	395.611	240.056	620.34
201267_s_at	280.041	250.677	247.301	298.131	301.131	218.813	267.062	368.286	125.162	271.221	279.779	140.82	394.681	535.591	434.908	301.156	218.949	487.886	367.228	338.62	354.017	391.435	325.372	335.88	259.755	211.44	181.476	156.346	256.233	227.931	165.36	264.388	191.217	179.262	190.747	144.045	226.743	242.691	269.385	291	242.926	259.468	281.894	124.661	324.06	323.709	311.936	256.337	254.522
201268_at	2634.28	2043.85	2776.02	3032.21	2579.65	2609.09	2017.56	1744.86	4864.23	1292.17	3397.9	3073.98	2342.71	2241.79	1907.81	2869.89	2296.73	1878.9	1668.22	1577.95	2426.56	2852.56	3098.4	2031.55	2029.01	1523.33	1751.8	2274.68	1190.65	2339.53	2801.81	1116.18	2574.91	1843.84	1747.32	1855.97	1227.43	1913.36	1308.44	1926.62	2388.67	2449.97	1154.1	3343.58	1206.57	3599.76	2994.74	1377.41	1295.58
201269_s_at	74.994	79.8146	70.6575	67.1544	23.4722	98.8544	48.8884	103.666	51.3256	128.83	74.7236	113.138	85.6624	65.8813	39.4251	40.2574	82.2175	71.8207	108.285	104.059	43.0978	92.7441	57.7075	72.9042	99.3962	88.9011	49.0725	49.0497	95.6092	63.0052	31.4418	51.728	27.1614	76.8265	59.3836	60.9422	81.6274	78.0077	87.9626	100.345	31.2184	28.4349	34.9456	53.4763	24.119	43.6867	82.2775	53.985	54.3404
201270_x_at	443.319	406.759	473.315	592.413	397.31	680.318	301.357	452.31	249.424	527.912	376.514	382.743	424.505	337.947	352.978	554.313	452.196	373.138	412.739	324.12	418.664	430.987	354.84	309.843	315.417	327.973	298.139	383.201	325.071	292.789	289.963	494.29	199.908	409.741	289.72	318.561	293.254	474.547	357.348	408.906	207.429	364.474	255.192	382.75	275.204	302.204	404.897	348.515	332.578
201271_s_at	538.723	459.377	610.553	509.005	399.6	675.875	504.207	527.604	435.818	442.671	412.428	359.874	374.376	508.75	705.956	500.895	455.771	508.524	455.111	507.503	470.227	445.308	486.83	337.833	365.778	307.55	252.77	502.759	211.615	198.281	223.586	145.988	161.882	385.48	275.324	163.436	308.37	407.374	351.85	406.397	246.163	262.312	267.02	283.161	270.874	241.177	299.255	312.036	313.531
201272_at	357.883	588.263	315.694	344.754	424.79	334.328	296.249	655.822	193.597	448.483	449.5	542.82	415.621	408.098	339.426	395.606	283.293	491.188	423.724	311.325	439.443	473.267	409.478	255.816	205.419	283.523	312.953	561.006	461.474	214.959	229.409	574.756	313.986	355.828	374.296	548.48	329.533	84.5084	241.897	270.931	84.8679	255.101	241.214	287.72	252.115	724.546	298.556	287.798	397.936
201273_s_at	2298.23	2384.39	2245.64	1975.28	2632.32	1958.76	2064.99	2415.41	917.558	1971.19	1902.27	1776.5	2003.87	1705.59	1885.63	1582.43	1513.88	1600.69	2142.16	2063.28	1903.23	2414.76	2005.03	1454.18	1349.14	1135.29	1587.91	1143.47	1115.44	1866.07	1721.15	1320.79	1162.51	982.571	1844.49	2426.61	1671.85	1620.83	1308.44	1961.74	1077.38	1317.14	1018.98	919.616	1106.59	1511.47	1170.86	1147.15	1193.62
201274_at	590.459	666.304	479.203	939.734	952.628	977.437	912.826	688.013	737.468	488.197	839.917	486.252	876.929	810.096	749.693	1045.92	851.666	898.997	567.319	803.476	771.912	784.233	745.9	1045.39	530.113	589.871	689.793	751.073	342.918	420.652	349.353	281.63	677.95	783.091	644.222	512.468	619.764	550.388	615.738	797.742	650.962	913.267	415.584	448.675	508.972	802.011	415.681	377.772	583.179
201275_at	852.463	329.309	1093.38	458.104	462.002	1000.21	510.774	381.381	651.025	228.6	683.519	158.874	443.541	578.901	534.703	453.67	310.997	347.546	498.268	451.209	574.124	1230.22	713.977	224.571	259.755	174.198	489.799	300.429	122.38	406.754	542.662	186.221	356.358	310.002	394.091	470.917	495.811	420.375	412.325	346.19	217.026	342.031	255.372	174.105	253.97	373.251	212.584	252.664	256.203
201276_at	461.83	549.834	451.121	465.376	391.585	458.729	757.405	622.54	208.904	816.568	389.837	351.449	287.445	354.417	522.383	365.413	414.662	534.941	390.768	649.945	641.079	407.801	357.909	226.524	178.913	337.584	288.88	459.841	428.329	232.563	237.56	616.138	154.277	323.48	340.106	240.999	610.694	394.372	511.283	556.914	241.538	210.012	318.811	193.742	331.893	156.056	316.03	120.334	352.746
201277_s_at	2940.43	2656.94	2960.37	2758.03	1117.51	3339.39	2906.3	3136.16	755.477	1664.13	2124.7	1015.83	2205.65	2410.16	3080.09	2886.92	1831.13	3040.41	2958.22	3042.46	2919.1	2785.73	2593.77	1839.53	1335.88	2039.92	2374.93	1293.69	1161.33	1588.1	1509.2	874.778	1473.24	1440.83	1621.35	1482	2110.22	1243.79	2006.65	1894.01	2216.74	3337.44	2484.01	913.129	1533.92	2114.19	1387.43	1882.01	2354
201278_at	430.503	292.062	441.609	200.18	144.841	292.12	311.572	304.995	84.6423	502.727	223.012	905.102	126.907	315.986	378.851	1253.4	1210.92	426.797	623.031	434.15	392.498	248.227	176.192	220.665	257.105	307.55	218.512	539.547	275.355	112.112	163.031	298.873	135.807	212.958	147.559	152.355	193.487	156.016	269.385	654.751	89.0303	187.162	132.972	202.684	174.399	240.952	217.976	159.874	296.911
201279_s_at	569.1	253.042	321.129	248.514	125.376	178.271	136.45	300.085	103.552	275.095	336.546	940.006	126.273	539.861	256.879	1229.4	797.153	297.189	494.345	145.854	246.273	285.052	182.331	255.816	223.973	147.768	285.176	1094.42	200.142	105.626	116.451	229.902	148.845	239.914	278.923	249.309	235.813	257.859	230.902	1181.56	171.123	276.529	217.021	345.579	128.841	384.06	309.24	211.043	244.439
201280_s_at	198.876	139.528	139.503	73.5704	38.9295	81.6382	192.635	131.492	7.2036	134.642	98.473	346.635	31.0923	118.342	112.115	537.282	382.49	113.097	142.026	106.618	188.553	117.294	65.6883	74.857	96.7456	79.2902	85.1825	652.974	119.83	56.5194	88.5028	104.606	47.8041	99.7397	127.765	127.424	157.208	177.684	60.4743	526.811	96.4303	168.984	92.6506	187.43	75.8613	208.075	95.0585	74.061	189.164
201281_at	839.173	417.992	1134.6	837.933	431.087	1051.86	499.099	528.695	407.904	421.361	692.207	506.713	697.99	555.721	834.704	835.341	684.55	593.553	639.51	541.621	494.085	769.23	703.54	962.075	626.859	419.277	294.435	1079.09	254.958	325.218	238.725	223.005	199.908	568.786	534.452	332.412	350.696	550.388	417.822	511.759	510.132	436.069	336.911	252.303	292.107	405.34	448.033	542.788	351.252
201282_at	204.572	279.647	189.326	262.202	176.9	457.063	729.677	531.423	35.1175	316.747	201.58	196.186	152.289	242.785	236.551	475.347	486.156	538.243	295.038	562.092	567.967	171.167	211.799	162.082	121.926	252.287	174.069	469.038	183.57	113.965	117.615	186.221	77.1385	258.784	203.344	60.9422	250.929	231.856	472.799	333.647	162.914	198.942	324.546	288.421	314.165	159.546	379.036	348.638	314.651
[truncated: 21,474 more rows]
[truncated: 8 more columns]
