# Supplementary material for: Identification of Candidate Biomarkers and Prognostic Analysis in Colorectal Cancer Liver Metastases
Source: Front Oncol. 2021 Aug 4;11:652354. doi: 10.3389/fonc.2021.652354 (PMC8371911; doi:10.3389/fonc.2021.652354)
Supplement: Supplementary file 5 [file Table_4.xlsx]

## Sheet: Sheet1
!Series_title	Genomic characterization of liver metastases from colorectal cancer patients [PrimeView]
!Series_geo_accession	GSE81558
!Series_status	Public on Jun 12 2017
!Series_submission_date	May 18 2016
!Series_last_update_date	Aug 23 2018
!Series_pubmed_id	27662660
!Series_summary	Metastatic dissemination is the most frequent cause of death sporadic colorectal cancer (sCRC) patients. The genomic abnormalities which are potentially characteristic of such advanced stages of the disease are complex and so far, they have been poorly described and only partially understood. We evaluate the molecular heterogeneity of sCRC tumors based on simultaneous assessment of the overall GE…
!Series_overall_design	Tissue specimens from 23 sporadic colorectal adenocarcinomas and 19 liver metastases (n=42 samples) were obtained from 23 patients with metastatic lesions susceptible of being resected (16 males and 7 females; median age of 66 years, ranging from 48 to 80 years) after informed consent had been given by each subject. The studied cases corresponded to 23 consecutive metastatic colorectal cancer pat…
!Series_type	Expression profiling by array
!Series_contributor	José,M,Sayagues
!Series_contributor	Luis,,Corchete
!Series_contributor	María,L,Gutierrez
!Series_contributor	María,,del Mar Abad
!Series_contributor	Oscar,,Bengoechea
!Series_contributor	Encarna,,Fermiñan
!Series_contributor	Maria,F,Anduaga
!Series_contributor	Manuel,,Iglesias
!Series_contributor	Carmen,,Esteban
!Series_contributor	Maria,,Angoso
!Series_contributor	Jose,A,Alcazar
!Series_contributor	Jacinto,,Garcia
!Series_contributor	Alberto,,Orfão
!Series_contributor	Luis,,Muñoz-Bellvis
!Series_sample_id	GSM2157164 GSM2157165 GSM2157166 GSM2157167 GSM2157168 GSM2157169 GSM2157170 GSM2157171 GSM2157172 GSM2157173 GSM2157174 GSM2157175 GSM2157176 GSM2157177 GSM2157178 GSM2157179 GSM2157180 GSM2157181 GSM2157182 GSM2157183 GSM2157184 GSM2157185 GSM2157186 GSM2157187 GSM2157188 GSM2157189 GSM2157190 GSM2157191 GSM2157192 GSM2157193 GSM2157194 GSM2157195 GSM2157196 GSM2157197 GSM2157198 GSM2157199 GSM…
!Series_contact_name	Jose,María,Sayagués
!Series_contact_email	ppmari@usal.es
!Series_contact_laboratory	Cytometry Service-NUCLEUS
!Series_contact_department	Department of Medicine
!Series_contact_institute	Cancer Research Center (IBMCC-CSIC/USAL)
!Series_contact_address	Campus Miguel de Unamuno
!Series_contact_city	Salamanca
!Series_contact_state	Salamanca
!Series_contact_zip/postal_code	37007
!Series_contact_country	Spain
!Series_supplementary_file	ftp://ftp.ncbi.nlm.nih.gov/geo/series/GSE81nnn/GSE81558/suppl/GSE81558_RAW.tar
!Series_platform_id	GPL15207
!Series_platform_taxid	9606
!Series_sample_taxid	9606
!Series_relation	SubSeries of: GSE81582
!Series_relation	BioProject: https://www.ncbi.nlm.nih.gov/bioproject/PRJNA321985
!Sample_title	Non-tumoral_colorectal_tissue_6391 (PrimeView)	Non-tumoral_colorectal_tissue_F249 (PrimeView)	Non-tumoral_colorectal_tissue_F251 (PrimeView)	Non-tumoral_colorectal_tissue_F253 (PrimeView)	Non-tumoral_colorectal_tissue_F254 (PrimeView)	Non-tumoral_colorectal_tissue_F258 (PrimeView)	Non-tumoral_colorectal_tissue_F259 (PrimeView)	Non-tumoral_colorectal_tissue_F260 (PrimeView)	Non-tumoral_colorectal_tissue_F545 (PrimeView)	Colorectal_liver_metastasis_6346 (PrimeView)	Colorectal_liver_metastasis_6349 (PrimeView)	Colorectal_liver_metastasis_6382 (PrimeView)	Colorectal_liver_metastasis_6383 (PrimeView)	Colorectal_liver_metastasis_6391 (PrimeView)	Colorectal_liver_metastasis_6602 (PrimeView)	Colorectal_liver_metastasis_6753 (PrimeView)	Colorectal_liver_metastasis_6967 (PrimeView)	Colorectal_liver_metastasis_7013 (PrimeView)	Colorectal_liver_metastasis_7104 (PrimeView)	Colorectal_liver_metastasis_7108 (PrimeView)	Colorectal_liver_metastasis_7164 (PrimeView)	Colorectal_liver_metastasis_7196 (PrimeView)	Colorectal_liver_metastasis_7657 (PrimeView)	Colorectal_liver_metastasis_F033 (PrimeView)	Colorectal_liver_metastasis_F530 (PrimeView)	Colorectal_liver_metastasis_F535 (PrimeView)	Colorectal_liver_metastasis_F544 (PrimeView)	Colorectal_liver_metastasis_F545 (PrimeView)	Primary_Colorectal_Tumor_6346 (PrimeView)	Primary_Colorectal_Tumor_6349 (PrimeView)	Primary_Colorectal_Tumor_6382 (PrimeView)	Primary_Colorectal_Tumor_6383 (PrimeView)	Primary_Colorectal_Tumor_6391 (PrimeView)	Primary_Colorectal_Tumor_6602 (PrimeView)	Primary_Colorectal_Tumor_6753 (PrimeView)	Primary_Colorectal_Tumor_6804 (PrimeView)	Primary_Colorectal_Tumor_6905 (PrimeView)	Primary_Colorectal_Tumor_6967 (PrimeView)	Primary_Colorectal_Tumor_7013 (PrimeView)	Primary_Colorectal_Tumor_7104 (PrimeView)	Primary_Colorectal_Tumor_7108 (PrimeView)	Primary_Colorectal_Tumor_7135 (PrimeView)	Primary_Colorectal_Tumor_7164 (PrimeView)	Primary_Colorectal_Tumor_7194 (PrimeView)	Primary_Colorectal_Tumor_7196 (PrimeView)	Primary_Colorectal_Tumor_7657 (PrimeView)	Primary_Colorectal_Tumor_F033 (PrimeView)	Primary_Colorectal_Tumor_F530 (PrimeView)	Primary_Colorectal_Tumor_F535 (PrimeView)
!Sample_geo_accession	GSM2157164	GSM2157165	GSM2157166	GSM2157167	GSM2157168	GSM2157169	GSM2157170	GSM2157171	GSM2157172	GSM2157173	GSM2157174	GSM2157175	GSM2157176	GSM2157177	GSM2157178	GSM2157179	GSM2157180	GSM2157181	GSM2157182	GSM2157183	GSM2157184	GSM2157185	GSM2157186	GSM2157187	GSM2157188	GSM2157189	GSM2157190	GSM2157191	GSM2157192	GSM2157193	GSM2157194	GSM2157195	GSM2157196	GSM2157197	GSM2157198	GSM2157199	GSM2157200	GSM2157201	GSM2157202	GSM2157203	GSM2157204	GSM2157205	GSM2157206	GSM2157207	GSM2157208	GSM2157209	GSM2157210	GSM2157211	GSM2157212
!Sample_status	Public on Jun 12 2017	Public on Jun 12 2017	Public on Jun 12 2017	Public on Jun 12 2017	Public on Jun 12 2017	Public on Jun 12 2017	Public on Jun 12 2017	Public on Jun 12 2017	Public on Jun 12 2017	Public on Jun 12 2017	Public on Jun 12 2017	Public on Jun 12 2017	Public on Jun 12 2017	Public on Jun 12 2017	Public on Jun 12 2017	Public on Jun 12 2017	Public on Jun 12 2017	Public on Jun 12 2017	Public on Jun 12 2017	Public on Jun 12 2017	Public on Jun 12 2017	Public on Jun 12 2017	Public on Jun 12 2017	Public on Jun 12 2017	Public on Jun 12 2017	Public on Jun 12 2017	Public on Jun 12 2017	Public on Jun 12 2017	Public on Jun 12 2017	Public on Jun 12 2017	Public on Jun 12 2017	Public on Jun 12 2017	Public on Jun 12 2017	Public on Jun 12 2017	Public on Jun 12 2017	Public on Jun 12 2017	Public on Jun 12 2017	Public on Jun 12 2017	Public on Jun 12 2017	Public on Jun 12 2017	Public on Jun 12 2017	Public on Jun 12 2017	Public on Jun 12 2017	Public on Jun 12 2017	Public on Jun 12 2017	Public on Jun 12 2017	Public on Jun 12 2017	Public on Jun 12 2017	Public on Jun 12 2017
!Sample_submission_date	May 18 2016	May 18 2016	May 18 2016	May 18 2016	May 18 2016	May 18 2016	May 18 2016	May 18 2016	May 18 2016	May 18 2016	May 18 2016	May 18 2016	May 18 2016	May 18 2016	May 18 2016	May 18 2016	May 18 2016	May 18 2016	May 18 2016	May 18 2016	May 18 2016	May 18 2016	May 18 2016	May 18 2016	May 18 2016	May 18 2016	May 18 2016	May 18 2016	May 18 2016	May 18 2016	May 18 2016	May 18 2016	May 18 2016	May 18 2016	May 18 2016	May 18 2016	May 18 2016	May 18 2016	May 18 2016	May 18 2016	May 18 2016	May 18 2016	May 18 2016	May 18 2016	May 18 2016	May 18 2016	May 18 2016	May 18 2016	May 18 2016
!Sample_last_update_date	Jun 12 2017	Jun 12 2017	Jun 12 2017	Jun 12 2017	Jun 12 2017	Jun 12 2017	Jun 12 2017	Jun 12 2017	Jun 12 2017	Jun 12 2017	Jun 12 2017	Jun 12 2017	Jun 12 2017	Jun 12 2017	Jun 12 2017	Jun 12 2017	Jun 12 2017	Jun 12 2017	Jun 12 2017	Jun 12 2017	Jun 12 2017	Jun 12 2017	Jun 12 2017	Jun 12 2017	Jun 12 2017	Jun 12 2017	Jun 12 2017	Jun 12 2017	Jun 12 2017	Jun 12 2017	Jun 12 2017	Jun 12 2017	Jun 12 2017	Jun 12 2017	Jun 12 2017	Jun 12 2017	Jun 12 2017	Jun 12 2017	Jun 12 2017	Jun 12 2017	Jun 12 2017	Jun 12 2017	Jun 12 2017	Jun 12 2017	Jun 12 2017	Jun 12 2017	Jun 12 2017	Jun 12 2017	Jun 12 2017
!Sample_type	RNA	RNA	RNA	RNA	RNA	RNA	RNA	RNA	RNA	RNA	RNA	RNA	RNA	RNA	RNA	RNA	RNA	RNA	RNA	RNA	RNA	RNA	RNA	RNA	RNA	RNA	RNA	RNA	RNA	RNA	RNA	RNA	RNA	RNA	RNA	RNA	RNA	RNA	RNA	RNA	RNA	RNA	RNA	RNA	RNA	RNA	RNA	RNA	RNA
!Sample_channel_count	1	1	1	1	1	1	1	1	1	1	1	1	1	1	1	1	1	1	1	1	1	1	1	1	1	1	1	1	1	1	1	1	1	1	1	1	1	1	1	1	1	1	1	1	1	1	1	1	1
!Sample_source_name_ch1	Normal mucosa	Normal mucosa	Normal mucosa	Normal mucosa	Normal mucosa	Normal mucosa	Normal mucosa	Normal mucosa	Normal mucosa	Liver	Liver	Liver	Liver	Liver	Liver	Liver	Liver	Liver	Liver	Liver	Liver	Liver	Liver	Liver	Liver	Liver	Liver	Liver	Rectum	Rectum	Left colon	Rectum	Rectum	Rectum	Left colon	Rectum	Left colon	Right colon	Left colon	Left colon	Left colon	Left colon	Left colon	Right colon	Left colon	Rectum	Rectum	Rectum	Rectum
!Sample_organism_ch1	Homo sapiens	Homo sapiens	Homo sapiens	Homo sapiens	Homo sapiens	Homo sapiens	Homo sapiens	Homo sapiens	Homo sapiens	Homo sapiens	Homo sapiens	Homo sapiens	Homo sapiens	Homo sapiens	Homo sapiens	Homo sapiens	Homo sapiens	Homo sapiens	Homo sapiens	Homo sapiens	Homo sapiens	Homo sapiens	Homo sapiens	Homo sapiens	Homo sapiens	Homo sapiens	Homo sapiens	Homo sapiens	Homo sapiens	Homo sapiens	Homo sapiens	Homo sapiens	Homo sapiens	Homo sapiens	Homo sapiens	Homo sapiens	Homo sapiens	Homo sapiens	Homo sapiens	Homo sapiens	Homo sapiens	Homo sapiens	Homo sapiens	Homo sapiens	Homo sapiens	Homo sapiens	Homo sapiens	Homo sapiens	Homo sapiens
!Sample_characteristics_ch1	disease state: normal	disease state: normal	disease state: normal	disease state: normal	disease state: normal	disease state: normal	disease state: normal	disease state: normal	disease state: normal	disease state: Colorectal liver metastasis	disease state: Colorectal liver metastasis	disease state: Colorectal liver metastasis	disease state: Colorectal liver metastasis	disease state: Colorectal liver metastasis	disease state: Colorectal liver metastasis	disease state: Colorectal liver metastasis	disease state: Colorectal liver metastasis	disease state: Colorectal liver metastasis	disease state: Colorectal liver metastasis	disease state: Colorectal liver metastasis	disease state: Colorectal liver metastasis	disease state: Colorectal liver metastasis	disease state: Colorectal liver metastasis	disease state: Colorectal liver metastasis	disease state: Colorectal liver metastasis	disease state: Colorectal liver metastasis	disease state: Colorectal liver metastasis	disease state: Colorectal liver metastasis	disease state: Primary Colorectal Tumor	disease state: Primary Colorectal Tumor	disease state: Primary Colorectal Tumor	disease state: Primary Colorectal Tumor	disease state: Primary Colorectal Tumor	disease state: Primary Colorectal Tumor	disease state: Primary Colorectal Tumor	disease state: Primary Colorectal Tumor	disease state: Primary Colorectal Tumor	disease state: Primary Colorectal Tumor	disease state: Primary Colorectal Tumor	disease state: Primary Colorectal Tumor	disease state: Primary Colorectal Tumor	disease state: Primary Colorectal Tumor	disease state: Primary Colorectal Tumor	disease state: Primary Colorectal Tumor	disease state: Primary Colorectal Tumor	disease state: Primary Colorectal Tumor	disease state: Primary Colorectal Tumor	disease state: Primary Colorectal Tumor	disease state: Primary Colorectal Tumor
!Sample_characteristics_ch1	age: 76	age: 70	age: 70	age: 63	age: 51	age: 77	age: 56	age: 77	age: 64	age: 63	age: 77	age: 69	age: 75	age: 76	age: 49	age: 57	age: 76	age: 77	age: 72	age: 58	age: 64	age: 75	age: 61	age: 73	age: 61	age: 66	age: 62	age: 64	age: 63	age: 77	age: 69	age: 75	age: 76	age: 49	age: 57	age: 74	age: 48	age: 76	age: 77	age: 72	age: 58	age: 80	age: 64	age: 62	age: 75	age: 73	age: 73	age: 61	age: 66
!Sample_characteristics_ch1	ptnm: Not Applicable	ptnm: Not Applicable	ptnm: Not Applicable	ptnm: Not Applicable	ptnm: Not Applicable	ptnm: Not Applicable	ptnm: Not Applicable	ptnm: Not Applicable	ptnm: Not Applicable	ptnm: T3N2M1	ptnm: T3N1M1	ptnm: T3N0M1	ptnm: T3N1M1	ptnm: T3N1M1	ptnm: T3N1M1	ptnm: T3N1M1	ptnm: T3N1M1	ptnm: T3N1M1	ptnm: T3N1M1	ptnm: T4N2M1	ptnm: T3N0M1	ptnm: T4N1M1	ptnm: T2N0M0	ptnm: T3N1M0	ptnm: T3N2M0	ptnm: T3N0M0	ptnm: T3N0M1	ptnm: T3N0M0	ptnm: T3N2M1	ptnm: T3N1M1	ptnm: T3N0M1	ptnm: T3N1M1	ptnm: T3N1M1	ptnm: T3N1M1	ptnm: T3N1M1	ptnm: T4N0M1	ptnm: T4N2M1	ptnm: T3N1M1	ptnm: T3N1M1	ptnm: T3N1M1	ptnm: T4N2M1	ptnm: T4N0M1	ptnm: T3N0M1	ptnm: T3N2M1	ptnm: T4N1M1	ptnm: T3N1M0	ptnm: T3N1M0	ptnm: T3N2M0	ptnm: T3N0M0
!Sample_characteristics_ch1	metastasis: Not Applicable	metastasis: Not Applicable	metastasis: Not Applicable	metastasis: Not Applicable	metastasis: Not Applicable	metastasis: Not Applicable	metastasis: Not Applicable	metastasis: Not Applicable	metastasis: Not Applicable	metastasis: Synchronous	metastasis: Synchronous	metastasis: Synchronous	metastasis: Metachronous	metastasis: Synchronous	metastasis: Synchronous	metastasis: Synchronous	metastasis: Synchronous	metastasis: Synchronous	metastasis: Synchronous	metastasis: Synchronous	metastasis: Synchronous	metastasis: Synchronous	metastasis: Metachronous	metastasis: Metachronous	metastasis: Metachronous	metastasis: Metachronous	metastasis: Synchronous	metastasis: Metachronous	metastasis: Synchronous	metastasis: Synchronous	metastasis: Synchronous	metastasis: Metachronous	metastasis: Synchronous	metastasis: Synchronous	metastasis: Synchronous	metastasis: Synchronous	metastasis: Synchronous	metastasis: Synchronous	metastasis: Synchronous	metastasis: Synchronous	metastasis: Synchronous	metastasis: Synchronous	metastasis: Synchronous	metastasis: Synchronous	metastasis: Synchronous	metastasis: Metachronous	metastasis: Metachronous	metastasis: Metachronous	metastasis: Metachronous
!Sample_characteristics_ch1	Sex: Female	Sex: Female	Sex: Male	Sex: Male	Sex: Male	Sex: Female	Sex: Male	Sex: Male	Sex: Male	Sex: Male	Sex: Male	Sex: Male	Sex: Male	Sex: Female	Sex: Female	Sex: Male	Sex: Male	Sex: Male	Sex: Male	Sex: Female	Sex: Male	Sex: Female	Sex: Male	Sex: Male	Sex: Male	Sex: Male	Sex: Female	Sex: Male	Sex: Male	Sex: Male	Sex: Male	Sex: Male	Sex: Female	Sex: Female	Sex: Male	Sex: Male	Sex: Female	Sex: Male	Sex: Male	Sex: Male	Sex: Female	Sex: Female	Sex: Male	Sex: Male	Sex: Female	Sex: Male	Sex: Male	Sex: Male	Sex: Male
!Sample_treatment_protocol_ch1	Not applicable	Not applicable	Not applicable	Not applicable	Not applicable	Not applicable	Not applicable	Not applicable	Not applicable	Not applicable	Not applicable	Not applicable	Not applicable	Not applicable	Not applicable	Not applicable	Not applicable	Not applicable	Not applicable	Not applicable	Not applicable	Not applicable	Not applicable	Not applicable	Not applicable	Not applicable	Not applicable	Not applicable	Not applicable	Not applicable	Not applicable	Not applicable	Not applicable	Not applicable	Not applicable	Not applicable	Not applicable	Not applicable	Not applicable	Not applicable	Not applicable	Not applicable	Not applicable	Not applicable	Not applicable	Not applicable	Not applicable	Not applicable	Not applicable
!Sample_growth_protocol_ch1	Not applicable	Not applicable	Not applicable	Not applicable	Not applicable	Not applicable	Not applicable	Not applicable	Not applicable	Not applicable	Not applicable	Not applicable	Not applicable	Not applicable	Not applicable	Not applicable	Not applicable	Not applicable	Not applicable	Not applicable	Not applicable	Not applicable	Not applicable	Not applicable	Not applicable	Not applicable	Not applicable	Not applicable	Not applicable	Not applicable	Not applicable	Not applicable	Not applicable	Not applicable	Not applicable	Not applicable	Not applicable	Not applicable	Not applicable	Not applicable	Not applicable	Not applicable	Not applicable	Not applicable	Not applicable	Not applicable	Not applicable	Not applicable	Not applicable
!Sample_molecule_ch1	total RNA	total RNA	total RNA	total RNA	total RNA	total RNA	total RNA	total RNA	total RNA	total RNA	total RNA	total RNA	total RNA	total RNA	total RNA	total RNA	total RNA	total RNA	total RNA	total RNA	total RNA	total RNA	total RNA	total RNA	total RNA	total RNA	total RNA	total RNA	total RNA	total RNA	total RNA	total RNA	total RNA	total RNA	total RNA	total RNA	total RNA	total RNA	total RNA	total RNA	total RNA	total RNA	total RNA	total RNA	total RNA	total RNA	total RNA	total RNA	total RNA
!Sample_extract_protocol_ch1	Sample preparation was performed as described in the Affymetrix GeneChip Expression Analysis Manual (Santa Clara, CA, USA). Briefly, each frozen tissue (≥0.3 g) was crushed to powder at cryogenic temperatures and homogeneized in Trizol (Life Technologies Inc, Rockville, MD). Total RNA was then extracted using the miRNeasy mini kit according to the instructions of the manufacturer (Qiagen, Valenci…	Sample preparation was performed as described in the Affymetrix GeneChip Expression Analysis Manual (Santa Clara, CA, USA). Briefly, each frozen tissue (≥0.3 g) was crushed to powder at cryogenic temperatures and homogeneized in Trizol (Life Technologies Inc, Rockville, MD). Total RNA was then extracted using the miRNeasy mini kit according to the instructions of the manufacturer (Qiagen, Valenci…	Sample preparation was performed as described in the Affymetrix GeneChip Expression Analysis Manual (Santa Clara, CA, USA). Briefly, each frozen tissue (≥0.3 g) was crushed to powder at cryogenic temperatures and homogeneized in Trizol (Life Technologies Inc, Rockville, MD). Total RNA was then extracted using the miRNeasy mini kit according to the instructions of the manufacturer (Qiagen, Valenci…	Sample preparation was performed as described in the Affymetrix GeneChip Expression Analysis Manual (Santa Clara, CA, USA). Briefly, each frozen tissue (≥0.3 g) was crushed to powder at cryogenic temperatures and homogeneized in Trizol (Life Technologies Inc, Rockville, MD). Total RNA was then extracted using the miRNeasy mini kit according to the instructions of the manufacturer (Qiagen, Valenci…	Sample preparation was performed as described in the Affymetrix GeneChip Expression Analysis Manual (Santa Clara, CA, USA). Briefly, each frozen tissue (≥0.3 g) was crushed to powder at cryogenic temperatures and homogeneized in Trizol (Life Technologies Inc, Rockville, MD). Total RNA was then extracted using the miRNeasy mini kit according to the instructions of the manufacturer (Qiagen, Valenci…	Sample preparation was performed as described in the Affymetrix GeneChip Expression Analysis Manual (Santa Clara, CA, USA). Briefly, each frozen tissue (≥0.3 g) was crushed to powder at cryogenic temperatures and homogeneized in Trizol (Life Technologies Inc, Rockville, MD). Total RNA was then extracted using the miRNeasy mini kit according to the instructions of the manufacturer (Qiagen, Valenci…	Sample preparation was performed as described in the Affymetrix GeneChip Expression Analysis Manual (Santa Clara, CA, USA). Briefly, each frozen tissue (≥0.3 g) was crushed to powder at cryogenic temperatures and homogeneized in Trizol (Life Technologies Inc, Rockville, MD). Total RNA was then extracted using the miRNeasy mini kit according to the instructions of the manufacturer (Qiagen, Valenci…	Sample preparation was performed as described in the Affymetrix GeneChip Expression Analysis Manual (Santa Clara, CA, USA). Briefly, each frozen tissue (≥0.3 g) was crushed to powder at cryogenic temperatures and homogeneized in Trizol (Life Technologies Inc, Rockville, MD). Total RNA was then extracted using the miRNeasy mini kit according to the instructions of the manufacturer (Qiagen, Valenci…	Sample preparation was performed as described in the Affymetrix GeneChip Expression Analysis Manual (Santa Clara, CA, USA). Briefly, each frozen tissue (≥0.3 g) was crushed to powder at cryogenic temperatures and homogeneized in Trizol (Life Technologies Inc, Rockville, MD). Total RNA was then extracted using the miRNeasy mini kit according to the instructions of the manufacturer (Qiagen, Valenci…	Sample preparation was performed as described in the Affymetrix GeneChip Expression Analysis Manual (Santa Clara, CA, USA). Briefly, each frozen tissue (≥0.3 g) was crushed to powder at cryogenic temperatures and homogeneized in Trizol (Life Technologies Inc, Rockville, MD). Total RNA was then extracted using the miRNeasy mini kit according to the instructions of the manufacturer (Qiagen, Valenci…	Sample preparation was performed as described in the Affymetrix GeneChip Expression Analysis Manual (Santa Clara, CA, USA). Briefly, each frozen tissue (≥0.3 g) was crushed to powder at cryogenic temperatures and homogeneized in Trizol (Life Technologies Inc, Rockville, MD). Total RNA was then extracted using the miRNeasy mini kit according to the instructions of the manufacturer (Qiagen, Valenci…	Sample preparation was performed as described in the Affymetrix GeneChip Expression Analysis Manual (Santa Clara, CA, USA). Briefly, each frozen tissue (≥0.3 g) was crushed to powder at cryogenic temperatures and homogeneized in Trizol (Life Technologies Inc, Rockville, MD). Total RNA was then extracted using the miRNeasy mini kit according to the instructions of the manufacturer (Qiagen, Valenci…	Sample preparation was performed as described in the Affymetrix GeneChip Expression Analysis Manual (Santa Clara, CA, USA). Briefly, each frozen tissue (≥0.3 g) was crushed to powder at cryogenic temperatures and homogeneized in Trizol (Life Technologies Inc, Rockville, MD). Total RNA was then extracted using the miRNeasy mini kit according to the instructions of the manufacturer (Qiagen, Valenci…	Sample preparation was performed as described in the Affymetrix GeneChip Expression Analysis Manual (Santa Clara, CA, USA). Briefly, each frozen tissue (≥0.3 g) was crushed to powder at cryogenic temperatures and homogeneized in Trizol (Life Technologies Inc, Rockville, MD). Total RNA was then extracted using the miRNeasy mini kit according to the instructions of the manufacturer (Qiagen, Valenci…	Sample preparation was performed as described in the Affymetrix GeneChip Expression Analysis Manual (Santa Clara, CA, USA). Briefly, each frozen tissue (≥0.3 g) was crushed to powder at cryogenic temperatures and homogeneized in Trizol (Life Technologies Inc, Rockville, MD). Total RNA was then extracted using the miRNeasy mini kit according to the instructions of the manufacturer (Qiagen, Valenci…	Sample preparation was performed as described in the Affymetrix GeneChip Expression Analysis Manual (Santa Clara, CA, USA). Briefly, each frozen tissue (≥0.3 g) was crushed to powder at cryogenic temperatures and homogeneized in Trizol (Life Technologies Inc, Rockville, MD). Total RNA was then extracted using the miRNeasy mini kit according to the instructions of the manufacturer (Qiagen, Valenci…	Sample preparation was performed as described in the Affymetrix GeneChip Expression Analysis Manual (Santa Clara, CA, USA). Briefly, each frozen tissue (≥0.3 g) was crushed to powder at cryogenic temperatures and homogeneized in Trizol (Life Technologies Inc, Rockville, MD). Total RNA was then extracted using the miRNeasy mini kit according to the instructions of the manufacturer (Qiagen, Valenci…	Sample preparation was performed as described in the Affymetrix GeneChip Expression Analysis Manual (Santa Clara, CA, USA). Briefly, each frozen tissue (≥0.3 g) was crushed to powder at cryogenic temperatures and homogeneized in Trizol (Life Technologies Inc, Rockville, MD). Total RNA was then extracted using the miRNeasy mini kit according to the instructions of the manufacturer (Qiagen, Valenci…	Sample preparation was performed as described in the Affymetrix GeneChip Expression Analysis Manual (Santa Clara, CA, USA). Briefly, each frozen tissue (≥0.3 g) was crushed to powder at cryogenic temperatures and homogeneized in Trizol (Life Technologies Inc, Rockville, MD). Total RNA was then extracted using the miRNeasy mini kit according to the instructions of the manufacturer (Qiagen, Valenci…	Sample preparation was performed as described in the Affymetrix GeneChip Expression Analysis Manual (Santa Clara, CA, USA). Briefly, each frozen tissue (≥0.3 g) was crushed to powder at cryogenic temperatures and homogeneized in Trizol (Life Technologies Inc, Rockville, MD). Total RNA was then extracted using the miRNeasy mini kit according to the instructions of the manufacturer (Qiagen, Valenci…	Sample preparation was performed as described in the Affymetrix GeneChip Expression Analysis Manual (Santa Clara, CA, USA). Briefly, each frozen tissue (≥0.3 g) was crushed to powder at cryogenic temperatures and homogeneized in Trizol (Life Technologies Inc, Rockville, MD). Total RNA was then extracted using the miRNeasy mini kit according to the instructions of the manufacturer (Qiagen, Valenci…	Sample preparation was performed as described in the Affymetrix GeneChip Expression Analysis Manual (Santa Clara, CA, USA). Briefly, each frozen tissue (≥0.3 g) was crushed to powder at cryogenic temperatures and homogeneized in Trizol (Life Technologies Inc, Rockville, MD). Total RNA was then extracted using the miRNeasy mini kit according to the instructions of the manufacturer (Qiagen, Valenci…	Sample preparation was performed as described in the Affymetrix GeneChip Expression Analysis Manual (Santa Clara, CA, USA). Briefly, each frozen tissue (≥0.3 g) was crushed to powder at cryogenic temperatures and homogeneized in Trizol (Life Technologies Inc, Rockville, MD). Total RNA was then extracted using the miRNeasy mini kit according to the instructions of the manufacturer (Qiagen, Valenci…	Sample preparation was performed as described in the Affymetrix GeneChip Expression Analysis Manual (Santa Clara, CA, USA). Briefly, each frozen tissue (≥0.3 g) was crushed to powder at cryogenic temperatures and homogeneized in Trizol (Life Technologies Inc, Rockville, MD). Total RNA was then extracted using the miRNeasy mini kit according to the instructions of the manufacturer (Qiagen, Valenci…	Sample preparation was performed as described in the Affymetrix GeneChip Expression Analysis Manual (Santa Clara, CA, USA). Briefly, each frozen tissue (≥0.3 g) was crushed to powder at cryogenic temperatures and homogeneized in Trizol (Life Technologies Inc, Rockville, MD). Total RNA was then extracted using the miRNeasy mini kit according to the instructions of the manufacturer (Qiagen, Valenci…	Sample preparation was performed as described in the Affymetrix GeneChip Expression Analysis Manual (Santa Clara, CA, USA). Briefly, each frozen tissue (≥0.3 g) was crushed to powder at cryogenic temperatures and homogeneized in Trizol (Life Technologies Inc, Rockville, MD). Total RNA was then extracted using the miRNeasy mini kit according to the instructions of the manufacturer (Qiagen, Valenci…	Sample preparation was performed as described in the Affymetrix GeneChip Expression Analysis Manual (Santa Clara, CA, USA). Briefly, each frozen tissue (≥0.3 g) was crushed to powder at cryogenic temperatures and homogeneized in Trizol (Life Technologies Inc, Rockville, MD). Total RNA was then extracted using the miRNeasy mini kit according to the instructions of the manufacturer (Qiagen, Valenci…	Sample preparation was performed as described in the Affymetrix GeneChip Expression Analysis Manual (Santa Clara, CA, USA). Briefly, each frozen tissue (≥0.3 g) was crushed to powder at cryogenic temperatures and homogeneized in Trizol (Life Technologies Inc, Rockville, MD). Total RNA was then extracted using the miRNeasy mini kit according to the instructions of the manufacturer (Qiagen, Valenci…	Sample preparation was performed as described in the Affymetrix GeneChip Expression Analysis Manual (Santa Clara, CA, USA). Briefly, each frozen tissue (≥0.3 g) was crushed to powder at cryogenic temperatures and homogeneized in Trizol (Life Technologies Inc, Rockville, MD). Total RNA was then extracted using the miRNeasy mini kit according to the instructions of the manufacturer (Qiagen, Valenci…	Sample preparation was performed as described in the Affymetrix GeneChip Expression Analysis Manual (Santa Clara, CA, USA). Briefly, each frozen tissue (≥0.3 g) was crushed to powder at cryogenic temperatures and homogeneized in Trizol (Life Technologies Inc, Rockville, MD). Total RNA was then extracted using the miRNeasy mini kit according to the instructions of the manufacturer (Qiagen, Valenci…	Sample preparation was performed as described in the Affymetrix GeneChip Expression Analysis Manual (Santa Clara, CA, USA). Briefly, each frozen tissue (≥0.3 g) was crushed to powder at cryogenic temperatures and homogeneized in Trizol (Life Technologies Inc, Rockville, MD). Total RNA was then extracted using the miRNeasy mini kit according to the instructions of the manufacturer (Qiagen, Valenci…	Sample preparation was performed as described in the Affymetrix GeneChip Expression Analysis Manual (Santa Clara, CA, USA). Briefly, each frozen tissue (≥0.3 g) was crushed to powder at cryogenic temperatures and homogeneized in Trizol (Life Technologies Inc, Rockville, MD). Total RNA was then extracted using the miRNeasy mini kit according to the instructions of the manufacturer (Qiagen, Valenci…	Sample preparation was performed as described in the Affymetrix GeneChip Expression Analysis Manual (Santa Clara, CA, USA). Briefly, each frozen tissue (≥0.3 g) was crushed to powder at cryogenic temperatures and homogeneized in Trizol (Life Technologies Inc, Rockville, MD). Total RNA was then extracted using the miRNeasy mini kit according to the instructions of the manufacturer (Qiagen, Valenci…	Sample preparation was performed as described in the Affymetrix GeneChip Expression Analysis Manual (Santa Clara, CA, USA). Briefly, each frozen tissue (≥0.3 g) was crushed to powder at cryogenic temperatures and homogeneized in Trizol (Life Technologies Inc, Rockville, MD). Total RNA was then extracted using the miRNeasy mini kit according to the instructions of the manufacturer (Qiagen, Valenci…	Sample preparation was performed as described in the Affymetrix GeneChip Expression Analysis Manual (Santa Clara, CA, USA). Briefly, each frozen tissue (≥0.3 g) was crushed to powder at cryogenic temperatures and homogeneized in Trizol (Life Technologies Inc, Rockville, MD). Total RNA was then extracted using the miRNeasy mini kit according to the instructions of the manufacturer (Qiagen, Valenci…	Sample preparation was performed as described in the Affymetrix GeneChip Expression Analysis Manual (Santa Clara, CA, USA). Briefly, each frozen tissue (≥0.3 g) was crushed to powder at cryogenic temperatures and homogeneized in Trizol (Life Technologies Inc, Rockville, MD). Total RNA was then extracted using the miRNeasy mini kit according to the instructions of the manufacturer (Qiagen, Valenci…	Sample preparation was performed as described in the Affymetrix GeneChip Expression Analysis Manual (Santa Clara, CA, USA). Briefly, each frozen tissue (≥0.3 g) was crushed to powder at cryogenic temperatures and homogeneized in Trizol (Life Technologies Inc, Rockville, MD). Total RNA was then extracted using the miRNeasy mini kit according to the instructions of the manufacturer (Qiagen, Valenci…	Sample preparation was performed as described in the Affymetrix GeneChip Expression Analysis Manual (Santa Clara, CA, USA). Briefly, each frozen tissue (≥0.3 g) was crushed to powder at cryogenic temperatures and homogeneized in Trizol (Life Technologies Inc, Rockville, MD). Total RNA was then extracted using the miRNeasy mini kit according to the instructions of the manufacturer (Qiagen, Valenci…	Sample preparation was performed as described in the Affymetrix GeneChip Expression Analysis Manual (Santa Clara, CA, USA). Briefly, each frozen tissue (≥0.3 g) was crushed to powder at cryogenic temperatures and homogeneized in Trizol (Life Technologies Inc, Rockville, MD). Total RNA was then extracted using the miRNeasy mini kit according to the instructions of the manufacturer (Qiagen, Valenci…	Sample preparation was performed as described in the Affymetrix GeneChip Expression Analysis Manual (Santa Clara, CA, USA). Briefly, each frozen tissue (≥0.3 g) was crushed to powder at cryogenic temperatures and homogeneized in Trizol (Life Technologies Inc, Rockville, MD). Total RNA was then extracted using the miRNeasy mini kit according to the instructions of the manufacturer (Qiagen, Valenci…	Sample preparation was performed as described in the Affymetrix GeneChip Expression Analysis Manual (Santa Clara, CA, USA). Briefly, each frozen tissue (≥0.3 g) was crushed to powder at cryogenic temperatures and homogeneized in Trizol (Life Technologies Inc, Rockville, MD). Total RNA was then extracted using the miRNeasy mini kit according to the instructions of the manufacturer (Qiagen, Valenci…	Sample preparation was performed as described in the Affymetrix GeneChip Expression Analysis Manual (Santa Clara, CA, USA). Briefly, each frozen tissue (≥0.3 g) was crushed to powder at cryogenic temperatures and homogeneized in Trizol (Life Technologies Inc, Rockville, MD). Total RNA was then extracted using the miRNeasy mini kit according to the instructions of the manufacturer (Qiagen, Valenci…	Sample preparation was performed as described in the Affymetrix GeneChip Expression Analysis Manual (Santa Clara, CA, USA). Briefly, each frozen tissue (≥0.3 g) was crushed to powder at cryogenic temperatures and homogeneized in Trizol (Life Technologies Inc, Rockville, MD). Total RNA was then extracted using the miRNeasy mini kit according to the instructions of the manufacturer (Qiagen, Valenci…	Sample preparation was performed as described in the Affymetrix GeneChip Expression Analysis Manual (Santa Clara, CA, USA). Briefly, each frozen tissue (≥0.3 g) was crushed to powder at cryogenic temperatures and homogeneized in Trizol (Life Technologies Inc, Rockville, MD). Total RNA was then extracted using the miRNeasy mini kit according to the instructions of the manufacturer (Qiagen, Valenci…	Sample preparation was performed as described in the Affymetrix GeneChip Expression Analysis Manual (Santa Clara, CA, USA). Briefly, each frozen tissue (≥0.3 g) was crushed to powder at cryogenic temperatures and homogeneized in Trizol (Life Technologies Inc, Rockville, MD). Total RNA was then extracted using the miRNeasy mini kit according to the instructions of the manufacturer (Qiagen, Valenci…	Sample preparation was performed as described in the Affymetrix GeneChip Expression Analysis Manual (Santa Clara, CA, USA). Briefly, each frozen tissue (≥0.3 g) was crushed to powder at cryogenic temperatures and homogeneized in Trizol (Life Technologies Inc, Rockville, MD). Total RNA was then extracted using the miRNeasy mini kit according to the instructions of the manufacturer (Qiagen, Valenci…	Sample preparation was performed as described in the Affymetrix GeneChip Expression Analysis Manual (Santa Clara, CA, USA). Briefly, each frozen tissue (≥0.3 g) was crushed to powder at cryogenic temperatures and homogeneized in Trizol (Life Technologies Inc, Rockville, MD). Total RNA was then extracted using the miRNeasy mini kit according to the instructions of the manufacturer (Qiagen, Valenci…	Sample preparation was performed as described in the Affymetrix GeneChip Expression Analysis Manual (Santa Clara, CA, USA). Briefly, each frozen tissue (≥0.3 g) was crushed to powder at cryogenic temperatures and homogeneized in Trizol (Life Technologies Inc, Rockville, MD). Total RNA was then extracted using the miRNeasy mini kit according to the instructions of the manufacturer (Qiagen, Valenci…	Sample preparation was performed as described in the Affymetrix GeneChip Expression Analysis Manual (Santa Clara, CA, USA). Briefly, each frozen tissue (≥0.3 g) was crushed to powder at cryogenic temperatures and homogeneized in Trizol (Life Technologies Inc, Rockville, MD). Total RNA was then extracted using the miRNeasy mini kit according to the instructions of the manufacturer (Qiagen, Valenci…
!Sample_label_ch1	biotin	biotin	biotin	biotin	biotin	biotin	biotin	biotin	biotin	biotin	biotin	biotin	biotin	biotin	biotin	biotin	biotin	biotin	biotin	biotin	biotin	biotin	biotin	biotin	biotin	biotin	biotin	biotin	biotin	biotin	biotin	biotin	biotin	biotin	biotin	biotin	biotin	biotin	biotin	biotin	biotin	biotin	biotin	biotin	biotin	biotin	biotin	biotin	biotin
!Sample_label_protocol_ch1	Biotinylated cRNA were prepared according to the standard Affymetrix 3’IVT Express protocol starting with 100 ng of total RNA	Biotinylated cRNA were prepared according to the standard Affymetrix 3’IVT Express protocol starting with 100 ng of total RNA	Biotinylated cRNA were prepared according to the standard Affymetrix 3’IVT Express protocol starting with 100 ng of total RNA	Biotinylated cRNA were prepared according to the standard Affymetrix 3’IVT Express protocol starting with 100 ng of total RNA	Biotinylated cRNA were prepared according to the standard Affymetrix 3’IVT Express protocol starting with 100 ng of total RNA	Biotinylated cRNA were prepared according to the standard Affymetrix 3’IVT Express protocol starting with 100 ng of total RNA	Biotinylated cRNA were prepared according to the standard Affymetrix 3’IVT Express protocol starting with 100 ng of total RNA	Biotinylated cRNA were prepared according to the standard Affymetrix 3’IVT Express protocol starting with 100 ng of total RNA	Biotinylated cRNA were prepared according to the standard Affymetrix 3’IVT Express protocol starting with 100 ng of total RNA	Biotinylated cRNA were prepared according to the standard Affymetrix 3’IVT Express protocol starting with 100 ng of total RNA	Biotinylated cRNA were prepared according to the standard Affymetrix 3’IVT Express protocol starting with 100 ng of total RNA	Biotinylated cRNA were prepared according to the standard Affymetrix 3’IVT Express protocol starting with 100 ng of total RNA	Biotinylated cRNA were prepared according to the standard Affymetrix 3’IVT Express protocol starting with 100 ng of total RNA	Biotinylated cRNA were prepared according to the standard Affymetrix 3’IVT Express protocol starting with 100 ng of total RNA	Biotinylated cRNA were prepared according to the standard Affymetrix 3’IVT Express protocol starting with 100 ng of total RNA	Biotinylated cRNA were prepared according to the standard Affymetrix 3’IVT Express protocol starting with 100 ng of total RNA	Biotinylated cRNA were prepared according to the standard Affymetrix 3’IVT Express protocol starting with 100 ng of total RNA	Biotinylated cRNA were prepared according to the standard Affymetrix 3’IVT Express protocol starting with 100 ng of total RNA	Biotinylated cRNA were prepared according to the standard Affymetrix 3’IVT Express protocol starting with 100 ng of total RNA	Biotinylated cRNA were prepared according to the standard Affymetrix 3’IVT Express protocol starting with 100 ng of total RNA	Biotinylated cRNA were prepared according to the standard Affymetrix 3’IVT Express protocol starting with 100 ng of total RNA	Biotinylated cRNA were prepared according to the standard Affymetrix 3’IVT Express protocol starting with 100 ng of total RNA	Biotinylated cRNA were prepared according to the standard Affymetrix 3’IVT Express protocol starting with 100 ng of total RNA	Biotinylated cRNA were prepared according to the standard Affymetrix 3’IVT Express protocol starting with 100 ng of total RNA	Biotinylated cRNA were prepared according to the standard Affymetrix 3’IVT Express protocol starting with 100 ng of total RNA	Biotinylated cRNA were prepared according to the standard Affymetrix 3’IVT Express protocol starting with 100 ng of total RNA	Biotinylated cRNA were prepared according to the standard Affymetrix 3’IVT Express protocol starting with 100 ng of total RNA	Biotinylated cRNA were prepared according to the standard Affymetrix 3’IVT Express protocol starting with 100 ng of total RNA	Biotinylated cRNA were prepared according to the standard Affymetrix 3’IVT Express protocol starting with 100 ng of total RNA	Biotinylated cRNA were prepared according to the standard Affymetrix 3’IVT Express protocol starting with 100 ng of total RNA	Biotinylated cRNA were prepared according to the standard Affymetrix 3’IVT Express protocol starting with 100 ng of total RNA	Biotinylated cRNA were prepared according to the standard Affymetrix 3’IVT Express protocol starting with 100 ng of total RNA	Biotinylated cRNA were prepared according to the standard Affymetrix 3’IVT Express protocol starting with 100 ng of total RNA	Biotinylated cRNA were prepared according to the standard Affymetrix 3’IVT Express protocol starting with 100 ng of total RNA	Biotinylated cRNA were prepared according to the standard Affymetrix 3’IVT Express protocol starting with 100 ng of total RNA	Biotinylated cRNA were prepared according to the standard Affymetrix 3’IVT Express protocol starting with 100 ng of total RNA	Biotinylated cRNA were prepared according to the standard Affymetrix 3’IVT Express protocol starting with 100 ng of total RNA	Biotinylated cRNA were prepared according to the standard Affymetrix 3’IVT Express protocol starting with 100 ng of total RNA	Biotinylated cRNA were prepared according to the standard Affymetrix 3’IVT Express protocol starting with 100 ng of total RNA	Biotinylated cRNA were prepared according to the standard Affymetrix 3’IVT Express protocol starting with 100 ng of total RNA	Biotinylated cRNA were prepared according to the standard Affymetrix 3’IVT Express protocol starting with 100 ng of total RNA	Biotinylated cRNA were prepared according to the standard Affymetrix 3’IVT Express protocol starting with 100 ng of total RNA	Biotinylated cRNA were prepared according to the standard Affymetrix 3’IVT Express protocol starting with 100 ng of total RNA	Biotinylated cRNA were prepared according to the standard Affymetrix 3’IVT Express protocol starting with 100 ng of total RNA	Biotinylated cRNA were prepared according to the standard Affymetrix 3’IVT Express protocol starting with 100 ng of total RNA	Biotinylated cRNA were prepared according to the standard Affymetrix 3’IVT Express protocol starting with 100 ng of total RNA	Biotinylated cRNA were prepared according to the standard Affymetrix 3’IVT Express protocol starting with 100 ng of total RNA	Biotinylated cRNA were prepared according to the standard Affymetrix 3’IVT Express protocol starting with 100 ng of total RNA	Biotinylated cRNA were prepared according to the standard Affymetrix 3’IVT Express protocol starting with 100 ng of total RNA
!Sample_taxid_ch1	9606	9606	9606	9606	9606	9606	9606	9606	9606	9606	9606	9606	9606	9606	9606	9606	9606	9606	9606	9606	9606	9606	9606	9606	9606	9606	9606	9606	9606	9606	9606	9606	9606	9606	9606	9606	9606	9606	9606	9606	9606	9606	9606	9606	9606	9606	9606	9606	9606
!Sample_hyb_protocol	Total RNA (100-1000 ng) from both tumoral and non-tumoral colorectal tissues was hybridized to the Affymetrix PimeView Human Gene Expression following the instructions of the manufacturer	Total RNA (100-1000 ng) from both tumoral and non-tumoral colorectal tissues was hybridized to the Affymetrix PimeView Human Gene Expression following the instructions of the manufacturer	Total RNA (100-1000 ng) from both tumoral and non-tumoral colorectal tissues was hybridized to the Affymetrix PimeView Human Gene Expression following the instructions of the manufacturer	Total RNA (100-1000 ng) from both tumoral and non-tumoral colorectal tissues was hybridized to the Affymetrix PimeView Human Gene Expression following the instructions of the manufacturer	Total RNA (100-1000 ng) from both tumoral and non-tumoral colorectal tissues was hybridized to the Affymetrix PimeView Human Gene Expression following the instructions of the manufacturer	Total RNA (100-1000 ng) from both tumoral and non-tumoral colorectal tissues was hybridized to the Affymetrix PimeView Human Gene Expression following the instructions of the manufacturer	Total RNA (100-1000 ng) from both tumoral and non-tumoral colorectal tissues was hybridized to the Affymetrix PimeView Human Gene Expression following the instructions of the manufacturer	Total RNA (100-1000 ng) from both tumoral and non-tumoral colorectal tissues was hybridized to the Affymetrix PimeView Human Gene Expression following the instructions of the manufacturer	Total RNA (100-1000 ng) from both tumoral and non-tumoral colorectal tissues was hybridized to the Affymetrix PimeView Human Gene Expression following the instructions of the manufacturer	Total RNA (100-1000 ng) from both tumoral and non-tumoral colorectal tissues was hybridized to the Affymetrix PimeView Human Gene Expression following the instructions of the manufacturer	Total RNA (100-1000 ng) from both tumoral and non-tumoral colorectal tissues was hybridized to the Affymetrix PimeView Human Gene Expression following the instructions of the manufacturer	Total RNA (100-1000 ng) from both tumoral and non-tumoral colorectal tissues was hybridized to the Affymetrix PimeView Human Gene Expression following the instructions of the manufacturer	Total RNA (100-1000 ng) from both tumoral and non-tumoral colorectal tissues was hybridized to the Affymetrix PimeView Human Gene Expression following the instructions of the manufacturer	Total RNA (100-1000 ng) from both tumoral and non-tumoral colorectal tissues was hybridized to the Affymetrix PimeView Human Gene Expression following the instructions of the manufacturer	Total RNA (100-1000 ng) from both tumoral and non-tumoral colorectal tissues was hybridized to the Affymetrix PimeView Human Gene Expression following the instructions of the manufacturer	Total RNA (100-1000 ng) from both tumoral and non-tumoral colorectal tissues was hybridized to the Affymetrix PimeView Human Gene Expression following the instructions of the manufacturer	Total RNA (100-1000 ng) from both tumoral and non-tumoral colorectal tissues was hybridized to the Affymetrix PimeView Human Gene Expression following the instructions of the manufacturer	Total RNA (100-1000 ng) from both tumoral and non-tumoral colorectal tissues was hybridized to the Affymetrix PimeView Human Gene Expression following the instructions of the manufacturer	Total RNA (100-1000 ng) from both tumoral and non-tumoral colorectal tissues was hybridized to the Affymetrix PimeView Human Gene Expression following the instructions of the manufacturer	Total RNA (100-1000 ng) from both tumoral and non-tumoral colorectal tissues was hybridized to the Affymetrix PimeView Human Gene Expression following the instructions of the manufacturer	Total RNA (100-1000 ng) from both tumoral and non-tumoral colorectal tissues was hybridized to the Affymetrix PimeView Human Gene Expression following the instructions of the manufacturer	Total RNA (100-1000 ng) from both tumoral and non-tumoral colorectal tissues was hybridized to the Affymetrix PimeView Human Gene Expression following the instructions of the manufacturer	Total RNA (100-1000 ng) from both tumoral and non-tumoral colorectal tissues was hybridized to the Affymetrix PimeView Human Gene Expression following the instructions of the manufacturer	Total RNA (100-1000 ng) from both tumoral and non-tumoral colorectal tissues was hybridized to the Affymetrix PimeView Human Gene Expression following the instructions of the manufacturer	Total RNA (100-1000 ng) from both tumoral and non-tumoral colorectal tissues was hybridized to the Affymetrix PimeView Human Gene Expression following the instructions of the manufacturer	Total RNA (100-1000 ng) from both tumoral and non-tumoral colorectal tissues was hybridized to the Affymetrix PimeView Human Gene Expression following the instructions of the manufacturer	Total RNA (100-1000 ng) from both tumoral and non-tumoral colorectal tissues was hybridized to the Affymetrix PimeView Human Gene Expression following the instructions of the manufacturer	Total RNA (100-1000 ng) from both tumoral and non-tumoral colorectal tissues was hybridized to the Affymetrix PimeView Human Gene Expression following the instructions of the manufacturer	Total RNA (100-1000 ng) from both tumoral and non-tumoral colorectal tissues was hybridized to the Affymetrix PimeView Human Gene Expression following the instructions of the manufacturer	Total RNA (100-1000 ng) from both tumoral and non-tumoral colorectal tissues was hybridized to the Affymetrix PimeView Human Gene Expression following the instructions of the manufacturer	Total RNA (100-1000 ng) from both tumoral and non-tumoral colorectal tissues was hybridized to the Affymetrix PimeView Human Gene Expression following the instructions of the manufacturer	Total RNA (100-1000 ng) from both tumoral and non-tumoral colorectal tissues was hybridized to the Affymetrix PimeView Human Gene Expression following the instructions of the manufacturer	Total RNA (100-1000 ng) from both tumoral and non-tumoral colorectal tissues was hybridized to the Affymetrix PimeView Human Gene Expression following the instructions of the manufacturer	Total RNA (100-1000 ng) from both tumoral and non-tumoral colorectal tissues was hybridized to the Affymetrix PimeView Human Gene Expression following the instructions of the manufacturer	Total RNA (100-1000 ng) from both tumoral and non-tumoral colorectal tissues was hybridized to the Affymetrix PimeView Human Gene Expression following the instructions of the manufacturer	Total RNA (100-1000 ng) from both tumoral and non-tumoral colorectal tissues was hybridized to the Affymetrix PimeView Human Gene Expression following the instructions of the manufacturer	Total RNA (100-1000 ng) from both tumoral and non-tumoral colorectal tissues was hybridized to the Affymetrix PimeView Human Gene Expression following the instructions of the manufacturer	Total RNA (100-1000 ng) from both tumoral and non-tumoral colorectal tissues was hybridized to the Affymetrix PimeView Human Gene Expression following the instructions of the manufacturer	Total RNA (100-1000 ng) from both tumoral and non-tumoral colorectal tissues was hybridized to the Affymetrix PimeView Human Gene Expression following the instructions of the manufacturer	Total RNA (100-1000 ng) from both tumoral and non-tumoral colorectal tissues was hybridized to the Affymetrix PimeView Human Gene Expression following the instructions of the manufacturer	Total RNA (100-1000 ng) from both tumoral and non-tumoral colorectal tissues was hybridized to the Affymetrix PimeView Human Gene Expression following the instructions of the manufacturer	Total RNA (100-1000 ng) from both tumoral and non-tumoral colorectal tissues was hybridized to the Affymetrix PimeView Human Gene Expression following the instructions of the manufacturer	Total RNA (100-1000 ng) from both tumoral and non-tumoral colorectal tissues was hybridized to the Affymetrix PimeView Human Gene Expression following the instructions of the manufacturer	Total RNA (100-1000 ng) from both tumoral and non-tumoral colorectal tissues was hybridized to the Affymetrix PimeView Human Gene Expression following the instructions of the manufacturer	Total RNA (100-1000 ng) from both tumoral and non-tumoral colorectal tissues was hybridized to the Affymetrix PimeView Human Gene Expression following the instructions of the manufacturer	Total RNA (100-1000 ng) from both tumoral and non-tumoral colorectal tissues was hybridized to the Affymetrix PimeView Human Gene Expression following the instructions of the manufacturer	Total RNA (100-1000 ng) from both tumoral and non-tumoral colorectal tissues was hybridized to the Affymetrix PimeView Human Gene Expression following the instructions of the manufacturer	Total RNA (100-1000 ng) from both tumoral and non-tumoral colorectal tissues was hybridized to the Affymetrix PimeView Human Gene Expression following the instructions of the manufacturer	Total RNA (100-1000 ng) from both tumoral and non-tumoral colorectal tissues was hybridized to the Affymetrix PimeView Human Gene Expression following the instructions of the manufacturer
!Sample_scan_protocol	Fluorescence signals were detected using the GeneChip Scanner 3000 7G (Affymetrix) and data stored as .CEL files	Fluorescence signals were detected using the GeneChip Scanner 3000 7G (Affymetrix) and data stored as .CEL files	Fluorescence signals were detected using the GeneChip Scanner 3000 7G (Affymetrix) and data stored as .CEL files	Fluorescence signals were detected using the GeneChip Scanner 3000 7G (Affymetrix) and data stored as .CEL files	Fluorescence signals were detected using the GeneChip Scanner 3000 7G (Affymetrix) and data stored as .CEL files	Fluorescence signals were detected using the GeneChip Scanner 3000 7G (Affymetrix) and data stored as .CEL files	Fluorescence signals were detected using the GeneChip Scanner 3000 7G (Affymetrix) and data stored as .CEL files	Fluorescence signals were detected using the GeneChip Scanner 3000 7G (Affymetrix) and data stored as .CEL files	Fluorescence signals were detected using the GeneChip Scanner 3000 7G (Affymetrix) and data stored as .CEL files	Fluorescence signals were detected using the GeneChip Scanner 3000 7G (Affymetrix) and data stored as .CEL files	Fluorescence signals were detected using the GeneChip Scanner 3000 7G (Affymetrix) and data stored as .CEL files	Fluorescence signals were detected using the GeneChip Scanner 3000 7G (Affymetrix) and data stored as .CEL files	Fluorescence signals were detected using the GeneChip Scanner 3000 7G (Affymetrix) and data stored as .CEL files	Fluorescence signals were detected using the GeneChip Scanner 3000 7G (Affymetrix) and data stored as .CEL files	Fluorescence signals were detected using the GeneChip Scanner 3000 7G (Affymetrix) and data stored as .CEL files	Fluorescence signals were detected using the GeneChip Scanner 3000 7G (Affymetrix) and data stored as .CEL files	Fluorescence signals were detected using the GeneChip Scanner 3000 7G (Affymetrix) and data stored as .CEL files	Fluorescence signals were detected using the GeneChip Scanner 3000 7G (Affymetrix) and data stored as .CEL files	Fluorescence signals were detected using the GeneChip Scanner 3000 7G (Affymetrix) and data stored as .CEL files	Fluorescence signals were detected using the GeneChip Scanner 3000 7G (Affymetrix) and data stored as .CEL files	Fluorescence signals were detected using the GeneChip Scanner 3000 7G (Affymetrix) and data stored as .CEL files	Fluorescence signals were detected using the GeneChip Scanner 3000 7G (Affymetrix) and data stored as .CEL files	Fluorescence signals were detected using the GeneChip Scanner 3000 7G (Affymetrix) and data stored as .CEL files	Fluorescence signals were detected using the GeneChip Scanner 3000 7G (Affymetrix) and data stored as .CEL files	Fluorescence signals were detected using the GeneChip Scanner 3000 7G (Affymetrix) and data stored as .CEL files	Fluorescence signals were detected using the GeneChip Scanner 3000 7G (Affymetrix) and data stored as .CEL files	Fluorescence signals were detected using the GeneChip Scanner 3000 7G (Affymetrix) and data stored as .CEL files	Fluorescence signals were detected using the GeneChip Scanner 3000 7G (Affymetrix) and data stored as .CEL files	Fluorescence signals were detected using the GeneChip Scanner 3000 7G (Affymetrix) and data stored as .CEL files	Fluorescence signals were detected using the GeneChip Scanner 3000 7G (Affymetrix) and data stored as .CEL files	Fluorescence signals were detected using the GeneChip Scanner 3000 7G (Affymetrix) and data stored as .CEL files	Fluorescence signals were detected using the GeneChip Scanner 3000 7G (Affymetrix) and data stored as .CEL files	Fluorescence signals were detected using the GeneChip Scanner 3000 7G (Affymetrix) and data stored as .CEL files	Fluorescence signals were detected using the GeneChip Scanner 3000 7G (Affymetrix) and data stored as .CEL files	Fluorescence signals were detected using the GeneChip Scanner 3000 7G (Affymetrix) and data stored as .CEL files	Fluorescence signals were detected using the GeneChip Scanner 3000 7G (Affymetrix) and data stored as .CEL files	Fluorescence signals were detected using the GeneChip Scanner 3000 7G (Affymetrix) and data stored as .CEL files	Fluorescence signals were detected using the GeneChip Scanner 3000 7G (Affymetrix) and data stored as .CEL files	Fluorescence signals were detected using the GeneChip Scanner 3000 7G (Affymetrix) and data stored as .CEL files	Fluorescence signals were detected using the GeneChip Scanner 3000 7G (Affymetrix) and data stored as .CEL files	Fluorescence signals were detected using the GeneChip Scanner 3000 7G (Affymetrix) and data stored as .CEL files	Fluorescence signals were detected using the GeneChip Scanner 3000 7G (Affymetrix) and data stored as .CEL files	Fluorescence signals were detected using the GeneChip Scanner 3000 7G (Affymetrix) and data stored as .CEL files	Fluorescence signals were detected using the GeneChip Scanner 3000 7G (Affymetrix) and data stored as .CEL files	Fluorescence signals were detected using the GeneChip Scanner 3000 7G (Affymetrix) and data stored as .CEL files	Fluorescence signals were detected using the GeneChip Scanner 3000 7G (Affymetrix) and data stored as .CEL files	Fluorescence signals were detected using the GeneChip Scanner 3000 7G (Affymetrix) and data stored as .CEL files	Fluorescence signals were detected using the GeneChip Scanner 3000 7G (Affymetrix) and data stored as .CEL files	Fluorescence signals were detected using the GeneChip Scanner 3000 7G (Affymetrix) and data stored as .CEL files
!Sample_description	IN_6391_B_II	IN_F249_D	IN_F251_D	IN_F253_D	IN_F254_D	IN_F258_D	IN_F259_D	IN_F260_D	IN_F545_D	MH_Met_6346_C_II	MH_Met_6349_C_II	MH_Met_6382_B_II	MH_Met_6383_C_II	MH_Met_6391_C_II	MH_Met_6602_B_II	MH_Met_6753_B_II-2_rep	MH_Met_6967_C_II	MH_Met_7013_B_III	MH_Met_7104_B_II	MH_Met_7108_B_II	MH_Met_7164_B_II	MH_Met_7196_B_II	MH_Met_7657_B	MH_Met_F033_B	MH_Met_F530_C	MH_Met_F535_B	MH_Met_F544_C	MH_Met_F545_C	TP_Met_6346_A_II	TP_Met_6349_A_II	TP_Met_6382_A_II	TP_Met_6383_A_II	TP_Met_6391_A_II	TP_Met_6602_A_II	TP_Met_6753_A_II-2	TP_Met_6804_A_II	TP_Met_6905_A_II	TP_Met_6967_A_II	TP_Met_7013_A_II	TP_Met_7104_A_II	TP_Met_7108_A_II	TP_Met_7135_A	TP_Met_7164_A_II	TP_Met_7194_A_II-2	TP_Met_7196_A_II-2	TP_Met_7657_A	TP_Met_F033_A	TP_Met_F530_A	TP_Met_F535_A
!Sample_data_processing	Raw data was normalized with the Robust Multi-array Average (RMA) algorithm, which included sequential background correction, intra- and inter-microarray well normalization, probe set summarization and calculation of expression signals	Raw data was normalized with the Robust Multi-array Average (RMA) algorithm, which included sequential background correction, intra- and inter-microarray well normalization, probe set summarization and calculation of expression signals	Raw data was normalized with the Robust Multi-array Average (RMA) algorithm, which included sequential background correction, intra- and inter-microarray well normalization, probe set summarization and calculation of expression signals	Raw data was normalized with the Robust Multi-array Average (RMA) algorithm, which included sequential background correction, intra- and inter-microarray well normalization, probe set summarization and calculation of expression signals	Raw data was normalized with the Robust Multi-array Average (RMA) algorithm, which included sequential background correction, intra- and inter-microarray well normalization, probe set summarization and calculation of expression signals	Raw data was normalized with the Robust Multi-array Average (RMA) algorithm, which included sequential background correction, intra- and inter-microarray well normalization, probe set summarization and calculation of expression signals	Raw data was normalized with the Robust Multi-array Average (RMA) algorithm, which included sequential background correction, intra- and inter-microarray well normalization, probe set summarization and calculation of expression signals	Raw data was normalized with the Robust Multi-array Average (RMA) algorithm, which included sequential background correction, intra- and inter-microarray well normalization, probe set summarization and calculation of expression signals	Raw data was normalized with the Robust Multi-array Average (RMA) algorithm, which included sequential background correction, intra- and inter-microarray well normalization, probe set summarization and calculation of expression signals	Raw data was normalized with the Robust Multi-array Average (RMA) algorithm, which included sequential background correction, intra- and inter-microarray well normalization, probe set summarization and calculation of expression signals	Raw data was normalized with the Robust Multi-array Average (RMA) algorithm, which included sequential background correction, intra- and inter-microarray well normalization, probe set summarization and calculation of expression signals	Raw data was normalized with the Robust Multi-array Average (RMA) algorithm, which included sequential background correction, intra- and inter-microarray well normalization, probe set summarization and calculation of expression signals	Raw data was normalized with the Robust Multi-array Average (RMA) algorithm, which included sequential background correction, intra- and inter-microarray well normalization, probe set summarization and calculation of expression signals	Raw data was normalized with the Robust Multi-array Average (RMA) algorithm, which included sequential background correction, intra- and inter-microarray well normalization, probe set summarization and calculation of expression signals	Raw data was normalized with the Robust Multi-array Average (RMA) algorithm, which included sequential background correction, intra- and inter-microarray well normalization, probe set summarization and calculation of expression signals	Raw data was normalized with the Robust Multi-array Average (RMA) algorithm, which included sequential background correction, intra- and inter-microarray well normalization, probe set summarization and calculation of expression signals	Raw data was normalized with the Robust Multi-array Average (RMA) algorithm, which included sequential background correction, intra- and inter-microarray well normalization, probe set summarization and calculation of expression signals	Raw data was normalized with the Robust Multi-array Average (RMA) algorithm, which included sequential background correction, intra- and inter-microarray well normalization, probe set summarization and calculation of expression signals	Raw data was normalized with the Robust Multi-array Average (RMA) algorithm, which included sequential background correction, intra- and inter-microarray well normalization, probe set summarization and calculation of expression signals	Raw data was normalized with the Robust Multi-array Average (RMA) algorithm, which included sequential background correction, intra- and inter-microarray well normalization, probe set summarization and calculation of expression signals	Raw data was normalized with the Robust Multi-array Average (RMA) algorithm, which included sequential background correction, intra- and inter-microarray well normalization, probe set summarization and calculation of expression signals	Raw data was normalized with the Robust Multi-array Average (RMA) algorithm, which included sequential background correction, intra- and inter-microarray well normalization, probe set summarization and calculation of expression signals	Raw data was normalized with the Robust Multi-array Average (RMA) algorithm, which included sequential background correction, intra- and inter-microarray well normalization, probe set summarization and calculation of expression signals	Raw data was normalized with the Robust Multi-array Average (RMA) algorithm, which included sequential background correction, intra- and inter-microarray well normalization, probe set summarization and calculation of expression signals	Raw data was normalized with the Robust Multi-array Average (RMA) algorithm, which included sequential background correction, intra- and inter-microarray well normalization, probe set summarization and calculation of expression signals	Raw data was normalized with the Robust Multi-array Average (RMA) algorithm, which included sequential background correction, intra- and inter-microarray well normalization, probe set summarization and calculation of expression signals	Raw data was normalized with the Robust Multi-array Average (RMA) algorithm, which included sequential background correction, intra- and inter-microarray well normalization, probe set summarization and calculation of expression signals	Raw data was normalized with the Robust Multi-array Average (RMA) algorithm, which included sequential background correction, intra- and inter-microarray well normalization, probe set summarization and calculation of expression signals	Raw data was normalized with the Robust Multi-array Average (RMA) algorithm, which included sequential background correction, intra- and inter-microarray well normalization, probe set summarization and calculation of expression signals	Raw data was normalized with the Robust Multi-array Average (RMA) algorithm, which included sequential background correction, intra- and inter-microarray well normalization, probe set summarization and calculation of expression signals	Raw data was normalized with the Robust Multi-array Average (RMA) algorithm, which included sequential background correction, intra- and inter-microarray well normalization, probe set summarization and calculation of expression signals	Raw data was normalized with the Robust Multi-array Average (RMA) algorithm, which included sequential background correction, intra- and inter-microarray well normalization, probe set summarization and calculation of expression signals	Raw data was normalized with the Robust Multi-array Average (RMA) algorithm, which included sequential background correction, intra- and inter-microarray well normalization, probe set summarization and calculation of expression signals	Raw data was normalized with the Robust Multi-array Average (RMA) algorithm, which included sequential background correction, intra- and inter-microarray well normalization, probe set summarization and calculation of expression signals	Raw data was normalized with the Robust Multi-array Average (RMA) algorithm, which included sequential background correction, intra- and inter-microarray well normalization, probe set summarization and calculation of expression signals	Raw data was normalized with the Robust Multi-array Average (RMA) algorithm, which included sequential background correction, intra- and inter-microarray well normalization, probe set summarization and calculation of expression signals	Raw data was normalized with the Robust Multi-array Average (RMA) algorithm, which included sequential background correction, intra- and inter-microarray well normalization, probe set summarization and calculation of expression signals	Raw data was normalized with the Robust Multi-array Average (RMA) algorithm, which included sequential background correction, intra- and inter-microarray well normalization, probe set summarization and calculation of expression signals	Raw data was normalized with the Robust Multi-array Average (RMA) algorithm, which included sequential background correction, intra- and inter-microarray well normalization, probe set summarization and calculation of expression signals	Raw data was normalized with the Robust Multi-array Average (RMA) algorithm, which included sequential background correction, intra- and inter-microarray well normalization, probe set summarization and calculation of expression signals	Raw data was normalized with the Robust Multi-array Average (RMA) algorithm, which included sequential background correction, intra- and inter-microarray well normalization, probe set summarization and calculation of expression signals	Raw data was normalized with the Robust Multi-array Average (RMA) algorithm, which included sequential background correction, intra- and inter-microarray well normalization, probe set summarization and calculation of expression signals	Raw data was normalized with the Robust Multi-array Average (RMA) algorithm, which included sequential background correction, intra- and inter-microarray well normalization, probe set summarization and calculation of expression signals	Raw data was normalized with the Robust Multi-array Average (RMA) algorithm, which included sequential background correction, intra- and inter-microarray well normalization, probe set summarization and calculation of expression signals	Raw data was normalized with the Robust Multi-array Average (RMA) algorithm, which included sequential background correction, intra- and inter-microarray well normalization, probe set summarization and calculation of expression signals	Raw data was normalized with the Robust Multi-array Average (RMA) algorithm, which included sequential background correction, intra- and inter-microarray well normalization, probe set summarization and calculation of expression signals	Raw data was normalized with the Robust Multi-array Average (RMA) algorithm, which included sequential background correction, intra- and inter-microarray well normalization, probe set summarization and calculation of expression signals	Raw data was normalized with the Robust Multi-array Average (RMA) algorithm, which included sequential background correction, intra- and inter-microarray well normalization, probe set summarization and calculation of expression signals	Raw data was normalized with the Robust Multi-array Average (RMA) algorithm, which included sequential background correction, intra- and inter-microarray well normalization, probe set summarization and calculation of expression signals
!Sample_data_processing	Quantile normalized gene level expression values from Affymetrix Expression Console	Quantile normalized gene level expression values from Affymetrix Expression Console	Quantile normalized gene level expression values from Affymetrix Expression Console	Quantile normalized gene level expression values from Affymetrix Expression Console	Quantile normalized gene level expression values from Affymetrix Expression Console	Quantile normalized gene level expression values from Affymetrix Expression Console	Quantile normalized gene level expression values from Affymetrix Expression Console	Quantile normalized gene level expression values from Affymetrix Expression Console	Quantile normalized gene level expression values from Affymetrix Expression Console	Quantile normalized gene level expression values from Affymetrix Expression Console	Quantile normalized gene level expression values from Affymetrix Expression Console	Quantile normalized gene level expression values from Affymetrix Expression Console	Quantile normalized gene level expression values from Affymetrix Expression Console	Quantile normalized gene level expression values from Affymetrix Expression Console	Quantile normalized gene level expression values from Affymetrix Expression Console	Quantile normalized gene level expression values from Affymetrix Expression Console	Quantile normalized gene level expression values from Affymetrix Expression Console	Quantile normalized gene level expression values from Affymetrix Expression Console	Quantile normalized gene level expression values from Affymetrix Expression Console	Quantile normalized gene level expression values from Affymetrix Expression Console	Quantile normalized gene level expression values from Affymetrix Expression Console	Quantile normalized gene level expression values from Affymetrix Expression Console	Quantile normalized gene level expression values from Affymetrix Expression Console	Quantile normalized gene level expression values from Affymetrix Expression Console	Quantile normalized gene level expression values from Affymetrix Expression Console	Quantile normalized gene level expression values from Affymetrix Expression Console	Quantile normalized gene level expression values from Affymetrix Expression Console	Quantile normalized gene level expression values from Affymetrix Expression Console	Quantile normalized gene level expression values from Affymetrix Expression Console	Quantile normalized gene level expression values from Affymetrix Expression Console	Quantile normalized gene level expression values from Affymetrix Expression Console	Quantile normalized gene level expression values from Affymetrix Expression Console	Quantile normalized gene level expression values from Affymetrix Expression Console	Quantile normalized gene level expression values from Affymetrix Expression Console	Quantile normalized gene level expression values from Affymetrix Expression Console	Quantile normalized gene level expression values from Affymetrix Expression Console	Quantile normalized gene level expression values from Affymetrix Expression Console	Quantile normalized gene level expression values from Affymetrix Expression Console	Quantile normalized gene level expression values from Affymetrix Expression Console	Quantile normalized gene level expression values from Affymetrix Expression Console	Quantile normalized gene level expression values from Affymetrix Expression Console	Quantile normalized gene level expression values from Affymetrix Expression Console	Quantile normalized gene level expression values from Affymetrix Expression Console	Quantile normalized gene level expression values from Affymetrix Expression Console	Quantile normalized gene level expression values from Affymetrix Expression Console	Quantile normalized gene level expression values from Affymetrix Expression Console	Quantile normalized gene level expression values from Affymetrix Expression Console	Quantile normalized gene level expression values from Affymetrix Expression Console	Quantile normalized gene level expression values from Affymetrix Expression Console
!Sample_platform_id	GPL15207	GPL15207	GPL15207	GPL15207	GPL15207	GPL15207	GPL15207	GPL15207	GPL15207	GPL15207	GPL15207	GPL15207	GPL15207	GPL15207	GPL15207	GPL15207	GPL15207	GPL15207	GPL15207	GPL15207	GPL15207	GPL15207	GPL15207	GPL15207	GPL15207	GPL15207	GPL15207	GPL15207	GPL15207	GPL15207	GPL15207	GPL15207	GPL15207	GPL15207	GPL15207	GPL15207	GPL15207	GPL15207	GPL15207	GPL15207	GPL15207	GPL15207	GPL15207	GPL15207	GPL15207	GPL15207	GPL15207	GPL15207	GPL15207
!Sample_contact_name	Jose,María,Sayagués	Jose,María,Sayagués	Jose,María,Sayagués	Jose,María,Sayagués	Jose,María,Sayagués	Jose,María,Sayagués	Jose,María,Sayagués	Jose,María,Sayagués	Jose,María,Sayagués	Jose,María,Sayagués	Jose,María,Sayagués	Jose,María,Sayagués	Jose,María,Sayagués	Jose,María,Sayagués	Jose,María,Sayagués	Jose,María,Sayagués	Jose,María,Sayagués	Jose,María,Sayagués	Jose,María,Sayagués	Jose,María,Sayagués	Jose,María,Sayagués	Jose,María,Sayagués	Jose,María,Sayagués	Jose,María,Sayagués	Jose,María,Sayagués	Jose,María,Sayagués	Jose,María,Sayagués	Jose,María,Sayagués	Jose,María,Sayagués	Jose,María,Sayagués	Jose,María,Sayagués	Jose,María,Sayagués	Jose,María,Sayagués	Jose,María,Sayagués	Jose,María,Sayagués	Jose,María,Sayagués	Jose,María,Sayagués	Jose,María,Sayagués	Jose,María,Sayagués	Jose,María,Sayagués	Jose,María,Sayagués	Jose,María,Sayagués	Jose,María,Sayagués	Jose,María,Sayagués	Jose,María,Sayagués	Jose,María,Sayagués	Jose,María,Sayagués	Jose,María,Sayagués	Jose,María,Sayagués
!Sample_contact_email	ppmari@usal.es	ppmari@usal.es	ppmari@usal.es	ppmari@usal.es	ppmari@usal.es	ppmari@usal.es	ppmari@usal.es	ppmari@usal.es	ppmari@usal.es	ppmari@usal.es	ppmari@usal.es	ppmari@usal.es	ppmari@usal.es	ppmari@usal.es	ppmari@usal.es	ppmari@usal.es	ppmari@usal.es	ppmari@usal.es	ppmari@usal.es	ppmari@usal.es	ppmari@usal.es	ppmari@usal.es	ppmari@usal.es	ppmari@usal.es	ppmari@usal.es	ppmari@usal.es	ppmari@usal.es	ppmari@usal.es	ppmari@usal.es	ppmari@usal.es	ppmari@usal.es	ppmari@usal.es	ppmari@usal.es	ppmari@usal.es	ppmari@usal.es	ppmari@usal.es	ppmari@usal.es	ppmari@usal.es	ppmari@usal.es	ppmari@usal.es	ppmari@usal.es	ppmari@usal.es	ppmari@usal.es	ppmari@usal.es	ppmari@usal.es	ppmari@usal.es	ppmari@usal.es	ppmari@usal.es	ppmari@usal.es
!Sample_contact_laboratory	Cytometry Service-NUCLEUS	Cytometry Service-NUCLEUS	Cytometry Service-NUCLEUS	Cytometry Service-NUCLEUS	Cytometry Service-NUCLEUS	Cytometry Service-NUCLEUS	Cytometry Service-NUCLEUS	Cytometry Service-NUCLEUS	Cytometry Service-NUCLEUS	Cytometry Service-NUCLEUS	Cytometry Service-NUCLEUS	Cytometry Service-NUCLEUS	Cytometry Service-NUCLEUS	Cytometry Service-NUCLEUS	Cytometry Service-NUCLEUS	Cytometry Service-NUCLEUS	Cytometry Service-NUCLEUS	Cytometry Service-NUCLEUS	Cytometry Service-NUCLEUS	Cytometry Service-NUCLEUS	Cytometry Service-NUCLEUS	Cytometry Service-NUCLEUS	Cytometry Service-NUCLEUS	Cytometry Service-NUCLEUS	Cytometry Service-NUCLEUS	Cytometry Service-NUCLEUS	Cytometry Service-NUCLEUS	Cytometry Service-NUCLEUS	Cytometry Service-NUCLEUS	Cytometry Service-NUCLEUS	Cytometry Service-NUCLEUS	Cytometry Service-NUCLEUS	Cytometry Service-NUCLEUS	Cytometry Service-NUCLEUS	Cytometry Service-NUCLEUS	Cytometry Service-NUCLEUS	Cytometry Service-NUCLEUS	Cytometry Service-NUCLEUS	Cytometry Service-NUCLEUS	Cytometry Service-NUCLEUS	Cytometry Service-NUCLEUS	Cytometry Service-NUCLEUS	Cytometry Service-NUCLEUS	Cytometry Service-NUCLEUS	Cytometry Service-NUCLEUS	Cytometry Service-NUCLEUS	Cytometry Service-NUCLEUS	Cytometry Service-NUCLEUS	Cytometry Service-NUCLEUS
!Sample_contact_department	Department of Medicine	Department of Medicine	Department of Medicine	Department of Medicine	Department of Medicine	Department of Medicine	Department of Medicine	Department of Medicine	Department of Medicine	Department of Medicine	Department of Medicine	Department of Medicine	Department of Medicine	Department of Medicine	Department of Medicine	Department of Medicine	Department of Medicine	Department of Medicine	Department of Medicine	Department of Medicine	Department of Medicine	Department of Medicine	Department of Medicine	Department of Medicine	Department of Medicine	Department of Medicine	Department of Medicine	Department of Medicine	Department of Medicine	Department of Medicine	Department of Medicine	Department of Medicine	Department of Medicine	Department of Medicine	Department of Medicine	Department of Medicine	Department of Medicine	Department of Medicine	Department of Medicine	Department of Medicine	Department of Medicine	Department of Medicine	Department of Medicine	Department of Medicine	Department of Medicine	Department of Medicine	Department of Medicine	Department of Medicine	Department of Medicine
!Sample_contact_institute	Cancer Research Center (IBMCC-CSIC/USAL)	Cancer Research Center (IBMCC-CSIC/USAL)	Cancer Research Center (IBMCC-CSIC/USAL)	Cancer Research Center (IBMCC-CSIC/USAL)	Cancer Research Center (IBMCC-CSIC/USAL)	Cancer Research Center (IBMCC-CSIC/USAL)	Cancer Research Center (IBMCC-CSIC/USAL)	Cancer Research Center (IBMCC-CSIC/USAL)	Cancer Research Center (IBMCC-CSIC/USAL)	Cancer Research Center (IBMCC-CSIC/USAL)	Cancer Research Center (IBMCC-CSIC/USAL)	Cancer Research Center (IBMCC-CSIC/USAL)	Cancer Research Center (IBMCC-CSIC/USAL)	Cancer Research Center (IBMCC-CSIC/USAL)	Cancer Research Center (IBMCC-CSIC/USAL)	Cancer Research Center (IBMCC-CSIC/USAL)	Cancer Research Center (IBMCC-CSIC/USAL)	Cancer Research Center (IBMCC-CSIC/USAL)	Cancer Research Center (IBMCC-CSIC/USAL)	Cancer Research Center (IBMCC-CSIC/USAL)	Cancer Research Center (IBMCC-CSIC/USAL)	Cancer Research Center (IBMCC-CSIC/USAL)	Cancer Research Center (IBMCC-CSIC/USAL)	Cancer Research Center (IBMCC-CSIC/USAL)	Cancer Research Center (IBMCC-CSIC/USAL)	Cancer Research Center (IBMCC-CSIC/USAL)	Cancer Research Center (IBMCC-CSIC/USAL)	Cancer Research Center (IBMCC-CSIC/USAL)	Cancer Research Center (IBMCC-CSIC/USAL)	Cancer Research Center (IBMCC-CSIC/USAL)	Cancer Research Center (IBMCC-CSIC/USAL)	Cancer Research Center (IBMCC-CSIC/USAL)	Cancer Research Center (IBMCC-CSIC/USAL)	Cancer Research Center (IBMCC-CSIC/USAL)	Cancer Research Center (IBMCC-CSIC/USAL)	Cancer Research Center (IBMCC-CSIC/USAL)	Cancer Research Center (IBMCC-CSIC/USAL)	Cancer Research Center (IBMCC-CSIC/USAL)	Cancer Research Center (IBMCC-CSIC/USAL)	Cancer Research Center (IBMCC-CSIC/USAL)	Cancer Research Center (IBMCC-CSIC/USAL)	Cancer Research Center (IBMCC-CSIC/USAL)	Cancer Research Center (IBMCC-CSIC/USAL)	Cancer Research Center (IBMCC-CSIC/USAL)	Cancer Research Center (IBMCC-CSIC/USAL)	Cancer Research Center (IBMCC-CSIC/USAL)	Cancer Research Center (IBMCC-CSIC/USAL)	Cancer Research Center (IBMCC-CSIC/USAL)	Cancer Research Center (IBMCC-CSIC/USAL)
!Sample_contact_address	Campus Miguel de Unamuno	Campus Miguel de Unamuno	Campus Miguel de Unamuno	Campus Miguel de Unamuno	Campus Miguel de Unamuno	Campus Miguel de Unamuno	Campus Miguel de Unamuno	Campus Miguel de Unamuno	Campus Miguel de Unamuno	Campus Miguel de Unamuno	Campus Miguel de Unamuno	Campus Miguel de Unamuno	Campus Miguel de Unamuno	Campus Miguel de Unamuno	Campus Miguel de Unamuno	Campus Miguel de Unamuno	Campus Miguel de Unamuno	Campus Miguel de Unamuno	Campus Miguel de Unamuno	Campus Miguel de Unamuno	Campus Miguel de Unamuno	Campus Miguel de Unamuno	Campus Miguel de Unamuno	Campus Miguel de Unamuno	Campus Miguel de Unamuno	Campus Miguel de Unamuno	Campus Miguel de Unamuno	Campus Miguel de Unamuno	Campus Miguel de Unamuno	Campus Miguel de Unamuno	Campus Miguel de Unamuno	Campus Miguel de Unamuno	Campus Miguel de Unamuno	Campus Miguel de Unamuno	Campus Miguel de Unamuno	Campus Miguel de Unamuno	Campus Miguel de Unamuno	Campus Miguel de Unamuno	Campus Miguel de Unamuno	Campus Miguel de Unamuno	Campus Miguel de Unamuno	Campus Miguel de Unamuno	Campus Miguel de Unamuno	Campus Miguel de Unamuno	Campus Miguel de Unamuno	Campus Miguel de Unamuno	Campus Miguel de Unamuno	Campus Miguel de Unamuno	Campus Miguel de Unamuno
!Sample_contact_city	Salamanca	Salamanca	Salamanca	Salamanca	Salamanca	Salamanca	Salamanca	Salamanca	Salamanca	Salamanca	Salamanca	Salamanca	Salamanca	Salamanca	Salamanca	Salamanca	Salamanca	Salamanca	Salamanca	Salamanca	Salamanca	Salamanca	Salamanca	Salamanca	Salamanca	Salamanca	Salamanca	Salamanca	Salamanca	Salamanca	Salamanca	Salamanca	Salamanca	Salamanca	Salamanca	Salamanca	Salamanca	Salamanca	Salamanca	Salamanca	Salamanca	Salamanca	Salamanca	Salamanca	Salamanca	Salamanca	Salamanca	Salamanca	Salamanca
!Sample_contact_state	Salamanca	Salamanca	Salamanca	Salamanca	Salamanca	Salamanca	Salamanca	Salamanca	Salamanca	Salamanca	Salamanca	Salamanca	Salamanca	Salamanca	Salamanca	Salamanca	Salamanca	Salamanca	Salamanca	Salamanca	Salamanca	Salamanca	Salamanca	Salamanca	Salamanca	Salamanca	Salamanca	Salamanca	Salamanca	Salamanca	Salamanca	Salamanca	Salamanca	Salamanca	Salamanca	Salamanca	Salamanca	Salamanca	Salamanca	Salamanca	Salamanca	Salamanca	Salamanca	Salamanca	Salamanca	Salamanca	Salamanca	Salamanca	Salamanca
!Sample_contact_zip/postal_code	37007	37007	37007	37007	37007	37007	37007	37007	37007	37007	37007	37007	37007	37007	37007	37007	37007	37007	37007	37007	37007	37007	37007	37007	37007	37007	37007	37007	37007	37007	37007	37007	37007	37007	37007	37007	37007	37007	37007	37007	37007	37007	37007	37007	37007	37007	37007	37007	37007
!Sample_contact_country	Spain	Spain	Spain	Spain	Spain	Spain	Spain	Spain	Spain	Spain	Spain	Spain	Spain	Spain	Spain	Spain	Spain	Spain	Spain	Spain	Spain	Spain	Spain	Spain	Spain	Spain	Spain	Spain	Spain	Spain	Spain	Spain	Spain	Spain	Spain	Spain	Spain	Spain	Spain	Spain	Spain	Spain	Spain	Spain	Spain	Spain	Spain	Spain	Spain
!Sample_supplementary_file	ftp://ftp.ncbi.nlm.nih.gov/geo/samples/GSM2157nnn/GSM2157164/suppl/GSM2157164_IN_6391_B_II_PrimeView_.CEL.gz	ftp://ftp.ncbi.nlm.nih.gov/geo/samples/GSM2157nnn/GSM2157165/suppl/GSM2157165_IN_F249_D_PrimeView_.CEL.gz	ftp://ftp.ncbi.nlm.nih.gov/geo/samples/GSM2157nnn/GSM2157166/suppl/GSM2157166_IN_F251_D_PrimeView_.CEL.gz	ftp://ftp.ncbi.nlm.nih.gov/geo/samples/GSM2157nnn/GSM2157167/suppl/GSM2157167_IN_F253_D_PrimeView_.CEL.gz	ftp://ftp.ncbi.nlm.nih.gov/geo/samples/GSM2157nnn/GSM2157168/suppl/GSM2157168_IN_F254_D_PrimeView_.CEL.gz	ftp://ftp.ncbi.nlm.nih.gov/geo/samples/GSM2157nnn/GSM2157169/suppl/GSM2157169_IN_F258_D_PrimeView_.CEL.gz	ftp://ftp.ncbi.nlm.nih.gov/geo/samples/GSM2157nnn/GSM2157170/suppl/GSM2157170_IN_F259_D_PrimeView_.CEL.gz	ftp://ftp.ncbi.nlm.nih.gov/geo/samples/GSM2157nnn/GSM2157171/suppl/GSM2157171_IN_F260_D_PrimeView_.CEL.gz	ftp://ftp.ncbi.nlm.nih.gov/geo/samples/GSM2157nnn/GSM2157172/suppl/GSM2157172_IN_F545_D_PrimeView_.CEL.gz	ftp://ftp.ncbi.nlm.nih.gov/geo/samples/GSM2157nnn/GSM2157173/suppl/GSM2157173_MH_Met_6346_C_II_PrimeView_.CEL.gz	ftp://ftp.ncbi.nlm.nih.gov/geo/samples/GSM2157nnn/GSM2157174/suppl/GSM2157174_MH_Met_6349_C_II_PrimeView_.CEL.gz	ftp://ftp.ncbi.nlm.nih.gov/geo/samples/GSM2157nnn/GSM2157175/suppl/GSM2157175_MH_Met_6382_B_II_PrimeView_.CEL.gz	ftp://ftp.ncbi.nlm.nih.gov/geo/samples/GSM2157nnn/GSM2157176/suppl/GSM2157176_MH_Met_6383_C_II_PrimeView_.CEL.gz	ftp://ftp.ncbi.nlm.nih.gov/geo/samples/GSM2157nnn/GSM2157177/suppl/GSM2157177_MH_Met_6391_C_II_PrimeView_.CEL.gz	ftp://ftp.ncbi.nlm.nih.gov/geo/samples/GSM2157nnn/GSM2157178/suppl/GSM2157178_MH_Met_6602_B_II_PrimeView_.CEL.gz	ftp://ftp.ncbi.nlm.nih.gov/geo/samples/GSM2157nnn/GSM2157179/suppl/GSM2157179_MH_Met_6753_B_II-2_rep_PrimeView_.CEL.gz	ftp://ftp.ncbi.nlm.nih.gov/geo/samples/GSM2157nnn/GSM2157180/suppl/GSM2157180_MH_Met_6967_C_II_PrimeView_.CEL.gz	ftp://ftp.ncbi.nlm.nih.gov/geo/samples/GSM2157nnn/GSM2157181/suppl/GSM2157181_MH_Met_7013_B_III_PrimeView_.CEL.gz	ftp://ftp.ncbi.nlm.nih.gov/geo/samples/GSM2157nnn/GSM2157182/suppl/GSM2157182_MH_Met_7104_B_II_PrimeView_.CEL.gz	ftp://ftp.ncbi.nlm.nih.gov/geo/samples/GSM2157nnn/GSM2157183/suppl/GSM2157183_MH_Met_7108_B_II_PrimeView_.CEL.gz	ftp://ftp.ncbi.nlm.nih.gov/geo/samples/GSM2157nnn/GSM2157184/suppl/GSM2157184_MH_Met_7164_B_II_PrimeView_.CEL.gz	ftp://ftp.ncbi.nlm.nih.gov/geo/samples/GSM2157nnn/GSM2157185/suppl/GSM2157185_MH_Met_7196_B_II_PrimeView_.CEL.gz	ftp://ftp.ncbi.nlm.nih.gov/geo/samples/GSM2157nnn/GSM2157186/suppl/GSM2157186_MH_Met_7657_B_PrimeView_.CEL.gz	ftp://ftp.ncbi.nlm.nih.gov/geo/samples/GSM2157nnn/GSM2157187/suppl/GSM2157187_MH_Met_F033_B_PrimeView_.CEL.gz	ftp://ftp.ncbi.nlm.nih.gov/geo/samples/GSM2157nnn/GSM2157188/suppl/GSM2157188_MH_Met_F530_C_PrimeView_.CEL.gz	ftp://ftp.ncbi.nlm.nih.gov/geo/samples/GSM2157nnn/GSM2157189/suppl/GSM2157189_MH_Met_F535_B_PrimeView_.CEL.gz	ftp://ftp.ncbi.nlm.nih.gov/geo/samples/GSM2157nnn/GSM2157190/suppl/GSM2157190_MH_Met_F544_C_PrimeView_.CEL.gz	ftp://ftp.ncbi.nlm.nih.gov/geo/samples/GSM2157nnn/GSM2157191/suppl/GSM2157191_MH_Met_F545_C_PrimeView_.CEL.gz	ftp://ftp.ncbi.nlm.nih.gov/geo/samples/GSM2157nnn/GSM2157192/suppl/GSM2157192_TP_Met_6346_A_II_PrimeView_.CEL.gz	ftp://ftp.ncbi.nlm.nih.gov/geo/samples/GSM2157nnn/GSM2157193/suppl/GSM2157193_TP_Met_6349_A_II_PrimeView_.CEL.gz	ftp://ftp.ncbi.nlm.nih.gov/geo/samples/GSM2157nnn/GSM2157194/suppl/GSM2157194_TP_Met_6382_A_II_PrimeView_.CEL.gz	ftp://ftp.ncbi.nlm.nih.gov/geo/samples/GSM2157nnn/GSM2157195/suppl/GSM2157195_TP_Met_6383_A_II_PrimeView_.CEL.gz	ftp://ftp.ncbi.nlm.nih.gov/geo/samples/GSM2157nnn/GSM2157196/suppl/GSM2157196_TP_Met_6391_A_II_PrimeView_.CEL.gz	ftp://ftp.ncbi.nlm.nih.gov/geo/samples/GSM2157nnn/GSM2157197/suppl/GSM2157197_TP_Met_6602_A_II_PrimeView_.CEL.gz	ftp://ftp.ncbi.nlm.nih.gov/geo/samples/GSM2157nnn/GSM2157198/suppl/GSM2157198_TP_Met_6753_A_II-2_PrimeView_.CEL.gz	ftp://ftp.ncbi.nlm.nih.gov/geo/samples/GSM2157nnn/GSM2157199/suppl/GSM2157199_TP_Met_6804_A_II_PrimeView_.CEL.gz	ftp://ftp.ncbi.nlm.nih.gov/geo/samples/GSM2157nnn/GSM2157200/suppl/GSM2157200_TP_Met_6905_A_II_PrimeView_.CEL.gz	ftp://ftp.ncbi.nlm.nih.gov/geo/samples/GSM2157nnn/GSM2157201/suppl/GSM2157201_TP_Met_6967_A_II_PrimeView_.CEL.gz	ftp://ftp.ncbi.nlm.nih.gov/geo/samples/GSM2157nnn/GSM2157202/suppl/GSM2157202_TP_Met_7013_A_II_CLEAN_PrimeView_.CEL.gz	ftp://ftp.ncbi.nlm.nih.gov/geo/samples/GSM2157nnn/GSM2157203/suppl/GSM2157203_TP_Met_7104_A_II_PrimeView_.CEL.gz	ftp://ftp.ncbi.nlm.nih.gov/geo/samples/GSM2157nnn/GSM2157204/suppl/GSM2157204_TP_Met_7108_A_II_PrimeView_.CEL.gz	ftp://ftp.ncbi.nlm.nih.gov/geo/samples/GSM2157nnn/GSM2157205/suppl/GSM2157205_TP_Met_7135_A_PrimeView_.CEL.gz	ftp://ftp.ncbi.nlm.nih.gov/geo/samples/GSM2157nnn/GSM2157206/suppl/GSM2157206_TP_Met_7164_A_II_PrimeView_.CEL.gz	ftp://ftp.ncbi.nlm.nih.gov/geo/samples/GSM2157nnn/GSM2157207/suppl/GSM2157207_TP_Met_7194_A_II-2_PrimeView_.CEL.gz	ftp://ftp.ncbi.nlm.nih.gov/geo/samples/GSM2157nnn/GSM2157208/suppl/GSM2157208_TP_Met_7196_A_II-2_PrimeView_.CEL.gz	ftp://ftp.ncbi.nlm.nih.gov/geo/samples/GSM2157nnn/GSM2157209/suppl/GSM2157209_TP_Met_7657_A_PrimeView_.CEL.gz	ftp://ftp.ncbi.nlm.nih.gov/geo/samples/GSM2157nnn/GSM2157210/suppl/GSM2157210_TP_Met_F033_A_PrimeView_.CEL.gz	ftp://ftp.ncbi.nlm.nih.gov/geo/samples/GSM2157nnn/GSM2157211/suppl/GSM2157211_TP_Met_F530_A_PrimeView_.CEL.gz	ftp://ftp.ncbi.nlm.nih.gov/geo/samples/GSM2157nnn/GSM2157212/suppl/GSM2157212_TP_Met_F535_A_PrimeView_.CEL.gz
!Sample_data_row_count	49395	49395	49395	49395	49395	49395	49395	49395	49395	49395	49395	49395	49395	49395	49395	49395	49395	49395	49395	49395	49395	49395	49395	49395	49395	49395	49395	49395	49395	49395	49395	49395	49395	49395	49395	49395	49395	49395	49395	49395	49395	49395	49395	49395	49395	49395	49395	49395	49395
!series_matrix_table_begin
ID_REF	GSM2157164	GSM2157165	GSM2157166	GSM2157167	GSM2157168	GSM2157169	GSM2157170	GSM2157171	GSM2157172	GSM2157173	GSM2157174	GSM2157175	GSM2157176	GSM2157177	GSM2157178	GSM2157179	GSM2157180	GSM2157181	GSM2157182	GSM2157183	GSM2157184	GSM2157185	GSM2157186	GSM2157187	GSM2157188	GSM2157189	GSM2157190	GSM2157191	GSM2157192	GSM2157193	GSM2157194	GSM2157195	GSM2157196	GSM2157197	GSM2157198	GSM2157199	GSM2157200	GSM2157201	GSM2157202	GSM2157203	GSM2157204	GSM2157205	GSM2157206	GSM2157207	GSM2157208	GSM2157209	GSM2157210	GSM2157211	GSM2157212
11715100_at	3.93834	4.29515	4.42823	4.09209	4.1409	4.41433	4.10126	4.63104	4.32881	4.8105	5.99482	5.48301	4.28657	4.12578	4.39471	4.10499	4.27555	4.48467	4.56937	4.63353	4.43585	4.70194	4.04943	4.31856	4.20835	4.5846	5.55856	5.10781	5.0196	5.67753	4.42411	4.18507	4.42399	4.61113	4.49857	4.47301	4.92147	4.37781	7.04189	4.87399	4.87389	4.562	5.32518	4.72068	4.80097	4.21764	3.81619	3.94605	4.5567
11715101_s_at	6.68214	6.56744	7.0633	6.74895	7.17742	7.26604	6.53482	6.76079	7.16264	7.11514	8.07679	7.43003	6.4496	6.58854	7.19866	6.96431	6.76862	6.83502	7.06025	7.71293	6.57349	6.52864	7.10844	7.0137	6.79134	7.04504	7.09693	7.24177	7.1335	7.68567	7.36675	6.93025	7.037	7.00613	6.77882	6.8875	7.18291	7.00235	8.14028	7.72773	7.44794	7.18616	7.79111	7.09489	7.1303	6.7909	6.77292	6.84577	7.08467
11715102_x_at	4.6028	4.78612	4.93654	4.80938	4.70232	4.99543	4.41306	5.10701	4.96959	5.52214	6.46614	5.74046	4.78743	4.56969	5.14382	4.57501	4.73208	4.98282	5.15573	5.77401	4.70046	5.01224	4.65238	4.87645	4.76528	5.01149	6.24253	5.64911	5.5667	6.18671	5.00516	4.69867	4.96085	5.1115	4.98337	5.00859	5.1811	4.88612	7.55107	5.82144	5.51257	5.10255	5.8302	5.11959	5.31015	4.74319	4.59556	4.58129	4.99878
11715103_x_at	8.0899	6.63892	6.78726	6.53495	6.53168	6.24395	7.81724	6.36571	6.29443	5.94217	6.42119	6.87072	6.60378	6.93496	6.61416	7.7116	6.69274	6.92711	6.60907	6.78336	6.77357	7.54952	6.15614	6.30463	6.63452	6.29474	6.34659	6.95697	6.0333	6.72459	6.49626	6.30088	6.71683	6.50208	7.32744	6.58744	6.96486	6.92377	6.96459	6.81668	6.74143	6.55362	6.64176	6.61087	6.96913	6.24671	6.6131	6.43685	6.63352
11715104_s_at	5.47942	6.68197	8.34836	7.65475	7.15168	6.44763	5.93483	7.14941	7.29939	5.40082	5.51657	6.9071	5.38748	5.38414	5.41313	5.57063	5.41196	5.4421	5.51804	5.38584	5.36822	5.89074	5.0457	5.21335	5.11059	5.26462	6.26948	5.30397	5.68523	5.29792	5.36737	5.17446	5.45137	5.03091	5.55731	5.46795	5.05246	4.99365	5.49976	5.47264	5.50061	5.92706	5.29078	5.42679	5.59111	4.90067	5.37157	5.27961	5.33856
11715105_at	3.83313	3.85117	3.90789	3.85555	3.71388	3.83368	3.94456	3.79163	3.92246	4.14649	3.84741	4.39407	3.8716	3.88987	8.63469	4.00244	3.92215	3.9718	7.95313	3.90652	4.02721	4.09823	3.86194	4.06543	3.9463	3.81347	3.86596	4.52201	4.14188	3.82864	3.88471	3.82629	3.92305	4.81591	4.20332	3.77506	8.60847	3.81397	4.0502	4.63874	3.81579	4.28953	4.02335	4.18305	3.82902	3.72758	4.36565	4.09102	3.77339
11715106_x_at	4.89826	4.84934	5.00593	4.86553	4.88971	5.04673	4.88866	5.26626	5.27749	5.34762	5.15089	5.68839	5.21241	4.86952	5.15526	4.97586	6.12258	5.08094	5.13681	5.40039	5.20646	5.64465	5.16875	4.81843	5.60361	5.36313	5.75375	5.36272	5.01043	4.94282	5.31321	4.97303	5.17646	5.13629	5.13227	4.91949	4.95527	5.18342	5.17523	5.10409	5.30068	5.26139	5.32628	5.53354	5.96594	5.13393	4.90185	5.16725	5.2512
11715107_s_at	4.74819	4.67258	4.62671	4.53021	4.71403	4.80268	4.72618	4.60072	4.59118	4.62627	4.50797	5.09217	4.94604	4.61154	4.74589	4.45406	4.83319	4.52588	4.5872	4.4793	4.55058	4.85496	4.49167	4.951	4.64346	4.52845	4.65818	5.01407	4.86985	4.44201	4.79695	4.68225	4.57531	4.3291	4.8168	4.51805	4.77316	4.67136	4.74267	4.56764	4.51773	5.07552	4.73278	4.72663	4.91649	4.28157	4.45801	4.68375	4.34653
11715108_x_at	4.30865	4.21197	4.42427	4.29255	4.22084	4.24063	4.13368	4.44198	4.26295	4.31259	4.4141	4.95684	4.37354	4.23301	4.43253	4.44676	4.20405	4.2969	4.36222	4.23871	4.29492	4.55502	4.21934	4.34297	4.29585	4.30165	4.65357	4.49666	4.36161	3.98307	4.28845	4.3549	4.21786	4.34089	4.30312	4.26366	4.54625	4.19205	4.47143	4.34531	4.29768	4.24684	4.41483	4.50565	4.37466	4.22627	4.20664	4.3272	4.21934
11715109_at	4.48361	4.27787	4.18236	4.29785	4.18479	4.25619	4.41047	4.66851	4.39871	4.40413	4.39808	4.80204	4.58077	4.25181	4.48129	4.374	4.51061	4.38169	4.49956	4.5214	4.48481	4.67756	4.26521	4.42051	4.34779	4.13025	4.50184	4.63748	4.7573	4.28841	4.52505	4.36008	4.6377	4.37988	5.05104	4.37988	4.32517	4.43637	4.51016	4.42014	4.41425	4.77979	4.46518	5.15711	4.41539	4.21113	4.38911	4.10366	4.45463
11715110_at	6.40126	6.32201	6.49927	6.51115	6.48327	6.62132	6.62833	6.60978	6.87872	6.40534	6.38413	7.5922	6.42043	6.40713	6.60301	6.67578	6.41289	6.53037	6.37526	6.39868	6.28642	7.05738	6.26571	6.34964	6.28058	6.51731	7.27068	6.68636	6.75769	6.22328	6.52488	6.31829	6.35268	6.46126	6.74521	6.17022	6.25966	6.22509	6.13321	6.51119	6.51797	6.59577	6.3577	6.79792	6.65193	5.99153	6.48292	6.65686	6.15557
11715111_s_at	7.83145	7.2776	7.69851	7.8129	7.69664	8.01829	7.81082	7.83024	7.77921	8.03789	7.91412	8.99349	7.79675	7.56028	7.89894	7.96761	7.58844	8.04973	7.67312	7.7298	7.78149	8.15564	7.66373	7.81329	7.51516	7.95519	8.49378	8.3727	7.90687	7.67154	7.98548	7.82054	8.23445	7.54992	8.33535	7.59365	7.65787	7.63513	7.74111	7.802	7.74587	8.2806	7.46952	8.3249	8.03841	7.47641	8.2618	7.90293	7.73255
11715112_at	4.20983	4.08599	4.45283	4.09974	3.99435	4.07772	4.19118	3.98908	4.24856	4.18535	4.06849	4.66212	4.11534	4.1945	4.01364	4.24805	4.05151	3.95923	4.09363	4.06502	4.04252	4.25041	4.03805	3.99211	3.98991	4.02616	4.95332	4.36324	4.13214	3.96887	3.89397	4.011	4.14604	3.98022	4.49408	3.98771	4.14159	4.13192	3.96204	4.24781	4.1599	4.45571	4.06342	4.27732	4.01191	4.05448	3.93173	4.03898	4.01522
11715113_x_at	7.70661	7.35631	7.68837	7.77024	7.57718	7.89085	7.84092	7.86579	7.85476	8.02865	7.84085	8.9842	7.84635	7.57348	7.8026	7.50135	7.64834	7.51907	7.80531	7.84098	7.90568	8.03283	7.77036	7.77239	7.67024	7.6221	8.70455	8.0094	8.03295	7.72781	7.66585	7.75441	7.7885	7.57869	7.92595	8.0963	7.88591	7.87578	7.78784	7.81999	7.71865	8.06102	7.70651	7.97998	7.70889	7.67063	7.73593	7.55415	7.75279
11715114_x_at	7.8454	7.58313	7.75903	7.97954	7.86467	8.02338	7.96117	8.06846	7.89453	8.2922	8.06013	9.27432	8.05809	7.69162	8.02424	7.61395	7.66594	7.6186	8.1273	8.10356	7.99336	8.12217	7.92535	8.26227	7.66672	7.68969	8.93393	8.49428	8.26887	7.92949	7.81567	8.10497	8.10001	7.72956	8.06632	8.38872	8.04287	8.12186	8.04462	7.95348	7.8284	8.49025	7.76554	8.35757	8.1957	7.85593	7.90813	7.79739	7.93911
11715115_s_at	3.67046	3.70378	3.9737	3.84447	3.85251	3.74311	3.64424	3.75547	3.87584	3.73302	3.76673	4.05336	3.75718	3.65415	3.89428	3.78196	3.7094	3.83955	3.92674	4.04487	3.87399	4.07904	3.8516	3.77715	3.78989	3.73006	4.15217	3.76487	4.00265	3.78034	3.92143	3.74262	3.72538	3.90737	3.82141	3.94083	4.12928	3.78097	4.53255	3.89201	3.79733	3.92644	3.95965	3.69049	3.89725	3.78471	3.60172	3.78944	3.73562
11715116_s_at	4.27869	4.8679	4.39612	4.64467	4.70993	4.72072	4.3828	4.88126	4.86671	5.66148	5.62983	4.66202	4.80187	4.64729	5.39994	4.75582	4.49084	4.92782	5.1306	5.55832	4.62061	5.04843	4.80233	4.7017	4.37453	5.89194	5.75656	5.32795	5.48672	5.44806	4.77804	4.72361	4.71046	4.86454	4.62903	4.90697	5.73189	4.51432	6.20481	5.29189	5.1309	4.80154	5.62819	4.48434	4.92938	5.05645	4.62613	4.67373	5.22652
11715117_x_at	3.48535	3.43962	3.40611	3.54022	3.60995	3.48955	3.61484	3.50142	3.48024	3.74108	3.86643	3.87248	3.49591	3.39643	3.63897	3.53066	3.51051	3.59986	3.6193	3.78148	3.72504	3.65215	3.6055	3.5953	3.64323	3.65277	3.74748	3.51342	3.79779	3.62616	3.60236	3.6467	3.55456	3.67251	3.64262	3.61668	3.79942	3.65725	3.72504	3.57448	3.64315	3.61046	3.70009	3.58469	3.73832	3.58805	3.71236	3.5891	3.6614
11715118_s_at	4.26159	4.39379	4.47493	4.39823	4.34622	4.46272	4.3517	4.31348	4.39799	4.75813	4.57841	4.91501	4.49294	4.50967	4.83795	4.48467	4.40736	4.45045	4.59192	4.23396	4.63298	4.60617	4.44953	4.56592	4.35991	5.82311	5.06969	5.05727	4.74207	4.58672	4.6242	4.50053	4.64574	4.38528	4.62372	4.69122	4.60251	4.38614	4.91229	4.73054	4.41326	4.49928	4.61324	4.52496	4.5997	4.60342	4.57175	4.52712	4.56472
11715119_s_at	7.15435	7.31064	6.67662	6.71699	6.69613	5.7201	9.17556	6.37706	7.94398	7.44614	8.93656	5.92432	8.10237	8.73783	5.21648	6.85807	8.53087	9.37688	6.23979	7.87789	9.545	6.73792	8.53361	9.78069	7.33115	5.25825	6.90945	9.581	7.54846	9.66123	8.1567	6.83894	7.90732	7.11099	7.38423	9.67627	8.58486	7.51724	7.79396	6.42451	7.8918	6.10728	10.284	6.27737	6.62676	7.24833	6.18158	6.9447	4.96343
11715120_s_at	5.25986	5.19979	5.24999	5.35909	5.42541	5.63274	5.21136	5.26174	5.67221	5.70671	6.05472	5.55245	5.35009	5.4256	5.68919	5.46242	5.46833	5.65175	5.41546	5.62824	5.46978	5.49791	5.66662	5.29809	5.76883	5.75667	5.62089	5.52469	5.72838	5.59391	5.36789	5.42068	5.59956	5.82604	5.63632	5.51656	5.43925	5.66693	5.43917	5.5713	5.49908	5.44977	5.41223	5.57388	5.4858	5.62449	5.48539	5.42965	5.51269
11715121_s_at	3.97461	4.01315	4.29706	4.01769	4.06168	4.15691	4.04934	4.16393	4.22418	4.28749	4.34127	5.16376	4.42348	4.10445	3.97624	4.16196	4.21525	3.90455	4.22935	4.29889	4.08318	4.42541	3.96603	4.11864	3.89269	4.13855	4.38608	4.7766	4.50726	4.19016	4.20506	4.36107	4.13657	4.07066	4.71749	4.43094	4.42539	4.2936	4.99702	4.65773	4.46591	4.63224	4.48463	4.53887	4.3288	3.86188	4.16711	4.00556	4.1388
11715122_at	4.78242	4.47677	4.95014	4.88263	4.64535	4.75373	4.44906	4.89718	4.85632	5.30764	4.96223	5.86452	4.6822	4.93151	4.91977	4.86094	4.83402	4.34765	4.83641	4.75499	4.96552	5.20479	4.78144	4.77071	4.48422	5.13506	4.96218	5.7482	5.11289	5.08051	4.85097	4.90981	4.85588	4.61097	4.82468	4.76457	5.15293	4.67287	5.1437	5.0334	4.52445	4.79478	5.01242	4.83786	5.04853	4.7504	4.33221	4.73465	4.99668
11715123_s_at	4.44689	4.59785	4.86984	4.81004	4.5478	4.715	4.64129	4.80654	4.89609	4.81848	4.77823	5.05041	4.85533	4.71464	4.72886	4.76137	4.5953	4.65936	4.8454	4.64654	4.73154	4.83687	4.53695	4.80147	4.44542	4.58713	5.33457	5.19083	5.08053	4.58684	5.32382	4.58299	4.64647	4.54912	5.09228	4.83464	4.94819	4.58157	4.81113	4.76178	4.77958	4.78681	4.82902	4.97001	4.65623	4.5832	4.65575	4.64102	4.66103
11715124_s_at	8.09723	7.81461	8.52597	7.93689	7.64734	8.22735	7.88919	8.11729	7.97949	7.95594	7.6836	8.72297	7.98095	7.79229	7.87492	7.90309	7.85664	7.78615	7.9839	7.57081	7.83522	8.29548	7.67154	7.91889	7.75397	7.59162	8.83914	8.72434	8.25173	7.6166	8.13099	7.84919	8.04476	7.48746	8.10908	7.8036	8.02046	7.88716	7.76558	7.98379	7.82987	8.34185	8.13461	8.16865	8.01054	7.59191	7.76715	7.61185	7.77969
11715125_at	7.99803	7.66449	7.41492	7.52712	7.38384	7.4493	8.07372	7.89535	7.31877	8.51527	9.02545	9.84947	9.02031	8.1542	8.82875	8.71792	8.84987	8.34902	8.80993	8.54931	8.73606	8.77783	8.87895	8.61498	8.14565	9.64662	9.2708	8.83716	8.1035	8.78033	9.09847	9.0973	8.19012	8.43343	8.74126	9.41611	8.95571	9.21214	9.30734	8.71046	8.44519	7.97794	8.82719	9.19936	8.40017	8.72575	8.58939	8.39844	8.40919
11715126_s_at	5.2985	5.20815	5.24632	5.48717	5.29757	5.24864	5.19295	5.6899	5.35585	5.47958	5.70209	5.88149	5.77203	5.55759	5.98268	5.4781	5.41003	5.49562	5.53193	5.57997	5.41716	5.46401	5.51791	5.60577	5.42651	5.64185	5.31551	5.4094	5.53988	5.5934	5.43024	5.48656	5.60744	5.40616	5.47076	5.53399	5.90594	5.55413	6.25889	5.99066	5.21386	5.88952	5.59416	5.27854	5.71572	5.38047	5.55941	5.32774	5.49943
11715127_s_at	3.90175	4.0455	4.18657	3.91128	3.9296	4.15819	4.03985	4.20914	4.09854	3.81577	3.96482	4.48349	4.13809	3.81228	4.02828	4.02557	4.00598	4.04447	3.85654	4.07461	3.85709	4.20922	3.91369	3.98353	3.88214	3.88679	4.43589	4.15642	4.07079	3.92756	4.20506	3.98881	4.0194	4.14263	4.02575	3.92404	4.12186	3.89093	4.15895	4.14842	3.94298	4.47402	4.12218	4.19737	4.03797	3.85699	3.90509	4.02004	3.96666
11715128_s_at	6.00866	5.70989	6.16406	5.85391	5.73282	6.1295	6.07229	5.95241	6.23255	6.26682	5.91257	6.93819	5.81906	5.46125	5.94771	6.31249	6.09854	5.83893	5.9629	5.5848	5.80642	6.13819	5.90925	6.08134	5.98902	5.88486	6.76227	6.57301	6.18201	5.58281	5.89621	5.62782	6.02327	5.98272	6.20122	5.67987	5.83843	5.78334	5.57442	6.20095	5.72763	6.18272	6.06797	6.10975	5.906	5.7355	6.25112	5.92339	5.75868
11715129_s_at	8.43654	8.33301	9.14289	8.35454	8.36244	8.72519	8.93271	8.94511	8.75711	8.61253	8.72084	9.56927	8.74811	8.35255	8.87632	8.73544	8.69895	8.33538	8.46968	8.58433	8.87028	8.97575	8.39472	8.69913	8.29958	8.35016	8.97925	8.98481	8.64592	8.61692	8.59148	8.67647	8.77361	8.61305	8.93194	8.27824	9.80081	8.32219	8.4794	8.18218	8.47319	9.3213	8.51178	9.10968	8.90625	8.288	8.53436	8.45078	8.90419
11715130_s_at	5.42003	5.77253	5.56494	5.75232	5.65859	5.82376	5.27567	5.66579	5.93018	5.79362	5.85452	6.39348	5.86774	5.87655	6.01862	6.00923	5.72624	5.7755	5.67637	5.56879	5.71121	5.87041	5.79774	5.50777	5.57204	5.76871	6.54287	5.90492	6.05868	5.67748	5.64384	5.54979	6.04788	5.98826	6.07507	5.86321	5.97124	5.62058	5.63697	5.76806	5.80168	5.44919	6.07752	5.63811	5.78264	5.62221	5.76064	5.71766	5.82728
11715131_s_at	4.07665	3.99536	4.03017	4.13964	4.126	4.1749	4.0825	4.07908	4.04699	4.23225	4.19812	4.83528	4.42765	4.15337	4.30006	4.15264	4.15106	4.16463	3.92751	4.21793	4.16843	4.32355	4.07495	4.34024	4.00924	3.89483	4.48393	4.42819	4.10413	3.97351	4.11444	4.12076	4.38975	4.33249	4.20947	4.13417	4.4672	4.15358	4.126	4.21634	4.0025	4.29161	4.17602	4.53607	4.29406	3.93094	4.05933	4.07436	4.03573
11715132_x_at	4.2287	4.39288	4.32735	4.48313	4.42741	4.44045	4.31698	4.43475	4.36348	4.45068	4.39527	4.99746	4.48866	4.09465	4.7593	4.27696	4.32283	4.38982	4.62987	4.67905	4.36692	4.73445	4.27426	4.4098	4.76963	4.63239	4.43262	4.65012	4.34423	4.09017	4.68226	4.38643	4.24617	4.61095	4.35541	4.39173	4.44737	4.22525	4.77137	4.56952	4.55557	4.46693	4.27534	4.66115	4.6984	4.34812	4.52116	4.53987	4.37658
11715133_s_at	3.39807	3.4471	3.50078	3.36021	3.28724	3.42699	3.33509	3.32033	3.32272	3.37896	3.40672	3.39244	3.37127	3.36291	3.36573	3.37491	3.43449	3.36965	3.32341	3.48218	3.21633	3.38666	3.33146	3.31191	3.31446	3.32332	3.365	3.35838	3.39723	3.39421	3.35108	3.404	3.31743	3.41552	3.31256	3.29094	3.46986	3.32003	3.34572	3.37218	3.34499	3.31859	3.36276	3.46448	3.33144	3.28795	3.21343	3.30318	3.34628
11715134_s_at	3.7354	3.65592	3.84648	3.73143	3.82767	3.82015	3.74256	3.69834	3.79841	3.97268	3.86013	3.77678	3.70653	3.6988	3.85784	3.90845	3.90505	3.71344	3.78945	3.7864	3.71508	3.86182	3.81435	3.89625	3.90988	3.75929	3.90518	3.74579	3.91235	3.79003	3.82714	3.80584	3.85085	3.80169	3.86097	3.82687	3.71304	3.83695	3.88248	3.72259	3.74498	3.83157	3.69032	3.96753	3.80666	3.85103	3.62032	3.78106	3.72393
11715135_s_at	4.97747	4.68913	4.86668	4.66617	4.57942	4.57834	4.75488	4.86277	4.44921	4.4942	5.02841	5.01599	5.11484	4.53443	4.59894	4.72478	4.89173	4.71816	4.59328	4.91268	4.63796	5.0426	4.65067	4.67413	4.56065	4.45518	4.99176	4.93397	4.85351	4.71278	4.70401	4.85182	4.45221	4.83733	4.5118	4.63288	4.97952	4.77236	4.71034	4.85831	4.68741	4.65544	4.76302	4.63246	4.72916	4.5114	4.56797	4.47382	4.46465
11715136_at	4.65376	4.80353	4.83764	4.70451	4.45712	4.70457	4.77294	4.60771	4.82972	4.8802	4.85127	4.93838	5.04385	4.66455	4.90959	4.93894	4.76934	5.02982	4.86391	4.63463	4.81863	5.02138	4.80948	5.04611	4.81466	5.06443	5.2682	5.42885	4.80201	4.75209	4.83559	4.63001	4.81777	5.077	4.69517	4.65297	4.74699	4.84463	4.7239	4.57303	4.85768	4.70451	4.36672	4.90625	4.6523	4.64302	4.81881	4.82117	4.692
11715137_s_at	8.31669	8.56051	8.7791	8.65741	8.53359	8.746	8.67717	8.50987	9.05308	8.72376	8.2255	9.82188	8.58573	8.51913	8.33306	8.99467	8.43274	8.51347	8.41066	8.36364	8.50563	9.17329	8.15849	8.47787	8.38834	8.59164	9.55084	9.06673	8.93113	8.16457	8.80978	8.46165	8.64697	8.59135	8.72438	8.35512	8.49604	8.24353	8.31902	8.61882	8.47203	8.88059	8.5316	8.89448	8.72456	8.15834	8.61031	8.52558	8.24844
11715138_s_at	7.82679	7.42354	7.92484	7.78323	7.92312	7.99714	7.74977	7.8729	7.80481	7.89859	7.72108	9.21279	7.89594	7.64721	7.86906	8.07624	7.65475	8.05379	7.77329	7.6661	7.73973	8.06094	7.65594	7.83881	7.72041	7.87809	8.03261	8.42447	7.85809	7.60281	7.87921	7.70994	8.04045	7.59764	8.29969	7.71685	7.82257	7.62539	7.70411	7.90857	7.71268	8.6037	7.50934	8.24087	8.00986	7.52427	8.12983	7.88837	7.90322
11715139_x_at	3.42492	3.47741	3.76175	3.57329	3.43215	3.52793	3.57264	3.59535	3.63085	3.55135	3.53197	3.79179	3.54744	3.57884	3.60272	3.57673	3.50649	3.55078	3.58111	3.44099	3.60767	3.42386	3.59406	3.71267	3.74437	3.52512	3.5553	3.61713	3.74738	3.44744	3.59724	3.47941	3.45331	3.73386	3.64303	3.51008	3.85233	3.56183	3.62506	3.60054	3.46395	3.52583	3.68389	3.58504	3.60859	3.49442	3.51422	3.67198	3.48609
11715140_s_at	6.49531	6.52766	6.75777	6.68985	6.31925	6.43813	6.7544	6.94037	6.57653	6.58165	6.78145	7.71463	6.6084	6.21883	6.71755	6.74457	6.44855	6.59001	6.38187	6.65022	6.67603	7.1252	6.45784	6.59905	6.58388	6.34795	7.29464	6.95556	6.82102	6.45833	6.93537	6.77656	6.68413	6.80415	7.24009	6.538	6.656	6.62429	6.61337	6.70699	6.65451	7.00641	6.73269	7.01535	6.63181	6.27131	6.46905	6.24772	6.59177
11715141_s_at	4.65365	4.54023	4.65457	4.58753	4.56104	4.67973	4.68576	4.60472	4.57695	4.86091	4.91354	5.2901	4.76705	4.59331	4.82751	4.89545	4.80291	4.70601	4.66469	4.6205	4.82669	4.75008	4.8789	5.04185	4.92071	4.76514	4.90937	4.86484	4.93863	4.61874	4.88685	4.59294	4.92896	4.47331	5.15569	4.69371	4.82178	4.80608	4.74127	5.00388	4.67394	4.91769	4.90118	4.7869	4.7593	4.95921	4.79906	4.79358	4.66643
11715142_s_at	3.99372	4.04431	4.26099	4.05267	4.14449	4.13713	4.10207	4.00404	4.16157	4.09911	4.14192	4.4438	3.99558	3.98474	4.25413	4.18687	4.10469	4.10445	4.14947	4.1919	4.06228	4.51158	3.9145	4.04213	4.21265	4.06195	4.33928	4.31518	4.19661	3.87808	4.29657	4.19353	3.96513	4.03661	3.97731	4.10999	4.27145	3.94052	4.01303	4.15091	4.31519	4.06641	4.15545	4.37563	4.27966	3.91969	3.86273	3.91319	4.02767
11715143_s_at	4.57264	4.19968	4.40294	4.43858	4.28505	4.40617	4.34285	4.24229	4.27311	4.60488	4.3652	5.23039	4.35039	4.44094	4.41948	4.55059	4.49452	4.31616	4.37152	4.46692	4.15904	4.64484	4.09062	4.27395	4.31301	4.32623	5.09111	4.55012	4.78422	4.34182	4.25969	4.38203	4.47524	4.43878	4.55653	4.24659	4.52554	4.38867	4.32121	4.39016	4.40467	4.40008	4.46989	4.7715	4.49573	4.33691	4.27311	4.38197	4.21748
11715144_s_at	4.8007	4.89996	4.80631	4.82627	4.45261	4.92722	4.86504	4.99044	4.59197	4.9849	4.84731	6.39294	5.29241	4.65003	4.71507	4.86008	5.15287	4.77428	4.82956	4.75134	4.92637	5.42457	4.61787	4.65215	4.86886	4.90631	5.46955	5.52946	4.94807	4.87863	4.99173	4.95958	4.80719	4.79489	4.9701	4.6715	4.562	4.91143	5.04647	5.02997	4.84415	5.43047	4.75375	5.16197	5.00899	4.55772	4.64956	4.40745	4.82352
11715145_s_at	4.82488	4.59279	4.70327	4.8395	4.70535	4.6189	4.56231	4.87637	4.74015	4.82431	4.91392	5.20552	5.01904	4.88073	5.10887	4.80135	4.75175	4.90263	4.81898	5.06869	4.83546	4.94963	4.76247	4.8693	4.68161	4.6419	4.989	5.35542	4.79073	4.77906	4.93342	4.76414	4.95099	4.79344	4.8903	4.78266	4.9406	4.77958	4.71483	4.95762	4.96136	4.63067	4.97083	4.83156	5.2308	4.6578	5.25301	4.78303	4.71128
11715146_x_at	5.16557	5.0877	5.30998	5.05273	5.13488	5.46622	5.44857	5.05307	5.28381	5.31263	5.01585	6.35521	5.16211	5.12811	4.86845	5.40082	5.21317	5.2013	5.01528	4.81861	5.15493	5.73268	5.05161	5.25513	4.99045	4.99341	5.98628	5.44802	5.45798	4.7083	5.4583	5.08265	5.3029	5.00075	5.21266	4.94533	5.03392	4.97791	5.09597	5.19844	5.00047	5.47417	5.10077	5.48256	5.24111	4.73796	5.20066	5.11445	4.88708
11715147_at	5.02581	4.00689	4.14485	4.02199	4.08225	4.12706	4.79137	4.13322	4.41605	4.11661	4.59279	4.12622	4.22639	4.51629	4.07643	4.24225	3.96731	4.05337	4.01494	3.79249	3.81838	4.39565	3.94248	3.7867	4.05666	3.8715	4.8009	3.97439	4.10291	4.37846	3.96728	4.08742	4.36356	4.01888	4.52039	4.11321	4.10916	4.04727	3.92306	4.08622	3.99506	4.43517	4.21876	3.99448	3.99884	3.92511	4.14263	4.16677	4.09457
11715148_s_at	4.25837	4.28401	4.36498	4.34199	4.46508	4.52387	4.45265	4.45209	4.48449	4.63748	4.69457	5.22239	4.51034	4.1148	4.51531	4.47762	4.38968	4.433	4.62627	4.68328	4.48761	4.59701	4.36915	4.44447	4.46274	4.40317	5.07749	4.98971	4.73194	4.54573	4.57	4.59615	4.55011	4.54236	4.63033	4.50881	4.54904	4.52924	4.95788	4.54645	4.53409	4.77611	4.52956	4.88629	4.50262	4.06433	4.50035	4.24112	4.35127
11715149_x_at	4.11534	4.18181	4.24935	4.19145	4.19214	4.42884	4.1808	4.41188	4.29779	4.50252	4.92851	4.78101	4.28603	4.13046	4.52337	4.30512	4.2449	4.40551	4.45262	4.5	4.15932	4.32162	4.28458	4.53137	4.36391	4.18926	4.74439	4.62071	4.65627	4.43668	4.47172	4.54198	4.38556	4.43769	4.61496	4.34586	4.41669	4.31052	5.46096	4.46983	4.46507	4.55804	4.47993	4.73025	4.48918	4.34189	4.38346	4.35841	4.23749
11715150_s_at	6.33995	6.35438	6.48735	6.48122	6.43494	6.58312	6.62643	6.76858	6.64634	6.83072	6.78797	8.31854	6.98936	6.50589	6.72126	6.6499	6.50086	6.6828	6.5445	6.62249	6.62842	7.2861	6.52151	6.822	6.47829	6.62287	7.82596	7.49724	6.92553	6.35936	7.06112	6.74661	6.77128	6.14957	6.87127	6.72303	7.07408	6.30226	6.75151	6.88448	6.81999	6.75721	6.85225	7.07627	6.69057	6.22692	6.55581	6.54494	6.52712
11715151_x_at	4.63314	4.44287	4.86172	4.77868	4.40262	4.53896	4.39923	4.63329	4.63749	4.75386	4.47603	5.38485	4.68155	4.58818	4.92793	4.69952	4.73264	4.40285	4.65062	5.23042	4.40425	4.85175	4.60284	4.40533	4.59651	4.57292	5.77662	4.89714	4.84493	4.46613	4.58112	4.27337	4.69466	4.58515	5.30297	4.67037	4.98883	4.45231	4.44045	4.87473	4.72907	4.7184	4.68483	4.70865	4.73166	4.37918	4.81569	4.54902	4.62495
11715152_at	3.59436	3.69495	3.70335	3.69878	3.7493	3.69403	3.60911	3.67124	3.69672	3.73087	3.79671	3.66312	3.60903	3.59116	3.71544	3.72039	3.69372	3.55685	3.70528	3.80491	3.6888	3.62102	3.66276	3.7559	3.76612	3.78454	3.78954	3.96352	3.75193	3.62864	3.87828	3.65891	3.58313	3.67573	3.74683	3.58908	3.93735	3.67286	3.56718	3.96671	3.68815	3.6222	3.84849	3.90418	3.67537	3.6611	3.70755	3.53698	3.67718
11715153_s_at	3.95443	3.93486	4.06559	3.9465	3.97208	3.94856	3.84961	3.92705	3.97292	4.03655	4.05164	4.65703	4.05374	3.98695	4.1326	3.98693	3.88601	4.04493	3.97536	4.1813	3.94103	4.07198	4.0542	3.98785	4.00305	4.12326	4.27072	4.41451	3.99909	4.09922	4.07695	4.15306	4.00275	4.19036	4.04706	4.12928	4.08755	3.98989	4.09285	3.95443	4.11446	3.91516	3.81113	4.35794	4.10594	4.09747	4.04359	3.91887	4.02107
11715154_s_at	3.70933	3.59233	3.72554	3.66447	3.91871	3.91883	3.55192	3.95906	3.58557	4.07837	3.75337	3.63093	3.82264	3.65827	3.95158	3.73209	3.6171	3.56779	3.77427	3.79122	3.84772	3.73619	3.842	3.94157	3.57026	3.91394	3.6039	3.96005	3.64585	3.70511	3.65929	3.69228	3.70828	3.77421	3.57404	3.75115	3.75614	3.56044	3.87195	3.7178	3.81388	3.62376	3.80753	3.61321	3.76649	3.87213	3.82656	3.53183	3.92563
11715155_s_at	6.6028	6.45172	6.4434	6.53141	6.5466	6.63492	6.70181	6.4231	6.46412	6.42623	6.51551	6.53083	6.49921	6.53025	6.71834	6.39297	6.57136	6.37878	6.38857	6.90314	6.50651	6.45634	6.51545	6.35796	6.7987	6.3747	6.15246	6.14198	6.53359	6.44061	6.50817	6.49137	6.71173	6.71943	6.71902	6.39492	6.79384	6.50109	6.54255	6.57355	6.53921	6.20751	6.59173	6.39405	6.60262	6.25707	6.32085	6.5537	6.47928
11715156_s_at	9.6272	9.68691	10.1366	10.0528	10.0007	10.1443	9.88877	10.0226	10.3946	10.1136	9.94465	10.7652	9.98996	9.97418	10.2097	10.2071	9.71939	9.86406	10.1184	10.1097	9.95306	10.089	10.0611	9.91838	9.91393	10.2369	10.4493	10.0468	10.2619	9.79288	9.9336	9.83923	10.1844	9.95484	9.92103	9.90965	9.95843	9.66583	9.89627	10.1133	10.3101	10.5027	10.2258	10.0873	10.1918	9.88717	10.3299	10.0403	10.1587
11715157_s_at	3.79791	3.90118	3.96516	3.86253	3.80664	3.63183	3.69284	3.73363	3.89589	4.08361	3.72151	4.13124	3.88255	3.85723	3.83606	3.91725	3.97105	3.78039	3.89709	3.96842	3.8422	4.03488	3.74216	3.78241	3.86047	3.79033	4.46344	4.17469	3.94998	3.82018	3.95149	3.63508	3.6797	4.10258	3.84278	3.67668	3.96804	3.88734	3.82625	3.82359	3.88536	3.94902	4.1722	3.91864	3.90102	3.68283	3.77739	3.76502	3.65417
11715158_s_at	3.7961	3.69278	3.70944	3.7412	3.72366	3.81399	3.81968	3.71971	3.77895	3.98421	3.78095	3.86155	3.83065	3.74452	3.85124	3.61908	3.84186	3.70623	3.752	3.77057	3.8246	3.75406	3.61151	3.62547	3.74216	3.72638	3.93965	4.01338	3.68102	3.74922	3.64824	3.90214	3.72212	3.89014	3.65928	3.6021	3.69655	3.77367	3.76759	3.78932	3.76607	3.79311	3.76373	3.89651	3.75858	3.76575	3.62062	3.75406	3.72595
11715159_at	9.20905	10.8541	9.91947	10.8668	10.7546	10.3721	9.40251	10.4035	10.5199	9.79947	10.4565	6.98982	9.12025	9.91296	10.7698	9.5807	10.1544	9.59457	10.1037	10.8598	10.2584	8.10377	10.0731	9.90084	10.2927	10.3212	8.32769	8.81487	10.1129	10.8096	9.71877	10.081	9.79635	10.2345	9.94137	9.9048	9.62715	10.6679	10.5506	10.0653	10.6132	10.1213	10.9783	9.07109	9.55947	9.86851	9.40323	9.8395	10.9217
11715160_x_at	3.95729	3.89116	4.1882	4.05048	3.90552	4.02903	3.87467	3.96176	4.04453	3.97157	4.07763	4.42079	4.23213	3.88703	4.10061	4.10438	3.96111	3.97993	3.97337	4.02527	3.91602	4.20277	3.88395	3.99033	3.95396	3.83197	4.61336	4.28533	4.10268	3.82073	4.19466	3.97389	3.84595	3.85702	3.93774	3.97819	4.03813	3.87777	4.15551	3.96176	3.76679	4.23666	3.95003	4.34679	3.93238	3.88166	3.85824	3.79176	3.74394
11715161_s_at	6.04125	5.45316	5.89493	5.66032	5.77984	5.63244	5.65994	5.55445	6.13321	5.80897	5.72451	6.25616	5.90282	5.89245	6.1065	6.12066	5.84847	6.04487	5.72808	5.91353	5.91775	5.80783	5.72894	5.16493	5.89186	5.71623	6.00139	5.83373	5.85165	5.87086	6.21621	6.00628	5.74373	5.90894	5.98551	5.75483	6.31194	6.02925	5.99469	6.40513	6.00466	5.66069	5.98111	6.55846	5.92151	5.58805	5.83341	6.15257	5.8415
11715162_s_at	4.78308	4.71594	5.25681	4.75431	4.91993	5.01334	4.82343	5.08439	5.10058	5.07362	5.1046	6.00007	4.98413	4.96538	5.05369	4.80479	4.46916	5.12025	5.11969	4.99279	5.06712	5.806	4.8936	4.90521	5.15034	4.80201	5.74991	5.20241	5.21844	5.2032	4.9349	5.08505	5.25738	5.11177	5.0271	5.04878	5.15682	4.95306	5.65244	5.00041	4.69009	5.22829	5.34383	4.92413	5.12278	4.73563	4.88164	4.8619	5.01897
11715163_s_at	3.64917	3.53888	3.62915	3.60274	3.67974	3.63787	3.72942	3.63207	3.67987	3.61522	3.6209	4.11889	3.7446	3.72406	3.76316	3.62222	3.72018	3.81447	3.74149	3.79982	3.78628	3.77227	3.69003	3.64298	3.80087	3.60683	4.05262	4.0192	3.7299	3.68988	3.54294	3.84808	3.70864	3.69021	3.88475	3.72892	3.86222	3.67281	3.70317	3.75329	3.89967	3.69032	3.79899	3.78542	3.79935	3.7141	3.72406	3.71757	3.71574
11715164_s_at	5.00264	7.98508	5.53352	6.03892	7.99956	8.26759	5.47396	6.85435	8.64598	5.51088	5.32202	6.26159	5.21711	4.79054	4.64499	4.92711	5.01	6.91406	4.38943	5.11899	5.01945	5.69149	4.58352	5.43448	4.61113	8.29457	5.30581	4.79619	5.6754	5.24127	4.83426	6.37643	4.97615	6.41205	5.27607	4.86671	4.78102	4.67256	4.88039	4.74326	6.50577	5.83555	5.14665	4.51752	5.44441	6.45627	8.69576	5.98735	5.98282
11715165_at	9.15192	8.37955	8.73695	9.2399	8.80523	8.21747	8.91061	8.78381	10.5141	7.93642	6.70535	7.65769	8.18767	11.8335	8.77146	10.6601	7.64703	9.2189	10.0872	6.66525	6.59456	10.0121	10.5292	8.71715	9.433	8.85736	6.99997	8.61293	7.11526	6.69833	8.43786	8.39878	12.2767	8.55574	9.2454	7.8129	10.0606	8.44689	10.2903	10.1984	6.70872	8.31159	7.41301	7.19604	6.08898	9.58155	8.5089	8.06672	6.51364
11715166_at	4.51271	4.4126	4.80296	4.64018	4.5395	4.69464	4.884	4.85598	6.19409	4.81147	4.41456	5.40031	4.67743	6.67686	5.45812	5.25112	4.59601	5.3373	6.65963	4.92751	4.40852	4.99981	6.65299	5.06142	5.87984	5.47205	4.62517	5.58211	5.18498	4.93969	5.11983	4.85675	7.27514	5.38658	5.05412	5.02591	7.50362	5.19663	6.60665	6.3127	4.42143	4.81111	5.1841	4.80565	4.8379	5.7428	4.73194	4.27239	4.56935
11715167_at	5.20857	5.3036	5.3202	5.27638	5.08784	5.04672	5.25279	5.1434	5.33179	5.76241	4.89389	5.78577	5.19659	4.99906	4.91693	5.10658	5.11565	6.03862	4.9542	5.15958	5.37135	5.44559	5.63311	5.22661	5.18182	5.33901	5.38011	5.10781	5.44984	5.14631	5.28108	4.98341	5.27713	5.53481	5.81729	4.94557	6.10384	5.12392	5.06875	5.26255	5.35316	5.19378	4.93132	5.78187	5.54804	5.56725	5.34669	5.90119	4.85648
11715168_s_at	5.44311	5.35801	5.63561	5.16016	5.43159	5.68058	5.63856	5.63795	5.64108	5.67462	5.52027	6.28089	5.42615	5.27905	5.64513	5.56467	5.6074	5.52232	5.46043	5.73928	5.52458	5.97675	5.43295	5.67731	5.64259	5.08769	6.34485	5.64029	5.78336	5.49953	5.80146	5.91218	5.78744	5.70884	5.69049	5.61086	5.6676	5.58776	5.63993	5.78612	5.47788	6.21168	5.75254	5.91688	5.77877	5.26638	5.3768	5.23207	5.55828
11715169_at	7.04496	6.51094	6.86714	6.74841	6.90242	7.01822	7.03052	6.93627	6.84086	6.99106	7.12786	7.55656	7.24077	6.98653	6.90967	7.21555	6.81294	7.49905	6.86506	6.87131	7.00015	7.04146	6.75299	7.04963	6.9579	6.8235	7.0113	7.22963	7.11045	6.85755	6.70511	6.98786	7.23268	7.08221	7.42774	7.04327	7.19767	6.83957	6.72665	7.11949	6.9021	6.69017	6.86802	7.63122	6.80382	6.72685	7.27793	7.32747	6.79748
11715170_x_at	3.92243	3.56301	3.77143	3.84902	3.77182	3.77293	3.77628	3.81599	3.78244	4.14797	4.32313	4.10427	3.92141	3.94061	4.02067	3.96875	3.74114	3.81274	3.90012	4.07761	3.85268	3.83111	3.99371	4.24967	3.93533	3.77433	3.99856	4.09344	3.84902	3.79783	3.92597	4.1096	4.09881	3.89324	3.8006	4.08165	3.89671	3.9348	4.17602	3.91189	3.8887	3.99639	3.89535	3.92649	3.91906	3.85613	3.82508	3.81018	3.9009
11715171_at	6.57627	6.95052	7.24877	7.26821	7.09919	7.58381	7.16059	7.41637	6.93684	6.80476	6.94687	7.18468	6.99107	6.7299	6.89748	7.43255	7.10168	6.61304	6.32447	6.11153	7.24665	7.41037	6.976	6.92681	6.9885	6.95357	7.31388	7.49376	7.08297	6.83148	7.19039	6.65676	6.39029	7.04708	6.97044	7.69791	6.63084	7.01409	7.1704	6.85763	6.38174	6.76475	7.06094	6.98853	6.91797	7.01456	7.01401	7.02269	7.06517
11715172_at	3.70723	4.243	4.30727	4.08553	4.11822	4.07818	3.76571	3.86339	4.23599	3.93228	4.20568	4.13637	3.98861	3.9729	4.09698	4.02611	4.01856	3.90659	3.93759	4.11131	4.04553	3.93057	3.98216	4.04311	4.07723	3.99373	4.26607	4.37461	4.25499	4.08082	4.07016	3.99772	4.0695	4.28317	4.06027	3.99965	4.11873	4.35355	4.39237	4.1045	4.14295	3.94826	4.50069	4.06695	4.03341	3.9396	3.72344	3.93947	4.14318
11715173_s_at	8.20261	7.76793	8.31163	8.00828	8.11071	8.50818	8.31532	8.27353	8.44305	8.41657	8.11214	9.73556	8.40915	8.18469	8.37748	8.48936	7.94711	8.46807	8.34811	8.14101	8.47704	8.84815	8.1659	8.33391	8.1865	8.43247	8.7342	8.45433	8.35675	8.14435	8.36971	8.34253	8.61591	7.94626	8.60211	8.24942	7.95607	8.07605	8.2251	8.47156	8.11271	8.84675	8.13106	8.53834	8.56587	7.99353	8.6166	8.36204	8.14437
11715174_s_at	7.04923	6.67819	7.34711	7.06039	6.91029	7.12346	6.96828	7.03169	7.28777	7.08366	7.06301	8.33139	7.24789	6.8325	7.05241	7.31577	7.16004	7.06848	6.90846	6.54713	7.05752	7.64362	6.85344	6.93014	7.00671	6.99808	7.79614	7.48025	6.9668	6.81822	7.06324	7.02981	7.11398	6.67781	7.39008	7.02566	7.10502	6.8968	6.70731	7.26408	7.06555	7.11622	7.16591	7.14797	7.18916	6.81134	7.26609	7.0489	6.84243
11715175_x_at	7.64234	7.67366	8.02977	7.91751	7.81168	7.92564	7.73951	7.84699	8.38273	7.85159	7.51165	8.6583	7.78274	7.5872	7.75944	7.90734	7.68296	7.67877	7.84959	7.51078	7.71144	8.24262	7.4997	7.63135	7.60359	7.82678	8.67205	8.19429	8.21197	7.48575	7.8813	7.78193	7.99438	7.79772	8.16279	7.72202	7.80502	7.43082	7.45587	7.8419	7.83068	8.2183	8.00645	8.05083	7.82725	7.40405	7.68697	7.75891	7.71877
11715176_at	5.27782	5.09216	5.09832	5.31632	5.08374	5.23377	5.22545	5.26565	5.32268	5.40307	5.45614	5.44186	5.31893	5.34267	5.00946	5.42297	5.19124	5.0802	5.43752	5.31076	5.29033	5.23161	5.8022	5.3176	5.06503	5.33716	5.31893	5.19228	5.44112	5.26889	5.54784	5.2951	5.46455	5.49354	5.32914	5.20373	5.47505	5.45395	5.44523	5.57942	5.11298	5.63276	5.66857	5.0841	5.03566	5.55845	5.34648	5.00109	5.29597
11715177_s_at	5.16685	4.95943	4.5739	5.02514	4.63576	4.73585	4.90438	4.38183	4.73678	5.45432	6.56281	4.84152	5.3415	5.79242	5.29658	4.97014	5.59574	4.70985	6.97029	5.57301	5.4992	4.53083	7.24583	5.79159	5.07035	5.95728	5.15096	5.22112	5.39268	5.8549	5.77903	5.68076	5.63373	5.08672	5.11544	6.9412	5.09488	6.51816	6.52081	7.16308	5.31979	5.06552	6.2529	5.45422	4.57076	6.73879	5.09552	4.98053	5.85495
11715178_s_at	8.50883	7.7337	8.35866	8.14867	8.38887	8.45583	8.56747	8.14742	8.49291	8.49358	8.38072	8.94787	8.48637	8.33639	8.44872	8.62535	8.42416	8.51326	8.34434	8.39784	8.25276	8.62072	8.20862	8.18064	8.16614	8.37209	8.56532	8.572	8.58494	8.24759	8.30005	8.40437	8.63057	8.42676	8.36423	8.23182	8.53012	8.26035	8.25246	8.42607	8.53174	8.35748	8.28033	8.51455	8.56361	8.18969	8.72983	8.53421	8.15939
11715179_s_at	4.41565	4.68611	4.73463	4.5949	4.42859	4.71258	4.57102	4.62061	4.77173	4.55728	4.74006	5.94077	4.7372	4.46816	4.72007	4.52713	4.79229	4.54706	4.49811	4.59584	4.71327	4.78552	4.53654	4.34347	4.47506	4.66255	5.70736	5.20765	4.80585	4.52579	5.28461	4.57054	4.72924	4.49593	5.27762	4.56482	4.96896	4.64468	4.56545	5.00358	4.82581	5.14179	5.42156	5.27879	4.57709	4.35006	4.154	4.48458	4.98257
11715180_s_at	3.60633	3.79875	3.98107	3.86257	3.67188	3.82684	3.89933	3.74709	4.05461	3.96211	4.24139	4.17202	3.94381	3.95205	3.77644	3.83118	4.19731	3.92509	4.23893	3.91021	3.84193	3.79549	3.88181	3.93825	3.97317	3.68637	4.77661	4.32099	4.13638	3.80161	4.04636	3.95765	3.97322	4.21154	4.24418	3.97159	3.91865	3.91652	4.04232	3.8839	3.98076	4.05921	3.99252	4.13684	4.10499	3.99778	3.73652	3.90396	3.80361
11715181_x_at	7.65635	7.30933	8.09465	7.8971	7.66358	7.95743	7.75067	7.84725	7.85201	7.93841	7.96967	9.20838	7.87955	7.64642	7.9008	8.05842	7.79391	7.90456	7.79777	7.63015	7.70901	8.36061	7.71818	7.94228	7.76317	7.8696	8.42166	8.47344	8.01167	7.6684	7.85208	7.91072	8.20935	7.40526	8.19327	7.81329	7.50637	7.71661	7.69435	8.11439	7.58258	8.12625	7.62345	8.20546	7.99961	7.6254	7.98833	7.95997	7.70355
11715182_x_at	7.9048	7.53999	7.68555	7.91031	7.8775	8.01921	7.973	7.95434	7.90705	8.09333	7.90012	9.03909	7.95025	7.69523	7.83098	7.57203	7.61803	7.71966	7.81208	7.95715	7.90436	8.08436	7.98547	8.02734	7.60832	7.61431	8.61762	8.15362	7.89056	7.88107	7.73101	7.8693	8.00599	7.72173	7.99617	8.36897	8.00569	7.93934	7.83543	7.90967	7.81404	8.2147	7.75423	8.00021	7.89942	7.83701	7.9425	7.73949	7.89393
11715183_s_at	4.04817	4.07696	3.97667	3.86257	3.92219	3.81351	4.05558	3.90627	4.01045	3.9936	4.25835	4.2618	3.92181	3.88689	4.51439	3.85213	4.02346	4.01433	4.02727	4.13877	3.97982	4.18307	3.96037	3.95838	3.86844	4.18431	4.11376	4.48387	3.93067	4.14657	4.01861	3.97708	4.00254	4.21985	4.13621	4.1357	4.3189	3.94045	3.90368	3.75108	3.94331	4.05942	3.93726	4.06081	4.32158	3.92043	4.2596	3.84511	4.10098
11715184_x_at	12.1623	11.5859	11.8142	11.8851	11.9063	12.0526	12.2507	11.8522	11.8459	12.3861	12.2259	12.4076	12.4562	11.9296	12.7011	12.0743	12.5936	12.3496	12.3641	12.1865	12.5221	12.1961	12.1775	12.3236	12.9242	11.8575	12.4457	12.516	12.3877	12.0825	12.3956	12.4245	12.1716	12.5985	12.381	12.2439	12.6641	12.6709	12.3955	12.3449	12.0639	12.1239	12.4683	12.4531	12.6215	12.2195	12.4038	12.4916	12.2202
11715185_x_at	5.51127	5.4565	5.59078	5.49963	5.51176	5.53792	5.6083	5.68079	5.59161	5.67341	5.65521	5.71294	5.58959	5.56104	5.52355	5.79281	5.73761	5.67895	5.5738	5.59709	5.5334	5.99426	5.57083	5.5525	5.57884	5.52213	6.43308	5.66674	5.77392	5.57842	5.78301	5.60686	5.81254	5.71866	5.77114	5.34625	5.77616	5.45728	5.50823	5.63011	5.63382	6.02008	5.64323	5.89373	5.61667	5.53477	5.4913	5.60545	5.46781
11715186_x_at	4.5041	4.51316	4.58355	4.61336	4.38551	4.61295	4.42769	4.59385	4.57146	4.58289	4.58686	5.07371	4.56009	4.66613	4.561	4.8155	4.69298	4.63017	4.69154	4.85972	4.61099	4.75009	4.41059	4.70568	4.61448	4.58402	5.33829	4.77921	5.17835	4.63764	4.73822	4.63734	4.59805	4.75021	4.65458	4.67599	4.76525	4.68586	4.72337	4.84365	4.44543	4.85266	4.85087	4.82228	4.66704	4.27206	4.77035	4.60319	4.52715
11715187_x_at	4.36735	4.556	4.74014	4.6786	4.47645	4.6644	4.38005	4.78793	4.68336	4.6484	4.72243	5.03594	4.97943	4.59046	4.74672	4.43482	4.62994	4.69907	4.71135	4.86221	4.77002	4.82918	4.60427	4.91845	4.89046	4.09082	5.47583	5.23395	4.80673	4.54478	4.74467	4.87457	4.7297	4.91494	4.82351	4.56377	4.80524	4.71347	4.64757	4.79074	4.58055	4.7934	4.6459	4.73513	4.71543	4.66044	4.65015	4.63106	4.37125
11715188_at	3.34012	3.43264	3.50078	3.30812	3.34651	3.43264	3.61867	3.39719	3.29465	3.50498	3.44999	3.70575	3.48588	3.44618	3.38915	3.44613	3.55031	3.44514	3.34525	3.4286	3.53415	3.38099	3.42326	3.47232	3.41078	3.31953	3.67564	3.53164	3.47508	3.44745	3.39702	3.48696	3.32559	3.54259	3.45913	3.4915	3.44824	3.31103	3.35143	3.53142	3.50221	3.51824	3.63365	3.36496	3.45012	3.38155	3.26057	3.35615	3.4245
11715189_s_at	12.7692	12.3864	12.458	12.6235	12.7003	12.6827	13.118	12.5792	12.8196	12.7296	12.6342	11.3925	12.3269	12.2659	12.7137	12.1811	12.8696	12.9092	12.7278	11.9631	12.3654	11.8554	12.7037	12.7186	13.1959	12.8445	11.4629	12.4872	12.7506	12.6976	12.425	12.3908	12.4437	12.5202	12.2714	12.5776	12.238	13.1678	12.5574	12.6587	12.0772	12.8475	12.4057	11.8236	12.3978	13.0147	12.5805	12.8551	12.5345
11715190_s_at	4.0563	4.28188	4.40422	4.24086	4.13295	4.66228	4.55554	4.50996	4.5131	5.44058	4.19712	4.24398	4.42417	4.25401	4.10977	4.32804	4.88845	4.47638	4.74151	5.14412	4.56886	4.26062	4.2815	4.61167	4.50711	5.2282	4.43812	4.26653	4.51211	4.22458	4.86077	4.46595	4.53161	3.80739	4.22608	4.12325	5.57167	5.42092	4.29311	4.487	5.23442	4.46633	4.52289	4.48992	4.76659	3.97517	4.00832	4.10731	4.54888
11715191_s_at	4.37153	4.40519	4.64811	4.37423	4.37503	4.74481	4.59945	4.50585	4.71953	4.93333	4.19466	4.51886	4.49983	4.34232	3.81704	4.65827	4.94543	4.65682	4.54985	5.65079	4.58725	4.43877	4.3133	4.91706	4.6376	5.19623	4.81726	4.48532	4.59773	4.15408	4.66304	4.51727	4.57449	4.05529	4.45357	3.94562	5.52012	5.10716	4.38155	4.4584	4.9889	4.61159	4.48536	5.02702	4.95059	3.95342	3.92373	4.23865	4.65923
11715192_s_at	4.63814	4.70656	4.83891	4.72683	4.7938	5.35178	4.90526	4.82543	4.95538	5.46788	4.75586	4.88067	5.21956	4.75313	4.5165	4.79755	5.44184	4.98288	5.19448	6.35337	4.97197	5.04602	4.80991	5.02443	5.00212	5.6852	5.77895	4.72643	5.22976	4.63688	5.05888	5.08294	4.9512	4.51152	4.86281	4.69704	6.29397	5.68809	4.88485	5.0258	5.50246	5.22589	4.9496	5.84937	5.17529	4.38866	4.48495	4.58615	4.84813
11715193_s_at	7.08167	6.93168	7.52832	7.34633	7.52861	7.64087	7.16491	7.36113	7.60878	7.38153	6.97703	7.84461	7.13139	7.22264	7.27988	7.183	7.10484	6.99062	7.06017	7.41059	6.76884	7.61533	7.2557	7.09049	7.19415	7.17193	7.49504	7.06449	7.73974	6.98701	7.20672	7.16759	7.34959	7.0214	7.46412	6.92681	7.00212	7.07268	7.06642	7.38674	7.30539	7.79091	7.40602	7.42064	7.37317	7.06694	7.06636	7.18604	7.35014
11715194_s_at	5.32565	4.82668	5.56448	5.26309	5.32106	5.7716	5.39598	5.34972	5.46776	5.53344	5.44945	6.81677	5.56863	5.20083	5.40815	5.54784	5.0661	5.16481	5.43227	5.48183	5.36155	5.76545	5.26727	5.48519	5.40493	5.42959	6.26019	5.91358	5.70559	5.12193	5.54946	5.43062	5.31935	5.19461	5.48999	5.19784	5.66917	5.26056	5.06917	5.61713	5.2113	6.08197	5.55298	5.83589	5.52679	5.14622	5.21173	5.27961	5.14033
11715195_at	7.83557	7.15043	6.88671	7.07733	7.63662	7.5019	7.48516	6.95556	6.9242	6.89847	7.60421	5.55655	6.85097	6.58376	7.74106	6.77998	8.35276	6.83298	6.72356	6.9629	6.5467	6.57526	6.86648	7.03311	7.37918	6.97405	6.15662	5.85675	6.98658	7.32727	6.43977	6.71492	6.48024	7.37332	7.13741	7.06057	7.85283	8.62951	6.77062	6.98095	6.73439	7.45684	6.59297	6.17021	7.23095	7.32231	7.29682	7.41891	6.6701
11715196_s_at	5.25356	5.38131	5.54976	5.37953	5.10929	5.52067	5.41704	5.62909	5.37552	5.73998	5.30164	7.36109	7.0353	5.36513	5.54859	7.8021	5.44218	5.42847	5.37334	7.03866	6.77663	5.964	5.39076	6.72618	5.76611	5.20009	6.50203	6.32812	6.28029	5.44009	7.98104	9.02556	5.60336	5.38246	8.16864	5.47859	5.44906	5.62959	6.61613	5.47859	6.95902	7.30085	7.4552	8.21815	5.7003	5.08253	5.7465	5.50945	5.37334
11715197_s_at	4.88898	4.69708	5.14977	4.59687	4.52957	4.70975	4.76752	4.76244	4.84521	4.6288	4.81692	5.07653	4.7148	4.79141	4.79293	4.72958	4.6246	4.54739	4.81738	4.82509	4.54428	4.68502	4.69876	4.53386	4.75511	4.86888	4.81957	4.88105	5.19526	4.7302	5.15782	4.52675	4.64517	4.61971	4.64365	4.83831	4.85648	4.7237	4.7888	4.94383	4.64971	4.81911	4.69067	4.88502	4.70377	4.66473	4.76535	4.94062	4.63483
11715198_s_at	6.96969	7.14297	7.51216	7.47657	7.02474	7.23371	7.00634	7.28415	7.63227	7.41596	7.41764	8.18088	7.33408	7.02656	7.45852	7.50771	7.23363	7.32749	7.40451	7.62909	7.14676	7.94088	7.27625	6.9893	7.22002	7.05208	8.1121	7.7663	7.63542	7.14473	7.56501	7.32196	7.37865	7.57699	7.61102	7.28602	7.27074	7.11627	7.28261	7.62852	7.48522	7.7812	7.53503	7.47907	7.49442	7.07662	7.17222	7.21086	7.18148
11715199_s_at	7.63657	7.7015	7.87379	8.01006	7.65589	7.68653	7.6419	7.73713	8.10425	7.89827	7.75751	8.80681	8.03059	7.76223	7.91045	7.94807	7.72727	7.75641	7.93063	7.88105	7.87216	8.3272	7.92009	7.87983	7.77018	7.66395	8.79451	8.26157	8.30307	7.69358	8.15663	7.88677	8.00868	7.44163	8.09994	7.77453	7.9878	7.72294	7.94324	8.26333	7.87012	8.20843	8.1887	7.92504	7.96876	7.52283	7.59448	7.67662	7.95276
11715200_s_at	7.51093	7.82769	7.95897	8.16421	7.65197	7.91981	7.57912	7.70425	8.38555	7.9954	7.90714	8.9101	7.85893	7.69861	8.02152	8.12503	7.73596	7.71073	7.97779	8.00322	7.85729	8.27547	7.80287	7.71968	7.68146	7.6784	8.66028	8.25723	8.16864	7.76134	8.02869	7.91691	8.14884	7.65533	8.16377	7.78104	7.81505	7.49951	8.24652	8.24496	8.07369	8.03492	8.28258	8.10212	7.98749	7.5804	7.5313	7.81306	7.93181
11715201_s_at	7.57986	7.40213	7.82934	7.82972	7.46421	7.63119	7.34022	7.48449	7.89485	7.70904	7.85262	8.52916	7.7185	7.55936	7.67833	7.73574	7.4499	7.59849	7.69094	7.48038	7.57117	8.13864	7.43224	7.57181	7.45591	7.48572	8.53956	8.14742	7.94367	7.36735	7.87873	7.59376	7.84742	7.7907	8.00722	7.60021	7.60095	7.56455	7.52946	7.97736	7.70483	7.91875	7.99217	7.90617	7.82901	7.37991	7.60999	7.64978	7.63943
11715202_s_at	11.05	9.31802	9.53716	9.02562	9.36737	8.51861	10.3849	8.37711	9.20277	8.11	6.91861	5.95767	8.45627	8.18288	8.85278	8.85734	8.66168	8.64107	8.02382	9.36217	8.44692	6.82385	8.70317	8.15053	8.67687	8.56538	7.56821	7.74085	8.56937	8.3619	9.56154	9.12294	8.15036	8.75475	9.49153	7.93103	9.43287	8.39641	9.75964	8.59886	9.0342	9.16275	9.51644	8.52498	8.3348	9.07827	9.02022	9.37007	8.70344
11715203_s_at	5.26106	5.01846	5.25238	5.33697	5.11641	5.27764	5.11301	5.24463	5.31889	5.2834	4.9336	5.87565	5.28995	5.13171	5.40172	5.04807	5.24422	5.23725	5.19513	4.94852	5.25582	5.55053	5.10655	5.18906	5.21917	5.17509	5.85438	5.61261	5.20036	5.26977	5.26538	5.18358	5.29129	5.36325	5.51183	5.36392	5.05538	5.14093	5.1739	5.15364	5.12678	5.41493	5.17911	5.39127	5.12728	5.17569	5.31461	5.3872	5.17397
11715204_x_at	3.87311	3.79347	3.97501	3.92679	3.82495	3.83768	3.78179	4.03561	3.68926	3.94477	4.37108	4.91426	4.33921	3.79687	4.27749	4.60477	4.05489	4.36387	4.24787	4.13227	4.08103	4.04113	3.92705	4.28221	4.13037	3.94358	5.03008	5.21023	4.21839	4.06374	4.31276	4.27379	4.09516	4.22686	4.06913	4.203	4.23524	3.97115	4.61433	4.20918	3.99099	4.08226	4.09347	5.20167	4.34597	4.06953	4.11883	4.14583	3.92648
11715205_x_at	4.22038	4.46141	4.80077	4.4829	4.38593	4.57624	4.47041	4.54835	4.53313	4.49934	4.45323	4.57498	4.43952	4.32059	4.26736	4.47366	4.28478	4.28334	4.38958	4.48126	4.4622	4.71363	4.2849	4.37643	4.3779	4.34723	4.79189	4.81845	4.46183	4.31937	4.57413	4.48433	4.45449	4.25254	4.52563	4.41118	4.27345	4.40846	4.49787	4.53185	4.44523	4.51682	4.51266	4.90255	4.51248	4.28922	4.33129	4.40278	4.33568
11715206_x_at	4.22038	4.46141	4.80077	4.4829	4.38593	4.57624	4.47041	4.54835	4.53313	4.49934	4.45323	4.57498	4.43952	4.32059	4.26736	4.47366	4.28478	4.28334	4.38958	4.48126	4.4622	4.71363	4.2849	4.37643	4.3779	4.34723	4.79189	4.81845	4.46183	4.31937	4.57413	4.48433	4.45449	4.25254	4.52563	4.41118	4.27345	4.40846	4.49787	4.53185	4.44523	4.51682	4.51266	4.90255	4.51248	4.28922	4.33129	4.40278	4.33568
11715207_at	5.88176	6.86945	5.69249	6.67685	6.29627	6.14635	6.44184	6.46508	6.86104	6.76667	5.90351	6.38159	7.24295	6.73777	6.25535	6.7718	6.40767	7.4999	6.48159	6.27496	7.01806	6.69493	6.42795	6.34219	6.40932	6.59355	6.76419	6.52408	6.16418	6.20107	6.4349	7.00877	6.47238	7.73113	6.74247	5.52684	6.43621	6.12217	6.48594	6.79971	7.07634	6.0994	6.18978	6.07725	6.64609	6.89501	6.78754	7.06015	6.13863
11715208_s_at	5.12362	5.02914	5.54276	5.46882	5.19778	5.16263	5.17926	5.33623	5.3828	5.42622	5.28768	5.96701	5.36001	5.26476	5.39839	5.40917	5.32312	5.09185	5.33615	5.08264	5.10726	5.47187	4.83954	5.0688	5.27556	4.96788	5.98391	5.83066	5.47203	5.23352	5.50666	5.4507	5.58177	5.45007	5.49785	5.30585	5.55863	5.11974	5.11424	5.56771	5.38164	5.11565	5.54393	5.71853	5.43986	5.16949	5.06628	5.27961	5.16581
11715209_s_at	9.75704	10.2011	10.2044	10.2637	10.1352	10.2804	10.0147	10.258	10.5904	9.99309	10.2363	10.592	10.1587	10.1024	10.3363	10.2314	9.81703	10.0274	10.4422	9.96817	10.5273	10.4383	10.261	10.4449	9.7513	10.4755	11.3013	10.4343	10.1288	10.0696	10.5469	10.179	10.2694	10.0838	10.4623	10.2759	10.4419	9.67777	10.4085	10.6181	10.0954	10.4588	11.0381	10.485	10.0425	10.0612	10.3001	9.84343	10.4738
11715210_s_at	7.64077	6.2962	6.28282	5.20968	6.29443	4.86608	8.86988	5.23788	5.1972	5.07681	5.28215	5.01519	6.27688	4.63463	4.91865	5.18059	4.45207	6.10218	5.31971	4.70526	5.20816	4.51155	5.64566	4.57899	4.76503	5.62182	5.87849	5.28665	5.1175	5.58201	5.38541	7.02741	5.86268	5.12335	6.32007	5.53836	5.60436	4.60245	4.46439	5.85247	5.29717	4.92045	4.96488	5.32141	4.83284	6.97175	7.01139	8.60626	5.34551
11715211_s_at	5.45489	5.73116	5.15592	5.5338	5.62883	5.45927	5.58315	5.60661	5.24867	5.55992	6.16971	4.9173	6.01473	6.35871	6.0578	5.9885	4.96508	5.46181	6.19947	6.52216	6.13194	5.80974	6.08128	5.93136	5.50756	6.8153	5.88737	5.89466	6.36351	5.99742	5.56641	6.04453	5.92774	5.78548	5.6859	5.97518	6.07518	6.13937	5.79657	6.09331	5.85657	5.48383	6.32344	5.52883	5.99899	6.22087	6.1048	5.48252	6.12962
11715212_x_at	8.58096	9.39984	9.47801	9.51145	9.39419	9.47078	9.10081	9.46636	9.23198	9.321	9.78285	9.87802	9.65868	9.53999	9.85841	9.83006	8.75709	9.32095	9.99065	9.5045	9.97632	9.84834	9.91322	10.0763	8.83233	10.2462	10.4467	10.1488	9.60447	9.53765	9.93905	9.66319	9.6526	9.55269	9.90603	9.87048	10.0345	8.72738	10.0721	10.3505	9.30345	9.82943	10.8504	9.93951	9.08013	9.50513	9.63835	9.03223	10.1121
11715213_s_at	4.86134	5.0304	5.00109	5.02156	5.00216	4.92403	4.93485	5.23533	5.34386	5.19581	4.80286	6.10918	5.14664	5.12708	4.9764	5.05145	5.23442	4.99083	5.11342	4.98109	5.14715	5.27999	4.85278	4.89799	4.96948	4.78656	5.83297	4.87907	5.15135	4.91193	5.00623	5.09806	4.95332	5.41252	4.92523	4.60257	5.08968	4.7639	4.94876	5.39832	4.98205	5.15816	4.9985	5.26159	4.95779	4.97389	4.72642	5.0814	4.81781
11715214_at	5.36533	5.16403	5.49336	5.16471	5.2552	5.36775	5.42531	5.46311	5.3492	5.52656	5.5007	6.52672	5.84889	5.24516	5.40784	5.39672	5.61934	5.45855	5.36525	5.35236	5.51801	5.90798	5.29307	5.43149	5.42507	5.2884	5.99743	5.54085	5.67749	5.30949	5.65018	5.54207	6.00115	5.18974	5.61672	5.70188	5.3227	5.39402	5.37789	5.60509	5.2987	5.64511	5.46927	5.62525	5.63801	5.30327	5.69166	5.40737	5.32473
11715215_s_at	3.88846	3.80325	3.95168	4.13245	4.0465	4.21046	4.00383	4.01059	3.86783	4.26616	4.30672	4.51406	4.26706	3.83111	4.25637	4.22829	3.99075	4.01182	4.13866	4.24486	4.15638	4.32303	4.15418	3.9207	4.19402	4.0299	4.60419	4.23598	4.17896	4.04232	4.07724	4.3133	4.07962	4.18635	3.97339	4.20241	4.36275	4.01222	4.11471	4.34089	4.04262	3.9943	4.11641	4.64642	4.2378	3.95739	3.86434	3.75833	3.89575
11715216_s_at	3.58466	3.64036	3.57342	3.58593	3.43015	3.55264	3.43698	3.93718	3.52573	3.64508	3.58076	4.1856	3.64267	3.6476	3.58494	3.55907	3.9654	3.56315	3.68648	3.57342	3.85047	3.69633	3.56142	3.63793	3.59375	3.59672	3.57999	3.7208	3.68162	3.68118	3.73971	3.69511	3.622	3.82767	3.58617	3.68175	3.7482	3.66855	3.65033	3.69705	3.6354	3.71482	3.73302	3.8512	3.59344	3.56312	3.63105	3.63835	3.57562
11715217_s_at	4.40167	6.51295	6.35824	6.90426	6.28999	6.35962	4.97575	6.51139	6.63039	5.72097	5.04972	5.92395	4.78545	4.981	5.10591	4.81892	5.27001	4.88375	5.23063	4.79317	4.92355	5.19094	4.65535	4.65378	5.00634	4.71123	5.12981	4.9733	6.26698	4.65962	4.93302	5.1526	4.7428	4.79087	4.75054	4.81264	4.84627	4.80346	5.40271	5.49253	4.59247	5.31646	5.49376	4.32131	4.94728	4.74152	4.67183	4.67838	5.16063
11715218_s_at	11.7537	10.0219	10.5579	10.3117	9.91922	9.82879	11.6455	9.88539	9.98824	11.1569	10.5211	10.4592	9.71714	10.0152	9.82317	10.3756	11.0267	11.0819	10.9334	9.68187	10.5729	10.0194	9.00946	10.217	10.3013	9.40858	11.1823	9.33147	10.6683	10.7831	9.25817	9.42751	10.8928	11.0586	11.0047	10.6439	10.3862	10.9022	7.28755	10.8495	10.4472	9.76785	10.1811	10.878	9.59023	9.85915	11.6584	11.8593	8.57346
11715219_s_at	4.21197	4.47165	4.45207	4.34718	4.38786	4.44739	4.1874	4.43666	4.37271	4.53183	4.90641	5.05866	4.4661	4.36829	4.5477	4.22798	4.30672	4.38964	4.37657	4.43474	4.33563	4.5349	4.25691	4.21727	4.37764	4.45404	4.96855	4.77435	4.60107	4.74218	4.41761	4.45652	4.44491	4.68635	4.56345	4.25068	4.78264	4.45623	5.29302	4.71154	4.36633	4.41807	4.53538	4.14656	4.55381	4.2459	4.39113	4.25638	4.34544
11715220_s_at	6.07391	5.76639	5.30355	5.71186	5.57518	5.52003	5.75992	5.62697	5.16921	6.23136	5.78761	5.36548	6.0783	5.74063	5.93299	5.81743	6.74923	5.50132	5.60763	6.13434	6.02254	5.79983	6.11495	5.74307	6.01194	6.22612	5.49334	5.91535	6.10815	5.94875	5.97507	5.65504	5.82881	6.03674	5.95992	6.38583	6.29756	7.07189	6.1405	5.89712	5.87191	5.92719	6.04319	5.65977	5.96386	6.02822	6.36827	6.01026	6.4262
11715221_x_at	6.64871	7.12691	6.25468	7.11308	6.94142	6.91742	6.62355	6.84018	6.32828	7.01875	7.57292	7.20317	7.22374	7.12904	7.91579	6.94822	7.89154	6.62511	7.6869	8.05349	7.34023	6.73215	8.11473	7.30904	7.57255	7.88872	7.51272	6.19247	7.98634	7.88255	7.51879	7.58544	7.29487	7.47457	6.95533	7.53933	7.21397	8.00494	7.44909	7.86813	7.66202	7.20266	8.44687	7.20545	7.23147	7.78191	6.88094	7.05001	8.10938
11715222_at	7.71482	8.67592	8.53165	8.61434	8.60416	8.91941	7.77719	8.99975	8.29392	7.65706	8.03522	6.06363	7.2425	7.33844	8.50894	7.38963	6.79362	6.97793	7.89165	7.45237	7.45466	7.48718	7.78822	7.38239	7.37158	7.58623	6.86997	7.63703	7.59265	7.30009	7.75633	7.87555	6.8464	8.02709	6.83918	8.71519	8.11235	6.81044	7.54288	7.91606	7.05958	6.7944	7.60754	6.82702	8.08455	7.94862	7.14952	7.32841	7.20583
11715223_s_at	4.1143	4.05765	4.29335	4.30702	4.13771	4.46967	4.22764	4.13782	4.38572	4.34002	4.1364	4.71076	4.38947	4.06861	4.15207	4.13693	4.04559	4.15007	4.18491	4.20762	4.31185	4.63722	4.24237	4.3861	4.26035	4.05004	4.78429	4.37059	4.23459	3.97351	4.23148	4.30754	4.25145	3.94624	4.24251	4.21662	4.34	4.22717	4.22536	4.24008	4.20486	4.42595	4.35296	4.40815	4.27172	4.0948	4.17449	3.87197	4.07486
11715224_s_at	4.84651	4.97385	5.11216	5.2109	4.92404	4.94547	5.28253	5.91798	5.43234	5.08625	5.39942	5.83746	5.38163	4.95104	5.26903	5.06425	5.06054	5.1022	5.18155	5.4407	5.29711	5.39542	5.01408	5.08815	5.29844	5.2772	5.77862	5.96238	5.27243	5.21701	5.48526	5.73053	5.33498	5.35452	5.20427	5.14893	5.70845	5.00612	5.00647	5.35025	5.246	5.3859	5.52246	5.28672	5.34431	4.92903	5.30276	5.26246	5.15556
11715225_s_at	8.82037	8.5695	8.64203	8.55378	8.97736	8.74323	8.66134	8.84418	8.86641	8.76131	8.72314	7.27892	8.80488	8.76071	8.35053	8.74671	8.77408	8.17103	8.70327	9.50105	8.86054	7.76049	9.00915	8.50352	9.02387	8.68406	8.04814	8.58919	8.91989	8.68221	9.02791	9.09354	8.52895	8.37663	8.72724	8.80869	9.48588	8.87517	8.74732	8.59528	9.13119	8.44554	8.85379	8.71247	8.70496	8.83059	8.62272	8.71033	8.81494
11715226_s_at	5.08996	5.42007	5.59135	5.41838	5.10999	5.46575	5.25199	5.52023	5.31088	5.97921	5.26838	6.42235	5.60083	4.981	5.40506	5.31331	5.38551	5.16632	5.60341	5.42848	5.3742	5.70097	5.15525	5.54019	5.2078	5.07981	5.91073	6.05277	5.68073	5.2032	5.55975	5.43341	5.30036	5.25899	5.61494	5.22029	5.51331	5.17673	5.61509	5.72554	5.23431	5.57325	5.76433	5.60522	5.4312	4.86835	4.88161	4.79598	5.15263
11715227_s_at	4.93886	4.38824	4.87549	4.48071	4.74916	4.75336	4.94166	5.08507	4.89703	5.39604	5.1405	6.59553	5.44911	4.60392	5.16672	4.84647	5.09707	4.55362	4.72943	5.30565	5.08845	5.42483	4.97998	5.09473	4.94964	5.09404	5.95949	5.13244	5.13098	5.12313	5.31039	5.25326	5.16718	5.2098	5.31094	5.09255	5.01686	4.92086	5.12054	4.92705	5.05538	5.35213	5.28069	5.38237	5.29025	4.84761	4.86328	4.89602	5.18074
11715228_s_at	5.37937	10.1797	9.17745	8.82582	9.97405	10.561	6.89591	9.08112	7.68842	5.36981	6.35349	6.20722	5.48608	5.61939	7.08196	5.02682	5.13417	5.43154	6.24788	4.99076	6.89496	5.42997	5.18741	5.72229	5.99804	5.29357	5.31509	6.35461	6.10017	6.46503	5.69975	6.67148	5.70745	7.38736	4.79538	5.09691	4.96122	4.7278	7.02257	7.00439	5.09352	5.9241	7.87167	5.25268	5.22639	5.12608	5.12351	4.94057	5.82213
11715229_s_at	4.55072	4.60621	4.81084	4.42792	4.52942	4.58441	4.48475	4.67625	4.59748	4.72864	4.59057	5.30591	4.73846	4.66073	4.64353	4.62407	4.64293	4.69152	4.67204	4.63878	4.51573	5.08789	4.73754	4.6507	4.74046	4.60057	5.03254	4.9074	4.75384	4.36382	4.62691	4.48217	4.51911	4.40167	4.72095	4.47005	4.75967	4.49098	4.62976	4.76235	4.50232	4.65899	4.60495	4.97218	4.89173	4.4505	4.62937	4.49864	4.65078
11715230_s_at	6.51494	5.80313	5.51324	5.6056	5.40361	5.39315	5.92169	5.1	5.45936	6.06016	6.00331	6.31808	6.32894	5.77994	5.7901	5.54621	6.81932	5.26697	6.17913	5.82344	6.06357	5.7022	5.55248	6.78873	5.85544	5.59257	6.28423	5.28985	6.38765	6.3107	5.93471	6.74068	5.64316	5.19399	6.22198	5.60466	5.80277	7.01969	6.14782	6.19128	5.95974	6.28841	6.29505	5.90953	5.37179	5.75675	5.58276	5.26841	6.06522
11715231_x_at	10.1987	10.2907	9.41141	10.6686	10.2852	10.0662	9.86931	10.2081	10.1652	10.4866	11.0033	9.44327	10.619	10.6487	11.6206	10.349	11.0784	10.4054	10.7272	11.9962	10.638	10.7382	11.3364	10.7532	11.5189	10.0547	9.8648	10.3887	10.3273	11.0741	10.9665	11.1831	10.7843	11.1091	10.8648	10.4556	11.516	11.2763	11.4506	11.0491	11.2844	11.2872	11.178	10.2483	11.7015	11.0259	10.271	10.7922	11.597
11715232_x_at	6.78047	7.10908	6.32841	7.15897	6.98884	6.99692	6.84372	6.97656	6.69085	7.21736	7.53572	7.77334	7.19328	7.12994	7.68199	6.96313	7.46875	7.40897	7.28334	7.98827	7.05316	7.35647	7.67332	7.45192	7.75907	6.91163	7.15989	7.1786	7.30954	7.0868	7.70258	7.53429	7.20357	7.2378	7.53833	7.10945	7.79793	7.25061	7.83922	7.56493	7.42801	7.64367	7.61212	7.40362	7.40665	7.49015	6.98492	6.84912	7.83127
11715233_s_at	5.13878	5.03748	4.88842	5.19866	5.30612	5.1489	5.13345	5.28985	4.96086	5.35142	4.38106	5.05707	5.77286	5.4775	5.93367	4.5924	5.3123	4.80158	5.80115	4.35135	5.59619	4.87055	4.9087	4.57588	5.4591	4.90044	5.19441	5.24401	5.21286	4.42781	4.34458	5.64311	5.71341	5.23106	5.46745	5.86719	4.53939	5.22915	5.12815	6.08372	4.2847	5.35526	5.73816	5.46539	4.90693	4.95828	5.30129	5.46194	5.66534
11715234_s_at	5.46738	5.34105	5.42011	5.33008	5.37567	5.65805	5.44918	5.46687	5.29267	5.63688	5.86951	7.28643	7.10822	5.39522	6.09064	6.06019	6.52769	5.59857	5.87292	5.83246	5.69464	6.4961	5.73194	5.33218	5.60654	5.76373	6.76107	6.47506	5.70514	5.63117	6.01651	6.55811	5.55775	6.09789	5.92383	5.8822	5.5832	5.97689	5.58986	6.06877	5.90051	6.20109	5.66925	5.45882	6.07596	5.71354	5.98558	5.5256	5.45952
11715235_x_at	10.3491	10.1377	9.94866	10.1281	11.1562	10.6299	10.0159	10.4105	10.1792	10.503	10.7843	8.45172	9.83931	10.2052	10.9912	9.6399	10.8679	10.2116	10.4395	10.7046	10.1644	9.43189	10.4886	10.1949	10.7513	10.5032	8.70979	10.1352	10.3401	10.3652	9.96922	9.49524	10.2254	10.2595	9.83778	10.0551	10.539	10.9345	10.3376	10.5522	10.3457	9.96911	10.7573	9.39417	9.99194	10.4479	10.2917	10.0461	10.5687
11715236_s_at	4.21213	4.23081	4.24736	4.16633	4.15348	4.21977	4.18523	4.2526	4.14894	4.48186	4.28891	4.82084	4.2691	4.20193	4.30316	4.16195	4.1842	3.94024	4.23862	4.60116	4.24441	4.27522	4.17389	4.24627	4.0768	4.16352	4.32927	4.23194	4.55448	4.10062	4.35815	4.19107	4.02664	4.12544	4.46902	4.25299	4.61887	4.17554	4.11919	4.31568	4.15649	4.41807	4.34057	4.91989	4.38173	4.11988	4.11665	4.12565	4.23455
11715237_s_at	13.4773	13.3229	13.4105	13.0617	13.5438	13.631	13.6044	13.3367	13.2894	13.2545	13.3418	11.6741	13.1706	13.2871	13.5296	13.1637	13.4808	13.5431	13.1388	13.5107	13.3084	12.8892	13.4916	13.3345	13.5319	13.5036	12.9339	13.1465	13.311	13.4048	13.284	13.1677	13.4741	13.2722	13.4206	13.3253	13.5146	13.5107	13.1264	13.3148	13.5373	13.5038	13.4805	13.0358	13.5423	13.6197	13.3937	13.3934	13.5246
11715238_x_at	12.9316	13.0256	13.4688	12.7742	13.4111	13.4853	12.9159	13.2894	13.1385	13.485	13.3446	13.7409	13.2982	12.6995	13.4151	13.2852	12.7474	13.5684	13.095	13.3114	13.3392	13.1762	12.7848	13.2932	13.386	13.1519	13.8148	13.8454	13.2068	13.2516	13.3716	13.0225	12.9124	13.3468	13.4287	13.4202	13.6084	12.6733	13.047	13.2576	13.3094	13.1632	13.0775	13.8351	13.4886	12.8085	13.2564	13.2904	13.0433
11715239_x_at	11.2029	10.5939	10.0603	10.2207	10.0515	9.89324	11.0957	9.55654	10.2831	11.6944	12.0133	10.0781	10.6336	11.751	11.7827	11.2646	9.93209	11.9032	11.3642	11.4519	11.5463	11.2886	11.6722	11.5473	12.2195	12.2502	9.93363	10.3972	11.4171	11.8381	12.4062	10.7346	10.9818	11.9561	11.8629	10.8445	9.83864	10.145	11.9581	11.8918	11.847	11.5146	12.1114	11.3695	10.639	10.7943	11.4897	12.0231	12.8805
11715240_at	6.85126	6.95193	6.57062	6.76993	7.09645	7.16086	6.90929	6.79536	6.77176	6.97138	8.27226	4.5201	7.0172	6.42122	7.51631	6.52744	7.3122	7.30161	6.87075	7.88715	6.98362	5.9271	7.44709	6.93258	7.04188	7.87819	6.34082	7.78694	7.02424	7.49094	6.69581	7.05378	6.78064	6.99977	7.30854	7.13672	8.08535	7.45787	8.18012	7.19319	7.39884	7.31669	7.15585	6.69612	8.04395	7.87183	7.51964	7.01075	7.9916
11715241_s_at	8.87811	8.56294	9.37648	9.1228	8.79076	9.1045	9.04498	8.71047	9.22307	8.92753	8.59192	10.3738	9.08149	9.01016	8.89406	9.02515	8.6161	9.02325	8.92674	8.43715	8.95432	9.74376	8.73519	9.04296	8.6751	8.93511	9.85802	9.3963	9.24025	8.66334	8.99828	9.0745	9.08933	8.45612	9.18565	8.8409	8.59349	8.46593	8.81432	8.94832	8.72631	9.51128	8.82562	9.16359	9.1234	8.58198	9.1262	8.99398	8.91358
11715242_s_at	5.14667	5.18217	5.36057	5.39621	5.33891	5.42146	5.24045	5.4063	5.32937	5.45788	5.22056	5.78762	5.35396	5.27959	5.32067	5.6243	5.15977	5.09738	5.17781	5.35501	5.24434	5.4565	5.25199	5.26951	5.22787	5.20951	5.91068	5.47789	5.4511	5.01383	5.36241	5.46015	5.39305	5.52513	5.52369	5.2383	5.19457	5.13608	5.13107	4.96637	5.20757	5.50479	5.22047	5.84397	5.41415	5.19998	5.49215	5.25578	5.22444
11715243_x_at	6.81096	6.13378	6.57043	6.518	6.48438	6.88819	6.84704	6.70713	6.49575	6.92442	6.57573	8.04712	6.77064	6.49255	6.69338	6.63339	6.33758	6.66388	6.65075	6.76883	6.63478	7.20171	6.58937	6.92854	6.62439	6.64936	7.27805	7.43673	7.00138	6.41927	6.88797	6.99698	6.99338	6.45251	6.67777	6.70797	6.35436	6.48636	6.81581	6.61306	6.56082	7.34334	6.34737	7.20238	6.91011	6.43775	7.14672	6.58652	6.60862
11715244_x_at	7.53659	7.44586	7.77281	7.82857	7.56207	7.73118	7.86624	7.76191	8.07628	7.94787	7.49454	9.1704	7.86819	7.56639	7.59639	7.83257	7.57357	7.88416	7.84668	7.37269	7.91049	8.29081	7.55217	7.78984	7.59211	7.77478	8.70871	8.18929	8.1031	7.46318	8.03631	7.89027	8.15945	7.43121	8.02892	7.75666	7.50481	7.36457	7.78294	7.91057	7.7043	8.84865	7.62534	8.33786	7.9249	7.39752	7.83901	7.80491	7.58871
11715245_s_at	6.6974	6.37918	6.97443	6.77844	6.51168	6.69753	6.7466	6.84812	6.77217	6.69285	6.41017	8.07372	6.93985	6.28325	6.6455	6.79917	6.36308	7.03918	6.45261	6.31886	6.67716	7.14357	6.4919	6.64574	6.70636	6.61674	7.04792	7.63967	6.86159	6.3527	6.76971	6.75556	6.74159	6.43364	7.01067	6.56401	6.74185	6.37854	6.52809	6.72119	6.52988	7.05882	6.53191	6.94805	6.73484	6.45903	6.63161	6.78518	6.45735
11715246_x_at	6.17099	5.63122	6.12719	5.99127	6.02672	5.98773	6.30781	6.31024	6.15245	6.10708	6.34554	7.14143	6.31328	5.95397	6.3024	6.30482	6.11559	6.24682	5.99273	6.1075	6.17866	6.71024	6.04244	6.25935	6.08941	5.66182	6.84988	6.24911	6.17274	6.31281	6.28505	6.32232	6.35712	5.92545	6.42472	6.14856	5.88187	6.21491	6.39537	6.06719	5.96913	6.76158	6.34042	6.32832	6.22574	6.01774	5.95656	5.99428	6.03541
11715247_s_at	5.19602	5.32696	5.27825	5.60361	5.34362	5.95169	5.13126	5.55129	5.13982	5.08497	5.46049	5.18514	4.91216	5.10056	5.13103	5.40082	5.49288	4.90979	5.02392	4.84266	5.34687	5.31064	5.45161	5.02838	5.08759	5.00486	5.32672	4.69458	4.99627	5.20453	5.25354	5.00583	4.82451	5.40194	5.23561	5.75899	5.34084	5.30022	5.28826	4.94774	4.81618	5.17334	5.21363	5.57618	5.10467	5.42148	5.45581	5.32431	5.17743
11715248_s_at	4.03595	3.8349	3.95268	3.9483	3.86537	3.97389	3.90239	3.9711	3.8948	3.92071	3.87174	4.05057	4.02313	4.03382	4.14671	3.90239	3.92621	3.98478	3.99925	3.84637	4.10368	4.01864	3.80288	3.90351	3.90193	3.90471	4.01577	4.0994	3.98057	3.79814	3.7791	3.89052	3.85085	3.9104	4.01833	3.815	3.78212	3.93656	3.77657	4.02027	3.94457	3.94714	3.98232	4.14703	3.97714	3.73897	4.00234	3.88205	3.88205
11715249_s_at	3.52546	3.64176	3.59604	3.59906	3.54921	3.5472	3.47904	3.49002	3.53531	3.73481	3.53998	3.60312	3.5033	3.49408	6.66964	3.49848	3.59497	3.48199	3.7554	3.6236	3.61447	3.44352	3.63441	3.53614	3.63756	3.56351	3.57377	3.49204	3.63736	3.78385	3.56627	3.50061	3.50061	6.49178	3.5151	3.48298	3.61007	3.51947	3.72774	3.69514	3.59347	3.5183	3.68466	3.59697	3.65183	3.60389	7.00114	3.41598	3.68939
11715250_s_at	4.85489	4.51839	4.4135	4.34603	4.55997	4.47402	4.85693	4.12293	4.14244	4.38482	4.44491	3.76095	4.17309	4.4333	4.66333	3.7634	4.83087	4.22097	4.4722	5.14292	4.36107	3.77754	4.8145	4.33251	4.81562	4.7623	4.25718	4.7002	4.38871	4.45037	4.49397	3.91604	4.50379	4.49555	4.32112	4.31817	4.52693	4.74172	4.40099	4.94986	4.59266	4.30485	4.67387	4.55069	4.41851	5.10973	4.43175	4.56937	4.28185
11715251_at	6.3677	6.173	6.27354	6.29634	6.12364	6.09373	6.14731	6.16937	6.6102	6.65259	6.00404	5.67248	6.20871	6.62861	6.43202	6.71878	5.99519	6.95649	6.52121	5.97033	5.94289	6.49671	5.94887	6.41984	5.77196	5.87377	6.0528	6.22289	6.44472	6.08839	5.6136	6.04134	5.97068	6.6121	6.37008	5.71327	6.03818	5.98011	6.00647	6.29459	6.09141	6.14154	6.21849	5.88864	6.23072	6.21158	6.54624	6.46632	5.97506
11715252_at	7.44289	6.72243	6.69955	6.4206	6.92721	6.60876	6.85645	6.09848	6.31077	8.3375	7.35849	5.6948	7.11531	7.26703	7.25997	6.78603	7.51707	6.79055	7.32761	8.03788	6.92165	6.40889	7.29474	7.50155	6.69381	8.38636	6.27621	6.47349	8.2614	7.34825	6.37018	7.29929	7.11813	7.06163	6.80664	7.46246	7.00855	8.09944	8.1244	7.07111	7.16564	7.4964	6.94675	6.01307	6.93263	7.62349	7.42418	6.70473	8.29472
11715253_s_at	6.91139	6.32583	6.71833	6.79276	6.8736	7.1425	6.87587	6.72766	7.18854	7.21213	6.85434	8.09617	6.98645	6.7543	6.68954	7.27771	6.66555	6.84825	6.82252	6.52697	6.70317	7.43438	6.80103	6.95238	6.58007	6.92454	7.37873	6.86418	7.12071	6.60143	6.95841	7.26186	7.25428	6.56858	7.08026	6.75002	6.49736	6.51125	6.4463	6.97072	6.59211	7.19176	6.76548	7.0147	6.78629	6.59225	7.04256	6.9063	6.69561
11715254_s_at	5.72092	5.4553	5.601	5.54238	5.44957	5.62228	5.66127	5.45241	5.65886	5.81912	5.97643	6.38383	5.78394	5.54694	5.54585	5.85126	5.56979	5.86593	5.66363	5.4714	5.63103	5.97008	5.59701	5.65768	5.78879	5.50697	6.04225	6.14126	5.9115	5.59757	5.70089	5.73677	5.67568	5.83214	5.8049	5.6719	5.83721	5.58547	5.75314	5.82665	5.91403	5.83535	5.56002	6.11886	5.65487	5.6181	5.95672	5.6986	5.64872
11715255_s_at	4.22734	4.30441	4.44639	4.44179	3.99547	4.3249	4.25841	4.30164	4.38932	4.29406	4.1583	4.57041	4.38084	4.14627	4.22643	4.70263	4.48607	4.42503	4.24611	4.25263	4.33983	4.52755	4.28251	4.37849	4.13746	4.42838	4.5139	4.62756	4.14359	4.19972	4.43044	4.44723	4.30988	4.31066	4.26571	4.25121	4.24164	4.08795	4.48199	4.29674	4.22604	4.60351	4.30208	4.34904	4.37652	4.31755	4.44225	4.41677	4.3248
11715256_at	3.83036	3.69495	3.79429	3.86936	3.69311	3.86597	3.87113	3.79443	3.91663	3.88638	3.98993	4.26272	3.74352	3.73728	3.72385	3.92112	3.8444	3.74825	3.93273	3.99181	3.81456	3.74971	3.85075	3.78376	3.89095	3.76818	3.78954	3.73218	4.01529	3.76038	3.8652	3.97817	3.70347	3.81666	3.81914	3.76383	4.07177	3.96268	4.04037	3.87691	3.82511	3.93106	3.89615	3.96842	3.70866	3.8741	3.7544	3.86133	3.74428
11715257_x_at	4.31299	3.94932	4.10248	4.13205	3.85943	4.22563	3.95475	4.03123	4.05818	4.28299	4.45658	4.62679	4.08703	4.05454	3.90381	3.92291	3.89579	4.07456	4.19353	4.04964	3.93477	4.32953	3.94248	4.17011	4.12783	3.93537	4.32394	4.03389	4.17432	4.00367	4.10849	4.23534	4.03058	4.05996	4.10411	3.96069	4.06961	3.9703	4.16081	4.04736	4.2196	4.05024	4.22811	4.2369	3.94628	3.88632	3.95641	3.93832	3.92726
11715258_s_at	8.68216	7.66751	8.10102	7.89354	7.7067	7.61341	8.56048	7.70569	7.74826	7.86389	7.90839	8.82234	7.83959	9.03417	7.72137	8.16373	7.95489	8.00583	8.00205	8.04051	7.97886	9.01615	8.46336	8.4285	8.09261	8.20874	8.93573	8.10612	7.77116	7.96608	7.63629	7.63565	8.51352	7.7557	8.0045	8.68469	8.07659	8.09802	8.34691	7.73283	8.13675	7.94691	7.31778	8.4687	7.95032	8.17143	8.26108	8.479	7.815
11715259_s_at	3.50894	3.75412	3.69481	3.88912	3.71443	3.85516	3.625	3.81121	3.9204	3.93169	4.11825	4.40188	3.8097	3.71419	3.77053	3.85709	3.88122	3.83512	3.89024	3.87298	3.87691	3.8497	3.75703	3.85612	3.76419	3.75451	3.8984	4.1563	3.85068	3.85783	4.06231	3.64698	3.76156	3.78627	3.85468	3.92555	4.12676	4.06358	3.89491	3.91889	3.87829	4.02832	3.95088	3.58643	3.76913	3.61927	3.64465	3.90675	3.7932
11715260_at	5.99532	5.97365	5.97929	5.73443	5.96558	6.23656	6.10861	6.23088	6.35101	7.00812	6.41014	6.90778	6.87712	6.44581	6.25476	6.42757	6.75367	6.15876	6.49014	7.02379	6.28642	6.74852	6.25492	6.46312	6.19025	6.24905	6.92978	6.29751	6.62233	6.4604	6.3972	6.79999	6.57034	6.55925	6.43652	6.51913	6.26707	6.55925	5.71272	6.46608	6.73854	6.32601	6.027	6.75866	6.50081	6.2432	6.34364	6.2298	6.00704
11715261_s_at	3.93831	3.92632	3.91004	3.95748	3.70904	3.91129	3.75781	3.89423	3.9181	3.89765	3.87906	3.90446	4.11534	3.79493	3.92561	3.85812	3.76809	3.88585	3.88048	4.09623	3.82642	4.24556	3.97948	3.77956	4.04163	3.92076	3.97061	3.88692	4.01028	4.01267	4.10955	3.9154	3.98497	3.8975	3.96288	3.77506	3.84676	4.00404	3.92901	3.89902	4.12665	4.16475	3.79837	4.06903	4.00175	3.97748	3.74772	3.93947	3.9154
11715262_at	4.80644	4.75359	4.60853	4.76238	4.70426	4.61038	4.49555	4.42978	5.17269	4.93147	4.73222	5.359	4.90815	4.6971	4.67149	4.69284	4.65786	4.53162	4.55132	4.89721	4.66957	4.98149	4.65071	4.4306	4.54087	4.58464	5.62802	5.04568	4.79731	4.68346	4.59722	4.64937	4.7367	4.53797	4.77861	4.79948	4.66812	4.61076	4.79622	4.72451	4.61103	4.51469	4.90418	5.036	4.69975	4.35539	4.67845	4.37232	4.57722
11715263_at	3.86952	3.94295	4.13937	4.011	3.87953	4.14876	4.07235	4.12441	3.90804	3.98317	4.11914	4.73033	4.20583	3.86952	4.00017	4.00099	4.02323	3.99034	4.02566	3.9548	4.00128	4.14215	3.99307	4.06147	3.99207	4.03815	4.3669	4.03944	4.03399	3.85357	4.01927	4.17092	4.05858	3.83149	4.15376	4.14894	3.96182	3.9492	4.07806	4.15086	3.99147	4.08572	4.12551	4.00002	4.15987	4.05697	4.07456	3.98079	3.97869
11715264_s_at	5.93308	5.80313	6.24557	6.38729	6.09748	6.19523	5.94137	6.0609	6.38978	6.0989	6.23988	7.12206	6.08825	6.13235	6.14947	5.9897	6.20334	5.97923	6.09019	6.16965	5.96755	6.6192	6.09452	6.13767	6.08023	6.16995	6.76419	6.52935	6.23312	6.21444	6.46678	6.21106	6.33436	5.8626	6.23399	6.19051	6.30516	6.05456	6.08435	6.34077	6.16435	6.35356	6.50559	6.14313	6.11346	5.82123	6.03379	5.95522	6.19252
11715265_at	9.00629	8.65939	8.52917	8.54452	8.42293	8.29964	8.79433	8.65997	8.38237	8.49463	7.65457	7.6845	8.53856	7.93203	8.10014	8.18157	9.05631	7.7995	8.22642	6.63716	8.10754	7.61032	8.16106	8.01014	8.26119	8.21147	7.75864	8.13647	8.34262	8.4761	8.62867	8.29243	8.12313	8.12964	9.0677	7.92284	8.2523	8.45471	7.43676	8.58795	7.2281	8.67788	8.0837	8.15157	7.23137	8.11354	8.26125	8.56046	8.15009
11715266_s_at	4.17529	4.15608	4.23323	4.21038	4.10055	4.14701	4.06485	4.2171	4.17558	4.28988	4.37838	4.53735	4.395	4.04155	4.3355	4.20176	4.03049	3.97912	4.15855	4.07724	4.39777	4.21397	4.00887	4.15407	4.17369	4.20414	4.35367	4.52402	4.00839	4.07167	4.07167	4.13588	4.18375	3.98662	4.27866	3.95571	4.51722	4.14197	4.20611	4.13558	3.98414	4.11477	4.37233	4.44797	4.10518	3.97576	4.19403	4.14583	4.24685
11715267_s_at	8.41707	8.96943	8.37608	9.28519	8.66083	9.25654	8.12412	8.93088	8.75516	9.51658	10.4453	7.7533	9.4706	8.71796	9.57106	8.35115	8.58071	6.42126	9.37944	8.77262	9.81603	7.70754	10.4411	9.7413	9.66051	8.43764	10.0616	9.35469	8.72359	10.341	9.87282	9.69152	10.2773	9.12773	9.15778	10.5383	10.4134	8.61484	8.68442	9.38545	8.87146	8.26547	8.72746	9.86878	9.31006	9.90857	7.52953	8.27317	9.72243
11715268_s_at	6.81115	5.91086	6.8719	6.35998	6.24204	6.5298	6.74207	6.56802	6.25305	6.66129	6.18449	8.24471	6.95031	6.46506	6.13467	6.96287	6.02498	7.10318	6.38749	6.26364	6.88649	7.30176	6.33024	6.31303	6.14588	6.21139	7.42177	7.14941	6.56736	6.3256	6.76476	6.30015	6.94631	6.80498	7.09119	6.86823	7.01197	6.25012	6.47021	6.65198	6.45865	6.37376	6.44913	7.48503	7.1129	6.09345	7.3029	6.88834	6.27494
11715269_x_at	4.6893	4.66648	4.84173	4.6334	4.66508	4.68284	4.87485	4.70186	4.40109	5.01267	4.87628	5.2535	5.27835	5.02491	4.92715	4.48054	4.75381	4.71014	4.5075	5.62448	5.00211	4.81442	4.74342	4.89594	5.00532	4.69406	5.04905	5.23402	4.91864	4.92666	4.73819	5.3256	5.10096	4.79555	4.75624	5.06998	4.82887	4.73846	4.74639	5.019	5.05479	5.05195	5.14437	4.75401	5.24817	4.82643	4.83608	4.70146	4.98034
11715270_s_at	6.53227	6.27176	6.56235	6.37758	6.21756	6.4254	6.25005	6.22833	6.43157	7.05858	6.92406	6.77997	6.59546	6.31339	6.76936	6.70076	6.64325	6.5336	6.46424	6.55285	6.60494	6.39406	6.26412	6.65986	6.3684	6.55076	6.78618	6.45762	6.74925	6.6215	6.56514	6.53154	6.43517	6.7959	6.58127	6.45379	6.50791	6.62602	6.45042	6.66897	6.59392	6.70148	6.40792	6.63734	6.59601	6.28401	6.53508	6.46873	6.5123
11715271_s_at	8.34757	8.74522	8.63027	8.91535	8.65437	8.75574	8.54683	8.77674	9.12698	8.8706	8.81471	9.57123	8.66804	8.67761	9.00395	8.83042	8.6525	8.70464	8.87138	8.8353	8.76582	9.28314	8.56601	8.68053	8.71068	8.58009	9.74348	8.93013	9.11121	8.56014	8.89584	8.8297	8.88246	8.68655	9.06713	8.79423	8.78099	8.42164	8.93092	9.15799	9.00045	9.07546	9.08067	8.70218	8.81583	8.53593	8.6895	8.66049	8.76372
11715272_s_at	3.61538	3.57287	3.68045	3.66447	3.60376	3.46987	3.49569	3.51343	3.63755	3.65552	3.68767	3.5813	3.541	3.58763	3.58653	3.67616	3.54666	3.59795	3.7037	3.55166	3.60767	3.55026	3.64577	3.70694	3.57071	3.57678	3.6662	3.86755	3.61651	3.49586	3.63531	3.58319	3.64737	3.51608	3.67078	3.64546	3.75184	3.60983	3.82507	3.52491	3.51953	3.55166	3.56377	3.73369	3.41204	3.54146	3.59684	3.56378	3.64863
11715273_at	4.75574	4.43502	4.34792	4.50613	4.16895	4.45315	4.69001	4.40312	4.33411	4.44848	4.44491	5.42074	4.45592	4.50364	4.20043	4.64707	4.35474	4.44149	4.05899	4.15746	4.46105	4.51083	4.64761	4.30287	4.25005	4.4067	4.78706	4.78226	4.36562	4.55539	4.3281	4.34568	4.24462	4.27022	4.40494	4.21994	4.37761	4.20473	4.4753	4.32632	4.3137	4.53871	4.24244	4.42085	4.40589	4.33266	4.55571	4.55137	4.31556
11715274_x_at	4.96059	4.383	4.54239	4.5084	4.3292	4.42199	4.89557	4.6036	4.37939	4.31215	4.99606	5.33843	4.66352	4.46054	4.27487	4.77858	4.45585	4.97378	4.2551	4.35039	4.68851	4.54794	4.85516	4.57726	4.47644	4.60762	5.00475	4.92161	4.40901	4.84513	4.63515	4.42799	4.76999	4.62482	4.4531	4.4868	4.5781	4.44983	5.13185	4.35077	4.60848	4.40501	4.44292	4.63756	4.64925	4.53743	4.88745	4.94661	4.51641
11715275_s_at	3.72047	3.84492	3.81896	3.80796	3.77715	3.83373	3.80292	3.97569	3.77497	3.65205	3.8615	3.67415	3.71953	3.67048	3.81259	3.69297	3.9504	3.65076	3.77974	3.95653	3.90483	3.68135	3.85047	3.79408	3.63044	3.91299	3.86822	4.52525	3.74217	3.77876	4.03414	3.78054	3.57417	3.97227	3.76867	3.8311	3.84945	3.91254	4.25474	3.86785	3.62924	3.6591	3.94048	3.76011	3.69017	3.72688	3.74772	3.67102	3.80582
11715276_s_at	9.47813	10.0322	9.51364	10.0449	10.0817	10.2535	9.73338	10.233	9.56849	9.07838	9.72748	8.62896	9.1749	9.67089	9.73847	9.54049	10.1128	9.31691	9.58137	9.50188	9.66135	10.1905	9.88707	10.2421	10.2433	9.88976	9.18895	9.79819	9.2607	9.62652	9.03712	9.66339	9.58662	9.70709	9.55356	9.83494	9.49856	10.0652	9.80811	9.93569	9.35051	9.17781	9.93641	8.9126	9.96903	9.86177	9.64141	9.6628	9.81167
11715277_s_at	9.4218	9.80074	9.49992	10.0657	9.9754	10.1314	9.64468	10.0648	9.55923	9.04981	9.77474	8.59355	9.04818	9.58039	9.63586	9.59711	10.0921	9.25977	9.5089	9.50031	9.57793	9.99002	9.89175	10.1248	10.1614	9.6979	9.14581	9.58433	9.11155	9.55382	8.92647	9.55156	9.45849	9.59904	9.30181	9.70462	9.39833	9.95136	9.70764	9.80269	9.30123	8.95174	9.87	8.95784	9.76143	9.74826	9.30064	9.53736	9.77018
11715278_s_at	9.37519	9.97736	9.54744	10.2007	10.0309	10.2181	9.6565	10.1583	9.49714	9.05126	9.77527	8.74062	9.35052	9.59885	9.66272	9.68305	10.0223	9.3985	9.62731	9.45623	9.64636	10.1554	9.90921	10.1785	10.2692	9.82274	9.16816	9.56771	9.17757	9.5976	9.02129	9.63051	9.56286	9.57521	9.40543	9.72896	9.41481	10.0055	9.7072	9.86172	9.41119	9.00084	9.88402	9.02338	9.84746	9.79708	9.66055	9.62229	9.70985
11715279_x_at	3.64414	3.46274	3.52865	3.56025	3.5139	3.65614	3.56406	3.77743	3.61113	3.71757	3.59352	4.16158	3.48784	3.56239	3.64148	3.64822	3.5315	3.57022	3.69287	3.59136	3.58492	3.6548	3.60975	3.5251	3.68036	3.54322	3.89765	3.85174	3.58677	3.80178	3.68195	3.72155	3.80871	3.61696	3.53333	3.53482	3.83602	3.62858	3.75154	3.74785	3.50212	3.75464	3.60172	3.79141	3.60555	3.54451	3.4851	3.66188	3.6614
11715280_s_at	5.47816	5.20264	5.51919	5.53817	5.20587	5.42227	5.51146	5.52054	6.36951	9.24706	9.50018	6.75399	8.69333	5.89367	6.25369	7.3785	9.47719	7.04534	6.84602	5.3839	5.98998	6.22827	8.41872	7.3684	10.8369	8.38095	7.4608	7.22912	8.47325	7.89539	8.52036	6.65959	6.58311	5.79007	8.10926	5.58903	7.18499	9.14875	5.81495	8.1642	5.59927	7.11328	5.4466	7.55557	5.63362	7.19161	8.71639	11.3509	5.58905
11715281_at	4.83899	4.72824	4.55843	4.78749	4.69128	4.96402	4.57073	4.83021	4.56195	4.92055	4.76415	6.01651	4.98755	4.67352	4.79575	5.06515	4.57946	4.75742	4.5041	5.07428	4.69043	5.05271	4.92008	4.94304	4.76161	4.75016	5.22722	5.17267	4.84554	4.56592	4.80486	4.8389	4.76003	4.70276	4.90813	4.64023	4.8522	4.55519	5.09905	4.69745	4.70136	4.89644	5.03631	5.00394	4.77052	4.61398	4.81109	4.76276	4.92543
11715282_s_at	7.77614	7.07751	7.67637	7.60245	7.62878	8.00022	7.77566	7.87155	7.84297	7.9941	7.7684	8.87376	7.94489	7.49368	7.71725	7.92419	7.55392	7.93444	7.6559	7.71761	7.6526	8.1885	7.49015	7.98586	7.5147	7.72	8.48156	8.39288	7.94535	7.45772	7.90878	7.9521	8.07999	7.38909	8.01523	7.64143	7.64954	7.65036	7.66387	7.77185	7.64801	8.45453	7.60642	8.31391	7.89911	7.38737	8.05821	7.84366	7.76181
11715283_at	4.45704	4.42038	4.50602	4.5336	4.48491	4.57296	4.46819	4.50145	4.61904	4.57738	4.46966	5.32326	4.49254	4.47275	4.83206	4.57485	4.60373	4.52985	4.47009	4.63485	4.60323	4.80648	4.54378	4.7404	4.55805	4.52013	4.6153	4.64775	4.58196	4.36087	4.59545	4.60447	4.5587	4.58994	4.54368	4.31468	4.85375	4.52551	4.63153	4.66697	4.63174	4.69493	4.66035	4.73012	4.55381	4.35768	4.56239	4.51192	4.56312
11715284_x_at	5.9063	5.68693	6.5202	6.41477	6.11402	6.21987	5.95287	6.17868	6.46258	6.46941	6.12822	7.4157	6.28691	6.08635	6.35483	6.52703	6.0666	6.28422	6.24963	5.95262	6.21916	6.8065	5.9489	6.3511	6.11998	6.13167	7.12315	6.63	6.52426	6.03922	6.39291	6.25481	6.31909	5.89428	6.56079	6.05094	6.05414	6.1553	6.25938	6.36195	6.14919	6.2029	6.40707	6.56176	6.27873	5.95596	6.03597	6.12463	6.21144
11715285_at	4.21664	4.48635	4.71172	4.61913	4.29857	4.83269	4.42936	4.56718	4.32286	4.47809	4.63817	5.40893	4.78464	4.32414	4.01969	4.34006	4.43552	4.45817	4.4355	4.24302	4.46511	4.63055	4.44009	4.64195	4.47321	4.31407	5.82805	5.39649	4.01823	4.4694	4.84354	4.67792	4.46047	4.05728	4.62458	4.3567	4.69611	4.57255	4.44049	4.53913	4.34768	5.47591	4.28205	5.22029	4.63141	4.55248	4.54587	4.32479	4.27718
11715286_x_at	5.80381	5.89496	5.68104	5.85436	5.77977	6.15816	5.91037	6.06973	5.82279	5.86224	6.14099	6.59298	5.95583	5.75111	5.79852	5.71047	5.83527	5.68104	5.8143	5.54062	5.85914	5.97143	5.83526	6.00693	5.99057	5.83802	6.59671	6.33209	5.77676	5.85219	6.30272	6.15898	5.8098	5.53085	6.01861	5.81595	6.00689	5.97256	5.76288	5.89571	5.75998	6.66328	6.047	6.17707	5.98372	5.9465	5.72296	5.68547	5.87915
11715287_at	4.29203	5.00178	4.25986	4.45558	4.54179	4.34429	4.15243	4.795	4.56442	4.19943	4.65227	4.66884	4.50302	4.29714	4.78033	4.19116	4.15987	4.16186	4.3777	4.30625	4.18438	4.18524	4.44368	4.15781	4.173	3.98439	5.10367	4.51483	4.52622	4.77217	4.38995	4.50481	4.24933	4.47398	4.41099	4.36146	4.23682	4.0979	4.36048	4.49433	4.41423	4.58866	4.51912	4.16324	4.53055	4.43457	3.81483	4.17835	4.0644
11715288_s_at	4.17267	4.12289	4.10941	4.25014	4.12913	4.02501	4.15133	4.14517	4.17531	4.15271	4.22011	4.72725	4.19511	4.07041	4.18567	4.406	4.10703	4.01802	4.13645	4.43984	4.18029	4.29093	4.12399	4.17024	4.13975	4.06418	4.31269	4.19392	4.27244	4.09578	4.1334	4.3915	4.022	4.14263	4.24559	4.03488	4.077	4.0943	4.6397	4.32213	4.15068	4.29524	4.2275	4.34953	4.15605	4.07395	3.98503	3.97865	4.14402
11715289_s_at	4.79273	4.65243	4.95778	4.8131	4.67211	4.95204	4.97702	4.74925	4.64771	4.94131	4.82983	6.13052	5.0312	4.96356	4.93825	5.36638	4.96489	5.0623	4.91752	5.0628	5.04192	5.36259	4.79017	5.02053	4.8653	4.73647	5.0054	5.20955	4.84722	4.88408	5.05613	4.75354	4.80525	5.04683	5.23562	4.95577	5.08084	4.68351	4.81615	5.11029	4.94695	4.89566	5.01357	5.37392	5.41193	4.72651	4.75097	4.99931	4.76319
11715290_s_at	6.47988	10.7996	11.1328	11.5369	10.8274	11.3712	9.9858	11.1254	11.3529	10.8977	10.9721	9.80396	10.2002	11.0164	10.6695	9.77849	11.5079	9.20868	11.6751	10.131	10.8352	10.3018	10.9415	11.2746	10.4279	11.5558	11.3941	10.7691	11.823	11.2691	10.8627	10.7273	11.6323	9.62508	9.5463	11.0742	11.0506	10.513	11.0899	11.0391	10.0924	10.6293	10.8021	10.0266	11.0639	10.9532	9.09581	9.08047	11.695
11715291_s_at	3.76551	3.73528	3.80859	3.83874	3.83159	3.83827	3.84135	3.69436	3.78768	3.79656	3.81108	4.77165	3.91559	3.81105	3.82902	4.26211	3.70488	3.63304	3.8196	3.81558	3.77948	4.12232	3.6663	3.72973	3.74296	3.57581	4.15499	4.01319	3.82069	3.70785	3.70034	3.87263	3.79515	3.62648	3.77512	3.7894	4.07294	3.6763	4.05233	3.99648	3.67824	3.87557	3.87166	4.03139	3.87448	3.57661	3.84008	3.83284	3.7912
11715292_at	7.61301	5.25617	5.12925	4.61075	4.74506	4.54434	6.20909	4.44652	4.82582	4.15165	4.21834	4.29177	4.03416	4.17323	4.15739	4.22464	4.09759	4.2896	4.20327	4.02471	4.15638	4.1138	4.29334	4.04325	4.15196	4.15123	4.74391	4.37723	4.45746	4.50052	4.40623	4.04668	4.26048	4.39551	5.00816	4.64482	4.56984	4.02343	4.08456	4.44202	4.23081	4.0597	4.24572	4.22058	4.18356	4.83374	4.25795	5.01097	4.11584
11715293_s_at	4.43847	4.60268	4.71408	4.80798	5.41317	5.72296	5.43803	5.12823	4.71693	6.64995	4.69618	4.24128	5.43164	5.08096	4.29464	5.66214	5.86875	7.54294	5.39117	4.61459	6.56799	5.83345	6.33164	6.21096	5.27624	5.76689	5.29893	5.56	5.13828	4.50927	4.57118	4.20281	5.41282	6.24819	5.04793	4.80642	5.90232	4.76232	4.27091	5.45897	5.87034	4.15637	4.11489	6.94729	6.17814	6.80731	6.08567	6.37555	4.4136
11715294_s_at	4.92666	4.03723	4.46617	3.88296	4.13771	4.10452	4.88287	4.35817	4.0427	4.12023	3.47993	3.61619	3.72383	4.17201	4.38619	3.7183	3.76695	4.4436	3.95589	3.72627	4.26211	3.90199	4.03805	3.79501	4.04349	3.9163	3.73184	4.06069	4.04206	3.74725	3.95739	3.65617	3.85152	4.42027	3.75943	3.73262	3.87834	3.77145	3.85292	4.04761	3.71383	3.78003	4.11489	3.95193	3.86467	4.1647	4.47527	4.22626	3.94271
11715295_s_at	4.31367	4.27198	4.35647	4.40017	4.35035	4.58153	4.38783	4.22648	4.29183	4.3641	4.51957	5.16532	4.55972	4.33752	4.32963	4.74745	4.42301	4.47528	4.59433	4.52981	4.29447	4.56778	4.31795	4.68881	4.43631	4.50459	4.82217	4.99336	4.55438	4.32963	4.41975	4.48176	4.47991	4.37457	4.56786	4.31338	4.46838	4.34351	4.3959	4.296	4.4135	4.48168	4.47897	5.04408	4.60823	4.36831	4.61858	4.54655	4.31742
11715296_s_at	6.37202	6.02163	6.62494	6.29242	6.34525	6.54466	6.44775	6.44304	6.29388	6.71584	6.41127	6.65484	6.61963	6.50864	6.397	6.49799	6.38289	6.44164	6.43269	6.50116	6.50534	6.51549	6.48872	6.49106	6.22304	6.67512	7.16519	7.0466	6.84783	6.29826	6.50525	6.52014	7.00741	6.59306	6.36076	6.60896	6.33852	6.51879	6.52837	6.40536	6.53401	6.34067	6.40015	6.84665	6.52478	6.24078	6.86664	6.38901	6.30694
11715297_at	4.42137	4.3622	4.51373	4.32601	4.38501	4.34516	4.37798	4.25913	4.33511	4.37124	4.60515	4.61968	4.20541	4.4018	4.21939	4.64209	4.36378	4.29998	4.37286	4.30002	4.25753	4.63346	4.16788	4.36114	4.42525	4.37807	4.80335	4.45457	4.33656	4.3033	4.61039	4.32715	4.37231	4.12065	4.50378	4.45321	4.76517	4.35272	4.61702	4.43921	4.23664	4.34488	4.35989	4.56412	4.3739	4.03044	4.35217	4.32703	4.29892
11715298_x_at	3.85518	3.75242	4.04596	3.81627	3.67658	3.8441	4.07485	3.73317	4.05809	3.82399	3.88137	4.60856	3.95117	3.646	3.73382	3.91715	3.75115	4.06776	3.78573	3.74652	3.81506	4.19809	3.77794	3.7677	3.63831	3.64491	4.42585	3.9961	3.91606	3.74065	3.96097	3.70764	3.839	3.82562	4.22135	3.84779	3.81829	3.74793	3.75066	3.96924	3.72338	4.06986	3.79899	4.17983	3.93827	3.72422	3.8372	3.96336	3.72244
11715299_s_at	3.93474	4.20169	4.34164	4.28044	4.1788	4.1976	4.21197	4.19248	4.08257	4.42413	4.32955	4.64331	4.08145	4.20951	4.2483	4.13634	4.20521	4.16243	4.11371	4.24907	3.98727	4.39726	4.12815	3.94622	4.20644	4.17473	4.54878	4.22393	4.37103	4.18312	4.1465	4.1403	4.01718	4.14263	4.27992	4.06395	4.22381	4.09185	4.09347	4.36038	4.10489	4.13907	4.2446	4.39744	4.09244	3.82812	4.24435	4.08884	4.17478
11715300_s_at	3.63916	3.70284	3.67348	3.69882	3.78257	3.66443	3.57477	3.64669	3.70285	3.68854	3.81643	3.77013	3.81039	3.64718	3.76302	3.62928	3.85054	3.69702	3.72882	3.94798	3.86062	3.72699	3.80338	3.64421	3.80936	3.79549	3.77038	4.05613	3.75454	3.7269	3.81836	3.68297	3.72533	3.85575	3.71146	3.86958	3.99773	3.86898	4.01122	3.7146	3.7657	3.61547	3.78728	3.98846	3.691	3.78178	3.64472	3.76488	3.86914
11715301_s_at	7.34879	9.12569	7.28217	9.10006	8.68181	8.67584	7.42214	8.35989	8.67245	9.05389	9.81209	7.90468	8.14758	9.9787	9.60625	7.75631	9.4553	8.79505	8.88751	10.1453	9.27232	7.92551	10.0093	8.8961	10.8318	9.21928	7.6548	7.82167	9.47822	9.88209	9.56017	8.71539	9.29271	9.38788	8.50948	8.95717	8.66683	10.103	10.1872	9.54499	9.83272	9.76228	10.5169	8.49171	8.58211	9.43779	8.47781	8.91583	10.313
11715302_s_at	4.23245	4.51013	4.5129	4.55759	4.3691	4.44005	4.21265	4.38183	4.58313	4.55073	4.33526	4.93765	4.44362	4.38026	4.62648	4.4602	4.50514	4.35935	4.38131	4.62535	4.2841	4.5844	4.21154	4.34663	4.44046	4.33445	4.52543	4.81828	4.29978	4.39805	4.63858	4.43253	4.26499	4.14537	4.56692	4.57146	4.80934	4.3182	4.45501	4.60274	4.33712	4.66648	4.7432	4.65574	4.52475	4.22513	4.23687	4.3392	4.46133
11715303_s_at	6.3912	6.20724	6.32228	6.28595	6.11702	6.23503	6.24022	6.4135	6.28627	6.27637	6.31595	7.16017	6.38529	5.97387	6.42517	6.20083	6.26678	6.38265	6.21077	6.12907	6.26721	6.80263	6.08211	6.50745	5.97725	6.18178	6.85318	6.66323	6.00332	6.09968	6.32329	6.54971	6.42304	6.32049	6.25852	6.24817	5.97697	5.96828	6.24145	6.06605	6.12973	6.26309	6.28642	6.35294	6.44279	5.97387	6.28708	6.12642	6.36341
11715304_s_at	5.1786	6.41882	6.46526	6.84776	6.1651	6.86301	5.77056	6.95085	6.04079	6.81613	6.89681	7.17347	6.91661	6.07253	6.8022	5.87975	7.3986	5.70041	6.76081	7.00647	6.58121	6.36562	6.83136	7.14251	6.95428	6.43511	7.12983	6.44934	6.95015	6.78205	6.11753	6.73034	6.55449	6.10915	6.34878	7.13325	6.94052	6.84997	6.98461	6.99096	6.91017	5.69856	6.42636	6.68013	7.06576	6.60766	5.80746	6.30417	6.73393
11715305_s_at	10.9205	9.17755	9.26614	9.08235	9.60317	9.84847	9.77925	8.89369	8.59191	9.15625	9.72192	9.39512	10.5564	6.38482	5.99733	9.70932	9.71253	8.49284	10.006	10.1287	9.49188	5.74816	5.7653	5.73354	9.35671	9.67374	5.67594	8.84275	8.31781	9.64195	9.69372	10.7881	8.75074	7.37348	10.0202	6.48022	9.9719	9.54965	10.3218	10.1734	9.70187	10.101	9.53663	9.94474	9.44231	8.01985	9.43149	9.51975	9.41406
11715306_s_at	4.33622	6.41311	7.5333	7.47657	7.567	7.29515	7.37423	6.72824	10.288	9.94375	11.0112	4.88707	8.61082	10.4938	8.11624	7.43367	9.19537	10.3295	9.72383	8.78654	8.4548	3.97059	11.0108	10.5735	9.29563	10.5587	7.72755	9.81003	9.39445	10.313	7.9832	7.56808	11.6169	8.46142	8.28471	10.9905	8.61855	9.97622	11.4122	9.59124	8.48791	8.67913	11.4343	6.77294	6.21729	10.9205	9.65211	8.28767	10.904
11715307_s_at	7.37193	6.56494	7.46586	7.53487	7.29095	7.03442	7.39365	7.34661	7.63518	7.64111	7.95598	8.94526	9.05154	8.95562	8.87317	10.549	8.2774	8.2692	8.78732	9.12317	7.73617	10.5176	7.65538	9.19947	7.66568	8.33393	8.6667	7.48951	7.91293	8.11474	8.26317	8.31039	7.9702	8.35594	7.72575	8.54443	9.94318	8.26555	8.02107	8.52822	8.74081	7.62892	7.6337	9.81003	8.45752	7.55257	8.08344	7.38538	7.91913
11715308_s_at	6.82143	6.40397	7.1414	6.91707	7.06053	6.84985	7.2991	7.31128	7.23754	6.91978	7.43466	8.85886	8.64985	9.00247	8.7706	10.4089	7.88556	8.06813	8.82355	9.10411	7.58854	10.6675	7.35273	9.35815	7.2355	8.27113	8.61653	7.18602	7.57179	7.90122	8.24691	8.05703	7.85076	8.00127	7.76333	8.45278	9.80301	8.00433	7.84184	8.43797	8.56314	7.74013	7.41115	9.85847	8.10337	7.3134	7.76425	7.08802	7.71327
11715309_s_at	7.41539	7.0732	7.37954	7.77371	7.51428	7.4542	7.81693	7.66621	7.57436	7.88448	8.07345	9.20684	9.30059	9.52413	9.22636	10.8633	8.51064	8.54767	9.01826	9.51459	8.10825	11.0853	7.98865	9.71082	7.89633	8.72703	9.19111	7.98015	8.21617	8.42623	8.60445	8.59453	8.28622	8.69189	8.00794	8.96368	10.1263	8.62259	8.3673	8.93844	8.99229	8.13374	7.91488	10.1702	8.60964	7.7151	8.36961	7.53133	8.21889
11715310_s_at	7.13179	6.43746	7.10829	7.10148	6.86031	7.30967	7.40174	7.19695	6.99126	7.22903	7.41326	8.88841	8.72386	8.77657	8.68833	10.3223	7.77577	8.04447	8.55655	8.90832	7.70328	10.2662	7.39761	9.11266	7.29712	8.23325	8.69838	7.502	7.55783	7.85598	8.18237	8.00884	7.84067	8.02222	7.75825	8.34664	9.67666	8.30377	7.89599	8.40265	8.58983	7.53539	7.25764	9.66782	8.20708	7.32322	7.85129	7.10394	7.88978
11715311_s_at	3.60461	3.70413	3.80731	3.68723	3.67828	3.73252	3.48493	3.66222	3.73289	4.12726	3.87104	4.18583	3.73217	3.68289	3.73723	3.87998	4.04709	3.86622	3.74149	3.92757	3.81192	4.01467	3.86543	3.846	4.92981	3.72134	3.91508	3.85204	3.69094	3.77506	3.84855	3.84264	3.55252	4.16661	3.76706	3.73811	3.65286	4.00429	3.91623	3.51216	3.72376	3.92455	3.94348	3.98508	3.82611	3.65722	3.66665	3.67486	3.81925
11715312_at	4.75668	4.56739	5.05256	4.95521	4.36416	4.92906	4.95058	4.86916	5.04865	4.86324	4.69262	6.35897	4.85739	4.93559	4.75522	5.27465	4.8379	5.25702	4.84994	4.63071	4.84919	5.30179	4.64464	5.01072	4.74203	4.64554	5.91068	5.2449	5.30965	4.79598	5.45125	4.86722	4.87068	4.81125	5.19125	4.66193	4.94819	4.55488	4.77755	4.8733	4.55558	5.30659	4.82246	5.26535	4.79683	4.57688	5.09342	5.10392	4.7889
11715313_s_at	8.2382	7.56733	8.16583	7.99505	7.99132	8.17744	8.17521	8.00158	8.15127	8.22789	8.04443	9.28349	8.17087	7.97018	8.20826	8.19998	7.97411	8.09787	8.06944	7.86928	8.08971	8.38555	8.07898	8.27937	7.9391	7.99696	8.53602	8.39305	8.30207	7.95974	8.28189	8.2499	8.44751	7.9007	8.47403	8.08284	7.82712	7.93655	8.0862	8.1807	8.01779	8.7471	7.90992	8.48646	8.34818	7.86608	8.20116	8.17346	7.90604
11715314_at	4.56622	4.54592	4.49167	4.72597	4.61386	4.59002	4.83431	4.80767	4.73709	4.5398	4.59773	5.28078	4.47608	4.43023	4.69132	4.65344	4.53307	4.75697	4.51954	4.63354	4.49408	5.14354	4.49492	4.76476	4.79311	4.53213	5.15409	4.79426	4.85394	4.37432	4.95771	4.6241	4.65694	4.58591	4.48685	4.62841	4.92297	4.7014	4.68173	4.91904	4.72846	4.90252	4.78041	4.98415	4.69762	4.38652	4.60223	4.50632	4.67164
11715315_s_at	5.00303	5.04432	5.00493	5.13725	5.00141	5.21765	5.51868	5.65086	5.34513	5.30978	5.73779	6.40651	5.73435	5.34327	5.70486	5.55526	5.62213	6.24535	6.18473	5.44022	5.70912	6.385	5.41702	6.04948	5.56147	5.67229	7.00269	5.72016	5.46051	5.49745	5.51673	5.31943	5.62483	5.3313	4.97745	5.49429	5.84808	5.33557	5.14628	5.99799	5.46875	5.78482	5.80232	6.45169	6.07661	5.45175	5.59286	5.28541	5.47147
11715316_x_at	5.1478	6.13202	5.66177	5.61352	6.0041	12.2856	5.50826	5.49462	5.61655	6.05113	5.5401	10.8541	7.68698	5.11897	6.0544	11.6412	5.89689	5.78859	11.1204	5.39306	5.24272	5.10862	5.23422	5.14623	12.3064	12.0828	5.29763	5.35484	5.56277	5.88891	11.8088	5.20763	5.55664	5.77858	11.4714	12.0039	11.5202	5.45591	5.23427	10.7731	6.23553	5.66384	5.51888	6.06373	7.61279	5.56506	5.35101	12.1811	11.9866
11715317_s_at	8.34994	7.955	8.26564	8.06696	8.25104	8.52945	8.43185	8.39626	8.09381	8.6455	8.33821	9.43084	8.17895	8.22953	8.26486	8.46363	8.08424	8.67212	8.27219	8.18854	8.1821	8.74756	8.32545	8.59876	8.23809	8.26116	8.62314	8.94551	8.30463	8.19269	8.43878	8.38096	8.72125	7.94658	8.71746	8.22022	8.2883	8.28634	8.34284	8.53592	8.22223	8.90704	8.06083	8.81348	8.53088	8.14079	8.62499	8.43126	8.20772
11715318_s_at	4.03232	3.91864	4.20336	4.11615	3.91643	4.08473	3.98628	4.05615	4.22691	3.98566	4.04893	4.2972	4.04083	5.00063	4.06498	8.55757	4.05199	4.30896	4.29191	3.78423	4.34952	5.86363	3.87779	4.59708	4.13463	3.94748	4.61336	4.31785	4.2116	3.83858	4.17831	4.13707	4.3999	4.03675	4.18163	4.19269	4.09346	4.10823	4.10719	4.07976	3.86285	4.15539	3.92978	4.43362	4.21134	3.91321	4.17569	4.03083	3.98407
11715319_s_at	3.9728	4.01593	3.99622	4.01341	3.88946	3.9907	3.87054	4.03961	4.05759	4.00725	4.22336	4.47609	3.95938	3.92397	4.17038	3.98542	4.0692	4.06354	4.06078	4.29751	3.93027	4.13161	4.05898	4.11897	4.17509	4.11767	4.2238	3.98485	4.2692	4.0976	4.35966	4.04353	4.10729	4.21993	4.12928	4.28997	4.26025	4.08801	4.33774	4.19486	4.20356	3.99124	4.21774	3.86844	3.91825	3.96019	3.8854	3.94534	4.22479
11715320_s_at	4.05567	4.16827	4.20669	4.30089	4.21114	4.09393	4.12514	4.22069	4.31129	4.08484	3.82469	4.55737	4.2056	4.05901	3.88295	4.48454	3.93648	4.23198	4.01143	3.93272	3.93595	4.21877	3.92023	4.08696	3.85602	4.12714	4.5363	4.27179	4.39448	3.88531	4.11255	4.12477	4.11592	4.40222	4.36968	4.17606	4.12304	3.92401	4.03885	4.14807	4.19659	4.23248	3.79899	4.08484	4.11307	3.93648	4.39698	4.17696	3.90317
11715321_x_at	8.87745	8.39762	8.99417	8.76638	8.80338	8.99349	9.25396	9.01715	8.81897	8.79157	8.51117	10.0364	8.9005	8.72828	8.69642	8.964	8.50402	8.91377	8.70266	8.28796	8.84561	9.27226	8.65501	8.97539	8.58636	8.6913	9.00792	9.07035	8.92654	8.45507	8.68287	8.89647	9.05808	8.2262	9.04571	8.64026	8.51574	8.43359	8.58437	8.87709	8.6216	9.22477	8.54358	8.86925	9.04698	8.4837	8.97406	8.86556	8.64796
11715322_s_at	3.75964	3.82881	3.78029	3.75441	3.72428	3.74592	3.70931	3.82457	3.87887	3.90951	3.76481	4.00477	3.85065	3.70077	3.69568	3.85127	3.91922	3.82116	3.68896	3.9315	3.99864	3.821	3.77794	3.69647	3.76679	3.75763	4.05929	4.12996	3.77233	3.78558	3.82222	3.93038	3.80856	3.75129	3.93561	3.69604	3.96426	3.85496	3.78918	3.87714	3.73053	3.78526	4.07655	4.0894	3.83042	3.77306	3.72817	3.7453	3.817
11715323_s_at	5.45431	5.24255	5.65929	5.65109	5.6583	5.64455	5.57187	5.68751	5.74826	5.44511	5.23519	6.29024	5.64587	5.63917	5.68049	5.63755	5.41756	5.41936	5.73521	5.50124	5.4253	5.94397	5.36797	5.65235	5.45981	5.45249	6.00693	5.83946	5.94713	5.43558	5.69153	5.70174	5.83756	5.37957	5.86633	5.51694	5.48645	5.22281	5.6532	5.73025	5.48814	6.10029	5.57379	5.88951	5.70276	5.3315	5.48376	5.56649	5.46512
11715324_s_at	3.71634	3.60355	3.63348	3.67237	3.68963	3.78919	3.75091	3.67016	3.63719	3.60775	3.72383	4.05028	3.70684	3.49408	3.6482	3.66693	3.55183	3.61124	3.64526	3.66708	3.75611	3.93222	3.71038	3.72728	3.731	3.58697	3.98471	3.77677	3.72101	3.5809	3.62152	3.74409	3.85378	3.65631	3.79481	3.81218	3.88352	3.76365	3.97293	3.85413	3.6762	3.84949	3.70919	3.65994	3.79223	3.7761	3.75845	3.75965	3.74842
11715325_at	6.42561	6.44271	7.05359	6.87595	6.653	7.06685	6.94171	6.82954	7.06905	7.20715	7.39905	8.38887	7.09878	6.57998	6.88463	7.61447	6.79398	6.50137	7.26814	6.4182	7.15211	7.64352	6.98531	6.85789	6.94082	6.80232	7.12346	6.52332	7.32236	6.87531	7.27693	7.58114	7.04993	6.63747	7.18685	6.84282	6.44674	6.93051	6.51208	7.08469	6.73438	7.19782	6.74105	6.90405	6.96418	6.81686	6.58581	6.73989	6.73504
11715326_s_at	5.30524	4.91258	5.36991	5.03922	5.13839	5.44042	5.34275	5.23266	5.30926	5.43475	5.53384	5.96474	5.24978	5.07833	5.25768	5.64408	5.07963	5.31332	5.34305	5.5146	5.12401	5.56008	5.16107	5.21436	5.06934	5.19417	5.73046	5.79048	5.64321	5.34244	5.47574	5.42094	5.52353	5.08495	5.70328	5.37749	5.30335	5.12811	5.28536	5.50793	5.39187	5.59142	5.53107	5.2895	5.50615	5.17637	5.16316	5.19459	5.30826
11715327_x_at	8.07008	7.70357	7.5297	7.18954	7.85302	7.80402	8.15674	7.31767	7.68344	8.04345	8.03708	6.47924	8.12943	7.872	7.80709	7.56516	7.9664	7.77629	8.04326	8.76797	8.21288	7.5791	7.75699	8.01034	8.15195	7.78589	6.9611	7.59439	7.8275	8.0165	7.74723	8.20974	8.32435	7.49591	7.48647	8.09747	8.23529	7.90065	8.33363	8.0704	8.59279	8.25995	7.75691	7.74079	7.9062	7.81499	7.7872	7.72219	8.16225
11715328_at	5.11956	5.28539	5.58609	5.37046	5.2741	5.37152	5.29537	5.32776	5.48991	5.35161	5.25311	6.20677	5.36451	5.34199	5.27956	5.36862	5.23226	5.40132	5.2115	5.20124	5.2546	5.46108	5.21688	5.18751	5.2686	5.18045	5.78944	5.49968	5.38551	5.22913	5.57224	5.19112	5.34168	4.97055	5.61138	5.21481	5.29543	5.06391	5.43694	5.54735	5.26242	5.41027	5.3043	5.66908	5.39461	5.17524	5.2584	5.17842	5.3136
11715329_at	3.98564	3.87139	4.27344	4.23839	3.90831	4.13226	4.12765	4.10261	4.1338	4.03978	3.97498	4.20878	4.03295	3.99047	4.27875	4.13395	4.04517	3.99925	4.22004	4.12474	4.03779	4.15201	4.13931	4.19213	4.08135	4.06932	4.3797	4.32222	4.16202	3.99531	4.06552	4.11658	4.10146	4.15264	4.21756	4.16561	4.35598	4.19887	4.19681	4.14328	4.17883	4.21082	4.45458	4.03245	3.89174	3.92869	4.26295	3.97111	4.03454
11715330_x_at	5.03134	5.26369	5.58146	5.43105	5.26725	5.36975	5.21903	5.26558	5.5164	5.41296	5.22269	5.98807	5.3407	5.15997	5.1077	5.46528	5.05565	5.03092	5.04286	4.98105	5.14673	5.67818	5.16536	5.14935	5.12563	5.0496	5.85938	5.4984	5.42453	5.0811	5.27244	5.37292	5.27368	5.14576	5.70736	5.06722	5.37023	5.07681	5.17615	5.44702	5.22928	5.52771	5.35792	5.47248	5.2454	5.02448	5.11957	5.11232	5.20071
11715331_x_at	8.02065	8.8611	7.74394	9.06463	8.77744	8.74373	8.29619	8.6269	8.22178	9.68487	10.0942	8.58237	9.31729	9.67063	9.23491	8.98655	9.71393	8.42571	9.99179	9.52968	10.2363	8.60848	10.0318	9.85462	9.24005	10.124	9.72184	9.53104	9.89328	9.74755	9.68169	9.64759	9.66194	9.41802	8.96912	10.4792	9.94972	9.42726	10.1094	10.7927	9.27664	9.12478	10.659	9.07586	8.2939	10.0443	9.54701	8.66789	10.24
11715332_at	5.47688	5.61629	5.83486	5.44845	5.18095	5.63719	5.42208	5.62981	5.65412	5.3764	5.24402	6.01003	5.44557	5.37182	5.52046	5.60456	5.41733	5.40068	5.24493	5.38681	5.56432	5.77332	5.167	5.22919	5.24144	5.33611	6.40739	6.08226	5.77273	5.21945	5.60126	5.37202	5.30637	5.47387	5.79777	5.51268	5.52118	5.45861	5.16349	5.96505	5.64346	6.19207	5.72387	6.14087	5.44208	5.04297	5.0766	5.29732	5.43488
11715333_s_at	5.48565	5.05887	5.49634	5.455	5.38969	5.49133	5.22882	5.33643	5.64294	5.48863	5.42391	6.38751	5.53135	5.30027	5.50964	5.78296	5.41446	5.38015	5.60792	5.58088	5.22212	5.65015	5.39742	5.66262	5.45035	5.26306	6.05688	5.77426	5.58833	5.34181	5.603	5.31691	5.46769	5.46309	5.61239	5.28808	5.73584	5.42626	5.2077	5.71579	5.491	5.69465	5.61781	5.3794	5.41376	5.35639	5.59081	5.54153	5.34565
11715334_s_at	4.93754	4.40154	4.67172	4.60827	4.577	4.64468	4.74557	4.76352	4.6927	4.8935	5.06865	5.08072	4.93544	4.64642	4.87734	4.74839	4.8567	4.74158	4.7504	4.93327	5.04729	4.77247	4.72277	4.79913	4.80179	4.85434	5.09219	5.04441	4.68037	4.8412	4.55473	5.08701	4.75365	4.68138	5.02078	4.71225	4.85783	4.97299	5.16264	4.78153	4.69787	4.41251	4.77219	4.76144	4.88145	4.53395	4.99567	4.77441	4.8831
11715335_at	4.60918	4.4057	4.45358	4.47083	4.51069	4.76062	4.46744	4.45677	4.49885	4.91146	4.58599	5.74898	4.88018	4.56984	4.64582	4.56825	4.44427	4.36315	4.40394	4.48952	4.42234	4.55329	4.52494	4.93048	4.56059	4.5593	4.73158	4.5972	4.69054	4.27545	4.84662	4.83567	4.88026	4.41231	4.82266	4.59294	4.96059	4.451	4.64222	4.76163	4.67024	4.80068	4.70728	5.01873	4.64582	4.48308	4.67211	4.37665	4.51449
11715336_x_at	6.39128	6.25814	6.46959	6.27934	6.35106	6.51169	6.54221	6.36592	6.37277	6.59005	6.52546	7.85271	6.81282	6.33693	6.5761	6.78656	6.56889	6.70601	6.55017	6.31381	6.6738	7.10256	6.21452	6.71131	6.63441	6.39333	6.92761	6.78343	6.86909	6.485	6.70361	6.90841	6.62292	6.28547	6.8668	6.59458	6.59703	6.24521	6.69582	6.59331	6.56266	6.96113	6.4139	6.83033	6.69676	6.13915	6.54079	6.57195	6.57911
11715337_s_at	5.93852	5.51023	6.14773	6.02882	5.90306	6.42683	6.34194	6.40523	5.86897	6.51966	5.84091	8.69199	6.09245	5.93142	5.87311	6.25966	5.74902	6.1234	5.90724	5.90958	5.99691	7.16054	5.79396	6.3231	5.65831	5.74405	6.3137	6.15696	6.0323	5.7525	6.05564	6.54042	6.02295	5.88772	5.83494	5.90693	5.81194	5.91424	6.15067	6.2085	5.96995	7.39861	5.91424	6.61892	6.2797	5.77218	6.01088	5.75767	5.80717
11715338_s_at	4.92237	4.58364	4.95431	4.53789	4.65392	4.78837	4.6114	4.50844	4.83934	4.65069	4.96528	5.62333	4.69357	4.59198	4.77187	4.80122	4.52468	4.73156	4.75352	5.18151	4.7039	4.99403	4.64737	4.84213	4.58435	4.5969	5.02756	4.72698	4.78648	4.62635	4.84851	4.71849	4.91853	4.51046	4.93304	4.64226	4.63895	4.71755	4.63844	5.04101	4.76573	4.66223	4.74848	4.77633	4.78576	4.34604	4.81185	4.5614	4.81701
11715339_at	3.87529	3.7473	3.7607	3.91652	3.70311	3.82647	3.82301	3.74702	3.8548	3.84739	3.76604	4.30979	3.9401	3.69626	3.87632	3.60983	3.79611	3.78002	3.94103	3.85618	3.79829	3.90199	3.77729	3.64091	3.72897	3.78841	4.18382	4.21463	3.78885	3.75705	3.73891	3.85983	3.7719	3.83506	3.96627	3.7452	3.88934	3.72311	3.98509	3.78125	3.75201	3.90314	4.10512	3.96812	3.94005	3.71232	3.74106	3.72469	3.82623
11715340_s_at	3.90279	3.78163	3.6785	3.77955	3.78423	3.75096	3.71733	3.863	3.83229	3.7536	3.83392	4.29476	3.7969	3.69426	3.75333	3.57453	3.72766	3.96761	3.71378	3.70976	3.86086	4.03324	3.78065	3.73642	3.9736	3.68064	3.93761	3.56908	3.80665	3.72093	3.49819	3.85209	4.04056	3.82068	3.75422	3.7815	3.90235	3.65203	3.82878	3.84831	3.82878	4.07973	3.81082	3.67457	3.89223	3.64039	3.70506	3.65713	3.66076
11715341_at	4.19095	3.94932	4.07545	4.08765	4.21662	4.14947	3.98047	4.07982	4.26371	4.38714	4.22336	4.64266	4.09014	3.9128	4.16909	4.14849	4.07105	4.07301	4.0274	4.30615	4.22831	4.16066	4.06905	3.99401	4.26279	4.14303	4.30384	4.49256	4.52109	4.02597	4.07724	4.3687	4.26204	4.09626	4.22354	4.13336	4.31843	4.09712	4.29079	4.3802	4.34322	4.24381	4.21774	4.15047	4.33287	4.09544	3.99252	4.14675	4.32781
11715342_at	4.36684	4.48554	4.63884	4.43343	4.48839	4.59602	4.48223	4.65051	4.63207	4.50247	4.43521	5.33843	4.62542	4.53315	4.66734	4.45697	4.5237	4.60788	4.73819	4.49881	4.42294	4.69345	4.84796	4.97734	4.38729	4.68142	5.0414	4.61479	5.06536	4.52535	4.56504	4.46656	4.82618	4.48788	4.59906	4.72733	4.67179	4.93322	4.23407	4.72813	4.30909	4.50302	4.52944	4.67234	4.5415	4.81908	4.75095	4.59586	4.74788
11715343_at	4.34525	4.21177	4.2765	4.2267	4.34104	4.19331	4.26383	4.46914	4.34859	4.70378	5.17801	4.75626	4.65141	4.37214	4.26591	5.13499	4.17114	4.03768	4.12719	4.46703	4.00076	4.38757	4.27528	4.27554	5.40419	4.24758	4.38231	4.28998	4.51453	4.61538	4.58919	4.10811	4.33473	4.22513	5.02183	4.09092	4.43833	4.14998	4.34007	4.4002	4.25572	5.58199	4.31776	4.53674	4.14227	4.03824	4.23693	4.7137	4.04642
11715344_at	10.9422	11.5927	10.3231	11.6144	11.3606	11.3097	10.8077	10.9428	11.198	11.865	12.7882	10.7971	11.6183	11.7797	11.1323	10.8813	12.2815	11.6019	12.4134	12.1392	11.8191	10.7745	13.1553	12.3814	12.7436	12.9174	8.58103	10.635	12.1646	12.8482	11.2285	11.4407	12.5587	11.2509	11.6512	12.7674	11.7043	12.3698	12.5788	12.6407	12.1914	12.672	12.1128	10.9314	12.1546	12.7793	11.6769	12.6849	12.3845
11715345_s_at	4.49596	4.40547	4.81523	4.66707	4.53583	4.59242	4.46834	4.65745	4.64516	4.65238	4.58961	6.3478	4.67887	4.45106	4.6627	4.66435	4.56922	4.56631	4.4397	5.00788	4.4676	5.18311	4.42691	4.5668	4.6407	4.45698	5.10399	4.88157	4.8975	4.37487	4.76328	4.77519	4.52555	4.65174	4.86212	4.58364	4.62971	4.6097	4.62576	4.80739	4.3829	5.32357	4.73332	5.06849	4.70252	4.30661	4.54402	4.433	4.58532
11715346_at	5.08532	5.82449	5.09176	5.46304	5.28494	5.37886	5.25418	5.37171	5.30529	5.08207	5.03017	6.40171	5.34269	5.36549	4.9892	5.17891	5.18385	5.72662	5.15789	5.11911	5.20536	5.47503	5.14928	5.16016	5.05426	5.2533	5.41017	5.08885	5.07129	5.12051	5.15394	5.29851	5.26015	5.43312	5.42214	5.17732	5.16685	4.88919	4.99686	5.57066	5.27771	5.46386	5.18016	5.52124	5.32791	4.84442	5.2641	5.57109	5.34075
11715347_s_at	13.143	14.3163	11.7351	10.707	13.6803	10.6874	13.195	11.3513	12.968	6.3422	6.85739	4.22523	8.23362	11.2381	9.38654	10.1988	5.93822	13.0186	8.27457	7.24935	8.70581	12.4735	7.17906	9.49476	5.74311	10.2402	7.98173	8.73855	8.73886	10.6951	9.67866	10.0285	8.83383	9.87676	9.57227	11.2499	6.02958	8.37444	9.61306	9.21097	8.73026	13.5701	9.41797	8.52939	13.3581	9.93675	13.4459	11.5602	10.2559
11715348_x_at	12.1148	13.4426	10.5131	9.81831	12.7181	9.77709	12.1706	10.2107	11.9498	7.28918	7.00771	8.36424	7.26602	9.7601	8.48668	9.1244	6.56419	11.8928	7.34763	7.62641	8.05608	10.9832	7.22273	8.49035	7.59233	9.23862	7.59849	8.00091	8.0841	9.66898	8.9267	9.13232	7.98475	8.69026	8.84117	9.88142	6.885	7.43909	8.71631	8.61196	8.18391	12.7431	8.6993	7.96996	12.3351	8.98574	12.4352	10.5183	9.24039
11715349_a_at	13.9024	13.4991	13.9261	13.7621	13.8828	13.9347	13.8976	13.7711	13.58	13.678	13.5661	13.0484	13.2007	13.4677	13.4641	13.4093	13.6931	13.3696	13.5662	13.6773	13.5683	13.269	13.736	13.5355	13.6921	13.4738	12.8051	13.4088	13.7396	13.5339	13.8764	13.3333	13.6352	13.4177	13.6724	13.2231	13.1981	13.6412	13.6252	13.7135	13.7319	13.6096	13.5746	13.6957	13.2946	13.5687	13.576	13.272	13.7064
11715350_a_at	7.50763	7.30603	6.73769	7.70578	6.70064	6.35467	7.32178	6.17347	8.14939	9.1411	7.59145	8.5398	8.36651	8.71444	8.45683	8.2082	8.98341	11.6454	9.71494	8.03188	10.2151	8.66298	9.64249	8.43257	7.99862	10.2678	9.97854	9.45787	8.61852	10.7644	9.5381	8.94003	10.8627	10.5523	9.54716	9.71394	8.65612	10.9745	7.93737	8.39363	8.95643	6.3768	6.73873	10.5136	10.2113	10.7911	12.5914	13.0985	8.90852
11715351_at	7.98398	7.30349	7.81442	8.26454	7.31421	6.92669	7.94889	7.27545	8.38574	10.9368	8.97687	9.93052	9.62349	9.29816	9.25927	9.63424	9.675	12.7241	10.6219	9.13556	11.1134	9.52835	10.4573	9.38617	9.25217	11.9164	10.7667	10.4567	9.7848	11.5261	10.4703	9.68462	11.4366	11.3064	10.7851	10.7588	9.64273	11.3422	8.60671	9.61273	10.1798	7.88652	8.41295	11.2322	10.8887	11.0454	13.2274	13.5178	9.82902
11715352_x_at	7.33115	6.58258	6.56452	7.54373	6.69433	6.27717	7.08824	6.3097	7.43785	10.5977	8.43445	9.288	9.05623	8.57734	8.80522	9.10607	9.10176	12.2831	9.85864	8.71071	10.4204	8.8401	9.83189	8.94607	8.72221	11.3147	9.89811	9.67085	9.20117	10.7466	9.64418	9.08294	10.8733	10.4887	10.1564	10.1053	9.01696	10.6926	7.99466	9.01105	9.66099	6.90345	7.68234	10.3631	10.4033	10.5392	12.9128	12.9658	9.2454
11715353_s_at	11.3028	9.59695	10.0167	10.316	9.79865	9.20163	11.0919	9.22732	11.1049	13.0245	11.6038	11.2919	11.8016	11.4388	11.4134	12.11	11.2869	13.9449	12.1612	11.3208	13.1233	10.6032	12.4813	11.3778	11.3915	13.3819	12.7357	12.7016	12.8494	13.4889	11.9858	12.133	13.6557	13.391	12.7773	12.7262	12.2828	13.306	10.6877	12.6108	12.8066	9.65661	10.7588	13.3222	12.9142	13.168	14.1401	14.2277	12.2849
11715354_a_at	10.1164	8.85727	8.19152	8.66949	8.86718	7.58113	9.33818	7.39466	9.06401	10.1996	8.71822	5.6912	8.44979	8.85224	8.79165	8.02078	8.11354	12.5285	9.46241	8.83211	10.089	7.35466	10.2191	7.89331	8.54227	10.904	9.70321	8.95256	10.3575	11.8124	9.18046	9.6518	11.8948	11.5404	9.70266	10.0541	9.18617	11.1511	8.02485	9.64465	10.7182	6.70249	7.6002	10.3808	10.779	11.4426	13.2267	13.5434	9.74393
11715355_at	10.7021	9.98828	9.38041	9.78746	9.57615	8.39762	10.0167	8.20846	10.2502	10.6539	9.01099	7.65205	9.0759	9.59561	9.41397	8.66211	8.66793	12.6824	10.2418	9.21906	10.7149	8.40353	10.8	8.29383	9.33308	11.4914	10.6917	9.8203	11.1862	12.4321	10.3838	10.5066	12.4568	11.9162	10.3763	10.7283	9.73644	11.593	8.487	10.486	11.1767	8.02685	8.6901	11.0077	11.3212	12.0057	13.2002	13.8448	10.3105
11715356_x_at	10.6585	9.66621	9.21278	9.64413	9.48185	8.35325	9.95606	8.0917	9.99206	10.6831	8.98155	7.56916	9.02569	9.45679	9.39143	8.59714	8.67573	12.6861	10.1716	9.26348	10.6668	8.17504	10.6581	8.42479	9.1782	11.4508	10.6482	9.78472	11.0765	12.4176	10.2785	10.3757	12.4278	11.9113	10.3441	10.6374	9.68963	11.5496	8.42013	10.4243	11.1757	7.74655	8.56449	10.9521	11.266	11.9774	13.2399	13.8227	10.252
11715357_s_at	13.4954	13.6576	12.9191	13.5503	13.6948	13.479	13.2713	13.5303	13.5539	13.5947	14.0741	12.021	13.4502	13.6924	14.3703	13.5643	13.6362	13.679	13.9473	14.1142	14.1064	13.164	14.367	14.0913	13.816	14.1615	13.1527	13.4732	13.7911	14.164	13.7409	13.7708	13.8133	13.9602	13.6706	14.1144	14.1928	13.9091	14.4135	14.2337	13.8721	13.7328	14.5158	13.4188	13.8051	14.1588	13.7729	13.5725	14.3824
11715358_x_at	9.95101	10.1707	10.0898	10.2174	9.99097	9.75501	9.7031	10.4246	10.4939	9.12493	9.36396	7.60045	8.89409	9.71175	9.76387	9.54969	9.64273	9.43132	10.9566	9.32013	9.34679	8.87397	10.7635	9.53901	8.95146	10.7157	9.9955	9.00415	9.34886	9.85071	8.76935	9.84064	10.1493	9.36307	10.1361	10.765	9.24232	8.88469	9.12945	9.73578	9.44174	10.4518	9.08694	8.82775	8.81812	10.772	10.1561	9.91291	10.5381
11715359_a_at	9.29479	9.03809	8.33635	9.0688	8.47408	7.65681	8.85497	7.9563	9.21048	11.1399	10.4872	9.99092	10.4933	11.3196	10.9573	10.7875	11.5737	13.1883	11.9599	10.7102	11.1607	11.1837	11.5386	11.4337	11.6841	11.5785	11.432	10.8517	9.3354	10.9241	11.0862	9.50753	11.1028	11.4184	10.6198	9.40565	9.1252	10.6822	10.3807	10.3905	10.8945	10.2025	9.69408	10.4157	11.6305	11.3289	12.258	12.3401	10.2353
11715360_x_at	9.29168	9.15811	8.57907	9.13875	8.6228	7.67429	8.84578	7.94075	9.36498	11.3434	10.6886	10.3991	10.8094	11.5293	11.1078	11.0312	11.8009	13.3417	12.1925	10.8475	11.4432	11.4969	11.7218	11.6194	11.8139	11.7668	11.7304	11.1662	9.53061	11.0544	11.2707	9.79834	11.3378	11.6198	10.869	9.60839	9.46684	10.9094	10.5398	10.6671	11.0526	10.1677	9.86752	10.7495	11.8162	11.5098	12.3524	12.5166	10.1784
11715361_a_at	11.1996	10.8106	10.5915	10.6285	11.0762	11.0621	10.7059	10.856	10.6614	10.9413	10.7965	6.44127	9.84798	10.4633	10.6561	10.485	11.3607	11.2013	10.1964	11.5457	10.6993	9.23766	11.1339	10.2387	11.5094	10.7298	8.89197	9.05341	11.0481	10.9116	11.0266	10.7854	10.778	10.7009	10.7142	10.0708	9.72348	11.0562	10.979	9.99293	11.5038	10.9241	11.1137	9.9204	10.7731	10.8336	10.9951	11.3227	11.2782
11715362_at	10.7086	10.7587	10.5683	10.5547	10.8185	10.6467	10.4447	10.6804	10.6164	10.4097	10.5333	8.23277	9.73695	10.4026	10.3976	10.2945	11.1497	10.8654	10.2009	11.1266	10.6438	9.67471	10.8444	10.228	11.1313	10.4759	8.73704	9.28536	10.58	10.619	11.0946	10.5335	10.5765	10.4644	10.5166	10.0426	9.61316	10.7386	10.6824	10.0976	11.2018	10.6717	11.0266	10.0757	10.5994	10.6272	10.6956	11.0479	10.957
11715363_a_at	12.1193	11.5974	11.3387	11.0763	11.8005	10.7679	11.3782	10.438	11.3079	10.0604	9.21676	7.55466	11.1148	12.453	9.18809	12.6953	9.69847	12.2351	10.341	9.14252	10.8772	12.4336	10.6612	10.925	9.00633	10.744	10.1886	9.51131	10.017	11.1777	9.72033	10.3298	11.071	11.252	11.5582	10.2086	9.95686	9.88354	8.45091	10.1784	11.1316	8.10438	8.7486	10.5376	9.99707	10.7378	11.74	11.8135	9.97971
11715364_a_at	6.83663	7.45065	8.68495	9.13578	8.07444	8.11099	7.4301	8.66314	8.55534	7.30135	6.95637	8.19767	7.13584	6.55382	7.04056	6.72642	6.67621	6.95002	7.07068	7.03543	7.06763	8.31578	6.51691	6.97016	7.99703	6.52103	7.75429	7.7084	7.75251	6.74857	7.36056	7.34955	7.12187	6.61125	7.21413	6.8926	9.15086	6.84237	7.23356	7.48325	6.84938	7.42954	7.46753	7.521	8.08838	6.61619	7.05286	7.18259	7.17246
11715365_x_at	6.61558	7.50017	8.57197	9.07053	7.93994	8.05855	7.45732	8.55981	8.7269	7.12582	6.58207	8.4816	7.03365	6.23053	6.95385	6.7745	6.61688	6.6821	7.09663	7.10298	6.76081	8.13957	6.38807	6.6395	7.70246	6.33056	7.81264	7.45697	7.8002	6.76894	7.32111	7.19856	6.7125	6.84785	6.95408	6.59068	9.01426	6.62473	7.36552	7.36037	7.01403	6.92851	7.66358	7.3881	8.14875	6.37876	6.44489	6.72101	7.17573
11715366_a_at	8.66059	7.64254	7.56943	7.33547	7.4195	7.58283	7.54334	7.05904	7.3997	7.76646	7.78986	5.89959	6.96307	7.7413	7.87465	7.0889	7.27651	7.82559	7.07329	7.33932	7.22187	6.58939	7.81809	6.93986	7.40234	8.59065	6.29207	7.41848	7.35302	7.90741	7.14367	7.90016	7.75961	7.97098	7.59421	7.88163	7.26228	7.99481	8.12429	6.77936	7.38417	7.64673	7.5146	6.3128	7.68928	7.68698	7.68241	8.06772	8.06976
11715367_s_at	12.4841	12.1733	12.3142	12.2556	12.1611	12.1226	12.3592	12.1235	12.2166	12.2306	12.1737	11.3045	12.5011	12.128	12.1448	11.8651	12.2849	12.2848	12.0983	11.418	12.2644	11.3123	12.3501	11.9619	11.9837	12.631	11.5855	12.709	12.1709	12.3997	12.0679	12.6035	12.469	12.1814	12.5299	12.5381	12.5672	12.4302	12.173	12.3669	12.0838	11.9638	12.0832	12.0424	12.2364	12.4279	12.3876	12.4694	12.3422
11715368_a_at	8.44077	7.58514	6.56018	6.90372	7.52222	5.9139	8.08942	6.06161	6.75024	7.38925	7.63595	6.19979	8.6648	11.2108	7.27102	11.4149	7.97466	10.2631	7.93928	5.95137	6.98047	11.6708	7.72468	9.15966	6.97226	8.38931	6.71727	6.00325	6.60213	8.16742	7.21392	5.34727	8.35729	8.85196	7.7727	6.9248	6.19789	6.30761	4.34479	7.7559	8.68016	4.50972	5.12575	7.39196	7.13756	7.76659	9.33212	10.1746	6.22602
11715369_s_at	12.8385	12.1498	12.2448	12.1735	12.5727	11.9215	12.4168	11.9695	12.1361	12.038	12.2986	9.56939	11.9779	12.3325	12.6316	11.8849	12.806	11.9037	11.3222	12.7056	12.0329	11.0554	12.5032	11.6676	12.1803	12.4376	10.9575	11.167	12.4112	12.3261	12.1966	12.7488	11.5751	12.2426	12.1519	11.5205	11.2552	12.9882	12.6045	12.3414	12.5258	12.0872	12.4615	11.1674	12.2522	12.3615	11.8328	12.1339	12.7198
11715370_s_at	8.77594	10.2598	10.4158	10.5418	10.2555	10.3853	9.37463	10.981	10.2972	10.2154	10.9238	9.4983	9.76886	9.60305	10.4194	9.48799	11.5043	9.98713	10.7679	9.04166	9.92027	8.67567	10.5244	10.2685	11.1157	10.4955	9.08693	10.4182	9.96549	10.8524	10.641	9.94348	10.3224	10.4829	10.4473	10.1311	9.2575	10.6078	10.287	10.1292	9.37928	8.60532	10.087	9.79431	9.55998	10.1059	10.6331	10.6226	10.3077
11715371_a_at	8.19548	8.89385	8.47625	9.3385	8.2576	8.98718	8.25826	8.81493	8.33685	8.74258	8.16608	8.85267	9.13778	9.38867	8.95799	9.34796	9.52162	9.05654	9.49003	8.51052	9.30069	9.3005	9.28577	9.50352	9.78484	9.26411	8.98277	8.69723	8.28478	8.62908	9.68769	9.38124	9.45179	8.5059	9.00926	9.31373	8.70516	8.97699	10.1839	8.03211	8.76366	9.0865	9.17501	9.61524	8.9339	9.21201	9.39888	9.06152	9.42378
11715372_a_at	12.4206	11.6413	11.9556	11.2519	12.0601	12.0322	12.0755	11.6376	11.5396	11.363	11.0022	9.45165	11.091	11.1738	11.2994	11.2917	11.5643	11.3473	10.75	11.5087	11.231	11.0204	11.5189	11.2825	11.5939	11.3032	10.0046	11.1058	11.63	11.2698	11.304	11.3767	11.1652	11.0449	11.4856	11.0531	11.0908	11.3868	11.3273	11.1044	11.4654	11.1282	11.4574	10.8414	11.3018	11.5079	11.3367	11.3338	11.5786
11715373_a_at	8.26205	8.15717	8.04343	8.77733	8.06784	8.34413	8.26355	8.52382	7.9799	8.60734	8.60648	9.37194	8.50864	9.06188	9.39237	8.76662	9.20719	8.54576	9.30519	8.9876	9.0778	9.47281	9.01389	9.47825	9.35421	9.64224	9.15187	8.81888	7.94832	8.55691	9.38737	9.63606	9.27326	8.53709	9.23668	10.8152	9.59337	9.1116	9.74064	8.7583	8.5974	9.04705	8.93475	9.46189	9.55061	8.95804	9.19148	8.92487	9.55385
11715374_a_at	5.87153	6.45856	5.46166	6.81115	5.63021	5.58774	5.25623	5.54769	6.5881	6.03158	6.58305	5.87636	5.71523	6.16909	6.29129	5.96836	5.9153	6.52749	6.66453	6.15225	5.90933	5.98099	6.73068	6.22682	6.39956	6.16767	5.5074	5.19148	6.37059	7.37611	5.80881	5.84938	6.32427	5.74536	5.8414	6.37766	5.42917	6.17292	6.76178	6.10736	6.14675	6.2304	6.30256	5.67753	5.41036	6.93895	6.18127	6.39238	6.70191
11715375_x_at	6.22659	6.71526	6.41999	6.96094	6.592	6.57374	6.05744	6.6091	6.67555	7.07039	6.66893	6.35322	6.38512	6.82809	6.74026	6.65305	6.75848	6.49488	6.87551	6.8608	6.49986	6.96137	7.07394	6.83803	6.69531	6.80277	6.46665	6.64555	6.67727	6.58011	6.4445	6.37397	6.75882	6.52547	6.51906	6.73024	6.65342	6.62819	6.93637	6.74309	6.5592	6.56586	6.68801	6.41649	6.61785	6.68328	6.53177	6.83334	6.79258
11715376_a_at	13.0003	12.7514	12.0752	12.5948	13.1394	12.6954	12.7747	12.8911	12.6575	12.744	12.7678	12.0081	12.5252	12.5594	13.247	12.5215	12.8916	12.873	12.8907	13.3886	12.7699	12.7867	13.1821	12.9189	13.1437	13.0647	12.4278	12.9934	12.396	12.8707	12.8228	13.0217	12.6183	12.7924	12.821	12.7102	13.3495	13.1013	13.067	12.7956	13.0026	13.0453	13.0082	12.1617	13.7094	13.1612	13.1982	12.8082	13.2843
11715377_x_at	12.1592	12.4141	12.3069	12.5036	12.735	12.5597	12.0919	12.6212	12.341	12.297	11.7842	10.5939	11.9829	12.1133	12.0751	11.3954	12.1634	11.881	12.2606	12.6094	11.7541	11.2749	12.3695	12.141	12.1265	12.4232	11.4872	11.6536	12.4033	12.0475	12.0229	12.1839	12.2302	11.6809	11.7928	11.6776	11.6799	12.0828	12.5022	12.4496	12.4354	12.2556	12.1438	11.8023	11.7514	12.1892	11.6809	11.6016	11.7759
11715378_x_at	4.87116	4.98375	5.30318	4.80313	4.933	4.96784	4.9235	5.15994	5.16266	5.53662	5.18059	7.33762	7.05714	4.92915	5.23966	5.16679	4.66387	5.4875	5.65113	5.13795	6.24691	5.39947	5.36125	6.62434	5.03416	5.23212	5.46412	8.33665	5.24284	5.23489	6.52492	7.54695	5.16435	5.63087	5.38026	5.16247	5.25937	4.85031	6.54418	6.19866	5.19603	5.50288	6.03129	6.07725	5.83161	5.30837	5.93986	5.32193	6.02172
11715379_a_at	9.52589	9.77675	9.21848	9.87671	9.56507	10.1852	9.0683	9.47695	9.81043	10.48	11.9984	8.85974	8.78755	11.1453	10.9198	8.23059	9.16701	9.93501	10.8025	7.54718	11.6189	8.67048	11.9245	10.4218	11.5853	10.3113	10.4125	9.53593	11.0038	12.2984	11.0183	9.39527	11.9661	10.6318	9.14143	12.608	10.9889	10.8255	10.5489	11.1048	8.1786	10.6762	11.2044	9.6293	8.01533	11.5126	9.63667	10.6754	11.7258
11715380_s_at	10.6917	10.8525	10.2136	10.872	10.7171	11.557	10.3885	10.5866	10.7134	12.2194	13.0892	9.78912	10.0072	12.2904	12.0035	9.24284	10.4151	11.3087	12.1417	8.21246	12.8699	9.45284	12.894	12.0497	12.6621	11.7934	11.8015	11.16	12.336	13.2259	12.3619	10.7149	13.0894	11.832	10.2197	13.4691	12.039	11.8331	11.8383	12.3504	9.23199	12.1539	12.2055	11.0244	9.11166	12.7312	11.2498	11.9251	12.9198
11715381_a_at	8.12083	9.00678	7.80045	8.91295	8.34854	9.0596	8.02185	7.80934	8.42347	9.46949	10.8005	5.87391	7.59274	9.58879	9.92399	6.7977	7.69802	8.70987	9.34094	6.16323	10.4799	6.26656	10.6728	9.42117	10.4682	9.09929	9.85036	8.32629	9.91662	11.0662	9.57323	7.99417	10.2928	9.63232	7.73557	11.2934	9.32192	9.36488	9.39451	9.53447	7.05079	9.43682	10.1433	7.73777	6.51041	10.3435	8.5701	9.53188	10.7538
11715382_x_at	7.0701	7.21055	6.92652	7.18864	7.40952	7.04788	7.03285	7.1096	6.89903	7.18646	6.76599	7.7996	7.2462	7.52783	7.14982	6.97094	8.13875	7.86702	7.4789	6.90459	7.47823	8.18925	7.31222	6.93981	7.44972	7.17958	7.48963	7.02521	6.79958	7.1288	7.21868	7.06079	7.58339	7.06537	7.14933	7.08666	7.15013	7.10709	6.61895	7.13562	7.13893	7.3232	6.67687	7.46433	7.3721	7.326	7.35872	7.75402	6.98284
11715383_a_at	10.8248	11.1787	10.2833	11.2378	10.8823	11.0713	10.5872	10.9232	10.6699	9.688	10.3027	10.0173	9.67273	10.5185	11.2808	10.3775	10.7971	10.3368	9.87337	11.2261	10.5909	10.7128	10.6421	10.9366	11.9885	10.4011	9.95814	9.83495	9.70096	10.7485	10.5682	10.159	10.4687	10.4075	10.5599	10.8671	10.9448	10.9653	11.4107	9.59042	11.1186	10.5099	10.7759	10.2264	11.3379	10.738	10.1105	11.1057	10.9208
11715384_x_at	10.9714	11.2814	10.4629	11.2938	11.0672	11.2164	10.6901	11.0648	10.7564	9.95919	10.4634	10.2958	9.88813	10.6819	11.4922	10.5693	10.9521	10.5831	10.0349	11.5155	10.7035	11.0148	10.7525	11.1489	12.1034	10.5877	10.1784	10.2942	10.0742	10.8885	10.6911	10.2314	10.6544	10.6554	10.8367	10.9352	11.239	11.1625	11.5697	9.92856	11.2682	10.4613	10.9401	10.4468	11.486	10.8022	10.372	11.2221	10.9994
11715385_s_at	13.5939	12.7208	12.9524	12.6591	13.0056	12.3805	13.3203	12.871	12.6749	12.8763	13.0746	11.4219	12.8413	12.6464	13.2833	12.5059	13.4265	12.8872	12.3688	13.0317	13.0262	12.4221	12.9535	12.7804	12.4111	12.9887	12.4485	12.8171	12.7874	13.0676	12.1841	13.154	12.5462	13.2336	12.6894	12.8925	13.2587	13.5315	12.6605	12.7048	12.8271	12.5331	13.0811	12.3475	13.083	12.9186	12.8694	12.7781	12.9411
11715386_at	4.67118	8.96875	4.93607	4.58245	4.66761	10.9733	4.47046	4.79624	5.41567	6.16544	4.63161	6.50987	6.62659	4.66277	13.4698	5.49141	5.66952	4.87033	4.9971	5.10301	5.03605	5.27229	4.84903	11.4536	9.5094	4.92305	5.20679	4.99544	5.20655	4.4974	4.65583	6.96457	4.63309	10.6671	5.05459	6.88537	8.93563	4.68123	5.2751	4.89093	4.67002	5.05344	9.56909	14.2362	4.98179	4.93789	9.37693	5.6616	7.4885
11715387_at	7.60036	9.01758	9.1429	8.88235	8.68816	8.90661	8.33135	9.10025	9.19294	7.52358	9.02305	8.12214	7.58978	7.68709	7.95087	8.58692	8.33149	9.27871	7.94006	6.89464	7.58541	8.58748	7.69158	7.65226	8.41931	7.21357	7.45662	7.85409	7.23167	8.23766	7.71787	7.25026	7.91589	8.14335	8.29777	7.76285	7.48831	8.16322	8.06123	7.87192	7.48057	7.72374	7.3111	8.50757	9.81756	8.46301	7.78399	8.3953	7.8635
11715388_s_at	9.99948	11.9377	11.9483	11.7332	11.6757	11.8782	11.3801	11.9044	12.1701	10.0477	11.7311	10.9088	10.1354	10.2879	10.6757	11.3174	10.9548	11.8711	10.8076	9.19831	10.2036	11.1618	10.1643	10.0307	10.9319	9.59721	10.3328	10.5529	10.1339	10.8713	10.4914	9.96007	10.6454	10.895	11.0525	10.2042	9.86756	10.7984	10.4214	10.4388	9.87731	10.5633	9.93051	11.142	12.2529	11.0563	10.2137	10.9314	10.3226
11715389_x_at	8.17222	9.02742	7.83194	9.62657	9.20114	8.2972	8.20808	9.39558	9.98446	8.58406	8.37966	7.55823	7.45271	8.89687	9.15811	8.08905	8.55951	7.82796	7.79477	8.53309	8.24429	7.87612	9.59568	7.79781	7.9936	8.72142	8.25705	7.83794	9.18328	8.21854	7.4612	8.21597	8.8054	8.93928	8.91853	9.8072	7.51427	9.33387	7.62134	7.97961	8.65184	9.02458	8.78133	7.8759	8.58792	9.40106	8.98283	7.78168	9.24431
11715390_s_at	9.22363	9.61242	10.1655	10.3402	10.0101	10.044	9.60931	10.2109	9.82387	10.3016	10.541	10.0775	9.88057	10.1671	10.0313	10.1936	10.2308	10.3046	9.2735	8.22018	9.58645	9.9257	10.4505	9.65504	9.91385	10.047	10.5541	9.59564	9.86692	10.3512	9.42952	10.1329	10.6711	9.93935	10.3918	11.0134	9.42221	10.2038	9.50897	8.95114	8.85655	10.1989	8.97926	9.80002	9.50907	10.3797	10.7146	10.5503	9.87624
11715391_s_at	11.4876	10.895	10.8988	11.0334	10.9951	11.1501	11.2436	11.079	10.754	11.2108	12.1067	10.6287	10.965	11.3317	11.1177	10.9799	11.6037	11.3927	10.9666	10.8147	11.4056	10.9974	11.6236	11.0258	11.2935	11.4766	11.1206	10.2395	11.0864	11.4844	10.6968	10.8695	11.5238	10.9725	10.9668	11.2801	11.385	11.4674	10.8772	10.8787	10.8188	11.0947	10.9485	10.7118	11.1067	11.6689	11.4274	11.2397	11.5647
11715392_x_at	10.9833	10.6766	10.6075	10.7103	10.646	10.5944	10.8946	10.6944	10.4973	10.7731	11.5872	10.2796	10.4137	11.0044	10.7811	10.4777	11.2154	10.8835	10.6536	10.4519	10.9133	10.5468	11.4655	10.6167	10.6108	10.9003	10.6569	9.95519	10.6279	11.0069	10.453	10.6116	11.1225	10.6101	10.5509	10.9116	11.2449	11.0534	10.4761	10.7208	10.4875	10.782	10.6431	10.518	10.8174	11.18	10.9138	10.8915	11.0177
11715393_a_at	9.44088	9.7693	9.21454	9.44327	9.25712	7.59694	9.9589	8.90539	8.54561	9.15626	9.69588	9.47165	12.2831	13.8681	10.5331	13.9746	11.2204	12.8252	11.0899	7.989	8.50333	14.0297	10.2776	12.8065	9.41082	11.136	9.48796	5.57586	7.70387	8.47527	9.08404	7.47985	10.7654	11.363	9.42199	8.95314	7.24127	6.64371	5.78513	9.66666	9.98477	5.90113	5.57538	9.77352	10.6138	10.9155	12.7361	12.7863	7.69441
11715394_s_at	12.8285	10.9499	11.467	10.8273	11.1457	10.0819	12.1513	10.216	10.7694	11.2849	10.9066	8.68282	11.1266	11.9376	11.0039	11.402	10.2893	11.8135	11.3762	11.0206	11.513	11.4927	12.12	11.5422	10.9821	11.6735	10.5825	9.8924	11.3918	11.4369	11.1577	10.9917	11.7325	11.4185	11.5947	11.7074	10.9595	11.2483	11.1136	10.8647	11.4712	10.1641	11.1186	10.4247	10.8827	11.978	11.6572	11.8928	11.5042
11715395_a_at	10.2099	13.2292	11.3866	12.7312	13.0733	13.3029	11.8078	13.0216	12.6313	12.7264	12.5375	12.075	12.8857	10.878	11.9744	12.4024	12.6471	12.6975	12.7358	12.2735	12.7013	12.0207	11.3942	12.7738	12.3644	11.2894	12.9586	12.0923	12.6243	12.5262	12.4787	12.9333	11.3803	12.6018	12.6769	11.9633	13.7008	12.68	12.8074	12.705	12.2984	12.6824	12.2524	12.6762	11.509	12.2482	13.334	12.9134	9.57733
11715396_s_at	10.0547	12.2972	10.927	11.5513	12.071	12.0902	10.4927	11.901	12.3988	11.7667	11.5639	10.0898	11.8034	11.1997	10.8647	11.3672	11.6241	11.6058	11.6713	11.1755	11.6043	11.8791	11.9359	11.6661	11.3166	12.1511	11.0742	11.2594	11.4804	11.4782	11.3841	11.8595	11.2842	11.5176	11.4949	11.5591	12.8214	11.7717	11.7847	11.5145	11.2151	11.5065	11.191	11.1728	11.4405	12.151	12.3304	11.8619	11.7437
11715397_x_at	9.99534	8.09286	8.54821	8.34562	8.53372	7.78207	9.24637	8.40785	8.43854	8.84668	8.36932	7.66158	8.95199	8.35445	9.07733	8.80254	7.82972	9.07296	9.46204	8.90153	8.43198	8.33408	9.41634	8.49161	9.02423	9.27119	8.03413	8.49968	8.72628	8.93615	9.43405	8.99047	8.60637	9.02387	8.9986	8.49476	8.83036	8.00369	9.34792	9.17705	8.49601	8.43962	9.27583	8.75191	8.71042	9.34905	9.63235	9.53148	9.03284
11715398_a_at	10.3005	10.7264	9.56062	10.4965	10.4453	10.1096	10.2609	9.97129	10.3714	10.3126	11.0102	9.35223	9.64661	10.6778	10.9382	9.86388	9.52941	10.0816	10.3995	11.414	10.3066	10.235	11.2393	10.0995	10.7961	11.3992	9.82956	8.87272	10.4154	10.8926	10.6157	9.64397	10.7716	10.2579	10.2183	11.2608	11.6236	10.1378	10.4871	10.3391	11.0096	10.5585	10.4737	10.0295	10.9569	10.6725	10.2976	10.4999	11.126
11715399_at	11.9302	13.457	12.9556	13.5244	13.2155	13.4127	11.8551	13.2117	13.0229	11.2035	11.9192	9.46913	11.1211	12.157	12.692	11.9522	13.121	12.3816	11.7706	13.102	11.7932	10.7465	12.6123	11.6906	13.5983	12.261	10.7311	10.2424	12.4001	12.4154	12.534	12.313	11.6222	12.1904	12.0679	11.8843	12.6684	12.9873	13.6135	12.0323	12.9921	12.6638	13.5504	10.9925	11.8418	12.3212	11.4119	12.7991	12.3587
11715400_x_at	11.7884	13.3258	12.7874	13.3836	13.0568	13.3216	11.7606	13.0641	12.835	11.0485	11.7297	8.94491	10.9219	11.9745	12.5044	11.7867	12.9656	12.2694	11.5861	12.9516	11.6754	10.5098	12.4315	11.5646	13.427	12.1042	10.5033	9.88249	12.2196	12.2686	12.3669	12.2472	11.5206	12.0211	11.9024	11.7176	12.4057	12.82	13.4671	11.8346	12.8224	12.5639	13.3798	10.7835	11.6341	12.135	11.2733	12.6311	12.2545
11715401_s_at	10.6143	11.0848	10.127	11.4923	11.218	11.1454	10.6331	11.0462	11.3809	11.2811	12.1028	10.478	11.6313	11.4567	11.5358	11.697	10.8758	11.3893	11.4534	12.024	11.1703	10.2378	11.8876	11.1456	11.6692	12.009	10.1064	10.1808	11.4563	12.0238	11.9267	11.8022	11.4887	11.3711	11.5524	11.8692	11.4099	11.4213	11.8007	11.8165	11.7517	11.3761	11.7285	11.431	11.6378	11.6333	11.4225	11.1828	11.6264
11715402_x_at	9.44121	10.0787	9.12409	10.4128	10.1898	9.98895	9.36141	9.90601	10.3244	9.96369	10.8557	8.95149	10.3053	10.2975	10.485	10.4783	9.68774	10.138	10.3335	11.0829	9.98626	8.91782	10.7794	9.96625	10.4897	10.9417	8.95933	9.03926	10.2815	10.7549	10.71	10.7227	10.1736	10.2845	10.4022	10.6897	10.1739	10.4308	10.7336	10.6447	10.7575	10.0534	10.6735	10.117	10.4281	10.3597	10.1607	10.066	10.4852
11715403_a_at	7.35363	5.77125	6.27176	5.51285	5.95997	5.50462	6.54523	5.73709	5.8816	5.5118	5.57862	6.12438	5.49125	5.69778	5.44679	5.86879	5.19702	6.38886	5.43357	5.21371	5.58848	5.5326	5.59612	5.57374	5.56386	5.78731	6.82831	5.66448	5.37073	6.39811	5.77998	5.66088	6.15875	6.09715	6.29441	5.56472	5.63101	5.7263	5.54738	5.41538	5.76328	5.68424	5.40824	6.34173	5.59572	6.29692	6.47366	7.34904	5.71927
11715404_a_at	11.0974	8.55669	9.73475	8.60185	8.83431	8.25784	10.7363	8.49173	8.87496	7.81306	6.82038	7.51859	7.71317	7.80903	7.25741	8.07917	6.93046	10.4418	7.49111	6.62219	7.61482	8.29475	8.33332	7.42526	8.18457	8.6906	7.39229	7.53518	8.14805	9.52243	8.53957	8.01008	8.97997	9.3938	9.43313	8.45042	8.31028	8.89435	6.84756	8.44651	8.53254	7.29007	6.88489	9.50838	8.50117	9.94089	10.6312	11.1373	7.85126
11715405_x_at	11.6325	9.25309	9.98827	9.02514	9.37411	8.7024	11.2676	9.07367	9.56043	8.40802	7.53013	8.3731	8.49112	8.59042	8.04686	9.03795	7.64021	11.0368	8.38716	7.3934	8.38445	9.0749	8.63185	8.2862	8.72323	9.44078	8.37759	8.36867	8.79807	9.83043	9.22622	8.61818	9.62622	10.0121	10.2189	9.02054	8.91432	9.47156	7.78166	9.12965	9.1275	8.19265	7.60752	9.95722	9.00359	10.1945	11.1664	11.5495	8.27435
11715406_a_at	7.84051	6.01885	6.83353	6.09091	6.33509	5.70643	6.30912	5.98759	6.2391	6.2645	6.17749	6.56644	6.29228	6.1257	6.33151	6.2331	6.00677	6.80997	6.25406	6.31565	6.27013	6.39689	6.14212	6.20474	6.20334	5.96344	6.34211	6.38037	6.53908	6.55753	6.45828	6.16904	6.39793	6.56085	6.66734	6.07901	6.20233	6.19701	6.37739	6.17032	6.67239	6.38517	6.26478	6.38295	6.27733	6.49705	6.38747	6.84055	6.20599
11715407_s_at	11.0387	10.9947	10.6111	11.0452	11.0384	10.8281	10.7983	10.9334	10.7089	11.0723	11.5641	10.6322	11.4135	11.3396	11.3997	11.2691	11.1941	11.2351	11.0792	11.4099	11.084	10.7643	11.5054	11.2307	11.1261	11.1772	10.3467	10.7226	10.9125	11.5618	11.2176	11.5963	11.2092	11.1256	11.1669	11.3079	11.1215	11.3971	11.5561	11.3465	11.2306	10.8107	11.5299	11.3074	10.9715	11.3416	10.932	11.0024	11.1634
11715408_x_at	11.1074	10.9937	10.6476	11.0045	11.1153	10.9436	10.8856	10.9375	10.678	11.1233	11.6853	10.6479	11.4663	11.3699	11.3369	11.3041	11.2431	11.2835	11.1765	11.4242	11.1528	10.7525	11.5509	11.2704	11.1844	11.2959	10.428	10.7615	11.039	11.6158	11.2563	11.6245	11.2142	11.2451	11.2236	11.4033	11.2029	11.4805	11.565	11.3692	11.2881	10.6587	11.6022	11.4145	11.0343	11.35	10.9726	11.0749	11.2084
11715409_a_at	10.2463	10.5531	9.77699	10.4532	10.4687	10.3299	9.94583	10.058	10.1897	9.50347	10.6111	8.19382	9.63334	10.3501	10.4668	9.89253	9.80565	9.67591	9.83082	11.0781	9.99068	9.13082	10.6247	9.7541	10.2793	10.3615	8.59424	9.3963	9.74433	10.4766	9.90781	10.6995	9.9248	9.90464	10.2195	10.5393	9.51875	10.0264	11.2213	10.1948	10.7869	10.2066	10.9604	9.4189	9.90213	10.3639	9.56148	9.34411	10.8791
11715410_x_at	10.062	10.3083	9.48114	10.1181	10.1595	9.96486	9.60673	9.74012	9.91964	9.10179	10.3226	7.6729	9.34848	10.017	10.3289	9.58447	9.59592	9.27411	9.64387	10.8583	9.6755	8.72237	10.3044	9.57326	9.98455	10.1474	8.59812	8.98896	9.51073	10.2956	9.57957	10.3349	9.57353	9.86636	9.98083	10.1233	9.02595	9.71815	10.9697	9.97436	10.4745	9.91484	10.7062	9.01911	9.60376	10.088	9.22131	8.91794	10.5615
11715411_a_at	10.5517	11.274	11.3069	11.2281	11.071	11.3903	10.6472	11.0322	11.1194	10.3277	9.59294	8.67586	10.3246	10.7432	9.18006	11.1511	10.3186	11.7474	10.5873	9.62099	10.2504	10.537	9.69374	9.42382	10.1622	10.0999	9.35997	10.5236	10.5507	10.1995	10.1231	10.8687	10.0955	10.7347	10.4864	10.0746	10.1714	10.2069	10.6042	10.1853	10.3049	9.81426	9.0252	10.4968	9.94054	9.86488	11.2835	11.0304	9.8275
11715412_a_at	5.06233	5.06986	5.27789	5.16199	5.01941	4.93963	4.9178	4.85268	5.23189	4.93578	4.92943	5.69259	5.14021	5.14897	5.25509	5.19777	4.95474	5.18387	5.11116	4.99866	5.05064	5.35646	4.84047	4.72671	5.12371	4.89726	5.481	5.17276	5.37106	4.79527	5.07095	5.11669	5.00065	5.23402	5.16403	5.09185	5.09937	4.95851	4.73236	5.27134	4.88048	4.99878	5.30427	5.19482	5.32636	4.72408	5.01555	4.9963	5.05409
11715413_s_at	12.5619	12.1954	12.8924	12.1998	12.5544	12.9089	12.8261	12.489	12.691	12.6901	12.7112	11.4901	12.6674	11.6533	11.3564	12.5133	12.309	12.9121	12.0107	12.633	12.1289	11.0699	11.8854	12.8469	12.6575	11.6829	10.9501	11.7255	12.368	12.5111	12.5575	12.3989	11.8029	11.2279	12.7745	11.2699	12.1838	12.8076	11.9863	11.8547	12.6473	12.6174	11.8482	12.6468	12.3221	12.0786	12.3688	12.4865	12.6264
11715414_x_at	11.0703	9.60198	9.86177	9.52972	10.2882	9.71458	10.839	8.71715	10.4722	11.5723	9.68552	8.03563	9.53897	10.0681	9.77853	9.66975	9.72476	13.2422	10.3569	9.82157	11.2543	8.32488	11.2563	9.28095	10.0895	12.3409	10.9856	11.3598	11.5543	12.0223	10.3795	10.8956	12.7064	12.3318	11.2302	10.8933	10.4332	11.9	9.18186	10.7286	11.4972	7.95323	8.89698	11.6475	11.6242	12.1557	13.4525	13.7786	10.8426
11715415_a_at	11.6258	11.2006	10.9609	11.068	11.2515	10.309	11.4653	9.80468	11.8658	11.7055	10.3885	8.33823	10.2408	11.0222	10.3718	10.4936	10.2188	13.7309	11.0514	10.4086	11.927	9.98626	11.7938	10.0145	10.4193	12.7702	11.8319	11.7538	12.0636	13.0518	11.2329	11.6001	13.2089	13.0561	12.098	11.5923	11.0015	12.607	9.85087	11.4546	12.2354	8.98269	9.62001	12.1882	12.4239	12.8455	13.8533	14.1206	11.4798
11715416_s_at	9.73169	9.88696	9.62475	10.0479	9.95616	9.88036	9.67751	9.93486	9.8437	10.3017	10.1405	8.82441	10.0986	10.3039	10.3214	9.21667	10.2029	9.5706	10.5001	10.172	10.1441	9.63757	10.873	10.3699	10.1545	10.721	9.72033	9.57186	10.2124	10.1925	9.43805	9.69355	10.1988	10.017	9.89537	10.7831	10.0947	10.3278	10.2672	10.2923	9.99985	9.45187	10.4049	9.30323	9.78805	10.5116	9.86317	9.85783	10.5176
11715417_s_at	11.6873	10.6135	10.6244	10.3054	10.9281	10.7685	11.2146	10.1676	10.4588	9.63627	10.1091	6.28438	9.18106	9.88593	10.0116	9.49211	10.2614	10.5347	9.50665	10.2382	9.94499	7.26278	11.0393	9.16324	10.8674	10.3428	8.74478	8.91554	10.2204	10.4348	10.3679	10.2009	9.59647	9.94718	10.2255	9.9844	9.67881	10.7269	10.7118	9.5863	10.8254	11.128	10.5336	8.96971	10.0133	10.6409	10.0415	10.5775	10.9525
11715418_x_at	11.4276	10.036	10.1406	9.7552	10.5049	10.4261	10.7695	9.85776	9.87025	9.36602	9.97971	6.59556	8.91742	9.36253	9.70938	8.98912	9.90166	10.1079	9.1579	9.92778	9.51428	6.89229	10.6208	8.98246	10.575	10.0036	8.16896	8.57375	9.93574	10.0643	9.87414	9.90037	9.1905	9.52056	9.88437	9.57974	9.28851	10.369	10.4559	9.3008	10.441	10.7103	10.0789	8.85459	9.63421	10.2451	9.72696	10.2494	10.5248
11715419_at	6.65376	5.90371	5.81653	5.87519	5.96844	5.69914	6.30273	5.80216	5.85637	6.95419	9.47715	7.01573	6.67567	9.42572	7.19268	8.38484	7.0725	6.64064	7.06421	6.75619	7.42688	8.22586	7.56011	8.46035	7.47392	7.43579	6.766	5.94678	6.29995	8.22393	7.43244	6.48462	8.28425	7.26939	7.301	7.44547	6.25936	7.0517	6.87158	6.79783	7.22353	5.77576	7.41389	7.3094	6.40013	6.94437	7.74118	7.68312	8.07244
11715420_a_at	8.10795	8.55735	7.50758	8.18592	8.369	7.67545	7.61959	7.69204	8.23296	7.0814	8.31227	6.20914	7.79382	8.15691	9.21964	7.23259	8.09289	7.71819	8.22404	9.24999	7.60976	6.9942	9.12038	7.83882	9.3866	8.44204	7.00692	7.24091	8.28289	8.86908	7.94238	8.11834	7.72857	8.42685	7.40418	8.55593	8.23054	8.77979	9.10033	8.48666	8.72355	9.15467	8.73991	7.12508	7.82183	8.86624	7.43212	8.2362	9.21336
11715421_a_at	9.95343	10.1813	9.47862	10.2827	10.2107	9.84577	9.7354	9.67216	9.9071	9.92745	10.386	9.16231	9.78062	10.5628	11.2504	9.79016	10.1956	10.0342	10.6599	11.2181	9.82576	9.46108	11.129	10.1436	11.0225	10.7949	9.25342	9.67552	10.3885	10.6478	10.3804	10.1826	10.3554	10.8191	10.2221	10.8512	10.7484	10.9626	10.9987	11.0944	10.4613	10.7434	10.441	9.29452	10.2986	10.8393	10.0928	10.3188	10.8317
11715422_a_at	10.7465	11.455	11.3697	11.6255	11.3793	11.4016	10.9555	11.6143	11.4229	12.1332	11.9117	12.0599	12.1928	11.8911	12.1904	12.2111	12.6334	11.6874	12.2794	11.6411	12.2076	11.682	12.17	12.4338	12.4285	11.9471	12.5982	12.3059	12.0183	11.7414	12.7032	12.0202	12.0952	12.1965	12.2477	12.1529	12.3266	12.2917	12.4717	12.3914	11.7602	11.419	12.6345	12.4652	11.7322	11.978	11.9277	12.1093	11.8902
11715423_s_at	9.89115	10.7057	10.1369	10.8019	10.5947	10.5718	10.0363	10.747	10.6158	11.2619	11.0069	10.4041	11.0917	10.8962	11.304	10.8489	11.8464	10.599	11.3166	10.7733	11.2978	10.3992	11.3691	11.4922	11.5558	11.2218	11.0588	11.0994	10.978	10.9116	11.7663	11.1922	11.0823	11.2897	10.9327	11.1631	11.2418	11.499	11.6167	11.4762	10.8439	10.7752	11.7581	10.9545	10.6929	11.1768	11.0684	11.1651	11.154
11715424_x_at	10.5097	11.2836	11.0024	11.4704	11.1918	11.2225	10.7337	11.3472	11.2192	11.8507	11.6303	11.6222	11.8319	11.6285	11.94	11.5132	12.3348	11.334	11.9673	11.429	12.007	11.2402	11.9521	12.0797	12.1502	11.7833	12.131	11.8204	11.7198	11.5371	12.5237	11.7878	11.7286	11.9352	11.8091	11.8475	11.9884	12.0352	12.192	12.0658	11.5165	11.2626	12.3927	12.0143	11.3716	11.7721	11.6119	11.8329	11.7413
11715425_x_at	13.1129	10.142	11.9614	10.1384	10.5848	9.23499	12.5715	9.75721	9.77116	9.50693	9.18957	10.294	10.2199	8.8828	8.38287	10.2579	9.56666	10.7075	10.1455	8.79952	9.99909	9.3481	10.4049	9.24761	9.73941	10.2088	10.0909	8.95388	9.2675	10.0607	10.8109	9.58859	10.1784	9.59596	11.9477	9.64551	10.231	9.78701	10.1639	9.81056	10.3445	8.94903	8.8084	11.1847	9.68949	11.1257	10.9439	11.5593	9.54804
11715426_s_at	10.3751	10.5248	9.55811	10.3789	10.3281	10.3326	10.1592	10.436	10.3531	10.8713	11.7128	10.3113	11.2488	10.7311	11.4039	10.8453	11.2854	10.9989	10.4089	10.4478	11.2911	10.4584	11.4631	11.8427	11.1528	11.3956	11.1866	11.2463	10.3748	11.4663	11.3843	11.305	10.8489	11.3709	11.0496	11.8003	10.4012	11.5766	11.7752	10.5797	10.2376	11.2293	11.7034	9.93464	10.7265	11.4386	11.2387	10.7757	11.3652
11715427_at	9.38138	9.76864	8.31575	9.58354	9.38604	9.24539	9.26387	9.26274	9.29734	8.82473	9.94428	7.96528	8.90289	9.25495	9.6591	8.86334	9.78147	9.041	8.93884	8.93507	9.56226	8.55816	9.84961	9.73337	9.47241	9.51039	9.14667	9.05959	8.75676	9.82446	9.42649	9.49234	8.86483	9.40474	9.2375	10.2113	9.61649	10.7467	10.0149	9.23002	8.68732	9.3591	9.77657	8.1639	9.17133	9.83812	9.04187	9.06246	9.69908
11715428_x_at	10.1763	10.9758	10.7212	11.3608	11.1099	10.5968	10.2576	10.7805	11.7271	10.2141	11.1312	7.64413	9.90758	10.5562	10.8997	9.77667	10.3654	10.634	10.676	11.3926	10.5455	9.38173	10.27	10.3109	10.8934	10.5862	9.30101	9.37257	10.8625	10.9913	10.1578	10.6438	10.5373	10.9335	10.3145	10.4897	10.7193	10.5445	10.7173	10.2904	11.0029	10.8895	11.0564	8.99338	11.1214	10.4579	10.7552	11.113	11.0386
11715429_s_at	10.9709	11.3646	11.4824	12.1411	11.7494	11.544	11.2674	11.5054	12.2355	10.7214	11.2376	7.83977	10.6519	11.2383	11.1396	10.5945	11.1712	11.3832	11.512	11.6655	11.6293	10.7672	11.0399	11.0756	11.5218	11.2179	10.1381	10.1203	11.3423	11.4337	10.9185	11.4126	11.5748	11.2564	11.1669	11.2939	11.3646	11.1037	11.2717	11.1595	11.3753	11.5532	11.5358	10.0924	11.6652	11.4702	11.5862	11.998	11.5706
11715430_a_at	9.48681	9.2472	8.76479	8.8039	9.32436	8.72237	9.47515	8.73354	9.05273	8.00745	7.85324	9.06818	8.02946	8.5751	7.91174	8.33063	8.12637	9.07046	8.83418	8.09317	8.75354	8.73903	8.60041	9.20973	7.93432	8.42632	9.13469	8.30588	8.55134	8.45326	8.36848	8.08465	8.55625	9.12422	8.60166	8.22707	7.90666	7.83514	7.63686	9.74283	8.95068	9.00154	9.08391	8.7113	8.80681	8.59954	9.41269	9.5296	7.99156
11715431_a_at	6.42694	8.17808	7.78161	7.81572	7.99799	7.83084	6.52225	8.05631	8.17776	6.08737	7.33147	5.69876	5.30005	6.39249	7.18689	5.82665	7.48736	5.88865	6.58577	6.96969	6.82493	5.73155	6.33136	5.55512	6.96296	5.85858	5.62979	6.11011	6.43024	7.50697	5.07814	5.81701	5.86768	6.52852	6.33264	6.02533	5.89625	7.29226	6.3758	6.16594	6.5745	7.18127	7.27222	5.40064	6.74779	6.30721	5.36566	6.69953	6.65567
11715432_a_at	10.6847	11.7603	11.839	11.5689	11.6666	11.719	11.0884	12.141	11.8397	11.7523	11.9015	8.36919	10.4726	10.8419	11.3927	10.3794	12.0252	10.5357	11.6246	11.265	11.4625	10.3574	11.1307	10.7815	11.5713	10.5002	10.5003	11.2274	11.2461	11.721	8.55861	10.5181	11.0853	11.3896	11.0747	10.8242	10.5141	11.6785	10.8595	11.1991	11.0806	11.5442	11.3108	10.3753	11.6295	11.2511	10.8653	11.3593	11.0642
11715433_a_at	10.2092	9.44614	9.03571	9.24034	9.50314	9.29057	9.56701	8.9649	8.91512	9.5092	9.2774	6.34849	8.69041	9.25092	9.39574	8.89534	9.31682	9.10858	9.34094	9.85431	9.07117	7.74723	9.79199	9.76196	10.2716	9.88502	7.89794	7.63777	9.67408	9.41382	9.28946	9.03622	9.24555	8.98624	9.0611	9.3231	7.68772	9.7909	10.7475	8.50395	9.37426	10.4208	10.3753	8.02021	8.64923	9.74782	9.55042	8.7441	10.413
11715434_a_at	8.11649	9.16492	8.33487	9.27932	8.88915	8.83499	7.81163	8.70315	9.28079	8.70293	9.00994	6.07657	8.36701	8.57502	9.41943	8.39638	8.79706	8.53237	9.13202	9.40456	9.01651	7.20135	9.35151	8.49883	8.9581	8.83522	7.76352	8.59271	9.25811	9.80447	8.45231	8.89422	8.37422	8.76439	8.58579	9.18153	8.55429	9.25608	9.67311	8.39687	8.9306	9.29209	9.75912	7.7517	8.59021	9.15024	8.43651	8.802	9.54746
11715435_s_at	11.9246	9.96853	10.4019	9.99653	10.3129	9.25136	11.6658	9.06029	10.1169	11.3986	8.92736	8.72581	9.37055	9.27008	8.50975	9.49113	7.76928	11.9385	10.0001	8.48227	11.0306	8.82254	10.1955	9.89122	8.6122	10.6709	11.0279	10.8993	10.6581	11.2461	9.81446	9.58629	11.5981	11.2958	9.89222	10.64	10.2533	9.37023	6.95171	10.5207	10.4212	9.03353	8.64636	9.56341	10.0134	11.7796	11.9478	12.4528	10.3724
11715436_at	9.22222	7.72084	7.58154	7.28257	7.65196	6.56057	8.40065	5.84742	7.46162	10.3256	6.69258	6.71414	6.97316	7.74404	7.0688	6.70454	6.06623	9.69566	7.9935	6.27801	8.75495	5.71028	8.58268	8.00164	6.21796	9.85498	8.61676	7.58904	9.00379	9.40836	7.50491	7.34225	9.54411	9.10194	7.64835	9.28123	7.63722	7.60712	5.7736	8.29789	8.20532	7.71691	7.5323	6.91719	8.05611	10.1173	9.48292	10.8758	9.125
11715437_at	8.12839	7.40904	7.0845	7.26151	6.48959	6.05419	8.52989	6.0426	7.22349	7.89238	5.26721	6.67905	6.39241	6.58759	5.47895	6.2905	5.67561	8.8304	7.19998	5.87077	7.52121	6.84451	7.35448	7.25958	5.75129	8.16787	7.44499	7.1561	6.81999	8.07005	7.23818	6.36488	7.90196	6.87679	6.679	7.76701	6.55482	5.68246	5.06428	6.56423	6.51437	7.32705	5.83793	7.04271	6.56018	8.89221	8.58877	9.20633	8.32323
11715438_at	6.87155	8.27052	7.50083	8.34247	8.19801	8.05383	6.84774	7.8998	8.5297	7.21228	7.22869	7.56267	7.04575	7.48065	7.71762	6.83644	7.93613	7.24333	7.40826	8.42781	7.38669	6.86561	7.75989	7.02883	7.55417	6.95517	7.44439	7.25955	8.10452	7.56312	7.3268	7.53377	7.391	6.9823	7.21966	7.39846	7.84663	7.77494	7.51463	7.3089	8.04585	7.79324	8.01116	7.32776	7.09892	7.38962	6.58591	7.57762	7.54288
11715439_at	8.56976	9.34983	9.18639	9.65204	9.53439	9.38668	8.536	9.80888	9.64909	9.86574	9.20176	8.05388	9.63832	9.82676	9.78594	9.32692	9.99778	9.66536	10.2542	10.2706	9.4583	9.25015	10.3805	9.81346	9.59761	9.34016	8.84745	9.31546	10.177	9.30215	9.94331	9.87999	9.82497	9.50469	9.22811	9.91414	10.255	9.93608	9.64001	9.71529	10.1851	9.20407	9.65537	9.68524	9.37767	10.3752	9.48133	9.70415	9.36508
11715440_a_at	8.87115	7.6268	7.6642	7.88868	8.13162	7.79933	9.63779	7.10327	9.55945	6.81911	6.9322	4.84931	5.4873	7.45733	6.53208	4.98368	5.20679	9.65507	6.94642	6.21715	6.47362	5.85039	7.37686	4.96926	6.16138	7.84543	7.65951	7.45103	7.8635	7.57684	6.65307	6.6688	8.9445	9.81033	8.09301	6.48568	7.90494	6.39508	5.06875	6.50416	7.86294	6.10836	6.34416	7.39763	7.93962	7.98059	8.90343	9.46356	6.63466
11715441_a_at	11.1399	9.43788	9.90082	9.79211	10.4716	10.4394	11.7505	9.39611	11.6009	9.43056	8.97337	5.69055	8.14019	9.84736	8.91711	7.39609	6.7045	12.2632	9.42055	8.45997	8.96558	8.40537	10.0194	7.55076	8.70906	10.3625	10.0267	10.1278	10.4223	9.61848	8.78996	8.42575	11.206	12.0562	10.6028	8.86287	10.5185	8.74875	7.05125	9.10603	9.95713	7.62821	8.44656	9.58394	10.1511	10.3091	11.6049	11.4388	8.65688
11715442_s_at	12.1667	10.4392	11.254	10.949	11.3799	11.785	12.7977	10.8363	12.4215	11.502	10.56	9.06633	10.518	11.3084	10.4476	9.94721	9.09656	13.4003	10.8383	10.0582	11.0353	10.3938	11.5101	9.63974	10.3368	11.9328	11.524	11.8914	11.7638	11.0956	10.3715	10.1358	12.6073	12.7288	11.994	10.428	11.8553	10.5698	8.91485	10.9677	11.4616	9.2852	9.70668	11.6194	11.6616	11.7183	13.0145	12.4843	10.3076
11715443_a_at	4.69111	4.50158	4.53723	4.7637	4.43913	4.53515	4.44875	5.22054	5.54828	5.21488	4.79379	4.732	4.92198	4.70192	4.71378	4.83738	4.64537	4.62369	4.6218	4.94375	4.66734	4.83997	4.68885	4.67713	4.49587	4.59648	4.53271	4.67714	4.94128	4.55284	4.64499	4.59969	4.58795	5.00512	4.67793	4.61242	4.9276	4.61015	4.40175	4.83291	4.87339	4.77267	4.6841	4.63729	4.82453	4.59948	4.71362	4.66611	4.4801
11715444_at	4.1462	4.37384	4.70276	4.61778	4.40468	4.53271	4.35982	5.30892	5.67113	4.99177	4.41673	5.34422	4.44406	4.16471	4.39054	4.4567	4.37643	4.22482	4.5304	4.35925	4.20816	4.29424	4.27579	4.39613	4.37633	4.15374	5.16339	4.74078	4.47798	4.19406	4.84689	4.33077	4.30621	4.28648	4.52473	4.43094	4.42412	4.40104	4.45943	4.52293	4.25617	4.33121	4.26662	4.58941	4.3613	4.16793	4.34901	4.1197	4.33589
11715445_a_at	8.21543	8.55145	8.17403	8.51698	8.42432	8.31111	8.576	8.49772	8.60611	9.36047	10.6161	10.4544	9.67579	8.72256	10.9076	9.68474	10.1501	11.0815	9.26754	9.50644	9.47119	8.66364	8.63355	10.296	9.4551	10.0503	8.70148	10.407	8.55691	8.90172	9.20396	9.79995	8.7309	9.41164	9.14213	8.49857	8.3681	9.90126	10.6866	8.82717	9.29043	9.79679	9.85695	8.53188	9.53829	8.55191	11.2953	9.03145	9.1
11715446_a_at	9.71136	10.1429	9.66327	10.0666	10.0393	9.74991	10.0831	10.3228	9.99339	10.1861	11.9639	10.5735	11.2811	10.2741	11.9344	11.4969	12.1225	11.9945	10.9329	10.6962	11.016	9.68522	10.3478	11.6094	10.8968	11.2901	9.60817	10.1575	9.94779	9.9982	10.9888	11.713	10.6025	10.8322	10.7565	10.1553	9.91363	11.8412	11.7675	10.5625	10.895	10.7931	10.9311	10.2417	10.6955	10.3611	12.6841	10.3369	10.8387
11715447_at	10.2023	11.2441	10.7579	11.633	11.2242	11.369	10.3954	11.2756	10.8692	11.8593	11.8669	9.9761	11.6276	11.5206	11.3734	11.1667	11.3748	11.4648	11.9469	11.9693	11.936	10.8977	12.0227	12.2738	11.5136	11.6335	10.6748	10.5512	11.8599	11.7259	11.8861	11.4678	11.678	11.59	11.4007	12.1047	11.2581	12.4148	12.1509	11.6848	11.9227	11.3791	12.239	10.8508	11.4391	11.7909	11.2693	11.2879	11.8949
11715448_at	9.57422	10.5519	9.94311	10.2179	10.2644	10.2925	9.92602	10.6171	10.2026	10.6308	10.7578	10.5412	10.4108	10.7727	11.3058	10.5665	10.4598	10.4037	11.265	10.1351	11.4669	10.1905	11.5796	11.3543	9.99124	11.4279	11.2194	11.0316	10.455	10.8081	11.29	10.8153	11.0764	10.3353	10.6274	11.4954	11.191	10.3535	11.2382	11.6876	9.88441	10.7446	11.0864	11.0015	9.95688	11.3501	11.0649	10.2802	11.7723
11715449_x_at	9.1346	10.0602	9.46305	9.70276	9.80691	9.85418	9.37628	10.2004	9.70452	10.1898	10.4997	10.1052	9.89513	10.4108	10.9428	10.1359	10.0553	9.96381	10.8243	9.68514	11.0454	9.74965	11.2585	10.9425	9.58064	11.0354	10.6201	10.4903	10.1314	10.4426	10.9467	10.3752	10.6265	10.0463	10.1392	11.2145	10.7598	9.9503	10.78	11.3617	9.39804	10.305	10.7951	10.624	9.45624	10.9379	10.6836	9.87443	11.3843
11715450_at	4.85567	5.09773	5.13886	5.24799	5.0041	5.15993	4.88287	5.18101	5.10841	5.69363	5.1567	5.05018	5.31784	5.08706	5.35497	5.08747	6.50827	4.99585	5.61247	5.18718	5.3742	4.81031	5.07952	5.12229	5.28201	5.19426	4.9279	5.46984	5.66793	5.16939	5.27736	5.42036	5.21105	5.0358	5.08238	5.10753	5.57678	6.36003	5.30279	5.32754	5.34108	4.92973	5.54173	5.18918	5.34357	5.05792	5.27291	5.13291	5.17725
11715451_a_at	10.645	8.55841	9.29337	8.8689	8.45497	7.99855	10.2772	8.01788	8.33612	9.68346	8.31379	9.1643	8.95669	8.87305	8.95276	8.2627	8.96898	11.5419	10.1927	8.72982	10.5717	9.06603	9.72368	8.32739	8.93544	10.0524	9.80945	9.33638	8.97556	9.93615	9.19678	9.34862	9.95042	10.1749	9.77992	9.72713	8.94398	9.48712	8.35961	9.55021	9.74038	8.19549	7.88974	9.78058	9.37809	9.71647	10.4454	10.7269	9.86951
11715452_s_at	12.7465	10.5457	11.2771	10.62	10.5976	10.1296	12.3511	9.92581	10.529	12.0011	10.8501	10.3804	11.2966	10.8044	11.0891	10.688	10.8681	13.3804	12.2032	10.8374	12.5945	11.1221	11.6195	10.6477	10.8537	12.1402	11.8353	11.502	10.967	12.028	10.9659	11.1264	12.032	12.2157	12.0127	11.7501	11.4189	11.5517	10.287	11.6464	11.9205	9.48836	9.77161	11.6957	11.4412	11.5179	12.6586	12.4465	11.6264
11715453_a_at	9.49332	7.04124	7.96017	7.97581	7.49766	6.55291	8.26146	7.17047	6.81515	8.09797	7.43886	7.86955	7.02875	7.72164	8.16896	7.92354	8.02605	11.1747	9.64879	7.32723	9.65584	8.14021	8.76938	7.67653	7.84506	8.96677	8.41488	7.61951	7.00697	8.85718	7.98844	7.57268	8.81665	8.89043	8.40977	7.87588	8.19973	8.35722	7.75026	8.88717	8.7153	6.73323	7.49761	8.44623	8.00509	8.69152	9.38235	9.47025	9.09702
11715454_at	5.3758	5.6567	6.04332	5.82897	5.40516	5.71572	5.67024	5.6654	5.90127	6.10143	6.41986	6.76816	6.2057	5.82578	5.92619	5.86483	5.68896	5.36325	6.29192	5.78278	5.63791	6.28001	5.73501	6.08837	6.10532	5.65633	6.51646	6.13991	6.04217	5.76057	5.92805	6.5959	5.7866	5.673	5.89205	5.59445	5.79546	5.41125	5.66399	6.8798	5.78565	7.11465	5.89846	6.45252	5.84242	5.71094	5.70878	5.62717	5.57132
11715455_x_at	5.14737	5.32363	5.79788	5.46645	5.19993	5.4873	5.39086	5.30501	5.55295	5.85259	6.13174	6.64892	6.06218	5.62377	5.65001	5.6373	5.53451	5.07721	6.12764	5.50118	5.29537	5.9984	5.41414	5.91592	5.93691	5.31377	6.14482	5.79384	5.69963	5.49293	5.48168	6.31467	5.60429	5.28807	5.62599	5.32951	5.55115	5.12859	5.35643	6.40878	5.44311	6.90181	5.50758	6.23586	5.66979	5.42827	5.54827	5.34842	5.37605
11715456_a_at	10.398	10.8481	10.3298	11.0423	10.7919	10.4037	10.5377	10.8652	10.8734	10.7545	11.122	10.3774	10.8404	10.352	10.8909	10.8454	10.8746	10.7117	10.9281	11.3197	10.5921	10.2764	11.089	10.451	10.9854	11.0313	10.287	10.7617	10.939	11.0431	11.4088	10.919	10.6422	10.6931	10.9808	10.8809	11.0562	11.1409	11.0209	10.9249	10.9043	10.5556	10.947	11.0449	10.9606	10.9111	10.6354	11.0432	10.6856
11715457_x_at	10.07	10.6145	9.95373	10.689	10.7442	10.3781	10.0577	10.4973	10.8199	10.5586	10.7809	9.70473	10.3206	10.1528	10.7028	10.4756	10.6157	10.4115	10.6108	11.0602	10.2108	9.70361	10.8691	10.1306	10.7067	10.8332	9.79636	10.117	10.5916	10.737	10.9603	10.5908	10.2805	10.3484	10.3768	10.4088	10.6339	10.882	10.7157	10.5931	10.695	10.0502	10.7399	10.3246	10.605	10.6548	10.3925	10.7026	10.4329
11715458_a_at	11.7193	12.7077	12.106	12.8061	12.5822	12.5409	11.7906	12.5991	12.4079	11.9059	11.6368	10.3178	10.9056	11.7413	11.9362	11.3814	12.2257	11.5027	11.5477	12.3835	11.5854	11.2022	12.125	11.3624	12.0029	11.7681	10.8834	10.857	12.3094	11.8129	10.8353	11.254	11.3542	11.7098	11.3802	11.5297	11.4322	12.1434	12.3832	11.7491	12.3668	11.5292	12.2414	10.4172	11.29	11.7056	10.9757	11.3692	11.9106
11715459_x_at	12.2198	13.0458	12.5216	13.2314	12.9189	12.9462	12.2389	12.9015	12.8143	12.3956	11.9772	10.7191	11.4428	12.1857	12.3291	11.8794	12.6905	11.9921	11.9882	12.7425	12.0499	11.7142	12.5592	11.8908	12.4471	12.2111	11.6083	11.3424	12.7589	12.2534	11.2961	11.6535	11.8119	12.1499	11.8937	12.0322	11.889	12.6	12.8409	12.2263	12.6573	11.9162	12.6227	10.9474	11.7325	12.2104	11.4508	11.828	12.3679
11715460_a_at	7.11304	10.2837	10.4001	10.6654	9.92894	10.4076	8.22097	10.2347	9.32365	9.69158	9.88902	8.24518	10.6006	11.4054	9.98614	11.1359	10.3036	9.7368	10.7064	9.01209	9.97406	11.2394	10.7813	10.4566	9.1026	10.0195	9.24042	9.90379	10.0853	9.80363	10.4582	10.6785	9.93329	9.48668	8.81689	10.3003	9.24618	10.2971	9.79723	10.1729	9.1237	8.40273	10.4017	8.55805	9.79702	10.5111	9.56383	9.28947	9.88679
11715461_at	5.72117	9.46101	7.36289	7.70353	10.4176	8.31844	8.21657	8.30582	10.3672	6.03679	4.5534	6.0555	6.50946	7.24409	5.9091	6.17804	6.70277	10.1455	7.57948	12.4971	7.26814	8.73937	9.4602	7.11613	10.8065	8.5457	5.85035	5.8137	7.9352	8.17347	10.7956	7.40804	6.34275	8.90065	5.85472	4.97749	11.8096	8.34919	4.69401	7.60423	11.6273	9.18441	5.38905	6.83965	12.2775	9.39729	8.94264	10.4566	7.2009
11715462_x_at	8.36072	11.4233	10.4009	10.3138	12.5103	11.0038	11.1614	10.803	12.2741	10.3069	7.56675	8.59906	10.5552	10.5111	9.56384	10.3662	10.3804	13.3862	10.945	13.4557	11.1076	12.5157	12.1386	11.2684	13.4338	11.6907	9.00676	9.16684	11.0498	11.2065	12.9714	11.0304	10.2983	11.8717	9.99582	8.24637	13.5555	11.581	8.4285	11.2078	13.2799	12.2525	8.76464	11.0819	13.8178	12.1958	12.3127	13.1792	10.1592
11715463_s_at	6.36872	5.79633	5.72629	5.84467	5.7747	5.50983	5.8979	5.44102	5.38785	5.40876	5.31127	5.65152	5.37638	5.60126	5.58504	5.6191	5.58405	5.78768	5.18944	5.33594	5.21501	5.99674	5.47497	5.49103	5.21255	5.24668	5.87487	5.57083	5.22769	5.87728	5.53436	5.74817	5.18334	5.65674	5.7231	5.22288	5.87801	5.31353	5.12805	5.40101	5.32773	5.37235	5.34247	5.06186	5.52176	5.55341	5.33147	5.6356	5.56539
11715464_x_at	6.97044	6.71053	7.13845	6.83737	6.82502	6.68501	6.92376	6.708	6.94288	6.56599	6.54404	7.59367	6.79382	7.02656	6.95418	6.83099	6.66512	6.49303	6.51964	6.49831	6.62675	7.35301	6.63621	6.78819	6.81968	6.46311	7.20015	6.70343	6.58059	6.92375	6.94764	6.90465	6.45261	6.76949	6.92048	6.49599	6.46537	6.56245	6.41976	6.5189	6.60836	6.60338	6.6956	6.70347	6.90784	6.44356	6.75199	6.78135	6.5871
11715465_at	8.94342	7.90903	8.20849	7.96277	7.91937	7.61895	8.5366	7.65351	7.76827	8.05887	7.73818	8.24314	9.19003	9.37755	8.26109	8.86791	8.34645	9.32692	8.89719	6.80637	7.76469	9.80189	8.20047	9.52033	7.2007	8.08525	8.25048	9.13731	7.15693	8.1308	8.55013	9.05078	8.09623	8.77109	8.73492	8.13177	8.14844	8.21228	6.93274	8.07115	7.41825	7.06854	7.28606	8.13363	8.08606	8.41364	9.19953	9.21384	7.98674
11715466_at	6.86525	9.05653	7.11786	7.99811	8.11167	7.23004	8.1315	7.86307	8.06615	8.68071	5.91937	8.15547	8.88015	9.69121	7.93837	7.93667	8.69909	9.91444	8.40094	7.36761	8.78112	8.49576	8.53971	8.09659	7.75984	8.80054	8.01234	9.06253	8.38952	7.54928	8.76662	9.23604	9.14471	9.09094	8.37431	9.36659	6.99922	7.93068	9.23677	7.66417	8.61844	8.73129	6.34014	7.47385	8.34426	8.89441	8.73735	9.42644	7.76373
11715467_s_at	9.42732	11.147	9.87545	10.6835	10.8176	9.98926	10.9207	10.5185	10.7472	11.405	9.17271	10.9771	11.6055	11.8189	10.4729	10.8364	10.8967	12.4113	10.8522	10.082	11.4994	11.2467	10.8743	10.7415	10.0179	11.2506	10.8052	11.8863	11.1271	10.2255	11.2344	11.5465	11.6509	12.143	11.2392	11.8492	9.78754	10.1737	11.4874	10.5716	11.3706	11.3867	8.84674	10.4566	11.1211	11.2406	11.466	11.6936	10.1355
11715468_at	10.0037	11.1543	10.8379	11.4618	11.0834	11.2749	10.3205	11.2437	10.7877	11.0759	11.1865	10.6657	10.9406	11.3871	11.3476	10.837	11.0335	10.4756	11.2795	11.3461	11.0712	10.8422	11.5743	11.5722	11.3554	11.519	11.3081	10.461	11.5148	11.2165	11.1268	11.2338	11.5529	11.01	10.9998	12.0476	11.1167	11.2411	11.4856	11.6829	11.1244	11.2564	11.2753	10.9411	10.8124	11.1908	10.4928	10.6419	11.1835
11715469_s_at	12.7967	13.1565	13.2435	13.3692	13.6493	13.739	12.9376	13.4785	13.3427	13.4986	13.6235	12.1888	13.6429	13.3608	13.2895	13.1423	13.951	13.3703	12.996	13.5979	13.3403	12.6263	13.5095	13.5642	13.9421	13.5252	12.9015	13.2142	13.5055	13.4778	13.4198	13.5578	13.8742	13.2434	13.5457	13.7211	13.4996	13.8498	13.6632	13.1295	13.7306	13.3611	13.4251	13.1559	13.3813	13.4895	13.2983	13.3442	13.6197
11715470_x_at	11.1579	12.3349	11.9732	12.6197	12.8467	12.3386	11.1371	12.4067	12.5272	12.0756	12.7201	9.95457	12.1135	12.7935	12.5416	11.6388	13.1131	11.9769	11.5475	13.0644	11.8785	11.0444	12.4444	12.2148	13.0457	12.183	11.0099	11.7646	12.2504	12.5491	12.3889	12.271	12.7466	12.3062	12.1448	12.7224	12.5387	13.1906	12.8761	11.7875	13.0234	12.1359	12.5221	11.4072	12.251	12.2543	11.7579	12.0119	12.64
11715471_a_at	5.41934	5.73578	5.88606	6.00693	5.49266	5.86511	5.27449	5.69286	6.0706	5.72327	5.29522	6.41338	6.54117	5.908	5.54791	6.78706	5.92893	6.40176	5.94491	5.25708	6.13843	6.55673	5.99882	6.75899	6.35524	6.13033	6.77921	6.87958	6.32312	6.03345	5.8575	6.07855	6.04059	5.58317	6.08445	5.7835	5.34211	6.05345	6.55207	5.91703	5.74962	5.9799	5.80007	6.80263	5.94062	6.10068	6.54331	6.0077	6.17468
11715472_a_at	8.81109	8.36742	8.97687	8.98469	8.96799	9.24121	8.96367	9.06278	9.33128	9.42906	9.06856	10.925	9.53265	9.32842	9.18658	9.71337	9.07465	9.63096	9.48329	8.7615	9.58364	9.9339	9.49579	9.71505	8.96633	9.12764	10.6957	9.92227	9.34619	9.06583	9.36697	9.2254	9.66231	9.18683	9.48527	9.34534	9.18624	9.12248	9.08076	9.24901	9.11151	9.59513	9.23395	9.6542	9.46016	9.25219	9.55275	9.21903	9.07795
11715473_at	8.57026	8.92107	8.30729	8.91411	8.68303	8.56688	8.69446	8.94805	9.02096	9.54934	8.9002	8.04201	9.15135	9.3825	8.99927	9.04508	9.62818	9.04766	9.76171	8.80775	9.22196	9.45161	9.03473	9.56174	8.99181	9.15446	8.78695	8.80771	9.06877	8.89509	8.50947	8.98057	8.946	9.18259	8.48631	9.31184	9.00227	10.0253	9.47921	8.69618	9.03611	8.69964	9.37189	8.53279	8.95397	9.28407	9.19936	9.32776	8.98142
11715474_at	7.76151	7.46249	7.79836	7.35513	6.60402	6.93313	7.20587	7.65012	7.87955	6.23084	6.4488	7.60029	7.65365	6.19163	6.81338	7.6722	7.05593	8.1138	7.10168	5.10527	7.15982	8.41086	7.32252	6.83402	7.82755	7.34952	7.34494	7.61911	6.40313	7.2573	7.79802	6.62788	6.70642	6.63428	7.27562	8.06693	7.74291	6.97175	6.90369	7.01079	6.2022	7.38399	6.77383	8.9235	7.09682	7.59051	9.02603	7.45094	7.2057
11715475_a_at	5.21722	5.01972	5.13081	5.05742	4.9306	5.49056	6.34121	4.92248	5.02082	4.88676	5.32755	6.0997	5.1076	4.81532	5.53246	5.5936	5.90118	5.26246	5.87606	4.82173	4.93832	7.00346	4.94641	5.97316	4.983	5.37343	6.0695	5.6509	4.72375	5.53422	5.87728	4.81248	5.03054	5.37332	5.13227	5.31587	4.9748	5.69706	5.19544	5.79136	4.90674	5.21428	5.15516	5.62848	5.71655	5.14841	6.36874	4.84514	6.13052
11715476_s_at	12.3961	12.2537	12.505	12.1603	12.2049	12.1899	12.6677	12.484	12.2661	12.0737	12.2763	11.2382	12.2863	11.9741	12.1478	12.6694	12.542	12.4106	12.2767	11.7896	12.59	12.1424	12.2228	12.109	12.0495	12.0991	12.1078	12.2285	11.895	12.2429	12.2407	12.1807	12.0913	12.4139	12.4073	12.7408	12.9313	12.3339	12.182	12.2761	12.0289	11.6547	12.2418	12.4111	12.4195	12.3175	12.5355	12.3151	12.1028
11715477_at	8.44844	11.5612	11.678	11.6676	12.095	13.1927	9.53096	11.0911	11.3244	11.006	11.1106	7.86948	10.1369	10.1964	12.0138	9.37161	11.7039	11.1835	12.2241	12.0512	11.2994	9.12295	11.1103	10.5193	11.0576	11.4869	8.75745	9.3508	12.311	11.8186	11.443	12.2905	9.77458	10.8514	10.5605	11.3703	11.0755	13.1385	12.5504	11.5588	11.9551	12.3262	11.8798	9.35695	12.2403	10.9526	9.77002	9.5293	12.8876
11715478_a_at	4.28891	5.64318	5.09074	5.56163	5.684	6.82123	4.31784	5.18322	5.31846	5.99278	5.47201	4.97754	4.78606	5.09263	6.09346	4.65625	5.8976	5.63476	5.7719	6.56496	5.15355	4.52078	5.38759	5.18637	5.30893	5.94653	4.9106	5.3411	6.55237	5.64785	4.83084	5.29087	4.84255	5.47467	4.85406	4.99225	5.35959	7.03101	6.87145	5.32947	5.70809	5.66917	5.6287	4.88063	5.38924	5.20033	5.1925	4.82647	6.24641
11715479_a_at	12.0736	12.3652	12.2718	12.4318	12.3925	12.3014	12.2038	12.3473	12.312	11.7988	11.9542	11.1929	11.7754	11.9749	11.575	12.2398	11.5911	12.1479	12.0992	11.6061	11.728	12.1975	12.1428	11.7974	11.7856	12.1614	11.3416	11.1475	11.496	11.9575	11.5377	11.9322	11.8506	11.6861	12.3406	11.6264	11.6284	11.0911	11.3195	11.8743	11.7831	11.7103	11.0444	11.5367	11.8951	12.0958	12.24	12.4579	11.7756
11715480_x_at	11.3233	11.5933	11.5527	11.6555	11.73	11.6283	11.5236	11.6495	11.5119	11.0226	11.2231	10.4852	11.0853	11.2089	10.8105	11.609	10.8646	11.4501	11.3936	10.871	11.0223	11.532	11.4966	11.096	10.9995	11.4963	10.6722	10.4954	10.7833	11.218	10.8896	11.1239	11.1072	11.0092	11.6798	10.9053	10.9724	10.3643	10.5724	11.1465	11.036	11.0291	10.3031	10.8555	11.2281	11.384	11.546	11.7489	11.0478
11715481_a_at	4.38508	7.22297	4.83395	8.29997	6.29235	4.39868	4.73088	8.06046	8.09898	3.89741	3.9623	3.89599	4.01124	3.7094	3.84718	3.95265	3.90221	3.87623	3.84987	3.76983	3.81757	3.89232	3.89031	3.89283	3.9285	3.79199	3.9919	4.13978	4.10854	3.96818	3.92471	3.85578	3.90299	3.90225	4.04969	3.89855	4.18041	3.82199	3.86676	4.15904	3.90923	4.22922	3.8991	3.94726	3.9151	3.94051	3.92369	4.08233	3.95117
11715482_a_at	10.4545	10.3522	10.6819	10.0949	10.7487	10.8266	11.6884	10.5839	11.6145	10.8676	10.4637	9.8726	10.6728	10.7662	10.0725	11.0378	10.5476	11.9412	10.683	10.0622	10.0858	10.2668	10.0898	10.7744	9.96569	10.5462	9.26052	9.87591	10.4804	10.4333	10.4006	10.6344	11.3308	10.4371	10.2269	9.81729	9.87246	9.96521	10.0618	10.5353	10.1656	10.2216	10.2954	10.7495	10.7376	10.6644	11.2122	10.952	10.6266
11715483_s_at	11.8941	12.0307	12.4511	11.8183	12.1298	11.9733	12.8196	12.1864	13.2305	12.2312	12.3286	12.2154	12.6031	12.6275	11.9807	12.8523	12.199	13.4106	12.7305	11.7285	12.0612	12.3078	11.7422	12.4406	11.7434	11.9422	11.6875	12.4418	12.2325	12.16	12.321	12.2676	13.021	12.5267	12.2133	11.8295	12.1527	11.6622	11.9284	12.6476	11.9557	11.5896	12.1951	12.8531	12.2146	12.1822	12.7705	12.4867	12.0323
11715484_a_at	5.36187	7.44339	7.15269	7.00217	7.47014	7.23321	6.85786	6.90604	8.48446	6.10757	6.79771	5.03727	6.03762	7.2548	6.53931	6.94042	5.72832	7.65342	6.38267	6.52428	6.08522	4.91242	6.36265	6.11819	6.49392	5.90895	4.94856	5.47677	6.64557	6.733	6.325	6.23386	6.92635	6.87053	5.73952	5.75976	5.58941	5.61489	6.40868	6.0788	6.46338	6.2266	6.79475	6.06638	6.40429	6.08065	5.79043	6.62761	6.72562
11715485_a_at	8.96811	8.76733	8.85213	8.68883	8.78362	8.82511	8.91716	8.70803	8.98856	8.83554	8.66734	9.55475	8.69833	8.5507	9.05453	8.89432	8.73415	8.83992	8.68947	8.82085	8.67362	9.0959	9.22261	8.84594	8.87734	8.86575	9.34429	8.96522	8.84664	8.7259	9.30547	8.75856	8.92624	8.54206	9.35867	8.6658	8.89486	8.57952	9.06526	8.99983	8.89323	9.06331	8.98219	9.05077	9.01991	9.02351	8.94994	9.13455	8.87413
11715486_x_at	5.10159	5.03144	4.90751	4.91321	4.85081	4.97386	5.10424	5.04669	5.4238	4.96445	4.83055	5.83397	5.05782	4.57024	5.23803	5.03885	4.90114	4.97387	4.88244	5.04982	4.8854	5.26289	4.91867	4.81252	4.81362	4.69603	5.48881	5.34148	4.99733	5.07866	5.47652	5.0747	4.98951	4.9236	5.30347	5.00726	5.52768	4.90632	5.20824	5.32611	5.02728	5.15784	5.39779	5.19646	5.231	4.83444	5.04844	5.25039	5.03478
11715487_a_at	8.41295	9.16886	9.09953	8.85711	9.48126	9.99154	9.6113	8.66256	10.5754	8.17819	8.82984	5.84502	7.95926	9.89517	8.28595	10.0464	7.76989	10.7863	8.27923	8.24827	7.71074	7.25393	8.46567	8.38991	9.08731	8.67437	6.85502	7.03767	8.78694	8.83566	7.84435	8.35817	9.9749	8.93639	7.83473	7.86994	7.55559	8.09217	8.5504	8.14465	8.5556	8.46825	8.5185	7.71999	8.76102	8.56905	8.45264	8.89129	9.46323
11715488_s_at	12.3706	12.3988	12.1612	12.1731	12.4927	12.4637	12.0676	12.3416	12.1066	12.2596	12.1955	10.8016	12.4818	12.7335	12.4176	12.2535	12.4821	11.9401	12.5948	12.2998	11.8439	12.1993	12.2717	12.6057	12.4961	12.5472	10.5985	12.0386	12.3901	12.2628	12.632	12.5711	11.7708	12.1118	12.0794	12.4144	12.4695	11.8141	12.8343	12.5657	12.1688	12.0025	12.5631	11.6487	11.7223	12.4395	12.397	12.2566	12.4231
11715489_a_at	8.87244	9.35918	8.20478	8.52488	8.9772	8.7736	8.0637	8.44351	8.5738	7.67685	7.97757	5.09414	7.48132	8.59668	8.68269	7.56802	8.59592	7.70022	8.0969	9.01642	7.5644	7.28135	8.27786	7.60825	8.96349	8.62332	5.90548	6.26937	8.24233	8.51279	8.49414	8.43672	7.33777	7.87254	7.61529	8.18502	8.35213	8.01539	9.32756	7.90501	8.39875	8.70928	9.26385	6.52175	7.6409	8.31883	7.74746	8.4149	8.89908
11715490_s_at	8.5821	7.45539	8.28331	6.6936	7.39327	8.12452	8.78587	8.76622	7.22349	7.32356	6.01732	7.49935	9.45124	7.78273	6.47451	8.94179	7.61784	8.04608	7.13384	5.0569	6.87776	8.45255	6.05714	6.92185	5.75911	6.12765	8.3532	7.36351	6.92786	6.37675	8.07804	8.29975	8.49178	7.72249	7.17061	6.99091	10.2446	5.51861	4.56719	7.53052	6.69994	7.9375	5.11956	7.47313	6.81857	6.6497	7.71298	7.45552	5.95439
11715491_s_at	6.29271	6.98607	7.23968	6.85178	6.45844	6.88162	6.80176	6.96713	7.43082	7.08992	6.54463	8.49243	7.08911	7.12904	6.66287	7.89215	9.06175	7.39796	6.88198	6.75019	7.28155	7.91655	6.92987	6.78522	7.48654	7.0682	8.4399	7.41315	6.94512	6.92565	7.16382	6.83045	7.21785	6.99943	7.47898	7.10531	9.22354	9.89847	6.23863	6.84977	7.25039	7.33601	6.56586	9.14888	8.62544	7.15961	7.40976	8.68163	6.71903
11715492_s_at	13.055	12.5063	12.4461	12.3635	12.5961	12.3512	12.9853	12.2451	12.4362	11.7401	12.2964	9.76675	11.9372	11.7817	12.1007	11.7252	12.2184	12.2315	11.8219	11.6792	12.0994	10.9113	11.7316	11.7337	12.133	11.854	10.5397	11.8143	12.0272	12.3806	11.9593	12.5824	12.0625	12.2504	12.2044	12.1631	11.919	12.3345	12.2375	11.977	11.7013	11.9539	12.1382	11.6533	12.3084	12.2271	12.5788	12.7828	11.6517
11715493_a_at	11.7315	9.79029	9.43448	9.44732	10.3168	9.21294	12.7727	10.1515	10.5263	9.05536	8.04122	6.8278	8.19208	9.888	8.99606	7.56567	7.61616	12.058	9.0686	6.87994	7.57408	9.99584	8.82165	9.1829	8.02905	9.8338	8.3589	9.13731	8.98008	8.82781	9.83777	7.53523	11.0798	11.2912	11.4148	8.02505	7.50268	8.52438	6.81279	7.47925	8.36095	6.0007	7.05972	9.95312	10.5525	10.7121	11.6785	11.5789	7.46849
11715494_s_at	3.55726	4.07649	3.59089	3.62043	3.59294	3.639	3.6066	3.67943	3.57051	3.66351	3.63757	4.69678	3.64398	3.572	3.60428	3.70203	3.62513	3.58855	3.52615	3.68602	3.544	3.91822	3.48838	3.57358	3.64953	3.43539	3.70752	3.62991	3.82469	3.5193	3.63287	3.73777	3.69032	3.58841	3.67058	3.71967	3.65448	3.64691	3.48357	3.72106	3.63327	3.89102	3.57588	3.7605	3.63346	3.48155	3.6582	3.44999	3.63353
11715495_a_at	13.8696	13.8121	13.6095	13.7206	13.8334	13.5529	13.8273	13.698	13.8201	13.7735	13.6599	12.879	13.7857	13.7114	13.8686	13.4445	13.8003	13.5959	13.9543	13.8789	13.7209	13.3366	13.9864	13.441	13.7367	13.9152	13.5709	13.664	13.8012	13.7256	13.8277	13.6571	13.5838	13.787	13.7855	13.9483	13.9373	14.1236	13.8557	13.6065	13.8469	13.8675	14.1385	13.238	13.8031	13.9093	13.6649	13.7632	13.8527
11715496_a_at	9.6789	10.2351	9.60575	9.74798	9.91149	9.1486	10.047	8.64785	10.1438	8.88503	7.45407	8.2227	8.3225	8.23346	6.82022	8.37485	7.94092	11.7879	8.13126	7.2823	9.23302	6.94754	9.75195	7.29589	7.19161	10.6538	9.32502	9.56805	10.4692	11.3163	9.56891	9.72953	11.65	10.7332	9.90727	10.1083	9.02823	9.60339	8.24409	10.9824	10.5216	7.95642	8.25155	9.82269	10.0824	11.7165	12.1647	12.7026	10.0286
11715497_a_at	10.2085	10.5287	9.58516	10.2371	10.2519	10.1367	10.3271	10.3428	10.0777	9.84747	9.76786	9.58587	9.40383	10.075	10.8078	9.56352	9.20449	9.47709	10.2574	10.5319	9.54774	9.50711	10.4847	9.33248	10.3767	10.5482	9.89347	9.13487	9.46194	9.83277	10.0747	9.55408	10.0061	9.99853	9.30983	10.3159	10.4623	9.30983	9.86396	9.47175	10.4705	9.71664	9.49072	9.32854	10.5309	9.95483	9.78092	10.1264	10.1637
11715498_a_at	9.32747	9.93163	9.03097	9.65077	9.43261	9.30622	9.30443	9.41944	9.4908	9.05314	8.86219	9.27267	8.42978	9.39306	10.0576	8.66897	8.52467	8.59665	9.3394	9.69753	8.78803	8.97983	9.62861	8.57894	9.59796	9.68366	9.23511	8.27218	8.73213	9.03774	9.30138	8.73998	9.17153	9.15552	8.52431	9.36866	9.55825	8.28833	8.93969	8.75279	9.7404	8.85089	8.71964	8.48624	9.60785	9.11437	8.68069	9.23299	9.36354
11715499_x_at	9.25271	9.30044	8.95975	9.37023	9.6568	9.59437	8.93178	8.8916	9.21106	10.8637	10.8398	9.0849	10.0853	10.0075	10.6405	10.007	10.4692	10.4786	10.0123	10.3396	10.9537	9.3138	10.5859	10.9978	10.2815	11.3962	9.34486	9.43644	10.4627	10.8052	9.395	10.5991	10.1157	10.2873	9.57365	10.4046	9.82016	10.8476	10.5584	10.2003	9.9593	10.659	11.2695	9.26555	10.1781	10.4716	10.2729	9.96622	10.9643
11715500_s_at	9.88855	9.99915	9.6865	10.3414	9.96392	10.1573	9.75177	10.0367	9.98754	10.153	10.5756	9.09433	10.4112	10.5296	10.4599	10.0435	10.3023	10.1713	10.2922	10.3119	10.3989	10.1019	10.3487	10.4379	10.4955	10.5615	8.79594	9.70373	10.1288	10.5009	9.83764	10.4158	10.4266	10.516	10.1586	10.8241	10.7556	10.5028	10.3002	10.2981	10.1727	9.53637	10.6354	9.91686	10.4057	10.3464	10.3699	10.2528	10.5056
11715501_s_at	13.2868	11.3506	11.8583	10.9498	11.5527	11.2629	12.8227	10.4506	11.6177	12.5284	11.5328	9.2572	11.9191	11.9081	10.9501	11.8511	10.3235	13.6238	11.9667	11.2477	12.473	11.2131	12.2596	11.19	10.1816	12.7147	12.3369	12.3731	12.0882	12.8802	11.2576	11.8128	13.2087	12.7225	12.5736	12.0952	11.2774	11.7292	9.91313	12.0123	12.7425	9.5554	9.97376	11.9918	12.2554	12.7108	13.5004	13.2073	11.9548
11715502_x_at	13.7362	13.8727	13.0311	13.6616	13.8775	13.6145	13.5306	13.6213	13.7221	13.2876	13.4219	11.696	13.0063	13.4362	14.0888	13.31	13.5779	13.4233	13.4897	14.1612	13.6188	12.9737	13.8441	13.4998	13.8056	13.6776	12.4575	13.0069	13.2982	13.766	13.3519	13.6121	13.1856	13.6806	13.6582	13.3743	14.1556	13.8181	13.7384	13.7166	14.0098	13.7176	13.954	12.6606	13.9143	13.7338	13.5521	13.5517	13.9486
11715503_a_at	8.42171	9.57399	9.71557	9.86167	10.0043	10.2826	9.09476	9.9663	9.30887	10.7937	9.91276	8.09848	10.3792	9.49672	10.0946	9.44915	10.7471	9.90008	9.97658	9.26296	10.107	9.14641	10.3111	10.2196	10.0647	10.1944	8.58532	9.34993	10.1125	9.9442	9.87339	10.6027	10.4373	9.83978	9.31434	10.2833	9.51821	10.5535	9.08434	9.73614	9.26338	9.66762	9.56271	9.13166	9.64554	10.5282	10.1157	9.87631	9.97409
11715504_a_at	5.09439	5.37362	5.41133	5.54129	5.38233	5.33324	5.15341	5.27415	5.44028	5.61655	5.34938	6.42285	5.42241	5.07329	5.56544	5.36327	5.24812	5.27477	5.46505	5.06297	5.26281	5.62035	5.44565	5.34962	5.21209	5.26618	5.97694	5.88292	5.36924	5.18529	5.57545	5.49822	5.44609	5.48641	5.31277	5.4163	5.3813	5.34609	5.21056	5.54309	5.34069	5.46616	5.5289	5.53812	5.35228	5.27145	5.35538	5.22139	5.27737
11715505_a_at	10.6703	10.7165	9.77149	10.8067	10.3162	10.5489	10.5522	10.2998	10.4682	11.1065	11.7643	9.60207	10.8974	11.2492	11.1389	10.1392	11.4997	10.6827	11.3441	11.2547	11.5301	10.6585	10.8571	10.9674	11.7486	10.5239	9.69173	9.88908	11.0221	11.4934	10.7828	11.5111	11.4854	11.0976	10.9172	11.3972	11.5579	11.9967	11.9986	11.3495	11.74	10.9631	11.5011	10.7965	11.4301	10.9543	10.578	11.0314	11.3882
11715506_a_at	10.4864	10.2897	9.93918	10.791	10.1927	10.1786	10.1591	10.3185	10.6084	10.6327	9.68173	8.511	10.3041	9.99627	10.6579	9.95901	9.489	10.7956	10.8883	9.99972	9.87709	10.1183	10.5005	9.62195	9.2783	11.2503	9.47327	9.91464	10.8787	10.1858	10.48	10.8174	10.1512	10.7221	10.1134	10.4405	10.484	9.9393	11.4202	10.0994	9.92225	9.94614	10.4216	10.0151	9.92853	10.5007	11.4054	11.2409	10.1104
11715507_s_at	10.7931	10.6515	10.1548	11.0899	10.6467	10.6974	10.6311	10.669	10.8975	11.351	10.269	8.79938	10.8238	10.4375	10.9186	10.5746	10.032	11.3661	11.334	10.4872	10.2793	10.6055	11.0734	10.2764	9.87555	11.8211	10.0561	10.5442	11.4836	10.6287	10.8659	11.2971	10.723	11.1321	10.4798	10.9038	10.7959	10.4387	11.8385	10.6673	10.3936	10.5734	10.7105	10.708	10.4334	11.046	11.9449	11.7513	10.5778
11715508_x_at	8.17239	7.68038	7.91201	7.70665	7.76298	7.81304	7.85144	7.59065	7.94755	8.11679	7.76339	8.53989	7.77548	7.55062	7.49181	8.08757	7.7931	8.62806	7.79897	7.3903	8.33651	8.03169	7.82377	7.85848	7.71531	7.81978	8.452	7.9172	7.85621	8.27739	7.88194	7.71361	8.25025	8.09457	8.59401	7.71304	8.50724	7.90412	7.52358	8.17708	8.05334	7.84786	7.64583	8.1938	7.91802	8.28893	9.12778	9.2932	7.89855
11715509_a_at	7.12985	7.86173	7.833	7.93095	7.96762	8.10669	7.29226	7.85179	8.13781	7.81871	8.04553	7.08067	7.35455	7.91863	8.05541	7.98661	9.149	7.78148	7.73509	8.23965	8.16619	7.55308	8.21791	8.29787	8.46645	7.72264	7.61954	7.73044	7.85991	8.18904	8.42034	7.17277	7.13493	8.26446	7.71692	7.20617	6.64345	8.04779	7.798	7.23695	8.03477	7.93056	7.89288	7.70164	7.57241	8.03161	7.85626	7.87696	8.46018
11715510_s_at	6.37238	6.964	7.03605	7.29279	7.42404	7.57441	6.62421	7.3436	7.35724	7.35631	7.56173	7.63475	6.72235	7.39437	7.50812	7.75581	8.4715	7.7117	7.20725	7.33764	7.70433	6.97076	7.66794	8.24664	8.17762	7.11048	6.96751	7.45657	7.26537	7.44142	8.03293	6.55156	6.63938	7.57772	7.31762	6.47567	6.21644	7.58259	7.13007	6.56474	7.27793	7.35387	7.13391	7.54162	7.34309	7.43957	7.6166	7.40447	7.74205
11715511_x_at	6.42467	7.10421	6.72181	7.03705	7.15859	7.25672	6.41733	7.22892	7.54817	7.08674	7.26141	6.71879	6.28259	7.18735	7.32613	7.13019	8.05871	7.03239	6.92828	7.36726	7.43152	6.76895	7.47943	7.67805	7.68785	6.87697	6.7568	6.86836	6.83171	7.30529	7.7046	6.37062	6.35821	7.33776	7.06335	6.22894	5.92419	7.31907	6.99937	6.6008	7.03595	7.27095	7.17454	6.93464	6.79194	7.25302	7.08407	7.00421	7.42409
11715512_s_at	9.97167	9.36913	9.02783	9.01536	9.44055	9.11645	9.68788	9.17938	9.39733	8.65655	8.81897	6.9586	8.39034	9.5439	8.53023	8.93809	9.84047	8.6888	8.75863	9.38406	8.59	8.29049	9.40725	8.6418	9.77679	8.56066	7.8418	8.60722	8.73814	8.88077	9.70698	8.79879	8.6231	8.81325	8.78329	8.49095	8.43315	9.5611	8.72972	8.43522	9.03268	9.12123	8.40827	8.66844	8.57763	9.27558	8.60806	9.00302	8.94074
11715513_s_at	11.0497	11.0977	10.985	11.0742	11.2887	11.3207	11.0419	11.2339	11.428	11.5039	11.0505	11.4414	11.4849	11.4341	10.6877	11.4375	11.9013	11.2043	11.1316	11.1411	11.251	11.5915	11.3274	11.6481	11.7165	11.0313	10.5899	11.4878	11.1203	10.9512	11.779	11.3273	11.1547	11.0496	11.1547	10.8255	10.4464	11.2453	11.1866	10.6941	11.1358	10.6488	10.7079	11.4278	10.9776	11.3641	11.1884	11.3633	11.0963
11715514_a_at	9.79014	10.9131	10.0899	10.6483	10.8379	10.622	9.97366	10.837	11.5547	10.2693	9.85504	7.00626	9.45354	10.1745	9.90562	9.86013	9.90232	10.2191	9.87424	9.3594	10.2485	9.66813	9.83099	9.74999	9.11073	10.5602	9.0587	9.20147	10.0115	9.8905	9.2378	9.24775	10.2083	10.1057	9.23498	9.62222	9.8654	10.1356	9.81888	10.1833	9.53693	9.63745	9.80327	8.73645	9.82701	10.0251	10.3303	10.1616	9.16068
11715515_a_at	8.6289	9.76761	9.21581	10.0144	9.5865	9.64062	8.86759	9.47179	9.43658	9.82325	9.43002	9.49928	10.3942	9.80722	9.97712	9.08443	10.4268	9.01529	9.85587	8.94368	9.84131	9.25154	9.99414	9.9942	9.64523	9.95414	9.31075	9.15455	9.77668	9.51582	9.75032	10.7098	9.39387	9.64832	9.35754	9.82269	9.79933	10.2686	9.76436	9.7167	8.83323	9.46973	9.85449	8.33958	9.3643	9.79847	9.37928	9.32746	9.67869
11715516_x_at	8.322	9.38337	8.69403	9.66482	9.26711	9.31543	8.55351	9.04393	8.97988	9.46904	9.16077	8.84654	10.117	9.41585	9.69678	8.64884	10.0426	8.65042	9.50555	8.69477	9.39373	8.71629	9.57579	9.66924	9.17188	9.64709	8.53325	8.68463	9.53391	9.17436	9.12138	10.4037	9.03988	9.27898	8.91542	9.50631	9.38712	9.97736	9.39862	9.12592	8.34436	8.81121	9.50594	8.06463	8.75601	9.38896	9.03448	8.87532	9.30783
11715517_s_at	8.60173	10.0157	9.37027	10.3125	9.73371	10.0966	9.28978	10.0533	9.57844	10.5174	10.1149	11.4618	9.89442	10.7026	10.5362	9.74712	11.1489	9.60645	10.6196	9.71988	10.5306	10.5251	10.8039	11.2824	10.5815	10.5043	10.6738	10.4103	10.492	10.0542	10.3052	9.97571	10.8538	10.3547	10.1262	10.6019	9.36611	10.9227	10.3406	10.2617	9.69212	9.93899	10.4639	10.1388	10.286	10.5831	10.2125	9.97115	10.3873
11715518_a_at	7.78862	9.51255	8.83038	9.77811	9.24176	9.58965	7.7295	9.39736	9.11537	8.90449	8.10394	8.61809	8.88135	9.11623	9.92075	8.3957	10.3129	8.41621	10.4231	9.8492	9.67131	9.15388	9.74995	9.5118	10.6378	8.97613	7.90375	9.48698	8.84841	8.9708	10.1348	9.44781	9.1137	8.13842	8.69589	10.0808	9.56701	9.5371	10.3382	9.15376	9.69387	8.91441	9.03874	8.97105	10.1418	9.66981	8.6602	9.36884	9.62594
11715519_a_at	8.28335	10.5321	8.60978	10.1787	9.87001	10.2099	8.31501	9.88863	9.91218	9.22212	8.3567	7.71945	9.16988	9.06232	10.416	7.66261	9.76497	9.09183	10.1813	10.1703	9.59701	9.39117	10.1399	9.66844	11.1005	9.89372	6.94221	9.54674	8.89901	9.60916	9.93787	9.40455	9.19855	8.68677	8.63194	10.2867	9.1102	9.61424	10.3441	9.90009	9.9002	9.63965	9.69547	8.59564	10.2921	10.1667	9.28992	9.45292	10.1916
11715520_at	9.64544	12.0811	10.535	11.8507	11.4176	11.5648	10.0782	11.6666	11.5922	10.4683	9.7141	9.62501	10.6173	10.7277	11.894	9.42365	11.14	10.6889	11.4225	11.7135	10.9298	11.0176	11.5324	10.7324	12.3093	11.1543	8.82808	10.9681	10.5213	11.0523	11.6512	10.7934	10.6111	10.2776	10.2491	11.8054	10.8265	10.9312	11.6894	11.2772	11.513	11.419	11.4228	10.1712	11.6372	11.5834	10.6402	11.0135	11.6351
11715521_a_at	8.93125	10.7395	10.5601	11.4179	10.2501	10.82	9.59531	10.8025	10.7651	10.9152	9.6952	12.0268	11.143	10.4406	10.988	10.6592	10.7941	10.3879	11.733	10.4011	10.9258	12.1777	11.1115	11.4639	12.0115	10.7559	10.7849	12.9404	10.6511	10.2055	11.9108	10.6118	10.8263	9.78894	10.676	11.5434	10.6172	10.3814	11.6071	11.4372	10.8225	11.0128	10.2676	11.3985	11.9248	11.1388	10.7329	10.6916	11.0329
11715522_a_at	9.72597	10.4344	9.84573	10.328	9.95704	10.2681	9.41917	10.0013	10.1815	8.78544	8.31605	9.03806	10.0426	9.28861	8.89195	8.8947	8.70046	9.47284	9.04523	8.46863	9.12039	10.9424	9.14427	9.84676	9.76634	8.70889	8.91283	11.4017	8.95294	9.02764	9.77918	9.66353	9.13657	8.79932	9.18394	9.38516	8.33773	9.08215	9.80754	9.02698	9.06783	9.35122	8.90377	9.44895	10.3221	9.48675	9.58273	9.51478	9.73509
11715523_a_at	11.1369	11.9991	11.3571	11.8027	11.62	12.007	11.0692	11.7999	11.5242	10.8054	10.7808	10.0842	11.1179	11.3573	11.4748	10.798	11.033	10.7061	11.0932	11.0506	10.9221	11.5418	10.9096	10.9796	11.2645	10.6782	10.4104	11.0674	10.8534	10.8837	11.2148	11.3257	10.933	11.2712	10.6138	10.9628	11.0499	10.9103	11.3119	11.0728	11.1008	10.0892	11.0518	10.6851	11.6062	10.8639	10.9492	11.0458	11.0688
11715524_a_at	8.56637	9.49468	7.90107	9.32562	9.45706	8.73937	8.72299	8.7533	9.0416	10.4164	9.74424	6.00656	8.94804	10.8638	8.09128	8.39531	9.72837	10.0987	9.2021	9.25607	9.01613	7.75007	10.0556	7.83122	10.0623	10.2652	8.70796	7.17515	9.66749	10.0017	7.73932	8.9147	10.2632	9.22017	9.00503	9.71493	7.84407	9.54041	10.0209	8.45697	8.66382	9.54195	8.38782	7.48227	8.54341	9.6928	8.61787	10.223	9.16497
11715525_a_at	8.11211	8.23066	7.69456	8.29801	7.80065	8.18103	8.18441	8.11049	7.78259	7.8238	8.07047	8.36301	8.26749	8.50093	8.30046	8.60016	8.57739	8.43408	8.56622	8.44148	8.41925	8.6309	8.72692	8.70525	8.61424	8.24338	8.12811	8.08951	7.46086	8.37241	8.35194	8.77912	8.62504	7.78308	8.30432	8.83071	8.45856	8.34828	9.43871	7.84668	8.4291	8.55512	8.01309	9.2229	8.79907	8.76784	8.37671	8.46394	8.81194
11715526_s_at	9.27039	9.17459	9.71566	9.91893	9.16676	9.55659	9.72649	9.78069	9.38835	9.77925	9.49896	11.1134	10.2101	10.0826	9.65299	10.4651	9.89786	9.90997	10.3172	9.4694	10.3208	10.8525	10.1079	10.5333	9.93033	9.7386	11.2075	10.7392	9.1289	9.65726	10.2768	10.4423	10.3709	9.45653	10.3373	10.4193	10.4245	9.63551	10.8329	9.62803	9.70487	10.2149	9.41155	11.2553	10.5787	10.1472	10.1534	9.93384	9.99045
11715527_x_at	8.50272	8.62757	8.15843	8.82254	8.26572	8.27163	8.52776	8.56796	8.24026	8.1887	8.54328	9.19168	8.79985	8.9683	8.71358	9.15433	8.86431	8.89404	9.07199	8.79932	9.06635	9.20221	9.18888	9.13703	8.97877	8.69662	8.94613	8.55672	7.86599	8.80934	8.94326	9.24093	9.18388	8.52021	8.9954	9.29307	9.24095	8.70955	9.75877	8.28836	8.84753	8.93574	8.41474	9.82104	9.30383	9.23282	8.81524	8.88729	9.13041
11715528_a_at	4.75626	4.57723	4.87597	4.5513	4.38237	4.61569	4.66333	4.86247	4.55141	4.30425	4.458	5.87384	4.84541	4.45434	4.67943	5.00905	4.63391	4.62024	4.6234	4.82155	4.57079	5.13521	4.59617	4.52934	4.7188	4.33444	5.54005	4.79619	4.52543	4.65895	4.77413	4.71806	4.77529	4.45212	4.94714	4.43154	4.77486	4.56022	4.71866	4.47275	4.7147	5.17658	4.87506	5.1004	4.68738	4.50601	4.57912	4.70154	4.70932
11715529_x_at	5.67843	5.54684	5.61467	5.63418	5.28541	5.67223	5.54078	5.49045	5.43464	5.16735	5.35727	6.47796	5.65851	5.56073	5.70655	5.89194	5.57913	5.4884	5.3477	5.68473	5.54132	5.91638	5.68811	5.33847	5.60442	5.47978	5.80614	5.53818	5.46289	5.55616	5.63732	5.58125	5.31385	5.09879	5.60301	5.30131	5.13344	5.54866	6.15843	5.42407	5.5944	5.77464	5.69864	5.82917	5.57028	5.45763	5.34353	5.402	5.70259
11715530_a_at	10.0859	9.48832	9.17461	9.6066	9.63813	9.52478	9.62728	9.46398	8.80165	10.5151	10.7217	9.68934	10.9921	10.3849	10.9029	10.4416	10.6099	10.1167	10.1187	10.7117	10.7853	9.89249	10.6997	11.26	10.6171	10.9088	10.0057	10.0206	10.1264	10.6468	10.5047	11.5356	10.613	10.7444	10.6092	10.8001	10.4521	11.321	10.8063	10.5931	10.4927	9.92857	10.9748	10.8797	10.3789	10.6445	10.6796	10.1121	11.0859
11715531_at	10.4824	10.5507	10.1253	10.6306	10.3228	10.2614	10.46	10.7054	10.396	10.3365	10.4855	9.89881	10.7447	10.1113	10.3237	10.2103	10.2113	10.0575	10.9062	10.1378	9.94499	10.4144	10.2994	10.0933	10.6098	10.2915	9.58314	9.24901	10.2382	10.49	10.0567	10.8863	9.98518	10.3916	10.4277	10.2453	10.3595	9.98252	10.5088	10.8264	10.2402	10.1968	10.0215	10.111	10.2101	10.4216	10.3585	10.3088	10.0202
11715532_a_at	9.13855	10.5671	10.8253	9.84121	10.6677	10.2567	9.69419	10.5802	10.0449	10.4918	9.57059	9.70517	10.5418	9.9237	9.85844	10.3855	10.5744	10.6872	11.4498	11.0823	10.683	9.35267	10.5127	10.3525	9.9552	10.1162	9.82565	10.6738	10.5013	9.75323	10.516	10.7893	10.2528	10.3019	10.4525	9.86184	10.8462	10.9768	10.3574	10.7911	10.8598	10.2859	10.687	10.6097	10.1742	10.7476	10.2321	10.3246	10.0038
11715533_a_at	7.53444	7.54491	7.66442	7.72	7.57247	7.63856	7.77353	7.3808	7.49001	7.62145	7.46938	8.62721	7.49097	8.13317	7.71947	8.08137	7.52788	8.18661	8.18394	6.84748	7.88335	8.49772	7.91967	8.2226	7.29897	7.78313	7.74488	7.79377	7.50005	7.46844	7.8878	7.78352	8.11028	8.152	7.48629	7.87424	7.26989	7.30687	7.69478	7.64178	7.68867	7.61374	7.27534	8.05558	8.2522	8.08172	8.64682	8.82169	7.45742
11715534_a_at	7.42308	7.58393	7.81071	7.71595	7.56061	7.73382	7.49842	7.86768	7.86006	7.86346	8.14741	8.82747	7.88556	8.31708	8.25602	8.39686	8.01141	8.36347	9.01179	7.07018	8.54814	8.75204	8.1472	8.69713	7.50864	8.18686	8.78885	8.77025	7.91176	7.99837	7.97984	7.68686	8.41111	8.09454	7.93054	8.32828	7.93628	7.6609	8.03513	8.67969	7.92958	7.98426	7.89701	8.1252	8.68229	8.47765	8.80943	9.00015	8.19165
11715535_a_at	7.51589	7.36902	7.19777	7.98198	7.25115	7.34452	7.4301	7.85526	7.5093	7.36596	7.41081	7.86767	7.2966	8.11027	7.98447	7.53517	8.12323	7.55203	7.89335	6.79174	7.6603	7.9172	8.17037	8.32481	8.01032	7.6882	7.39299	7.49815	7.75899	7.51326	7.85597	7.50457	7.79005	7.62763	7.73286	8.05799	7.10165	8.20093	8.18309	7.92243	7.136	7.09015	8.00437	7.64463	7.38546	7.97622	7.70923	7.66644	7.66257
11715536_a_at	9.57093	9.39738	8.57564	9.75295	8.86668	9.34689	8.98395	9.16032	9.36364	9.19622	9.4539	8.63897	9.69643	9.7177	9.50656	9.24173	8.53457	9.28182	9.27009	8.96813	9.42288	10.3211	9.40987	9.54458	9.89806	9.29265	8.31637	9.02413	9.34229	9.30216	9.84005	9.61709	8.89679	9.3993	8.99276	9.69205	8.7285	7.97491	10.3961	8.97757	8.5676	8.37894	10.0542	8.04688	8.98496	9.03012	8.43345	8.60472	9.15665
11715537_x_at	9.95571	9.65648	8.78863	9.88445	9.33995	9.63563	9.17431	9.521	9.82574	9.52718	9.7825	8.74684	9.94477	10.1144	10.0166	9.47577	8.91614	9.46927	9.63049	9.2544	9.63137	10.6093	9.80421	9.7848	10.2261	9.64224	8.29377	9.34164	9.80472	9.72074	10.0705	9.80957	9.20719	9.77109	9.20649	9.91286	9.04922	8.47531	10.7381	9.40806	9.1177	8.71903	10.4687	8.21414	9.39018	9.37776	8.60368	8.86807	9.50626
11715538_s_at	14.2026	14.0749	13.8282	14.0888	14.1111	14.0428	14.1207	14.0367	14.023	13.5904	13.8982	13.127	14.1186	13.6397	14.0638	13.6481	14.1626	14.1724	13.6228	13.7332	14.1736	13.9403	14.0939	13.9808	14.1474	13.9035	13.3455	13.9868	13.6482	14.0582	14.0312	14.1844	13.737	13.8927	13.8824	14.0465	13.9064	14.3293	14.2392	13.9202	13.7432	13.8888	14.2499	13.8439	14.3167	14.1097	14.1623	14.1397	13.8133
11715539_x_at	13.7673	13.6156	13.3879	13.6364	13.7499	13.6798	13.7051	13.6168	13.6456	13.2881	13.6114	12.8654	13.8558	13.3257	13.7925	13.3969	13.8762	13.8519	13.3895	13.5275	13.8505	13.5936	13.7444	13.6078	13.8073	13.6846	13.0949	13.7523	13.3535	13.7741	13.7053	13.911	13.4229	13.641	13.6173	13.6931	13.6994	14.0272	13.8835	13.5221	13.5259	13.4859	13.9381	13.6279	14.0644	13.7762	13.9278	13.8039	13.5143
11715540_s_at	13.8927	13.8654	13.5926	13.7615	13.9934	13.8127	13.8423	13.8032	13.8631	13.7321	13.8034	12.658	13.5006	13.7155	13.9812	13.573	14.0854	13.6968	13.7839	14.0174	13.828	13.2807	14.1133	13.7342	14.0977	13.8432	13.0712	13.5098	13.8541	13.8381	13.9825	13.6827	13.7596	13.841	13.8261	13.6858	13.8195	14.0038	14.001	13.9503	14.0263	14.1606	14.0748	13.5416	13.8209	14.0434	13.7802	13.9244	14.0534
11715541_a_at	6.76791	6.07017	5.75604	5.89619	5.14261	4.83265	6.46577	4.42934	5.94717	5.95811	4.83408	6.03236	5.29381	5.91092	5.23953	5.13334	4.91229	8.5251	6.64733	5.17149	6.7794	5.39616	7.08173	5.30236	4.52452	7.10526	6.56278	6.51983	6.55112	7.68833	7.05221	6.48236	7.65092	7.15291	6.89442	7.2048	5.42874	6.75157	5.59321	7.11828	7.03584	4.5054	5.16048	6.54221	6.94196	8.01738	8.63752	8.8348	6.8387
11715542_s_at	8.30673	6.90271	7.12742	6.94177	6.80807	6.51366	7.99644	6.62302	6.97767	7.99622	7.49909	8.2378	7.97473	7.46156	7.41232	7.8208	6.99101	10.4852	8.38181	7.34024	9.13406	7.96678	8.75942	7.22946	6.49889	8.85571	9.29211	9.12455	8.09648	9.50596	8.63096	8.18085	9.74719	9.74869	9.13254	9.23583	8.47778	8.71718	7.55435	8.7169	8.75604	6.61895	6.73689	8.72739	9.08653	9.47434	10.6856	10.8098	8.34581
11715543_x_at	13.6074	13.6023	13.0106	13.4484	13.67	13.4054	13.5002	13.3865	13.3716	13.2842	13.5341	11.8482	13.2425	13.3554	13.7759	12.8113	13.777	13.6296	13.613	13.5005	13.5881	13.0897	13.7951	13.5714	13.8217	13.6876	12.7968	13.4884	13.0916	13.6743	13.5835	13.448	13.5019	13.4523	13.223	13.685	13.7668	13.8785	13.388	13.654	13.3806	13.4778	13.7394	13.0589	13.7481	13.8802	13.6356	13.5723	13.747
11715544_a_at	8.81515	10.0745	9.577	10.5516	10.0592	9.89194	8.77606	9.8633	10.3274	9.68988	9.9752	6.8917	8.67891	9.3248	10.4654	8.42158	8.4807	8.98534	9.63426	10.3979	8.77764	9.01781	9.83259	8.91352	9.70347	10.664	8.28523	7.83965	9.68181	9.84168	8.98798	8.97921	9.40436	9.72185	8.52375	9.81076	10.6007	8.92234	8.92973	8.84712	9.88069	9.29089	9.19973	8.32816	10.2196	9.48071	8.94224	9.49774	9.93058
11715545_at	10.1215	10.1956	9.78399	10.4489	10.4914	10.5534	9.86176	10.2798	10.6094	9.61316	9.79777	7.44509	8.83891	9.59287	10.4344	9.43356	9.51122	9.78374	9.85619	10.3151	9.44134	8.82144	10.0639	9.17769	10.3021	10.5645	8.42679	8.1704	9.67235	10.0907	9.99701	9.69753	9.48179	9.64972	9.19879	9.9107	10.6616	9.81625	9.38917	9.08238	10.0298	9.51758	8.90598	8.94746	10.504	9.98573	9.45571	9.90221	10.0374
11715546_s_at	10.0121	8.93898	8.7262	8.97139	8.97888	8.87469	9.41898	8.77881	8.45767	9.49131	9.69615	6.54979	8.9013	8.85682	9.33438	8.38248	8.89408	8.99399	9.39213	8.85159	8.68839	7.11574	9.77758	9.09314	9.27237	9.61988	7.92277	8.34315	9.4783	9.31431	9.00823	9.17309	9.37982	9.15999	9.16658	10.1737	8.4996	10.0914	10.1067	9.58709	8.48845	9.26893	9.39114	8.13674	8.11148	9.65698	9.51349	9.43957	9.40625
11715547_at	9.81111	8.67153	8.34898	8.67862	8.66852	8.11369	9.5673	8.22458	8.41295	8.92637	9.03697	7.01251	8.23972	8.86603	8.61812	8.45631	8.75781	9.18396	8.76984	8.91314	9.19764	8.198	9.7104	8.86566	9.16701	9.02999	8.54621	7.99098	9.03664	9.17655	8.18353	8.23044	9.24828	9.0665	9.1442	9.44133	8.81481	9.21085	9.6064	8.84474	9.36847	8.31123	9.1034	8.02483	8.44168	9.49983	9.1491	9.37515	9.19694
11715548_a_at	4.77699	4.95459	4.92842	5.01998	5.05716	4.97043	4.93652	4.86671	4.96462	4.8486	5.29413	5.14342	5.17499	4.96964	4.86282	4.96915	4.84539	4.96701	5.10781	4.96827	4.91138	4.88998	4.8734	5.19222	4.72201	4.91426	5.61311	4.59519	4.95943	4.93022	5.01113	4.98551	4.9245	4.7011	4.8829	4.81089	4.9889	4.75076	4.83248	4.93404	4.96789	5.14211	5.02025	4.87121	5.51673	4.97231	4.96597	4.81226	5.01211
11715549_at	6.77102	6.70391	6.99727	6.90044	6.66143	6.75345	6.72846	6.82642	7.05164	6.71309	6.72764	8.25166	7.08935	6.7351	7.06312	6.92022	6.73275	6.87148	6.75772	7.08961	6.80396	7.43214	6.7002	6.95245	6.51586	6.6253	7.7016	7.49519	7.1353	6.48632	7.17584	6.8541	6.8628	6.67988	7.32408	6.85623	6.96212	6.41707	6.87541	7.00926	6.9248	7.2636	7.00831	7.27529	7.15179	6.6362	6.91024	6.68905	6.6261
11715550_at	10.0504	9.78768	9.80452	10.1009	9.71736	9.74186	9.9495	9.96034	9.85116	9.24857	9.70904	8.47253	9.86829	9.77454	9.45031	9.64954	9.45957	9.13066	9.98434	9.18289	9.68677	9.75289	9.50656	9.77894	9.42341	9.19243	9.15947	9.16773	9.54883	9.60023	9.78011	9.95611	9.87954	9.50506	9.87737	9.86693	10.151	9.45171	9.84141	9.89748	9.36064	9.56776	9.97387	9.38562	9.85563	9.55647	9.58565	9.68761	9.90232
11715551_s_at	7.60958	8.4292	8.27061	8.57465	8.53024	8.41979	8.42491	9.251	8.66731	7.61944	7.0293	6.97938	7.30773	7.37538	8.33176	8.49482	7.39644	8.60418	8.93801	8.29388	8.58345	8.61232	6.72575	8.10781	7.85699	7.37037	7.52878	7.77367	7.64863	7.62678	8.07157	6.37917	7.23096	8.24089	8.94045	6.98745	6.60838	6.89315	7.85945	8.57953	8.31383	7.87932	7.86983	8.88531	8.21007	7.2347	9.09783	8.76578	8.71533
11715552_a_at	9.97827	10.73	9.87877	10.5003	10.4037	10.5493	9.81	10.3645	10.35	9.3943	9.96699	8.29176	9.53605	9.55337	10.1446	9.30128	10.0688	9.20331	9.07484	10.3801	9.59736	8.89822	9.82377	9.5211	10.3805	9.54974	7.1969	8.36593	9.65894	9.93639	9.63626	10.3983	9.30534	9.9249	9.62645	9.35287	8.71144	10.402	10.596	9.26046	10.4493	9.58641	10.1778	8.74714	9.81914	9.83519	9.31219	9.50829	10.0353
11715553_s_at	8.96388	9.21592	8.75825	9.26646	9.22344	9.42225	8.68915	9.52781	8.9822	8.40919	8.94068	7.42645	8.72846	8.5202	9.06605	8.16527	8.83484	8.62779	8.29401	9.35232	8.65013	8.01248	8.96314	8.72637	9.5961	8.63773	6.31987	7.9955	8.70703	8.75323	9.07152	9.43249	8.39472	8.84306	8.72161	8.48822	8.72693	9.37006	9.64311	8.67999	9.2689	8.52875	8.92596	7.97048	8.91989	8.78558	8.58741	8.65385	9.15103
11715554_a_at	5.18266	4.46953	5.06194	5.00383	4.71468	4.80869	4.86869	4.91745	4.79535	4.66186	4.49373	5.21874	4.6911	4.65918	4.72009	5.08438	5.12358	4.88155	4.56916	4.6108	4.78205	5.31138	4.81204	5.01812	4.74275	4.55259	4.97084	5.06279	4.95943	4.78868	4.77413	4.75049	4.90739	4.67194	4.73557	4.76602	4.84151	4.5932	5.37977	4.54329	4.72565	4.64289	4.7142	4.47477	4.76845	4.81933	4.78614	5.21627	4.71027
11715555_a_at	10.8548	10.2016	10.3069	10.547	10.1577	10.0893	10.8907	10.2695	10.2655	9.86006	9.54341	9.93052	9.64226	10.1651	9.76549	10.207	10.6175	10.539	9.96143	9.60656	10.2163	10.6515	10.0112	10.1161	10.17	9.81892	10.2388	10.1907	9.6573	9.91948	10.1134	9.77398	9.78373	10.1979	10.4814	10.8307	10.5018	10.4933	10.4987	9.64142	9.96154	9.51446	9.4654	10.2308	9.75017	10.4771	10.596	11.0916	9.69123
11715556_a_at	8.53445	8.51921	9.59874	9.91131	9.21891	8.48496	8.68635	9.42172	9.6284	9.15177	9.54498	9.73075	9.80899	8.67304	9.30185	9.82789	8.91356	9.45365	8.60097	9.21692	9.01424	8.84784	8.67515	8.91782	9.48785	8.75662	8.80897	8.47056	8.4055	8.73513	9.70028	10.18	8.55289	8.90321	9.98843	8.42769	9.92191	8.22385	8.1624	8.27381	8.98462	8.75448	8.87572	10.0323	9.77981	8.65079	8.68032	9.11973	8.24361
11715557_at	7.08011	8.52792	9.37094	9.96656	8.95785	8.40353	8.2837	10.0016	9.73101	10.8728	9.17303	9.38247	10.0875	8.07133	7.353	8.9914	9.93521	7.10442	9.36969	9.98	9.65555	8.55286	10.0221	8.48891	9.60592	9.30985	9.82157	8.7372	9.45005	8.77813	10.1891	9.811	8.18466	7.25026	9.34723	7.99038	9.81517	9.26422	8.42067	8.40086	9.19595	9.1558	8.44021	10.6058	10.6186	9.79306	6.94916	8.32209	8.8357
11715558_a_at	10.3071	11.0777	11.1974	10.915	11.6977	11.093	10.29	11.7145	11.6075	9.5212	10.3078	5.39652	8.8892	10.1961	10.5533	9.37447	9.89745	9.8464	10.2468	10.4579	10.0485	8.68586	10.4881	9.30732	9.75622	10.0633	8.65128	9.15529	10.0781	10.3863	9.67434	9.83493	9.75853	9.79636	9.60306	9.69506	10.7368	9.80769	9.06491	9.84978	9.87236	10.406	10.4963	8.53892	9.61528	10.3094	9.75905	9.74587	10.3662
11715559_x_at	10.4469	9.74735	9.61317	9.52978	10.1031	10.1979	9.96749	9.12464	9.32692	9.21809	9.6696	4.80957	9.16695	9.08429	9.14376	9.34451	9.70156	9.28627	8.5033	9.77514	9.31746	6.63812	9.97799	9.20022	10.2729	9.69755	7.19769	8.45738	9.64214	9.58426	8.94555	9.97638	9.11304	9.13388	9.89901	9.65212	9.04407	10.24	10.1799	8.36093	9.6195	10.129	9.84929	8.17018	9.21093	9.98454	9.43575	10.1025	10.3439
11715560_s_at	4.21533	4.08365	4.33563	4.32915	4.10328	4.37939	4.29948	4.2902	4.26934	4.28293	4.47742	5.09207	4.33675	4.23438	4.1641	4.53597	4.15264	4.34739	4.11494	4.16143	4.24179	4.91214	4.2801	4.37898	4.3432	4.10473	4.70127	4.98224	4.23764	4.26399	4.31421	4.32935	4.53523	4.27768	4.39201	4.22826	4.0798	3.99284	4.19999	4.56023	4.23663	4.32623	4.15545	4.56964	4.31618	4.15456	4.22471	4.31916	4.02003
11715561_s_at	5.00484	5.11294	5.53839	5.21501	5.1602	4.89458	4.95883	5.5085	5.59781	6.58753	7.22392	6.90772	6.6702	7.42149	6.45168	7.12948	5.94913	6.32259	7.95903	6.63265	7.62999	6.46621	7.49289	8.38583	6.97333	6.71311	6.08385	6.52859	6.83507	7.17431	7.67751	7.59923	6.60495	6.74288	6.134	6.74506	5.80676	6.3244	8.0816	6.83174	7.23361	7.14919	6.43803	7.32727	7.36844	7.8701	6.36593	6.80642	7.03392
11715562_x_at	4.8496	4.9971	4.83379	4.94226	4.82005	4.56368	4.81072	5.00809	5.38701	6.19792	6.60584	5.39344	6.07442	7.37899	6.06392	6.68089	5.73042	5.78667	8.25982	6.48696	7.58695	5.38258	7.31222	7.8981	6.69949	6.41657	5.54994	6.11516	6.52321	7.12002	7.61279	7.57311	6.22883	6.25547	5.83873	6.48011	5.11012	6.31605	8.04206	6.49221	7.10107	7.06531	6.36009	6.90824	6.83674	7.51834	6.2139	6.49462	6.99438
11715563_s_at	4.54362	4.87773	4.99563	5.09209	4.6619	4.82545	4.98279	4.94717	5.21861	5.58337	6.46756	5.75489	6.18196	6.25633	5.99534	6.28165	5.4194	5.83177	7.49772	5.91555	6.08211	5.79827	6.37113	7.23118	6.09865	6.19791	5.68384	6.38262	5.6843	6.44658	7.02322	5.89473	5.41035	5.84	5.74299	5.78045	5.25395	5.49633	7.36552	5.95721	6.38581	6.19764	5.95672	6.35884	6.1488	6.69955	5.7754	5.83552	6.38655
11715564_s_at	10.7375	10.3107	10.1161	10.5414	10.5367	11.0603	10.5919	10.6205	10.6426	10.971	10.3861	9.91159	10.6893	10.6893	10.6691	10.4269	10.0516	10.2916	11.3303	10.5319	9.59746	10.8161	10.2632	10.7084	9.78293	11.214	10.8206	10.7986	10.4492	10.1592	10.1182	9.89469	10.8217	10.2717	9.99733	10.9902	10.957	10.1028	10.4093	10.8391	10.1887	9.29598	9.57194	9.86112	10.36	10.6096	10.8813	10.4214	10.0572
11715565_at	5.8427	6.06003	5.37387	5.62603	5.58533	5.39854	5.63619	5.38246	5.7562	4.97455	4.9851	4.36068	4.72201	5.10266	5.03528	5.07136	5.1447	5.44239	4.90818	5.03637	4.9318	4.86713	5.58785	4.771	5.79697	5.16479	4.2672	4.53531	5.21824	5.52332	4.81032	4.97755	5.00618	4.99279	5.12591	5.06764	4.89292	5.84281	5.25747	4.68039	4.88087	5.88044	5.43272	4.8385	4.70158	5.46561	4.93888	5.15584	6.06755
11715566_at	8.2376	9.10333	8.23011	9.15352	8.91196	8.92575	8.04775	8.72918	8.85287	8.50358	8.98761	7.38614	8.33385	9.00278	9.70836	8.66007	8.65859	8.73328	9.43477	10.1266	8.72437	8.64159	9.34069	9.21216	9.18547	9.3282	7.76187	8.32503	8.35548	9.11579	8.9525	9.53038	8.88722	9.07768	8.83707	9.29065	9.25731	9.10024	9.82729	8.81882	9.83698	9.36574	9.08616	8.36438	9.56281	9.09562	8.37444	9.28153	9.19034
11715567_at	8.75873	9.48243	9.02797	9.95174	9.5238	9.41317	8.82816	9.56905	9.57315	9.30425	9.70305	8.73981	9.63586	9.65965	10.1396	8.96345	10.5408	9.09996	10.2878	10.075	9.84551	9.08639	10.2264	9.90975	10.011	9.3881	8.8014	9.52157	9.49388	9.58848	9.74745	10.0076	9.55527	9.73528	9.23105	9.57853	10.1941	10.4742	10.1952	10.3281	9.83101	9.54291	9.99545	9.49811	9.39451	10.2115	9.29351	9.58352	9.53571
11715568_a_at	12.21	12.5348	12.1325	12.408	12.6733	12.6783	12.0235	12.3698	12.5074	11.2183	12.0808	8.87854	11.3104	10.7423	12.0246	10.8617	12.491	11.6201	11.4129	12.0881	12.2183	9.69389	11.1355	11.714	12.4061	11.1596	9.71694	9.92995	11.7322	12.0702	11.4812	12.0205	11.1996	11.6089	11.4336	11.4199	12.1144	12.7261	11.6938	11.3974	12.0044	12.7191	12.1876	10.2501	12.3794	11.5326	11.4456	11.9169	12.0243
11715569_at	12.7371	13.3028	12.9344	13.2804	13.3251	13.2094	12.7576	12.9924	13.1974	12.3184	12.7669	11.1352	12.3317	11.7197	13.0134	11.6927	13.1622	12.3336	12.3264	12.8589	12.9047	11.0762	12.2961	12.6424	13.0082	12.0892	10.4087	11.1136	12.6284	12.8014	12.1987	12.8653	11.877	12.3876	12.3147	12.2858	13.0058	13.2379	12.5779	12.3133	12.8245	13.4915	13.1541	11.5394	13.0915	12.5687	12.2629	12.5979	12.9237
11715570_x_at	12.7044	13.3052	12.884	13.2497	13.309	13.3318	12.6585	13.0999	13.2172	11.9168	12.7051	10.7205	12.0973	11.5494	12.9641	11.6021	13.1251	12.0826	12.2775	12.8294	12.8841	10.9175	12.0356	12.473	12.8798	11.8831	10.3772	11.0471	12.4591	12.7736	12.2467	12.7616	11.8387	12.4041	12.2219	12.2584	12.9679	13.2909	12.4698	12.2772	12.8093	13.4299	13.1162	11.3094	12.9695	12.277	12.1559	12.4544	12.6853
11715571_a_at	5.78526	7.18986	7.39533	7.63102	6.99116	7.10583	6.61253	7.71006	7.06641	6.83005	7.3171	7.22789	6.60147	6.70418	6.71977	6.27802	7.22572	6.46654	6.89927	6.18651	6.75303	6.04908	6.86775	6.48559	6.89704	7.03813	7.3481	6.84037	6.53109	6.81517	6.41403	6.98547	7.28638	6.57327	6.56106	7.34801	7.32087	6.88367	6.76076	6.80484	6.27817	6.31983	7.27825	6.72051	6.84124	6.86577	6.47753	6.66045	6.80321
11715572_a_at	6.60257	7.6582	7.33989	7.8221	5.60936	6.14491	5.90248	6.8384	7.6602	5.73504	6.45677	6.32495	7.02653	7.06618	6.70424	5.49027	7.53225	6.74621	7.15381	5.52773	7.47905	5.49992	7.30395	7.07199	7.53312	6.88852	7.29135	7.18182	6.66051	7.30183	7.02467	7.40804	7.92318	5.67642	6.06968	7.63049	6.51909	7.80013	7.48215	7.01346	6.41538	6.83185	6.85392	6.98965	6.77983	7.33317	6.99081	7.06023	7.58022
11715573_s_at	8.94144	10.1811	10.0757	10.6799	10.1658	10.3161	9.39306	10.7123	10.6118	10.4784	10.2	8.15681	10.2112	10.0296	10.8223	9.70155	10.4611	10.231	10.5398	10.2472	11.017	9.86917	10.1929	10.6881	9.75192	10.8101	10.0216	9.55875	10.3934	10.0859	10.2131	10.9473	10.2228	10.563	9.71752	10.6026	10.9469	10.5815	10.5636	10.2037	9.96648	10.2587	10.6376	9.59182	10.6779	10.4503	10.2578	10.5347	10.5958
11715574_a_at	8.18168	10.3327	9.12004	10.3675	9.96327	9.48093	8.3048	9.46078	10.3878	10.2898	10.5406	8.2064	9.8045	9.73138	10.4516	9.14995	9.98274	9.34646	10.455	9.74804	10.5856	8.60031	10.3954	10.3196	9.62153	10.6836	8.85849	8.91918	10.3009	10.5034	9.42303	10.7063	9.68321	10.2482	8.72618	9.84084	10.6172	10.4076	10.0332	9.79311	9.51793	10.0949	10.7515	8.68483	9.93459	10.3073	9.70064	9.94463	10.4036
11715575_x_at	8.49245	8.57654	7.98064	8.87269	8.60745	8.46001	8.10508	8.60057	8.29017	9.03346	9.06322	9.02192	9.21493	9.00067	8.99981	8.8309	9.12294	8.81198	9.12608	9.21463	8.87082	8.58873	9.28669	9.34592	9.54857	9.18539	8.35806	9.05542	8.83962	8.85512	8.9717	9.45396	9.26537	9.24413	9.04199	9.54704	8.88947	9.64089	9.45023	9.15922	9.16969	8.27206	9.17202	8.5401	8.92703	9.18334	9.10595	9.18156	8.99236
11715576_at	6.87999	7.37801	6.95939	7.22921	7.30403	7.33562	6.68438	7.92421	7.44238	9.15829	8.66569	7.95511	9.39644	8.23039	7.99505	7.71472	7.70104	7.14424	9.19265	6.88818	8.61313	7.1938	8.94511	8.99852	8.48653	9.02236	7.55439	7.24055	8.05912	8.78022	9.18014	9.19311	8.58469	7.51447	7.47999	8.3477	9.16364	6.76519	7.33581	8.37241	6.63815	8.71821	8.08797	8.51437	8.36594	8.89028	7.5664	7.53171	8.47499
11715577_x_at	9.60353	10.2523	9.62199	10.1383	10.0063	10.1017	9.36301	10.6688	10.2493	11.7118	11.188	10.5785	12.0751	10.9269	10.7818	10.2544	10.5258	9.97371	11.8944	9.57697	11.3097	9.77466	11.4307	11.6308	11.1036	11.5856	10.2626	9.92797	10.7148	11.3888	11.8588	11.755	11.2454	10.3712	10.1881	10.9765	11.9581	9.84633	10.1178	11.1378	9.32569	11.4205	10.7874	11.2161	11.0446	11.3875	10.2438	10.2552	10.9669
11715578_s_at	12.3244	12.8155	12.6947	12.7899	12.6568	12.8475	12.5208	12.779	12.6658	13.1106	12.5558	11.1525	12.9866	12.3729	12.9091	12.0712	13.344	12.5264	12.9316	12.4949	13.2648	11.8531	12.6705	12.8417	12.7567	12.7869	12.1441	12.1197	12.653	12.7417	12.5914	13.2258	12.7001	12.6163	12.3689	12.4154	12.8382	13.1353	12.542	12.8246	12.4756	12.8681	12.7832	12.695	12.6351	12.8395	12.3321	12.7381	12.7406
11715579_a_at	9.7037	9.05521	8.66422	8.96213	8.86446	8.54573	9.2222	8.67753	8.99011	9.17091	8.90345	7.70946	8.27476	10.1947	9.09548	9.81985	9.36623	9.64956	8.9273	9.23602	9.32932	10.8977	9.54968	9.31031	9.14287	9.45976	8.73812	8.79491	9.62603	9.44323	8.85454	8.44602	9.31816	9.42345	9.02549	9.55403	9.37243	9.43561	9.01205	8.99656	9.09239	9.17347	9.44578	8.61547	8.86352	9.45133	9.54395	9.86835	9.34104
11715580_a_at	10.1127	9.76371	9.30468	9.67119	9.43952	9.29174	9.77548	9.41919	9.09715	9.66559	9.64576	9.20096	8.75335	10.2125	10.0168	9.17178	9.64693	9.62043	9.77176	9.67572	9.85231	9.42453	10.4209	10.013	9.69966	10.152	8.90858	9.47069	9.69165	10.1419	9.77917	9.30163	10.3374	10.0088	9.71951	9.89041	9.69204	9.77974	9.82245	10.1011	9.53784	9.37324	9.89402	9.55512	9.71709	10.0465	9.84407	10.0309	10.1359
11715581_a_at	8.6726	8.65033	8.00899	8.85381	8.63303	8.47546	8.50546	8.7412	8.51118	8.8458	8.96076	7.86742	8.91807	8.7847	9.12396	8.09887	9.10024	8.62807	9.28201	9.11846	8.8913	8.50517	9.28926	9.02752	9.14117	9.24138	8.21432	8.2254	8.93657	8.92384	8.24888	8.77979	8.8683	9.0667	8.43359	9.46703	8.9885	9.07722	9.23496	9.1066	9.149	8.41266	9.20885	8.04352	8.60621	9.11109	8.57373	8.85307	9.10179
11715582_s_at	8.82008	8.84566	8.52593	8.96331	8.78986	8.71744	8.70316	9.03661	8.69019	9.01447	9.02698	8.31327	9.22232	8.86704	9.23424	8.48156	9.23248	8.96972	9.40761	9.4139	9.2941	8.60766	9.56018	9.40954	9.27823	9.36226	8.34629	8.71569	9.05584	9.13188	8.52203	9.04692	9.12702	8.98397	8.85326	9.68361	9.25503	9.37456	9.56783	9.25551	9.05779	8.78023	9.3797	8.38213	8.87583	9.34401	8.8642	9.24197	9.26606
11715583_s_at	11.3042	12.5998	11.0762	11.3866	12.4068	11.2517	12.2238	11.0409	12.4966	10.1262	9.24877	9.5201	10.715	11.8479	9.71037	11.502	11.954	13.2518	11.6797	10.3153	12.0587	11.3502	11.8176	10.4619	12.2293	11.6462	11.0235	10.1915	11.2015	11.9749	10.3245	10.5104	11.5991	12.4121	10.9478	9.93236	9.89267	10.144	8.75438	11.5564	12.1565	11.033	9.93135	10.1553	10.8529	11.9904	11.5449	13.1251	10.6111
11715584_a_at	13.3518	10.496	12.0703	10.4053	10.6451	9.34164	12.9066	9.32371	10.4166	7.66777	8.22613	7.69411	6.70258	7.53179	7.00661	8.25795	8.20398	10.2021	7.22673	6.9918	7.77713	8.08873	8.21046	6.568	7.64992	7.98015	7.97208	7.6509	8.4316	9.73559	8.91118	8.21782	8.67956	9.68023	10.4339	8.19839	10.0806	8.60669	6.96859	8.43048	9.8826	7.54208	7.75133	9.27261	8.40484	10.6556	10.0236	10.1504	7.77744
11715585_a_at	12.1539	10.4482	10.6926	10.0941	10.5482	9.24557	11.8916	9.53546	11.0632	9.16412	7.97075	7.0508	8.15489	8.52825	7.87457	8.77255	9.59157	11.3332	8.87623	8.43484	9.62232	7.92355	9.15378	8.4404	9.14246	9.2398	9.02634	8.45113	9.52694	10.1387	9.29343	9.02225	10.2692	11.0126	9.85601	8.82785	9.84538	9.97857	7.18767	9.53008	10.2717	7.50035	7.30576	9.36791	9.75218	10.2809	11.2995	11.8111	8.44557
11715586_at	8.98529	7.66683	7.60995	7.49294	7.49497	7.02655	8.08164	6.64311	7.42845	8.19872	8.22417	6.77798	7.15266	7.44245	8.06731	7.47432	7.08692	7.57926	7.51636	7.74484	8.21965	4.90887	7.73008	8.31364	7.32011	8.78439	6.15944	6.76414	7.91011	8.50563	8.15839	7.85615	7.07835	8.00005	7.54636	7.92729	6.20984	7.54996	7.86604	7.31374	7.70312	7.696	9.10783	6.50223	7.15768	7.67288	7.94421	7.88309	8.5816
11715587_at	11.7322	10.8934	11.03	10.8297	10.7334	10.5716	11.4243	10.4381	10.7518	11.3412	11.7116	8.85671	10.7324	11.237	11.4702	10.6126	10.6639	10.5842	11.5957	11.1014	11.7218	9.44025	11.3574	11.6629	10.8576	11.5943	10.1924	10.5535	11.6434	11.7876	11.3751	11.4259	11.3849	11.3253	11.2297	11.9283	10.6299	10.9394	11.1296	11.9076	11.0426	11.7785	12.0764	10.6551	10.4457	11.3052	11.2655	10.9879	11.8762
11715588_x_at	13.9768	10.6252	13.01	10.3311	11.3314	9.02912	13.6251	9.4581	9.85353	9.53466	9.13739	9.75584	9.40126	8.49136	8.28637	8.76947	8.00938	10.3867	10.0428	8.36656	10.2432	8.93977	9.45753	8.66991	7.6978	9.48383	10.8792	10.5471	9.07328	10.4084	10.8115	9.55141	10.1809	9.85379	12.3993	9.49232	10.3682	9.20554	8.66432	9.98979	10.5266	8.70418	8.73469	10.7928	9.42046	11.6163	11.0999	11.5875	9.08697
11715589_at	7.80349	7.46961	7.43973	7.51492	6.95871	7.09201	7.43099	7.62374	7.56591	5.91684	5.94201	6.01553	6.91717	7.09903	6.97151	6.85443	6.17184	7.83723	6.86923	6.04176	6.79672	7.9776	7.32582	6.2213	7.60248	7.31272	6.23142	6.08294	6.69217	7.26248	7.59274	6.52927	7.44087	5.57179	7.33975	7.27628	7.3036	6.23722	6.05468	6.58626	6.46095	7.48681	6.23354	7.50364	7.83334	7.43996	7.22575	7.16963	7.54495
11715590_at	10.1584	9.22921	9.4246	9.64543	9.28667	9.51937	9.82385	10.0798	9.16209	9.75747	9.76014	9.1959	9.77482	9.64111	9.95437	9.58367	9.44649	9.87271	10.095	9.83255	9.5931	9.28086	10.1136	9.38373	9.90416	10.6379	9.5966	8.2218	9.66939	9.97778	10.2128	9.75844	10.3676	9.46843	9.77114	10.4946	10.6155	9.39019	9.14072	9.62423	9.98822	8.83671	9.31377	9.5719	10.2202	9.90704	9.74917	10.2109	10.0618
11715591_s_at	9.53946	8.56386	8.78925	8.85104	8.62841	8.7122	9.07034	9.20892	8.22861	8.91802	9.06615	8.07568	8.72714	8.92137	9.1202	8.64963	8.60515	8.87177	9.14548	9.12317	8.71879	8.45451	9.23778	8.44569	9.03486	9.82125	8.63714	7.19561	8.7523	9.16959	9.3123	8.76727	9.47365	8.58238	8.78185	9.53312	9.96159	8.7584	8.35944	8.78887	9.17501	7.63274	8.48446	8.49298	9.47658	8.97667	8.85003	9.23611	9.25905
11715592_x_at	10.4504	9.62522	9.81409	9.92208	9.63712	9.89759	10.1699	10.3505	9.48151	10.1426	10.0825	9.59009	10.0123	9.97088	10.2684	9.98532	9.76719	10.1633	10.3595	10.0218	9.93674	9.68835	10.412	9.75909	10.1748	10.9371	10.0094	8.80725	9.91738	10.3127	10.443	10.1158	10.7038	9.81709	10.0761	10.7336	10.8709	9.84735	9.53283	9.91938	10.2323	9.35239	9.70585	9.90036	10.5662	10.1862	10.0443	10.4848	10.4079
11715593_s_at	12.0824	11.9986	12.1215	12.2429	12.0348	11.8356	12.0074	11.9823	11.7282	11.7913	11.8112	11.2831	11.9783	11.473	11.448	11.9853	12.2521	12.3927	11.3428	11.3058	12.4322	12.0179	12.1653	11.845	11.9423	12.2393	11.5903	11.9468	11.745	12.2593	12.0535	11.8207	11.866	11.8067	12.3312	12.3895	11.9726	12.5666	12.1709	11.7785	11.8438	11.5177	12.2147	11.5846	12.284	12.2921	11.959	12.3762	12.2501
11715594_a_at	9.98235	7.74583	8.73128	8.63374	8.16454	7.81331	9.45364	8.78393	8.85613	7.92101	8.32488	8.37864	8.55621	8.74703	8.07434	7.36504	7.41059	8.1971	9.01228	8.38302	7.71814	7.94265	8.72047	8.25862	8.10941	8.35985	8.72022	9.15301	7.78747	7.87098	8.51566	8.71925	9.13532	7.91497	8.6204	9.23558	10.0472	8.16696	8.1134	9.12622	8.07503	8.02078	8.04719	8.71389	7.69452	8.69676	7.76872	7.60373	8.83639
11715595_a_at	10.3152	10.1017	9.46519	10.1465	10.3614	10.0769	9.8525	9.97861	9.83385	10.6776	11.3436	8.67439	10.3517	10.8199	10.7525	10.1199	10.7631	10.1149	9.9806	11.4733	9.58101	10.0258	10.5793	10.617	10.9309	10.1127	10.0743	10.3365	10.5219	10.7969	10.5859	10.4916	10.4907	10.693	10.1847	10.3272	10.7424	11.0506	10.9533	10.24	11.1182	10.2768	10.2327	9.64079	10.5361	10.3103	10.3437	10.1596	10.5473
11715596_at	10.946	11.2105	10.144	10.9584	10.899	10.7312	10.5471	10.6774	10.8716	10.7988	11.726	8.21589	10.4546	11.1165	11.3626	10.1669	11.2928	10.6401	10.3532	11.9024	10.1335	9.92517	11.2094	10.7174	11.5672	10.6155	9.60814	9.83565	11.0196	11.4944	11.2022	11.0211	10.8988	11.099	10.7371	10.9255	11.1556	11.5734	11.5106	10.8219	11.7972	11.3183	10.9118	9.77689	10.7622	11.0623	10.6548	10.8759	11.3155
11715597_x_at	10.5521	10.7146	9.8319	10.5721	10.5539	10.3771	10.1419	10.1642	10.4817	10.5613	11.3811	8.02294	10.2897	10.8562	10.9414	10.1404	10.93	10.3704	10.0411	11.5363	9.75745	9.93565	10.8018	10.4171	11.2648	10.3547	9.72337	9.73535	10.689	10.9868	10.7745	10.6825	10.5605	10.6691	10.425	10.5703	10.8046	11.1762	11.1267	10.4517	11.407	11.0647	10.5689	9.65646	10.5917	10.6777	10.427	10.5429	10.9603
11715598_at	9.22659	10.1357	9.61092	10.1521	9.97547	9.89891	9.1278	9.97291	9.85788	9.60318	9.84045	8.0246	9.64354	9.74418	10.2922	9.04655	10.4433	9.6106	10.327	10.1714	9.73283	9.58432	10.0066	10.0755	9.21381	10.5792	8.32756	8.58367	9.49935	9.78852	9.79413	10.1714	9.54028	9.85303	9.00986	10.0217	9.85423	10.6248	10.0838	9.88534	9.78152	10.0409	9.87473	8.53431	9.95604	10.3595	9.44032	9.81044	9.63177
11715599_a_at	9.83855	10.013	9.69387	10.201	10.0215	10.0928	9.94633	10.2357	9.89402	9.53301	9.8535	10.4751	9.57704	10.2697	10.533	9.92449	10.1661	10.0747	10.4491	10.5056	10.3703	10.1806	10.8062	10.2895	10.8864	10.2208	9.31203	9.55049	9.71702	10.0704	10.3564	9.69867	10.3763	10.2777	9.8739	10.636	11.084	10.3068	10.7252	10.4935	10.2795	10.2526	10.7226	10.565	10.3356	10.5985	10.3919	10.5126	10.1358
11715600_a_at	10.1252	10.3897	10.3848	10.4735	10.3055	10.2791	10.1513	10.6274	10.2562	10.641	11.2775	7.39967	9.7439	10.0043	10.2398	9.66566	10.8637	9.64187	10.2914	10.3177	10.2141	9.67984	10.6656	10.1488	10.275	10.1009	9.14533	9.50977	10.1982	10.6646	9.95782	9.73638	10.1608	10.0308	9.85381	10.1602	10.7735	10.2819	10.3421	10.0965	10.0413	10.3309	9.96874	9.97797	10.2096	10.6786	9.88229	9.97686	10.2616
11715601_a_at	5.07015	5.06464	4.99714	4.96173	5.16775	4.94799	4.98607	5.00183	5.21314	5.0069	5.14765	5.52397	5.15022	4.76418	5.26041	4.73773	5.20994	5.07705	5.0632	5.12863	4.98283	5.17166	5.14657	5.06282	5.03739	4.91089	5.12714	5.19358	5.18194	5.27691	5.31231	5.30165	5.00221	4.6083	5.3456	5.00096	4.94754	5.18059	5.03385	5.02927	5.05782	5.34315	5.27737	5.85347	5.12802	5.00098	4.70916	4.85995	5.20058
11715602_s_at	11.5656	10.8244	10.6106	10.5605	10.7071	10.0006	11.7725	9.86842	11.0073	11.4685	10.1688	9.17419	10.3368	10.0963	10.1332	9.7546	9.4322	12.6191	11.0209	10.0518	11.2715	9.1919	10.7573	9.76248	9.39598	11.5416	11.0622	11.3663	11.0789	11.7346	10.2399	10.272	11.8478	11.7351	10.7926	10.8433	10.2588	11.0541	8.96291	10.6728	11.0691	8.44232	8.71022	11.0263	10.7881	11.7807	12.7716	13.07	10.4806
11715603_s_at	11.2843	10.3215	10.1959	10.1753	10.1586	9.40604	11.289	9.45068	10.9055	11.5696	10.4908	9.32806	10.7639	11.0651	10.795	10.4096	10.171	13.5198	11.6164	10.8452	12.0592	10.5674	11.5936	9.63549	9.89465	12.2719	11.9999	11.6143	11.6112	12.5217	10.9185	11.0963	12.8216	12.9824	11.5582	11.6265	11.2715	12.3565	9.59794	11.5602	11.8844	8.71022	9.55704	11.8566	12.3994	12.1127	13.6046	13.8372	11.0683
11715604_x_at	11.9539	10.9485	10.6954	10.9021	10.8249	10.3392	11.9297	9.95657	11.5771	12.2518	11.0491	8.89437	11.1394	11.8376	11.4826	11.0693	10.7906	13.8225	12.2072	11.522	12.6769	11.0594	12.3078	10.2261	10.6928	12.8817	12.3015	12.0459	12.2425	13.165	11.4672	11.76	13.4233	13.4929	12.0746	12.2838	11.8052	12.9235	10.287	12.1249	12.5408	9.43167	10.2904	12.164	12.9934	12.8519	14.037	14.3003	11.7536
11715605_s_at	10.6219	11.393	10.8201	11.5601	11.5509	11.3885	10.5457	11.1839	11.0537	11.0404	10.9578	9.05321	10.4239	11.0777	11.5631	10.892	10.9203	10.8645	10.8724	10.8788	10.9515	10.5745	10.6948	10.6866	11.3248	11.2385	9.86656	10.1575	11.3222	11.5026	10.9677	10.9367	10.6514	11.2051	11.3702	10.7095	10.6648	11.3439	11.7726	11.4376	10.5312	11.6921	11.7226	10.1955	10.9333	10.6618	10.6396	10.7689	11.6624
11715606_a_at	6.10408	5.83888	5.82513	5.99035	5.86465	5.86334	5.85572	5.76331	6.17039	5.67915	6.06103	6.52307	5.70602	5.80552	6.08086	5.78818	5.84611	5.71015	6.12887	6.27952	5.98475	6.22036	5.95591	5.76128	6.12314	5.83963	6.28925	6.02008	6.30815	5.9287	6.18245	5.8653	6.09614	5.91999	5.98946	5.99267	6.12638	5.95848	5.97088	6.02355	5.82505	6.14576	6.11186	5.9329	5.93943	5.65411	6.03578	6.00408	5.85224
11715607_at	10.7192	11.479	10.4173	11.6006	11.306	11.2205	10.4105	11.2663	11.4563	11.5619	11.9857	9.67265	11.6614	11.2517	11.7692	11.3895	11.7086	11.9256	11.679	11.3916	11.6439	11.7866	11.7005	11.9203	11.8221	11.6481	10.07	11.286	11.4264	11.9742	10.7727	11.6466	11.1072	11.9576	11.1608	11.4641	11.5306	11.9805	12.2112	11.3492	11.2003	11.0413	12.11	10.9628	11.7465	11.6505	11.9539	12.0593	11.2217
11715608_x_at	10.9328	11.629	10.8495	11.8714	11.5333	11.4747	10.8395	11.4457	11.5963	11.8425	12.1451	10.6204	11.9337	11.4623	11.8862	11.8034	11.9203	12.2081	11.8978	11.5256	11.9255	12.0458	11.8361	12.0575	11.9675	11.9193	10.7159	11.6426	11.5975	12.0988	11.1324	11.8704	11.3923	12.0228	11.4359	11.7179	11.7251	12.1942	12.3295	11.6106	11.403	11.4465	12.2904	11.2602	11.9629	11.8705	12.1809	12.2934	11.4486
11715609_a_at	8.95404	8.1902	8.24804	8.11792	8.28699	7.9125	8.40929	8.32256	8.10745	7.80268	9.25296	6.23266	8.02573	9.11897	8.59163	7.79625	8.01048	7.92694	8.65973	7.74756	9.20043	6.99195	8.99116	8.32676	8.50253	8.02205	7.96736	7.1058	7.88457	9.15936	8.5873	8.46978	9.36594	8.46328	7.90797	8.97233	7.8355	7.37556	8.75274	8.7684	7.71718	7.8489	9.16441	7.85195	7.38166	8.74651	7.67522	8.34836	8.6458
11715610_a_at	9.87836	10.0992	9.84231	10.3411	10.034	10.0725	9.40594	10.017	9.85168	9.46769	9.9354	7.91344	9.38318	9.5842	9.83653	9.36341	11.0989	9.69513	9.80871	11.2819	10.3067	9.08789	10.3666	9.45816	10.1115	10.246	9.6196	8.61442	9.60258	9.90406	9.42168	10.0053	9.7054	9.34886	9.69093	10.1825	9.83104	10.7866	10.0959	9.90317	10.2697	10.1083	10.0121	8.89292	10.1809	10.2801	9.18664	9.86004	10.3445
11715611_a_at	7.84354	6.97729	7.44663	7.04922	7.25357	7.06465	7.37937	7.00309	7.05892	7.88313	7.704	6.02721	7.46767	8.40751	8.47982	7.74081	8.52777	8.03067	7.78305	7.66228	8.41055	8.28694	8.56192	7.57168	7.68386	8.42655	7.50096	7.6803	7.62295	7.8835	7.08074	7.75685	7.85486	8.13262	7.38694	8.37482	7.70752	8.29678	7.17382	7.36925	7.54417	7.11437	8.36175	7.48177	8.02599	8.465	8.58745	8.71331	7.78717
11715612_s_at	9.90388	10.6129	10.2288	10.8559	10.6515	10.9897	9.72455	10.7322	10.5656	10.527	10.3895	8.11365	9.7341	10.4937	10.6745	10.0246	10.8102	9.83562	10.2747	10.082	10.3692	9.89011	10.8272	10.6469	10.888	10.7137	9.41556	8.88309	11.0231	10.5576	9.21413	9.86154	10.5396	10.2736	10.0248	10.9813	10.3003	10.8282	10.3336	10.2032	10.1039	9.66744	10.7441	9.30992	10.0676	10.5143	9.7519	9.90018	10.7437
11715613_a_at	8.72604	6.96103	6.84535	6.59772	7.10169	7.56339	9.35123	6.9616	8.49891	6.67328	7.38871	7.10864	6.41028	5.75236	6.74854	6.29725	5.93748	7.35763	6.30839	5.43267	5.58246	6.40594	6.0758	6.2397	6.0107	7.99825	6.53104	6.76703	7.7943	6.96117	7.01426	6.17156	5.86986	6.79622	6.48177	6.07454	6.14964	6.12216	6.58469	6.34205	6.24998	7.02491	6.80794	6.59935	6.20123	6.99124	8.19741	6.82354	6.81477
11715614_at	8.61629	6.62929	6.86377	6.46899	7.66315	6.8017	9.20501	6.8669	7.48885	6.61548	7.40652	6.4815	6.43583	6.18944	7.27105	6.61128	6.01466	6.65699	6.638	6.56904	6.09442	6.17118	6.23804	6.50971	5.7325	6.90443	5.63801	6.28492	7.31434	6.80894	7.11099	6.27183	6.55405	6.49612	6.7076	6.18845	6.01422	6.34601	6.92946	6.10958	6.1285	7.12174	6.69939	6.1394	6.33185	6.59392	6.57817	6.35984	6.65626
11715615_at	11.0354	8.40427	8.40156	8.02615	9.41478	7.71818	11.8494	8.8298	9.4344	9.08247	8.67032	6.96547	8.19719	7.66313	7.99001	7.97694	7.7611	8.29163	8.47057	8.13543	8.08513	6.28118	8.34113	8.72295	7.04605	9.11934	6.87889	6.06673	9.63116	8.09408	9.21053	8.53384	9.18711	8.05215	9.29139	7.94527	7.57949	8.19029	8.69168	7.76903	7.71944	8.21679	7.67034	8.74721	7.97073	8.94539	8.40191	7.98395	8.84943
11715616_a_at	11.4005	11.6373	11.0833	11.6892	11.7658	11.5071	10.9497	11.3088	11.3371	10.6597	11.109	8.11027	10.2475	11.3571	11.2698	10.5804	11.2058	10.7279	10.875	11.9101	10.9333	9.91461	11.3974	11.0764	11.496	11.2141	9.87487	9.7218	11.4036	11.0755	10.92	11.1818	11.1126	10.9818	10.9263	11.5628	10.562	11.7997	12.2005	11.5195	11.743	11.651	11.5431	10.3838	10.2539	11.2124	10.344	10.5643	11.3792
11715617_a_at	9.95619	9.57762	8.90996	8.89117	9.53378	8.98818	9.35446	8.92471	9.3021	9.0058	8.47307	5.65985	8.44996	9.95455	9.05109	9.30753	8.58533	9.48169	8.91032	9.53209	9.4707	8.83436	9.57507	8.73514	8.98841	8.80888	8.03988	8.28264	8.91262	9.09849	9.77488	8.7173	8.70778	9.3046	8.89444	8.81933	8.7362	8.80985	9.27474	8.71216	9.20186	9.15789	9.25356	8.45698	8.9946	9.62238	9.19488	9.63912	9.77635
11715618_a_at	8.89925	9.95613	9.96065	10.2756	10.0043	10.1232	9.76897	10.4145	10.0943	9.57178	9.45077	9.33056	9.46098	9.4967	9.75803	9.32601	10.1568	9.5305	10.3198	8.90414	9.92687	9.92372	9.87732	9.95949	9.41052	9.8185	9.48484	10.1485	9.426	9.63201	9.00112	9.41434	9.88446	9.62783	8.99818	9.91595	9.59524	9.72253	9.05826	9.98311	9.00216	9.43429	9.56501	9.41361	9.26865	9.81701	9.88876	9.6303	9.71829
11715619_x_at	8.77426	9.84584	9.47458	9.87083	9.59059	9.63457	9.19993	9.85955	9.7248	9.14525	9.02145	7.88291	9.01947	9.32329	9.46874	8.81498	9.85854	9.0653	9.83561	8.705	9.31072	9.49883	9.45671	9.60183	9.0459	9.47793	9.049	9.47391	8.8246	9.28541	8.55538	8.98781	9.47201	9.18213	8.57165	9.47346	9.13697	9.29767	8.62921	9.56498	8.60257	8.34049	9.18582	8.77567	8.92082	9.38194	9.35326	9.19933	9.33707
11715620_a_at	12.1122	9.30999	10.6581	8.87922	9.65167	8.42216	12.1576	8.50747	9.1928	9.21113	7.88212	7.60661	8.38582	7.94094	8.81318	7.93407	7.76576	9.56027	7.80717	7.26421	7.74263	8.34036	7.6239	8.29058	7.12454	8.57291	9.11987	7.73722	8.33668	8.58655	9.05771	8.08532	8.64838	10.9194	10.3415	7.84118	8.22117	7.48132	7.5707	8.21023	10.5319	7.1567	6.83432	9.88588	10.8888	9.30187	9.90906	10.3294	7.09954
11715621_at	10.526	10.6047	10.0835	10.5123	10.7707	10.516	10.4153	10.5445	10.3064	10.9011	10.6731	9.49692	10.7524	10.2485	10.8062	10.4394	10.5721	10.434	10.5496	10.6882	10.6173	9.23381	10.9274	10.5787	10.7711	10.5761	9.23413	10.1407	10.5632	10.9565	10.9063	11.1046	10.1084	10.3298	10.6757	9.95736	10.2074	10.7383	11.178	10.829	10.4202	10.5598	10.9731	10.8638	10.8676	10.8254	10.7778	10.5211	10.5911
11715622_a_at	6.62612	7.15802	5.90014	7.36625	6.92393	6.81391	6.64657	6.84749	7.63157	7.70468	8.31198	6.62918	7.13403	7.85248	8.92356	7.74856	6.56372	7.17803	8.09482	8.4761	8.33925	5.86517	8.67521	8.16892	7.45336	8.21229	7.46132	7.6554	7.8886	8.15839	8.57758	7.63711	6.84914	8.08185	7.84057	8.05041	7.84024	7.33681	8.86875	8.90633	8.12735	8.61736	9.32048	7.06357	7	8.14951	7.35876	6.78376	9.3705
11715623_s_at	9.63574	10.0095	9.85121	10.4037	10.2646	10.2885	9.86942	10.5216	10.3439	10.8379	10.8699	9.60692	11.0052	10.5723	11.3944	10.4496	10.382	10.4551	11.0339	10.8869	11.4748	9.80882	11.2336	11.3506	10.2442	10.9856	10.9047	11.5544	10.922	10.7505	11.0507	10.8731	10.6962	10.8	10.671	11.1953	11.2217	10.2135	11.1415	11.4512	10.6284	11.2223	11.5718	11.3262	10.374	11.0416	11.2968	10.0114	11.799
11715624_at	12.8955	10.9947	11.5826	10.5356	11.4344	11.0134	12.688	10.4273	10.8253	10.0502	7.37018	7.37368	10.1181	9.79004	10.6215	9.69744	10.9332	11.1296	10.044	8.39824	10.2034	8.43122	9.66685	9.33213	9.35064	10.7698	8.31109	9.3166	10.4782	10.6683	10.9848	10.2583	10.3993	10.5138	11.2412	9.45615	10.3176	10.2025	9.54239	9.58809	10.1326	10.0696	10.1992	9.74751	10.2191	10.7895	11.2885	11.8263	9.95634
11715625_a_at	11.4161	9.92051	9.49175	8.94546	9.54763	8.72874	10.6799	8.50148	9.23671	8.30315	6.82827	6.41707	8.1019	7.954	9.07606	7.47106	8.91261	8.9584	8.34102	7.35566	8.15058	7.17967	7.89191	7.53183	7.89243	8.7793	7.32472	7.62967	8.70249	8.79649	8.63239	8.31313	8.43035	8.88547	8.79267	7.96899	8.55934	8.58141	8.07534	7.96711	8.67578	8.86352	8.80739	8.1402	8.23347	8.68233	8.81011	9.89042	8.23841
11715626_a_at	13.8957	13.9028	13.7212	13.8848	13.9206	13.8088	13.8904	13.9413	13.9049	13.7752	14.0251	12.9499	13.8118	13.6794	14.1532	13.4788	13.9679	13.7154	13.8866	13.8733	13.973	13.5662	14.0973	13.878	14.1322	13.876	13.3921	13.5094	13.7325	14.019	13.6267	13.9053	13.8596	14.0743	13.8217	14.1226	14.3199	13.6776	13.8912	13.8637	13.818	13.8321	14.0399	13.6564	14.1231	14.1512	13.9126	13.9277	14.0388
11715627_x_at	10.9323	11.5228	10.5904	11.1855	11.4358	11.3995	10.9276	10.864	10.753	9.81483	9.68098	9.28907	11.1419	12.5722	10.7958	11.9463	10.71	10.4937	11.5886	10.511	10.9173	12.1562	11.2919	11.4565	11.2755	11.4298	7.97021	9.71975	10.0115	10.51	10.1505	10.6452	10.7227	10.3972	10.4664	10.8181	10.7149	10.7182	11.3845	11.6411	10.6412	9.66798	11.2515	10.0855	10.6328	11.2887	10.148	10.6414	10.6803
11715628_a_at	4.24742	4.13562	4.40739	4.07595	4.21097	3.91524	3.75184	4.09228	3.91787	8.30242	8.69443	6.13196	12.1181	13.9337	10.6535	14.0537	10.4802	12.4112	10.5668	7.27839	4.97338	13.6478	8.93474	12.8917	9.07699	10.9214	4.54208	4.05672	4.25317	4.18629	3.91914	4.26321	4.14586	5.01402	4.19722	5.64554	4.6108	4.11441	4.71582	4.30566	4.05345	4.33916	4.355	4.61469	4.01612	3.93004	4.51992	3.77682	4.14
11715629_a_at	12.2709	11.5445	11.5088	11.556	11.7044	11.5607	12.1571	11.7406	11.7342	11.1719	11.5916	8.04334	11.1761	11.0898	11.0267	9.66545	10.8391	11.8667	10.4904	11.7564	11.0317	10.1494	11.4612	11.0456	11.4125	11.5346	9.74732	10.8394	11.0243	11.5694	11.0842	12.0105	11.2971	11.194	11.7497	11.5855	11.2472	11.1742	11.4065	9.81056	11.6163	11.7192	10.9964	10.7796	11.4513	11.6793	11.8219	12.1486	11.711
11715630_s_at	12.1514	11.3085	11.3722	11.1649	11.4056	12.0879	12.215	11.4617	11.4298	11.6331	11.4178	9.66257	11.3716	11.2056	11.0432	11.0763	11.3027	12.3549	10.6753	11.4847	11.1964	11.2292	11.6843	11.7413	11.6543	12.0923	10.2033	11.4238	11.0474	11.3782	11.1103	11.7649	11.9889	10.9049	11.7424	11.5114	10.8402	11.0625	11.2885	10.2458	11.4184	11.5348	10.9019	11.0051	11.5571	12.1051	12.413	11.9456	11.8508
11715631_x_at	12.4165	11.7908	11.6589	11.5914	11.7121	11.61	12.3343	11.8489	11.8421	11.243	11.763	8.61762	11.3138	11.4094	11.1535	10.0512	11.0369	11.9241	10.3911	11.7765	11.2116	10.4068	11.5725	11.1784	11.514	11.6364	10.0615	10.8008	11.1135	11.6819	11.2354	12.0468	11.601	11.4483	11.797	11.6575	11.3094	11.2637	11.4552	10.0216	11.7192	11.8916	11.1549	10.9383	11.5957	11.8663	11.8254	12.2122	11.8486
11715632_at	8.69245	7.77142	8.29752	8.08547	7.77098	7.87871	8.34941	7.92595	7.85415	7.77472	8.25037	8.43128	7.71637	9.22469	8.11528	7.73655	8.1635	7.67864	8.33431	7.73724	8.15337	8.24884	8.92008	8.55176	8.17802	8.20338	8.93018	8.07853	8.08412	8.27857	8.24771	7.72721	9.0124	7.56561	8.3069	8.57267	8.24521	7.8066	7.84715	8.3562	7.97189	8.07493	7.86778	8.15037	7.75415	8.55331	7.89112	8.1138	8.13627
11715633_x_at	8.40276	7.48631	7.92655	7.87902	7.67968	7.75562	8.25327	7.80515	7.45361	7.72376	8.253	7.99133	7.46262	9.08491	7.92801	7.62014	7.93956	7.58807	8.21791	7.59746	8.0136	8.03814	8.82076	8.42115	8.05648	8.15691	8.75385	7.93445	7.89643	8.16217	8.10906	7.74393	8.896	7.42583	8.14395	8.48509	8.21499	7.66055	7.84784	8.06085	7.74392	8.1172	7.40453	8.0106	7.53467	8.43618	7.8629	7.99924	7.9965
11715634_s_at	11.6195	11.1806	10.8748	10.7662	11.6724	11.3817	11.3549	11.1007	10.9818	10.9038	11.8813	8.03799	11.1634	10.7528	11.1412	10.7347	11.4979	11.0267	10.9221	11.9086	11.3475	9.96957	11.649	11.0674	10.9511	10.9785	9.81866	10.3655	10.9311	11.3991	11.0399	11.3142	11.169	10.934	11.0804	10.9538	11.4128	11.3928	11.112	11.1032	11.7259	10.8058	11.36	10.3997	11.2505	11.9682	11.4125	11.2807	11.3116
11715635_x_at	11.2853	11.0154	10.6393	10.5588	11.3323	11.0417	11.0402	10.8307	10.8759	10.1409	11.4668	7.3415	10.3785	10.5932	10.8758	10.0754	11.1921	10.6055	10.5781	11.6408	10.907	9.35638	11.3417	10.5234	10.7922	10.5746	9.48779	9.83431	10.518	11.2137	10.6959	11.0376	10.7264	10.5939	10.7289	10.5703	11.1999	11.0811	10.875	10.8136	11.4573	11.0032	11.1363	9.89014	10.7136	11.5997	10.8747	11.0256	11.028
11715636_a_at	6.05441	6.18591	6.62909	6.22508	5.93232	6.02563	6.29747	6.08389	6.85104	7.47086	7.47272	6.88785	6.966	8.16296	7.46229	7.73836	6.98547	10.1895	7.67551	6.79516	6.84292	7.83597	6.61921	7.68651	7.18382	7.32058	7.95363	7.21865	6.94752	7.17586	6.68274	6.07223	6.90964	8.97257	6.96763	6.36074	6.83736	6.41964	6.01204	7.0069	7.0416	6.50451	6.70687	7.5063	8.45092	6.57932	9.13987	8.04028	6.47718
11715637_a_at	12.2889	12.8342	13.1589	12.6735	12.9758	12.6971	12.2566	12.8208	12.5455	11.205	11.1456	8.71779	11.3553	12.3281	10.89	11.2092	11.3087	10.9575	10.8436	11.6514	10.8474	11.5172	10.8963	10.9541	11.0395	10.5683	9.70461	10.9278	11.5275	11.3023	11.2847	11.6248	10.958	11.1732	11.207	10.3385	11.0507	11.1133	11.0079	10.8141	11.4662	11.3967	11.3356	10.1347	10.958	11.1884	10.758	11.2076	10.9953
11715638_s_at	7.91105	7.799	7.04741	7.74339	7.13118	6.96104	7.92652	7.63915	7.85348	8.51236	8.50933	8.23912	8.49709	9.14739	8.05921	7.10859	8.27366	9.61054	9.3449	7.98971	8.29406	7.84873	9.14444	8.9295	9.43832	8.88941	7.94896	8.64042	7.75183	9.07014	8.1816	8.59251	9.47529	8.69421	8.37517	11.0315	7.86216	8.23554	7.92673	8.36517	7.73776	6.98459	8.14252	8.68037	8.10154	8.71392	8.93197	9.17809	8.44946
11715639_a_at	9.6176	9.23984	9.6102	9.59408	9.17026	9.28087	9.51304	9.50972	9.86329	8.93618	8.01757	8.84275	9.94397	8.86874	8.82072	9.75572	9.57225	9.49823	9.67703	7.80482	10.0039	10.0783	9.93177	9.95672	9.5198	8.74353	9.69802	10.1042	9.67183	9.02386	10.1252	10.0052	9.3037	8.68991	10.4897	9.47143	8.05235	9.82321	8.953	9.21866	8.6045	9.85488	9.17932	10.5346	10.0844	10.3285	10.2243	10.1741	10.257
11715640_a_at	7.00847	6.57314	6.35586	6.55518	6.6059	6.43764	6.3857	6.44196	6.80445	6.22751	6.20093	5.15233	6.13535	6.55375	6.74098	6.6022	7.27252	5.88968	6.80794	6.83586	7.21405	6.27298	7.09799	6.81258	6.85526	6.23486	5.41916	5.93001	6.80953	6.40097	6.60522	7.10041	6.49931	6.38989	6.75489	6.63893	6.37966	7.32856	6.37298	6.29817	6.4721	6.8333	6.86922	6.58375	6.81619	7.42802	6.77955	7.21413	7.12967
11715641_a_at	7.76024	7.46551	7.65688	7.85809	6.88234	7.24574	7.37688	7.58053	7.83851	7.42795	6.11609	6.94279	8.56961	7.51416	7.52248	8.28658	8.07484	7.97681	8.51061	5.56693	8.34267	8.4934	8.42913	8.34052	8.05744	7.2735	7.73869	8.61403	7.76857	7.44054	8.79547	8.06043	7.55783	6.55809	8.74952	7.76701	6.58999	7.87201	7.02005	7.5978	6.27556	8.30054	7.56857	8.74368	8.42425	8.69428	8.92414	8.07114	8.95388
11715642_s_at	11.2941	10.6302	10.7405	10.6364	11.0093	10.7509	10.9192	10.6691	11.0532	10.693	9.97508	9.7922	10.6677	10.517	10.7873	11.0382	11.5988	10.4259	11.1574	10.6624	11.4962	10.6399	11.3771	11.2033	11.008	10.5757	9.94552	10.1943	10.9728	10.4068	10.7813	11.0535	10.7236	10.9203	11.4969	10.6069	10.6417	11.3813	10.2522	10.7703	10.6401	10.6116	10.8091	11.0589	11.4257	11.6401	11.6167	11.5513	11.4925
11715643_a_at	9.46586	9.43219	8.86048	8.95088	9.25861	8.81737	8.67909	8.8324	9.34084	8.31908	8.35677	5.94308	8.05916	8.03056	8.59876	8.0319	8.6245	8.73131	8.62684	8.87838	8.44152	6.5009	9.23485	8.15414	9.24398	8.54482	7.80036	7.52029	8.95625	9.24635	9.08801	8.96295	7.60891	8.459	8.03932	8.35128	7.40331	8.66224	9.18804	7.3909	8.84369	9.83208	9.75754	7.29089	7.84709	9.27709	8.76692	8.89668	9.52035
11715644_s_at	12.0948	11.404	11.5803	11.2842	11.8384	11.4713	11.9216	11.6154	11.5829	12.2708	11.5809	10.3182	12.0657	11.3573	11.5608	11.6287	11.9631	12.2909	12.028	11.508	11.8427	10.7661	12.3296	11.9104	12.075	12.0396	10.8503	11.3008	12.1799	11.8932	12.0858	12.258	11.9288	11.7837	11.749	11.7613	10.9034	11.729	12.067	11.4792	11.6822	12.1724	11.9585	11.4642	11.3992	12.4779	12.4382	12.033	12.2729
11715645_s_at	10.1377	10.5698	9.79267	10.5742	10.7264	10.6058	9.74997	10.2972	10.0576	9.69369	9.89368	8.55817	9.5938	9.61387	10.2576	9.77189	10.2088	9.80015	9.60555	9.84812	10.2061	9.17297	10.6637	9.83055	10.2046	10.3153	9.74254	9.32826	9.83543	10.0817	9.92599	9.49291	9.24353	10.1326	9.8249	10.8649	10.1568	10.2922	10.159	9.84812	9.69168	9.83201	10.4139	9.32038	10.1113	10.7122	10.0038	9.77545	10.1693
11715646_a_at	9.05423	9.41776	9.18602	9.68203	9.49183	9.4908	9.11707	9.31201	9.49987	10.1877	10.5312	10.0205	10.4673	10.0511	9.59031	9.73247	10.449	9.54867	10.0353	10.2248	9.78587	9.56037	9.72425	9.84868	9.68628	9.80192	9.13042	9.52066	9.83201	10.2898	10.4867	10.8842	9.97843	9.50812	9.64663	9.89574	9.54399	10.2613	10.034	9.42456	10.1569	10.302	9.48458	10.5115	10.118	9.90643	9.51671	9.62053	9.53862
11715647_a_at	7.92272	8.50327	8.11048	8.51563	8.50382	8.36657	7.85942	8.24581	8.62191	8.67655	9.19741	8.07777	8.77149	8.65261	8.62027	8.46906	8.98592	8.14741	8.58428	9.15239	8.35442	7.82986	8.59791	8.17122	8.40021	8.5893	8.26472	7.66613	8.69403	9.00868	8.93351	9.2549	8.50299	8.31633	8.2817	8.33002	8.52295	8.96681	8.50357	8.43961	9.10515	9.02265	8.59567	8.62848	8.71706	8.52756	7.86271	8.25702	8.42375
11715648_x_at	7.19377	8.04735	7.57445	8.01836	7.98831	7.78282	7.26596	7.72829	8.02189	8.05789	8.91117	6.65633	8.13464	8.31272	8.06001	7.96143	8.73285	7.47438	8.10608	8.83785	7.82853	7.26067	8.14534	7.60044	7.89677	7.89928	6.28021	6.48768	8.0357	8.88232	8.61759	8.98342	7.87141	7.78031	7.83739	8.07209	7.97025	8.64162	8.21133	7.90145	8.81526	8.65136	8.15788	8.12283	8.04126	8.36278	7.27172	7.84031	7.82413
11715649_s_at	10.2542	10.3269	10.4428	10.3379	10.2138	10.3353	10.2665	10.2955	10.2333	10.2725	10.8505	9.15114	9.87594	10.0198	10.9315	9.5336	10.8016	9.91284	10.5496	10.3685	10.0914	9.1721	10.8311	10.6581	11.2852	10.413	9.08513	9.5331	10.217	10.7598	9.77702	9.86194	10.1929	10.9689	10.0161	10.3148	10.3373	11.1642	10.4962	10.5132	10.2326	10.3797	10.1189	9.63926	9.97855	10.8854	10.207	10.4342	10.1217
11715650_a_at	5.16766	5.07094	5.24228	4.86608	5.06787	5.31637	5.01044	5.27216	5.24372	4.56625	4.91643	4.94193	4.68786	4.80634	5.26064	4.8405	4.71946	4.75285	5.02506	5.12005	4.9015	4.91306	4.91097	4.71367	5.17887	4.78512	4.89038	5.02802	5.01527	5.41332	4.66212	4.65602	4.82288	5.12401	5.02207	4.91613	5.14292	5.75689	4.80682	4.81686	4.85262	4.89755	4.86669	4.55767	4.79322	4.79577	4.75533	4.97016	4.66924
11715651_s_at	12.5563	11.0354	11.3646	10.7863	11.2833	9.80021	12.0338	9.83395	11.1857	10.6244	9.57004	8.74111	9.7393	10.3322	9.73908	9.71027	9.1798	12.4914	10.9256	9.9684	10.8573	10.0311	10.5317	9.15188	8.95249	11.4164	10.9052	11.1285	11.2763	11.869	10.6997	11.1666	12.4077	12.3059	11.5456	11.5152	10.6996	10.5798	8.98363	11.4868	11.3827	8.22381	9.18034	10.9191	11.2483	11.6752	12.5747	12.7618	10.9041
11715652_a_at	6.98713	7.2641	6.82249	7.32966	7.04432	6.61009	6.97456	6.84355	7.50929	6.80011	6.51031	7.02159	6.47178	8.07898	6.33338	7.5625	6.36715	9.52293	6.69572	6.59595	7.556	7.41834	7.46366	6.63852	6.10442	8.5957	7.76215	6.99107	6.78734	8.17263	7.28689	7.19079	9.14538	8.31086	7.04432	7.44759	6.72537	7.65299	6.21277	7.36243	7.22453	6.34875	6.61097	7.14289	7.12174	8.59981	10.0054	10.4058	6.96866
11715653_a_at	9.2188	8.50151	8.1902	8.40538	8.67383	8.27853	8.59434	8.2025	8.13218	8.5871	9.11803	6.50455	8.35578	8.62786	8.91781	8.30565	8.69939	8.35628	9.06704	8.81849	9.14578	7.32712	9.49908	9.04668	8.49446	9.1017	7.57384	7.5607	8.88236	8.95848	8.91524	8.84137	8.69288	8.785	8.58018	9.08729	8.83983	8.84433	9.13351	9.47828	8.43372	8.8745	9.67078	8.33194	7.83025	9.37471	8.76792	8.51541	9.38096
11715654_x_at	10.7365	10.2837	9.96529	10.2084	10.4525	10.0198	10.5379	10.1889	9.86109	10.4023	10.9266	9.02981	10.1791	10.3851	10.8418	10.2692	10.4173	10.0794	10.9667	10.6858	10.9972	9.36068	11.1937	10.8447	10.1114	10.8882	9.92318	9.6865	10.7057	10.7818	10.7676	10.4635	10.4421	10.7076	10.4324	10.9684	10.8372	10.5868	10.7506	11.2617	10.2341	10.682	11.3857	10.2879	9.69617	11.1126	10.5045	10.2688	11.1031
11715655_s_at	10.1668	11.1231	10.7973	11.1174	11.196	11.6758	10.2197	11.1464	10.6893	11.5265	11.496	10.8361	10.9781	11.655	11.2634	10.897	11.6349	11.2187	11.8095	10.8288	12.0705	10.6885	12.0785	11.9028	12.4867	11.6588	10.0829	10.5877	11.6227	11.4249	12.127	11.0564	11.6931	11.2176	11.1825	11.7189	11.2836	11.8444	11.7275	11.4483	11.5508	11.8279	11.8688	11.7727	11.032	11.6886	11.2351	11.3033	11.9108
11715656_at	11.0185	12.9279	11.8757	12.655	12.7434	12.6469	11.1567	12.5607	12.5035	11.0604	11.5801	9.02571	11.2239	11.4599	12.3774	10.6589	11.7861	11.3494	11.2109	11.8418	11.4879	10.1511	11.8432	11.4652	12.043	11.3853	9.46323	10.6694	10.5085	11.9419	12.18	11.7645	10.8079	11.601	11.013	11.5311	10.7637	11.9596	12.6905	11.3058	11.9238	11.5239	12.1359	10.728	11.769	11.5833	11.0626	11.0244	11.7612
11715657_a_at	8.52789	9.79767	9.24354	9.79288	9.4541	9.27403	8.44659	9.55308	9.81245	8.99157	9.7165	6.92797	9.10921	9.68203	9.71316	8.38049	8.85727	9.07009	9.88558	9.26544	9.35663	8.3977	9.48668	9.30204	9.23212	8.64663	8.68154	8.53637	9.43426	10.0425	9.24036	9.9085	9.47165	9.09856	8.90577	9.34629	8.73287	9.0002	10.3304	9.40563	9.29865	9.67565	9.74386	7.95346	9.29911	9.22714	9.16902	9.31863	10.0866
11715658_a_at	7.573	7.86023	7.62831	8.11768	7.89914	8.02999	7.72274	7.87663	7.81229	8.16265	9.00977	8.33795	8.2026	8.55399	8.40681	8.26251	8.29122	7.96225	8.41527	8.15721	8.43413	8.15548	9.00468	8.18833	8.40049	8.14386	7.83049	7.86161	7.85823	8.75668	8.91328	8.79861	8.43982	8.17117	8.31747	8.69755	7.71938	7.92124	7.79488	8.14681	8.14895	7.66266	7.95097	8.64682	7.80543	8.98437	8.4751	8.64574	8.02496
11715659_s_at	10.5953	9.30391	10.2625	9.1879	9.45507	9.99812	10.707	8.98665	11.1012	11.1335	11.5678	9.24788	10.9926	11.0491	10.5311	12.3538	11.5852	11.2918	10.9531	8.72656	9.54006	10.8199	9.40422	10.5346	10.1433	9.70459	9.34379	10.7924	9.34012	10.0532	9.32221	10.1319	10.2502	11.1048	9.46417	9.1562	10.8199	11.1515	10.0562	9.88101	8.68195	7.191	9.78503	9.69135	9.5696	9.78594	10.7279	11.0127	9.87961
11715660_a_at	10.6729	11.5274	11.3563	12.0153	11.398	11.4434	10.7654	11.5541	11.703	11.7863	12.2719	11.757	11.7107	11.9366	12.4963	11.9578	11.893	12.0006	12.3655	11.5198	12.6913	11.8231	12.7234	12.437	11.9245	12.6336	11.6218	12.1739	12.3747	12.5639	12.1762	12.0624	12.3841	12.223	12.0992	12.7075	12.3954	12.062	12.5855	12.7237	11.7071	12.3747	12.8755	12.0121	11.541	12.665	12.4088	11.9195	12.7198
11715661_a_at	9.60371	9.55715	9.2697	9.79921	9.50459	9.46	9.28697	9.46718	9.36816	9.83789	10.3201	8.52028	9.11676	9.67487	10.3854	9.13952	9.80454	9.6717	10.2012	9.59415	10.3298	8.77353	10.6227	10.0944	9.6447	10.0881	9.45115	9.65936	9.88594	10.2667	9.74414	9.22289	9.60548	9.84627	9.52297	10.3984	10.3448	9.76722	10.545	10.3303	9.50141	10.1469	10.4459	10.1024	9.49623	10.2826	10.0285	9.65363	10.4822
11715662_x_at	8.05414	8.13812	8.56553	8.53701	7.6351	7.96648	8.25724	8.05507	8.50064	8.46816	8.81064	9.21722	8.68267	8.1349	8.70944	8.73947	8.19952	8.8818	8.75772	7.73843	8.80699	8.94239	8.89553	9.04919	8.69504	8.93058	9.51244	9.60407	8.59815	8.97996	9.0329	8.63922	8.88284	8.32647	8.9117	8.99916	8.4444	8.59296	8.90522	8.88866	8.09484	9.01862	8.8765	9.33595	8.52661	8.87926	8.77193	8.70174	9.19406
11715663_a_at	6.95066	8.04579	6.97767	7.51141	8.08342	7.61659	6.53717	7.45481	7.42036	5.83667	7.4955	4.9051	6.25743	6.88464	7.78937	5.92438	7.03475	6.03761	5.91998	8.72513	6.96312	5.16835	6.68342	5.71153	7.02269	6.57361	5.80395	5.64094	7.23577	7.65576	7.01454	7.46162	6.21692	7.14827	6.83691	7.12673	7.07421	7.7875	7.29568	6.22386	7.65404	7.3021	7.56445	5.42575	6.96797	6.6714	5.62591	6.38299	7.61185
11715664_a_at	10.2155	10.9225	10.4322	10.9964	11.0169	10.9614	10.1372	10.9722	10.663	10.2062	10.7651	8.84127	10.6612	10.9515	11.274	10.2782	10.8506	10.0601	10.3509	11.3044	10.5923	9.96342	10.9546	10.2735	10.8459	10.7825	9.64574	10.2705	10.7244	10.7966	10.9892	11.3448	10.5248	10.7861	10.7342	10.9381	10.9228	11.1781	11.0163	10.8156	11.0386	10.6991	11.0425	9.87399	10.9801	10.791	10.3881	10.3611	11.1745
11715665_a_at	8.99906	11.2296	10.0804	10.6244	10.7824	10.9445	9.38945	10.4515	10.6821	10.7155	11.1865	9.35831	10.5146	10.0814	10.436	10.3576	10.8	10.4168	10.5029	11.1343	9.75563	9.06359	10.6393	10.2339	11.4638	10.3965	8.99044	9.86515	10.5506	11.5188	10.7793	10.9076	10.1228	10.3525	10.5314	9.55845	10.5984	10.1637	11.063	10.7035	11.0632	10.8482	10.8837	10.3129	9.57136	10.5583	9.79697	10.4123	10.8313
11715666_a_at	4.31367	5.56494	5.07454	5.49056	5.21384	5.42593	4.72741	4.99775	5.22443	4.62423	5.70238	4.97953	4.88891	5.53086	5.5446	5.42453	5.70145	4.95768	4.9132	5.6946	5.70639	4.93311	5.35522	5.39732	5.2991	4.94044	4.77376	4.92493	4.96837	5.93708	4.96521	5.34777	4.81125	5.30789	5.0639	4.96503	5.52514	6.33422	5.05192	5.22295	5.46413	5.32095	5.31247	5.88046	4.90649	4.97308	4.7454	4.81798	5.43956
11715667_s_at	9.82733	12.0499	11.8708	12.2215	12.1247	12.4535	10.9263	12.0543	11.968	11.8999	12.2131	11.3103	12.2147	11.6525	11.9511	12.0438	12.1898	11.9748	11.6928	11.8569	12.0759	11.1808	12.0444	11.9803	12.2572	11.8807	10.4524	11.0478	11.7462	12.4063	12.1448	12.4569	11.9306	11.94	11.9476	11.9176	11.6244	12.202	12.042	11.5898	11.8875	11.5976	11.8856	12.5486	12.0489	12.0456	11.5282	11.839	11.7649
11715668_a_at	9.86999	10.6615	9.89123	10.625	10.7617	10.2809	9.55495	10.1668	10.3712	9.74955	10.7587	7.66487	9.59908	10.1459	10.9678	9.30304	9.92201	10.3573	10.2507	10.7023	10.4138	8.78013	10.9353	9.7462	11.1706	10.5036	8.73334	9.01535	10.2453	11.1012	10.5169	10.3009	10.314	10.7268	9.91158	10.1945	10.4543	10.4154	10.5666	10.646	10.3417	10.4569	11.4162	9.09666	9.86571	10.6674	9.89963	10.2211	10.7251
11715669_s_at	7.84173	7.65453	7.83941	7.95996	7.49544	7.47961	7.6177	8.18088	7.51602	7.74724	7.04882	8.01425	7.81599	7.69625	7.75575	7.53351	8.18703	7.62657	8.11186	7.32681	7.93119	8.21014	8.02739	7.91351	7.63995	7.92976	7.6171	7.80134	7.34368	7.66016	8.29082	8.05831	7.93881	7.76327	8.10168	8.25758	7.973	7.66861	7.77097	7.82404	7.33223	7.1598	7.18154	7.85855	7.87812	7.98502	7.73776	8.31539	7.84176
11715670_a_at	11.0642	12.1838	10.7981	11.4509	11.9037	11.5855	11.0793	10.9898	11.4736	13.435	14.085	13.0408	13.3856	12.5968	13.5516	10.8567	9.93738	13.1044	13.5233	12.8383	13.173	11.3275	13.4801	13.8561	13.7755	13.5138	12.3147	13.0351	13.1342	13.9343	13.839	13.5602	12.5759	13.5418	12.379	12.0646	9.25991	9.96536	13.6039	13.74	13.1153	12.6507	13.5038	12.8814	11.8077	12.5407	12.8636	12.8168	13.9248
11715671_x_at	11.0938	12.2325	10.957	11.5675	11.9918	11.6736	11.3388	11.0282	11.5072	13.415	14.1122	13.0705	13.3764	12.6711	13.5022	10.9839	9.87183	13.1189	13.4337	12.8399	13.1748	11.5044	13.4558	13.7563	13.8044	13.5446	12.5011	12.9927	13.1759	13.9101	13.7848	13.5671	12.6284	13.5724	12.5193	12.0641	9.37646	9.94166	13.6328	13.6829	13.1448	12.7595	13.5934	12.8859	11.8615	12.4487	12.8857	12.9048	13.9556
11715672_a_at	10.5854	10.6985	10.1417	10.6802	10.6447	10.4807	10.5576	10.8708	10.4781	9.89274	10.864	9.20443	10.0348	10.6319	10.6602	10.2504	10.5426	10.3397	10.3549	11.1866	10.6086	10.612	10.73	10.0322	10.4347	10.959	9.65054	9.45688	10.1973	10.6303	10.471	10.7357	10.6674	10.4656	10.5114	10.4926	10.8725	10.7725	10.8108	10.6245	11.1082	10.9204	10.8279	10.2934	10.9572	10.6287	10.4549	10.5182	10.7756
11715673_x_at	8.99974	8.00454	7.87488	8.24978	8.1042	7.37062	9.81528	8.50117	9.0411	7.59562	7.59528	8.50747	7.88395	8.21634	8.20509	7.51051	9.02573	9.25321	8.47876	7.11912	8.03758	8.61558	7.60812	8.001	8.06345	7.78462	8.23057	8.0329	8.83511	8.4232	9.10555	7.97386	8.78621	8.07409	8.42764	7.78674	7.84557	8.61561	8.43807	8.29548	7.54631	8.28488	8.0551	8.47677	8.38069	8.19039	8.33524	9.0764	8.24721
11715674_s_at	10.6251	10.0948	9.98745	9.6402	10.7882	10.4173	10.3182	10.3513	10.1971	9.59589	9.51575	7.35449	9.1033	9.55958	10.2432	8.9266	10.0705	9.68714	9.81299	11.3715	9.83558	8.48718	10.3207	9.71248	10.4148	9.64113	7.13776	8.53431	9.84229	9.77811	10.2395	9.48652	9.05344	9.54056	9.8374	8.83212	9.14928	9.75642	10.04	9.25739	10.5564	10.318	10.3195	9.52955	10.6627	10.1777	9.43641	9.80439	10.5193
11715675_a_at	7.73735	8.23469	7.5631	7.10295	8.35084	7.6221	7.43017	7.63	7.72935	6.44802	6.82522	4.61383	6.09333	6.98774	7.85602	6.3062	7.70687	6.3274	7.0528	9.17278	7.37406	5.76645	7.33289	6.75385	7.33115	6.72668	5.05137	5.83851	7.01832	7.00024	7.33235	6.59947	5.65818	6.95755	7.08979	5.96676	6.41879	7.09753	7.13671	6.52904	8.13707	7.58867	7.89871	6.28122	7.45925	6.99415	6.30877	6.91416	7.66278
11715676_s_at	7.70453	8.39752	8.4431	8.46141	8.33353	8.46973	7.99445	9.01254	8.59612	8.80076	8.73357	9.08085	8.97269	8.48644	8.4794	8.43217	8.52825	8.4444	8.99884	8.26333	8.50192	8.61932	8.48142	8.6258	8.47769	8.54422	9.19167	9.46502	8.5068	8.63834	9.16821	9.09296	8.65609	8.53915	8.20957	8.60756	8.62238	8.17386	8.49497	8.77659	8.40701	8.54265	8.23322	9.31232	8.59628	8.49054	8.65119	8.48834	8.21772
11715677_x_at	6.36304	6.55385	6.57582	6.6333	6.63963	6.71802	6.20694	6.73012	6.71331	6.84672	6.81656	7.22388	6.73825	6.74444	6.7307	6.73783	6.6586	6.62951	7.11141	6.56814	6.70877	6.83171	6.71936	6.87763	6.70204	6.80571	6.96392	6.98815	6.71153	6.62587	6.98798	7.00332	6.79912	6.63714	6.3526	6.72475	6.46498	6.40226	6.72926	6.82252	6.53736	6.69231	6.36357	6.95813	6.69404	6.69477	6.70518	6.62536	6.63929
11715678_s_at	9.49684	9.6449	9.34126	9.82165	9.68592	9.67415	9.78524	9.8825	9.54777	10.1827	9.52117	9.89327	10.0942	9.80349	9.732	9.63497	9.31174	9.71735	9.75987	10.0864	9.74002	9.75545	10.3085	10.2044	9.58761	10.4598	10.2589	10.236	9.68222	9.54679	10.2898	9.52393	9.87913	9.61318	9.89397	10.552	10.0614	9.7909	9.9253	10.1775	9.63431	9.2175	9.93596	9.38254	9.35484	9.99578	9.84506	9.51007	10.1645
11715679_s_at	13.3908	11.1859	12.2266	10.4961	11.802	10.3618	13.1119	10.2947	11.2731	11.4533	11.4098	10.195	11.0933	11.7573	9.99679	11.9196	11.2684	11.8774	10.3648	10.2702	10.9821	10.8314	10.9875	10.6878	10.6172	10.7754	10.426	9.3348	10.8407	11.3142	10.5993	10.5543	11.9725	11.3854	12.5652	11.7368	11.0421	11.9824	6.59645	10.5721	10.5615	10.967	10.7332	10.5489	10.9555	11.9193	12.1299	11.9782	10.8122
11715680_s_at	11.3531	11.1831	10.2704	11.0101	11.2136	10.4503	10.9945	10.8497	11.1028	8.86004	9.52951	7.87489	8.70758	9.75476	10.2952	9.25267	9.94366	10.577	9.0478	11.1828	9.68525	9.61848	9.66753	9.36566	10.3899	9.44066	8.81864	9.78095	9.6051	10.0108	9.1028	9.28604	9.61663	10.0079	9.97986	9.64517	9.68527	10.3356	10.5105	9.4314	10.6348	9.68769	9.80119	9.42965	10.9727	10.0553	10.6589	11.0694	8.88382
11715681_s_at	10.7885	10.531	10.0844	9.85181	10.6418	9.99847	10.3748	10.1835	10.3506	10.2859	10.4045	9.13243	11.2637	10.7616	10.2026	11.1031	10.4975	11.1167	10.1748	10.8357	10.9169	10.6559	11.0451	11.36	10.6622	10.2018	8.8182	9.89741	10.1924	10.8814	10.1884	11.5444	10.0453	10.2674	10.8004	10.22	10.4269	10.8548	11.0299	9.80724	10.6424	10.5346	10.8219	10.5417	10.9058	11.2423	10.8456	10.9015	11.073
11715682_a_at	8.53046	9.00343	7.56918	8.02943	8.783	8.06661	7.72988	7.79332	8.5124	7.86277	7.97808	6.1435	8.01098	8.31035	8.22328	8.172	8.20321	8.56725	7.65928	9.14507	8.17154	7.20001	8.79762	8.35133	8.29227	8.02712	6.6361	7.03011	8.21577	8.85031	8.06063	8.78721	7.36752	7.96882	7.83605	7.74391	8.08152	8.59365	8.15128	7.4655	8.86517	8.5318	8.87699	7.32285	8.5885	8.51151	7.90075	8.45997	8.9308
11715683_a_at	4.86715	4.47715	4.46167	4.32362	4.40103	4.63304	4.45381	4.60612	4.51472	5.9955	7.37245	6.81394	6.84015	6.78139	4.90748	7.54257	5.95279	9.61961	6.08867	5.67818	5.4182	7.92094	7.24423	6.66141	5.63939	6.12515	5.74469	5.05529	4.65466	5.27743	5.2252	4.98364	5.38651	5.25003	5.63213	4.83524	7.11707	5.36892	4.42204	5.05015	5.22024	5.37396	4.8842	5.19597	6.04231	5.30158	4.91504	6.53333	4.71109
11715684_a_at	11.557	12.0567	11.3262	11.8004	11.8439	11.9111	11.2452	11.6643	12.1534	12.5308	12.1055	10.1419	12.4722	12.3282	12.2767	11.8635	12.4465	12.2903	12.7324	12.8919	12.7538	10.9166	12.7918	12.4702	13.012	12.5685	11.3289	11.8971	12.6856	12.3412	12.6604	13.0089	12.9321	12.2875	12.1751	12.6642	11.8522	12.8872	13.214	12.8058	12.8671	12.9892	13.0169	12.3578	12.2587	12.8066	11.9828	12.3462	12.7371
11715685_s_at	11.5601	12.2595	12.2441	12.2331	12.3823	12.483	11.9364	12.1554	12.0492	12.412	12.6414	11.2275	12.5644	12.0701	11.7539	12.151	12.554	12.2734	12.1744	12.3363	12.3408	11.0575	12.2846	12.21	12.0949	12.2833	11.1173	11.7778	12.3186	12.8143	12.4785	12.8802	12.3657	11.9618	12.241	11.9506	11.8658	12.4475	12.0002	12.3438	12.2541	12.5258	12.0953	12.4298	12.3789	12.3644	12.2055	12.3378	12.0928
11715686_s_at	9.12233	10.1479	9.50806	9.85626	9.8533	9.62279	8.91043	9.43475	9.88586	8.84982	9.74553	8.8318	9.03764	9.11051	9.07977	9.53185	9.54308	9.34272	8.91687	9.60901	9.2881	8.53358	9.16777	9.04026	9.23278	8.9708	8.48481	8.85477	9.19784	10.2951	9.19638	9.5613	8.78902	9.21382	9.3054	8.54714	8.8919	9.64597	8.93324	9.02522	9.58593	9.77126	9.4854	9.38022	9.1598	8.95794	8.99464	9.47739	9.19677
11715687_x_at	8.81428	9.72464	9.11462	9.41569	9.44896	9.33082	8.63565	9.10121	9.42895	8.67684	9.41618	8.05649	8.59906	8.49834	8.46246	8.92932	9.36051	8.87485	8.44359	8.98927	8.97911	7.82553	8.86701	8.69027	9.03962	8.6951	7.71991	8.15043	9.04534	9.76429	8.84465	9.32917	8.66197	8.50551	9.00109	8.1428	8.13728	9.35666	8.64189	8.50936	9.17871	9.56063	9.1906	8.96927	8.74305	8.68766	8.64019	9.08731	8.97579
11715688_x_at	4.65249	4.64547	5.19789	4.70413	4.62445	4.66729	4.64819	4.58222	4.92531	4.92426	4.59798	5.44229	4.73138	4.49299	4.72911	4.79433	4.67308	4.59145	4.70962	4.51516	4.79445	4.8934	4.51158	4.47528	4.512	4.56283	5.32102	5.05332	4.90666	4.54889	4.79174	4.78619	4.87662	4.55116	4.99408	4.44021	4.54248	4.64348	4.59984	4.77682	4.67506	4.71538	4.70703	4.95951	4.74894	4.37165	4.61325	4.5886	4.55734
11715689_a_at	7.57974	10.2172	10.276	10.1839	10.3937	10.5416	8.09656	9.99122	10.1075	10.0395	9.68477	7.17971	7.98163	9.37227	10.3426	9.14648	8.68432	8.43971	9.45586	9.69139	8.91072	7.95728	8.21486	9.23698	9.92873	9.11668	7.61954	7.64045	9.54212	9.94744	9.40434	8.57108	9.25897	9.93013	8.99247	8.80696	8.70489	9.58906	9.80099	8.35072	9.24539	10.3175	9.15732	8.03703	9.81935	7.90056	8.53358	8.51825	9.68669
11715690_x_at	6.73919	9.85965	9.73548	9.8411	9.95682	10.1805	7.3154	9.54983	9.7435	9.74632	9.11201	6.7477	7.4132	8.87256	9.83753	8.57495	8.21874	7.75597	9.02585	9.13317	8.46883	7.38567	7.88938	8.75127	9.55727	8.77007	6.87683	7.36272	9.3823	9.54288	8.91348	8.07676	8.73686	9.34442	8.322	8.37444	8.08308	9.14949	9.36859	8.03991	8.72002	9.84262	8.71677	7.71683	9.21615	7.45714	7.95453	7.99353	9.2691
11715691_s_at	12.8993	12.0135	12.2326	12.0674	12.3494	12.0637	13.538	12.1887	13.1283	12.2213	12.1635	11.8073	11.7668	12.1026	11.78	11.8591	12.1501	13.2477	12.1892	11.0018	11.5671	12.0599	10.96	11.6631	11.3939	11.6728	11.2681	11.7115	12.8086	11.7969	12.2809	11.3515	12.834	12.6682	12.1511	11.4098	11.7689	11.7519	11.5314	12.1053	11.6723	12.3951	11.8752	12.462	12.2688	12.1525	12.9154	12.6312	11.6857
11715692_a_at	11.2894	10.6379	9.98582	10.5096	10.7157	10.4368	11.2744	10.4672	10.5148	10.077	9.61426	9.18183	9.15536	9.9727	9.30317	9.52495	9.39434	9.44087	10.1319	10.1283	9.29118	9.90352	10.8433	9.50555	10.0442	10.1694	8.98595	8.55633	9.7772	9.62556	9.94169	8.77948	9.86198	9.61451	9.47459	10.0979	10.4977	9.1188	8.8508	9.6568	9.75144	8.66421	9.385	9.31191	10.2345	10.4156	10.037	10.2181	9.38153
11715693_s_at	10.8488	9.91182	9.5228	9.87857	10.0316	10.0118	10.7724	10.0199	9.9067	9.49641	9.02926	8.89979	8.9778	9.34884	8.52993	9.40855	8.88141	9.28738	9.66517	9.40948	8.8837	9.64436	10.3538	9.20379	9.51507	9.7216	9.41458	8.4693	9.18148	9.07424	9.44465	8.31699	9.45495	9.35008	9.08059	9.70132	10.0893	8.7004	8.59276	9.17331	9.06327	8.02605	8.51971	9.50569	9.79398	9.99475	9.88571	9.83397	8.74662
11715694_at	12.4896	12.3147	12.3654	12.4235	12.8928	12.7589	12.136	12.2888	12.179	12.1459	11.9378	9.59503	11.5096	11.7953	12.2294	11.6685	12.9857	11.8337	11.7541	12.6371	11.3259	10.9331	12.4164	11.8306	12.566	11.9591	10.2702	11.1843	12.4743	11.8689	12.5561	11.9502	11.3151	11.9188	11.8221	10.9581	11.5112	12.0184	13.1165	11.5107	12.4833	12.2399	12.5643	11.3811	11.3152	12.2873	11.9075	11.8033	12.1632
11715695_x_at	12.6101	12.5722	12.5314	12.5921	12.9885	12.9107	12.323	12.488	12.3476	12.2963	12.1033	9.76479	11.7688	12.0344	12.3415	11.8308	12.9858	12.0023	11.9277	12.7073	11.5838	11.1017	12.4514	12.0039	12.6905	12.1323	10.6097	11.3605	12.6631	11.9933	12.7247	12.2309	11.5253	12.0874	12.0792	11.1961	11.7099	12.1325	13.1876	11.7846	12.6573	12.3989	12.6369	11.6845	11.4746	12.4254	12.0761	12.0378	12.3228
11715696_a_at	4.45397	4.85552	4.57008	5.02642	4.61217	4.7006	4.53755	4.50566	4.84656	4.73103	4.96747	5.19313	5.86073	5.27015	5.08668	4.84567	4.96696	5.54311	5.21323	4.78748	5.02565	5.02634	5.16921	5.39695	6.485	5.16778	5.47064	5.01425	5.05769	5.89168	5.27089	5.84459	5.18995	4.91629	4.90294	5.58163	4.7717	5.38444	6.37662	4.86382	4.78605	5.18193	5.88997	5.57473	4.92151	5.45909	5.19417	5.16	6.09474
11715697_a_at	10.0809	10.5966	9.3477	10.409	10.2696	10.0814	10.0278	10.0349	10.3655	10.8332	11.34	9.579	11.1106	11.221	11.0843	10.2975	11.1375	10.7235	10.97	11.2635	11.2962	9.98181	11.2294	10.9003	11.9873	10.8689	9.5852	10.0547	10.8139	11.504	10.8425	11.5218	11.2542	11.2959	10.5707	11.1852	10.725	11.8187	11.4528	11.1517	11.0591	10.2814	11.7644	10.7293	10.7561	11.1242	10.4429	10.8285	11.3113
11715698_a_at	6.56437	7.49201	6.24174	7.52733	7.03298	7.05678	6.5329	6.85082	7.33487	8.41674	8.87457	7.179	8.12674	8.46065	8.3627	7.12186	7.91831	8.26245	7.96146	8.4323	8.14855	6.80338	8.35718	8.03185	9.11092	8.80089	7.41093	6.7011	8.24431	8.77858	7.29377	8.47277	8.02456	8.63572	7.05042	8.54466	7.50521	9.09574	9.07315	7.88821	8.41868	7.41596	9.41455	6.85636	7.79228	7.8529	7.68434	7.86385	8.6707
11715699_s_at	9.17905	9.65641	9.45027	10.1828	9.57089	9.85004	9.45435	10.0045	9.91832	9.95552	9.7276	9.1733	9.81297	9.74072	9.821	10.141	10.2461	9.59572	9.51665	9.80204	9.79615	10.5573	9.31519	9.80549	9.90615	9.52082	8.78565	8.48878	9.51041	9.64691	9.6283	9.97949	9.77946	9.7176	9.36807	9.99407	10.4529	9.74042	9.6744	9.29931	10.0284	9.09107	9.72403	9.73914	10.1578	9.52924	9.67109	9.87176	9.56494
11715700_s_at	9.67753	8.88292	9.28495	8.6006	8.99828	8.9664	9.80393	9.77882	8.81928	9.2166	9.71593	10.921	9.94614	9.50867	9.44016	9.98885	8.31024	9.23543	9.81558	8.22058	9.54631	10.3596	9.36217	9.4055	8.92219	9.28699	10.8474	9.8105	9.06143	9.07091	9.8621	9.36243	10.1014	9.58173	9.90566	10.374	9.97424	8.3722	9.25694	9.83479	8.47989	8.6326	8.96016	10.0339	10.1557	9.28071	9.70303	9.70873	9.31232
11715701_s_at	11.1787	9.51171	9.61423	9.63249	9.68232	9.90833	10.4447	9.38619	9.00952	8.00103	7.05817	4.6144	7.72732	10.745	6.13348	6.83673	7.8617	9.13918	10.4995	8.2329	10.0516	7.06024	11.6382	10.4388	6.32723	11.4795	9.31939	7.95324	8.4063	8.1342	9.13881	8.00906	11.1143	8.5547	8.57351	11.076	8.91966	11.4591	5.90822	10.2365	9.76073	5.71071	9.307	7.89982	8.62231	11.455	10.4684	10.1691	7.66085
11715702_at	5.64958	4.91728	5.16554	5.06696	4.97008	5.03738	5.51679	4.82129	4.95387	4.85607	4.91576	5.34413	4.88806	4.83982	5.0702	5.06475	4.80351	5.18402	4.89687	4.83929	5.02054	5.1941	4.79918	5.028	4.93974	4.92505	5.66678	4.85442	4.90186	4.8598	5.19231	4.86762	4.9169	4.9428	5.51103	4.89492	5.12431	4.95242	4.98752	5.04754	4.81323	5.1021	4.93464	5.22112	5.00389	4.88421	5.07712	5.26916	4.79897
11715703_s_at	9.44217	6.3743	7.64888	7.0093	7.08839	6.75489	9.04672	6.8193	7.07768	7.38489	6.87633	7.78165	7.15535	6.91102	6.62246	7.8669	7.44138	8.91837	6.98062	6.59969	7.54347	7.51365	7.43282	7.71453	7.56376	7.06707	6.82659	6.97901	6.97929	7.82632	7.96007	7.37538	7.31194	7.21574	9.62058	6.85664	7.54408	8.14964	6.51693	6.57863	7.01404	6.83326	6.48629	8.51427	7.25216	8.19176	8.11962	9.09517	6.62901
11715704_x_at	8.02653	5.23302	6.47627	5.4073	5.33604	5.44311	7.46876	5.24147	5.69448	5.52675	5.18174	6.38109	5.47704	5.49329	5.18577	5.79017	5.3904	7.09226	5.68973	4.97552	5.54668	6.1937	5.9704	5.96696	5.71782	5.49889	5.35693	5.42463	5.16071	6.06151	6.28406	5.43844	5.69583	5.63272	7.63703	5.27705	5.83495	6.21319	5.4727	5.4206	5.44353	5.45375	4.85454	6.69374	5.40465	6.60012	6.26251	7.43344	4.96743
11715705_a_at	8.5191	8.27487	8.52377	8.19036	8.33867	8.61314	8.75247	8.46152	8.33834	9.65103	9.45428	9.00833	8.99935	8.42153	9.08832	9.41503	9.00441	9.96172	8.85797	9.49588	8.69752	8.58968	8.34467	8.83928	8.9441	8.82593	8.2001	9.9296	8.61906	8.71381	8.12326	8.67056	8.58912	9.28219	8.29744	8.14212	8.42838	8.86931	9.52837	8.07087	8.96232	8.36833	8.64316	8.81893	9.30113	8.3912	9.24167	8.8197	8.60006
11715706_x_at	8.14952	7.8738	7.98641	7.68916	7.85391	8.09543	8.24624	8.00361	7.89543	9.09783	8.91428	8.05088	8.41302	7.89416	8.56935	8.86925	8.46855	9.42172	8.51176	8.97645	8.12897	7.96371	7.88193	8.17895	8.36443	8.23577	7.65431	9.34229	8.19224	8.17381	7.60429	8.03783	8.09401	8.65111	7.78085	7.59633	7.90773	8.39926	8.97055	7.53087	8.52643	7.84936	8.10316	8.23303	8.5963	7.85971	8.4737	8.31131	8.07415
11715707_a_at	10.3235	8.92908	9.63617	8.72636	9.23487	9.21566	9.90188	9.43684	8.66489	9.22508	9.6198	8.22189	9.60962	9.22399	9.29209	9.222	9.79586	9.32207	9.64016	9.86316	9.34971	8.92029	9.57574	8.97122	9.64711	9.17619	8.39057	8.898	9.13528	9.32059	9.08601	9.45079	9.64259	9.26529	8.74967	9.00658	9.31036	9.41927	9.34168	9.29048	9.5981	9.17512	8.99363	9.63926	9.23294	9.51979	9.6725	9.45855	9.34136
11715708_s_at	6.2876	8.03942	6.97741	7.7327	7.67696	8.67495	5.93627	8.31431	7.94979	6.10146	6.09176	6.22673	5.98676	6.31423	5.56367	5.236	5.17686	5.40139	5.82528	6.82426	5.1932	5.61308	6.54417	5.63751	5.6078	5.98739	8.27849	7.58081	6.30766	5.56686	5.8746	6.4835	6.48106	4.96841	5.45281	6.44144	9.38167	5.29878	6.84222	5.9887	6.18282	5.73394	6.18236	5.92377	5.34535	5.98265	5.15464	5.46908	5.49606
11715709_x_at	6.01862	7.53008	6.77787	7.04289	7.07998	7.7718	5.94803	7.85281	7.57906	5.88907	6.1127	6.41163	6.09884	6.2641	5.6708	5.48571	5.38227	5.50359	5.75644	6.39094	5.5333	5.83601	6.54178	5.63945	5.38401	5.74405	8.20892	7.46582	6.44024	5.55275	5.96329	6.45518	6.30846	5.37123	5.38401	6.51309	9.03722	4.87955	6.49203	5.9076	6.08837	5.87155	5.9894	5.98269	5.63819	5.85599	5.51059	5.34917	5.67695
11715710_s_at	8.62555	10.9491	9.67361	9.79227	10.7741	10.4051	9.07432	9.071	10.4093	10.1044	8.53503	8.84282	10.0518	9.79954	9.48935	9.4924	9.36149	10.785	9.40861	10.2997	9.75624	8.55154	10.6203	10.0738	10.4518	9.67425	7.75627	9.73999	9.98207	9.69235	9.23231	10.1157	10.2185	10.2797	10.2229	9.12522	8.74827	10.0762	10.6749	9.48159	10.4192	8.9697	10.2908	8.47003	9.46224	10.3168	10.0101	10.9867	9.4501
11715711_a_at	8.13959	12.4052	11.4563	11.3332	12.516	12.5563	9.59943	11.6788	11.3865	10.6575	12.072	9.69927	10.9698	10.2842	11.9838	10.866	9.18343	9.73986	11.0523	11.3263	11.0336	10.5169	10.9435	11.1628	12.2276	10.5965	7.60451	9.92182	9.27749	11.8811	11.0443	10.5597	9.07024	11.628	10.4699	9.84303	11.1756	8.78416	11.194	11.4995	10.6966	9.98212	11.3143	10.3303	10.5335	9.88116	10.561	10.2835	9.86783
11715712_a_at	9.81219	9.23593	9.39911	9.30106	9.38174	9.42543	9.69729	9.59235	9.07042	9.76912	9.95433	9.02515	9.53055	9.9439	9.80966	9.79273	10.5745	9.99962	9.75261	9.25272	9.76603	9.81739	10.3031	9.65276	9.98676	9.91994	9.76697	9.57186	9.28287	9.94386	10.2019	9.69981	9.26502	9.89713	9.44989	10.1344	10.0415	10.2047	9.43864	9.81834	9.26575	9.4854	9.56004	9.65505	9.83703	10.1184	9.82238	9.92411	9.79439
11715713_a_at	6.15339	5.61883	6.64385	6.31729	5.94717	6.47903	6.38018	6.32357	6.44881	6.63509	6.18498	7.50184	6.28862	6.35388	6.55716	6.32044	6.22458	6.17222	6.12225	6.29106	6.12405	6.91802	6.31381	6.35664	6.15074	6.33941	6.79334	6.47531	6.68797	6.12338	6.52832	6.62305	6.46769	6.14363	6.69093	6.03645	6.50465	6.15337	6.1638	6.43351	6.38146	6.79079	6.62924	6.41776	6.11181	6.24671	6.23958	6.05991	6.2689
11715714_s_at	5.06185	5.54166	5.8146	5.59806	5.22124	5.45564	5.3148	5.63192	5.72411	5.39748	5.38456	6.50044	5.358	5.11009	5.2981	5.35181	5.38267	5.10061	5.21989	5.33289	5.26913	5.77004	5.20899	5.46492	5.0434	5.22583	6.24082	5.8178	5.62305	4.99332	5.32873	5.35735	5.25479	5.13349	5.49226	4.85287	5.59375	5.17745	5.12964	5.38254	5.31604	5.56929	5.45489	5.48496	5.1787	4.94344	5.16537	5.34622	5.10059
11715715_x_at	5.33707	5.46823	5.75181	5.67932	5.28359	5.72741	5.36944	5.53993	5.72387	5.69253	5.34199	6.27939	5.35201	5.22844	5.42452	5.24493	5.39717	5.16013	5.3139	5.4815	5.23515	5.81188	5.48589	5.66957	5.19135	5.59521	5.49797	5.46971	5.70431	5.1252	5.36586	5.67353	5.30498	5.1257	5.24445	5.25514	5.73071	5.16998	5.34478	5.55642	5.47651	5.47379	5.53616	5.16861	5.34569	5.24662	5.29933	5.45246	5.39331
11715716_at	9.97061	8.12164	7.92306	7.97705	8.11808	6.95334	8.79493	7.05331	8.09827	9.43392	6.7518	5.4199	7.9951	9.51713	6.88762	8.43507	9.77343	9.95972	8.38733	6.93966	8.82633	8.83993	9.6823	8.16548	8.61745	8.93268	7.44102	6.48764	8.38296	8.81367	8.55123	8.41797	9.09356	9.07712	8.66365	7.85385	7.07871	9.67073	5.50147	7.81285	8.53207	7.9686	6.65055	8.70106	8.26402	9.46327	9.48313	10.0712	7.54371
11715717_s_at	11.098	9.61964	9.6283	9.35104	9.6399	9.09899	10.4478	8.93136	9.55337	11.0248	8.27643	8.42032	9.93072	10.6797	8.65856	10.2986	11.1653	11.4758	9.88288	8.41917	10.3596	10.6546	10.9481	9.97875	10.0406	10.6439	9.04493	8.56886	9.74848	10.0383	10.2176	9.72701	10.632	10.4316	10.2418	9.4683	8.8846	10.8561	7.59489	9.44913	10.0787	9.11927	8.44106	10.5533	9.77739	10.8972	11.1563	11.4388	9.11161
11715718_a_at	9.61849	10.3515	10.0577	10.4262	10.348	10.3037	9.77323	10.3973	10.2736	10.2361	10.7163	9.62627	10.2315	10.9316	10.4696	10.658	11.2195	10.4299	10.6519	11.1691	10.5155	10.8125	10.9364	10.3625	10.2101	10.9419	11.2121	10.2604	10.2078	10.2024	10.2673	10.5083	10.5895	10.2346	10.1385	10.5627	10.6345	10.7426	10.1452	10.8652	10.4994	10.7163	10.3229	10.3214	10.2752	10.7245	10.2475	10.3351	10.8111
11715719_x_at	8.79635	8.77798	8.56746	9.30062	8.84236	8.99165	9.12015	9.28964	8.91103	9.33178	8.83707	9.80189	9.18231	9.35767	9.40278	9.0915	9.34426	9.14496	9.21916	9.36779	9.55724	9.39041	9.56911	9.55127	9.5227	9.62328	9.45185	8.78989	8.95359	9.06533	9.17785	9.27177	9.59128	9.3728	9.14074	9.05457	9.39204	9.00117	9.22457	9.18183	9.33793	9.01549	9.37189	9.50254	9.61425	9.28481	8.97861	9.10545	9.50829
11715720_s_at	11.725	11.9017	11.6478	12.0143	11.9197	11.8422	11.6018	11.871	11.7084	12.052	12.2828	10.9776	12.0282	12.0886	11.9754	12.1037	12.0279	11.5179	12.0082	12.2787	11.9864	11.6586	11.982	11.9366	11.8476	11.9271	11.1891	11.6576	11.9238	12.3809	12.1948	12.2193	11.8827	11.7086	11.9625	12.0123	11.8151	12.3105	11.9757	11.9491	12.0228	11.6105	11.8324	12.0891	12.0316	11.8852	11.4016	11.5342	11.8588
11715721_a_at	5.21974	7.43664	7.05751	7.41989	7.56329	7.3478	5.90524	7.97155	7.70398	6.98812	7.11699	6.69903	6.26852	6.49675	7.46051	5.57018	6.20848	5.92889	6.89945	7.94589	5.8376	6.02427	5.8895	5.8918	6.53984	5.70078	5.78549	6.43048	6.96709	7.10081	6.89448	7.53945	6.91164	6.75562	6.17187	6.4871	4.96637	6.12288	7.49244	6.60939	6.93191	6.79812	6.3123	6.11246	6.86076	5.72756	5.56091	5.89893	6.18091
11715722_a_at	8.19512	11.8489	11.6707	11.8832	11.8628	11.8662	10.166	12.341	12.1459	10.3621	10.3271	8.40159	10.061	10.9045	11.151	8.90156	10.0855	9.73159	11.0306	11.3932	9.70941	8.35361	9.55602	9.4976	10.1745	9.27378	8.62914	10.4508	11.3589	10.7234	10.8692	11.4528	11.1415	10.3606	9.55864	10.7745	7.64818	9.72231	10.8705	10.8239	10.6747	10.5179	10.015	10.2248	10.8942	9.7986	9.44876	9.94099	9.74801
11715723_s_at	12.1586	11.3575	11.8207	11.2219	12.1673	11.7774	12.3818	11.5614	11.6104	11.5888	10.5748	10.4405	11.1807	11.3055	10.3386	11.482	10.8498	12.1074	11.3742	11.4028	11.5519	11.2735	11.2343	11.1956	11.1861	11.401	10.5293	11.4433	11.5808	11.2676	11.0014	11.0987	11.6385	11.3122	11.0714	10.8315	11.143	10.6808	10.6148	11.4672	11.4843	11.4771	10.7541	11.2552	11.1786	11.5262	11.8733	12.1064	11.2696
11715724_s_at	12.1621	12.804	12.8034	12.583	12.8859	12.5543	12.411	12.8768	12.9795	12.3439	11.6226	9.34668	11.2695	12.1621	11.84	11.6466	11.8916	12.5166	12.5691	12.4824	12.3928	11.2371	12.0762	11.9629	12.2324	11.9242	10.9874	11.2211	12.3062	12.4436	11.882	11.619	12.0013	12.0826	11.6511	11.2865	11.8019	11.4945	11.5451	12.1314	12.384	12.5423	11.9174	11.5795	11.8121	12.1142	12.4648	12.3774	12.2865
11715725_x_at	12.1669	12.7217	12.6013	12.379	12.7933	12.3753	12.2671	12.6312	12.7485	12.007	11.3238	8.93849	10.6687	11.6433	11.52	11.0416	11.6222	12.1832	12.3914	12.3073	12.1766	10.4504	11.8519	11.6395	12.0708	11.6684	10.4216	10.6501	12.0013	12.2217	11.5825	11.4202	11.7808	11.7246	11.349	10.938	11.1041	11.2321	11.3654	11.718	12.3227	12.5176	11.6149	11.0751	11.541	12.0074	12.2073	12.3016	12.1819
11715726_a_at	6.45388	6.22549	5.47546	5.82892	6.04429	5.80276	6.4188	5.59146	5.8923	5.14755	5.38686	5.10692	5.13033	5.98926	5.41846	5.94116	5.19774	6.07596	5.08714	5.49388	5.66462	6.1871	5.80778	5.47043	5.6494	6.24462	5.04168	5.22909	4.96419	5.77607	5.25723	5.65141	5.1593	5.74549	5.94749	5.49885	5.37605	5.84372	5.86361	5.20617	5.14516	5.7989	5.83879	5.01858	5.73179	5.66287	5.93002	6.39718	5.69582
11715727_s_at	9.66873	9.33062	8.84125	9.0183	9.04509	8.72454	9.60136	8.72833	8.90153	8.06263	8.09897	7.05	8.88259	8.72822	8.32649	8.679	8.70212	8.80684	8.33779	8.21888	8.54841	8.90485	8.8101	8.29373	7.72211	9.16942	7.80629	8.82319	7.53589	8.63888	8.30556	9.0424	7.49709	8.71194	9.20628	8.59996	8.35663	8.75708	8.60555	8.46291	7.62836	7.76903	8.78006	8.25884	8.68151	8.9156	8.89608	9.36918	8.46228
11715728_a_at	11.3132	9.49251	10.1827	9.82213	8.84943	8.98785	10.1244	9.3723	9.85918	10.2349	10.0971	10.5917	11.2953	9.81949	9.49564	11.5984	10.6146	12.74	10.9648	8.57511	11.1126	10.5843	10.7919	10.9634	11.5652	10.8886	9.7805	11.8685	10.5649	10.993	10.898	10.9109	11.3067	9.84863	10.9672	10.4975	9.55652	11.2415	10.7065	10.7835	10.5895	8.89675	9.0107	11.8691	10.4366	11.2939	11.906	11.9662	10.6289
11715729_s_at	4.11534	4.22153	4.35205	4.20704	4.14887	4.27801	4.30138	4.36415	4.36636	4.50334	4.54603	4.72694	4.40749	4.20998	4.54457	4.33077	5.44791	4.32045	4.25372	4.69341	4.45124	4.41172	4.4046	4.16304	4.39557	4.31655	4.67645	4.52609	4.37271	4.48727	4.44089	4.25467	4.07714	4.53664	4.34531	4.44662	4.55855	4.29971	4.34238	4.42763	4.51302	4.26486	4.43749	4.43211	4.78318	4.25883	4.45681	4.35565	4.36415
11715730_at	4.88742	4.9649	5.19599	5.20543	5.14643	4.83598	4.81334	5.10701	5.21137	4.88605	5.24134	5.51319	5.01428	4.94925	5.04453	4.87168	4.9902	5.05605	5.08972	5.19179	4.7159	4.84273	5.15974	4.94058	4.91796	5.02846	5.11918	5.4333	5.21688	5.18345	5.10381	4.87747	4.81727	5.27023	5.31784	4.82196	5.0537	5.25601	5.1859	5.20639	5.103	5.06511	5.29767	4.86888	4.74697	5.07342	4.97474	5.23829	4.95018
11715731_at	3.63116	3.73365	3.63668	3.74507	3.59779	3.86072	3.67811	3.58809	3.68241	3.74517	3.63359	3.69938	3.59975	3.63507	3.74654	3.55653	3.81666	3.68321	3.6613	3.69951	3.62635	3.68089	3.73342	3.76514	3.7086	3.58586	3.69864	3.72779	3.70766	3.67319	3.76251	3.59655	3.73823	3.8315	3.75034	3.79056	3.54597	3.72342	3.86484	3.95295	3.78424	3.62304	3.70295	3.92436	3.6925	3.68056	3.64925	3.80983	3.6646
11715732_at	10.2723	10.9485	10.0554	10.8882	10.5171	10.6716	9.89151	10.6456	10.449	11.2775	11.1125	9.29889	10.9081	11.1248	11.2756	10.416	11.8371	10.8527	11.0356	10.4873	10.6911	10.1103	11.2533	11.058	11.0575	11.0194	9.899	9.5917	11.5414	11.0835	10.829	11.2204	10.8294	11.2026	10.6975	10.9261	10.0074	11.7177	11.2972	11.2627	10.5813	11.0482	11.4459	9.59377	10.1249	11.0216	10.7647	10.6364	10.7846
11715733_a_at	6.58092	7.42305	6.64666	7.79897	7.35873	8.09135	6.32758	7.53208	7.0103	7.79511	8.79723	6.38159	7.88726	8.89736	8.30067	8.85789	7.87147	7.53626	7.69272	7.54058	7.92837	9.10736	8.89329	8.53623	8.32473	9.02935	8.18174	7.52816	6.87567	8.35429	7.51997	7.64858	7.96511	7.99288	8.05141	9.5258	7.50832	8.17254	8.5115	7.80266	7.07257	7.64047	7.93602	7.49549	7.37673	8.70341	7.67506	7.55283	8.89525
11715734_a_at	5.10506	6.04272	5.03494	6.5134	4.99186	5.51165	4.70247	5.05763	5.69963	4.57766	5.52777	5.00935	5.27096	5.99634	5.88039	5.95855	5.14917	5.43057	5.12002	5.14855	5.72161	5.64379	6.70322	5.37166	6.16089	6.27191	5.04849	5.26437	4.89199	6.2876	5.46801	5.32526	5.52429	5.32547	5.5689	6.49162	5.29	5.9414	6.27493	6.03573	5.16881	5.26306	5.9182	5.35663	5.19786	6.16065	5.26306	5.44002	6.75479
11715735_a_at	8.63715	8.57492	7.55751	7.60274	7.4215	6.91363	7.30257	7.27375	8.38833	9.50139	8.95896	6.39933	8.89081	8.88001	8.95922	8.01125	8.33884	8.34248	9.31613	9.52942	9.01239	7.91399	8.81095	8.29072	8.86138	8.94777	8.4157	9.27122	8.77596	9.20163	8.24622	8.7243	8.74431	8.71676	8.40897	8.69838	8.24035	8.91359	9.4932	7.31691	9.05644	9.45849	8.88902	7.15956	8.51697	8.74831	7.62397	8.46626	9.43644
11715736_s_at	9.33633	8.12751	8.10486	8.31854	8.24015	7.97334	8.95649	8.39624	7.93676	8.32749	8.25856	7.68923	8.84938	7.96491	8.73112	7.5622	8.78957	7.72217	8.45593	7.60265	8.21752	7.77639	8.37515	8.32677	8.14624	8.1467	7.41975	7.52309	8.43197	8.22548	8.0805	9.14681	7.81407	8.51364	8.15728	8.60659	9.12098	9.02332	7.46875	8.70282	7.79858	8.54736	8.35677	7.68918	8.02519	8.41691	8.03456	8.10661	8.15042
11715737_at	6.46325	5.64273	5.85019	5.81747	5.61878	5.84422	5.98568	5.56387	5.80167	5.83586	5.98141	6.16943	5.7602	5.80647	5.8644	5.58549	5.68204	5.62386	5.62001	5.69963	5.66753	5.90736	5.80184	5.56685	5.77692	5.59133	6.09277	6.02666	5.73915	5.57338	5.76474	5.4071	5.64987	5.87059	5.64435	5.94243	5.98836	6.02708	5.78008	5.84307	5.79827	6.13382	5.98135	5.67413	5.62356	5.80305	5.71383	5.64745	5.57645
11715738_s_at	12.3282	11.4762	11.4457	11.3586	11.7396	11.3958	11.9233	11.1189	11.1574	11.2293	11.221	8.3455	10.9397	11.2123	11.9658	10.786	11.6949	11.4777	10.9457	10.6984	11.5425	10.4018	10.9779	10.9375	11.5385	11.14	9.6388	10.3484	10.963	11.7077	11.0798	11.5029	11.2498	11.4924	11.3181	10.8983	10.4061	11.6761	11.2965	10.7831	10.6805	12.0284	11.0416	10.3557	11.1877	11.2891	11.3824	11.7836	11.6677
11715739_s_at	10.094	10.532	9.43734	9.64248	10.338	9.4709	9.97029	8.9022	9.89281	8.69297	8.44796	5.76226	8.35089	10.3531	8.03721	9.67737	7.95512	10.6457	8.502	7.98866	8.7391	9.20218	8.64516	8.36331	7.94441	8.97872	8.46959	7.96326	8.40461	8.72777	7.7217	7.93902	8.87603	9.59022	8.51664	9.28864	8.28312	8.57553	7.40952	8.68555	9.15632	7.39909	8.36805	7.9219	8.44622	8.88574	9.39808	9.21515	8.08693
11715740_a_at	4.47749	4.83702	4.9088	5.14297	4.62177	4.85653	4.80996	4.91296	5.08547	5.06224	5.30122	5.68673	5.18754	4.9578	4.99293	5.36459	5.07278	5.13005	5.24359	4.78748	5.09527	5.03598	5.02474	5.12092	5.20385	5.09549	5.69978	5.84302	5.20312	4.92457	5.20055	5.04817	5.20908	5.22048	5.31332	5.21487	5.42305	5.17056	5.17498	5.22617	4.97919	5.63826	5.18593	5.62883	5.211	4.9009	5.17751	5.15388	5.00033
11715741_at	4.98644	5.16528	5.17876	5.37578	4.9201	4.95515	5.04134	5.13767	5.50134	5.54355	5.41646	6.06378	5.46318	5.13012	5.2896	5.36573	5.45641	5.54086	5.36453	5.1273	5.21594	5.84602	5.53292	5.39014	5.36637	5.19092	6.20317	5.81033	5.64334	5.23325	5.3086	5.49381	5.49703	5.18202	5.52463	5.49233	5.76882	5.29066	5.44921	5.65726	5.41747	5.44321	5.73189	5.88694	5.52063	5.44273	5.14911	5.23219	5.35836
11715742_s_at	9.81251	10.5418	9.98974	10.8469	10.6066	10.3361	9.97333	10.957	10.6002	11.7785	12.052	10.7959	11.6537	11.6151	11.221	10.916	11.7748	10.8383	11.5376	11.5624	11.2641	10.6462	11.7134	11.271	11.6241	11.554	11.7882	11.3193	11.3046	11.5383	10.4976	11.1792	11.8872	11.7812	11.1642	12.1331	12.4081	11.9565	10.9234	11.9398	11.1887	10.1936	11.461	11.61	11.6503	11.5587	11.5662	11.197	10.9851
11715743_x_at	9.0529	10.1242	9.54992	10.4744	10.0648	9.96169	9.33488	10.6269	10.2551	10.785	11.3758	9.97436	10.9678	11.0388	10.6413	9.9991	11.2121	10.2956	11.1052	10.7754	10.7174	10.0425	11.3722	10.6755	11.3714	11.1102	11.2222	10.6172	10.7568	11.027	10.2949	10.7572	11.3547	10.8152	10.4837	11.8463	11.83	11.5192	10.3558	11.3301	10.5458	10.369	10.977	10.9472	10.9299	11.1968	11.0749	10.776	10.5468
11715744_a_at	12.0991	11.765	11.3706	11.6289	11.9224	11.6983	11.6303	11.5681	11.3102	10.234	10.0893	8.74298	10.689	11.2134	10.9356	10.9239	11.129	10.5446	10.8014	11.7128	10.8426	10.6065	11.1669	10.5716	11.0721	10.4047	9.22662	10.1248	10.9089	10.4843	11.0835	11.3452	10.629	10.9112	11.1748	10.3463	10.17	11.0615	11.1236	11.0407	11.6138	11.1011	11.4111	10.3666	10.2886	11.3899	10.6091	10.5101	11.4282
11715745_a_at	10.7879	10.5901	10.3682	10.5055	10.4405	10.4727	10.6188	10.4353	10.3241	10.6857	10.9176	8.95366	10.1276	10.5884	10.7466	9.90366	11.0904	10.0076	10.9592	10.93	10.6004	9.81811	10.8001	10.5238	10.7933	10.5057	9.56149	10.1016	10.2861	10.4794	11.0017	9.97152	10.4077	10.258	10.3253	10.0727	10.3728	10.1889	10.117	10.5379	10.6411	10.5224	10.3259	10.1663	10.0017	10.5804	10.3467	10.4517	10.8907
11715746_a_at	9.9291	11.1144	10.6502	10.8683	11.0201	10.8964	10.5334	11.2007	10.611	10.2935	10.2286	9.21787	9.54039	10.086	10.2246	7.85467	11.2181	9.82168	10.0839	9.71486	10.2779	9.00813	9.46978	9.84704	10.1255	9.38635	10.7784	9.30547	10.3274	10.4017	9.75879	10.2166	11.3203	10.4772	9.73179	10.9682	11.41	10.8117	9.50858	10.2764	10.117	9.6891	9.99049	9.68206	10.6973	10.0797	10.8097	11.5974	9.92226
11715747_a_at	7.17578	7.18722	7.18599	7.10802	7.21159	6.8222	6.66725	6.97108	7.05321	6.68248	6.98252	7.29166	6.82263	7.01	7.55158	6.55003	7.42797	6.72922	6.81095	6.98629	6.61627	7.04172	6.72685	6.74503	6.91824	6.24818	7.09756	6.39053	6.91986	7.24915	6.95445	7.03996	7.11107	7.15301	6.81231	7.01883	7.36805	7.14356	7.16959	6.70824	6.9479	7.21543	7.08652	6.78544	6.87339	6.79572	6.61345	7.28066	6.71984
11715748_at	8.01611	7.84393	7.55709	8.62058	8.21208	7.93795	8.06091	8.21791	7.55214	8.66307	8.86347	6.6356	8.18528	8.89623	8.97779	8.27628	8.77126	8.5206	8.79287	9.36845	9.18894	7.85189	9.70829	9.29228	9.52754	9.02417	8.16262	7.95376	9.13167	8.84194	7.77224	8.32712	8.83887	8.87038	8.96939	9.84979	8.88463	9.39341	9.7998	9.17668	9.15269	8.20191	9.33708	7.68361	8.14813	9.00877	8.29299	8.60624	9.15665
11715749_s_at	9.91301	10.3865	9.57205	10.7383	10.2074	10.4858	10.1595	10.2932	10.2457	10.9989	10.7423	9.97854	10.4957	10.5847	10.8575	10.2234	10.7848	10.4612	10.9618	10.9317	10.9952	10.299	11.326	11.4388	11.1392	11.2553	10.8933	10.3488	10.7447	10.6954	9.98628	10.5172	10.9881	10.6511	10.6917	11.6973	10.7548	11.1532	11.4722	11.0254	10.8832	10.3558	11.0953	9.91496	10.3072	11.1092	10.4658	10.5245	11.1235
11715750_at	7.34076	7.81489	6.86865	8.16429	7.14501	7.48482	7.03286	7.25273	7.64282	7.70115	7.67538	6.97645	8.07352	7.82796	7.94222	7.13546	7.89897	7.76013	8.27732	8.02539	7.73062	7.1649	8.6007	8.71928	8.48011	8.26488	7.34488	8.33207	7.97861	8.16266	7.09721	7.81126	8.10545	7.22452	7.71068	9.1454	7.50719	8.42225	8.86915	7.9942	7.80657	7.49737	7.95896	7.1766	7.50414	8.46205	7.43364	7.73536	8.82507
11715751_a_at	11.6359	8.08305	9.64603	8.06196	8.41617	7.17062	10.7213	7.3783	8.17907	8.26598	6.63896	7.80116	6.89632	7.39723	6.04101	6.78712	5.97803	9.66235	7.81494	6.66537	8.04657	6.09869	7.90382	6.86877	6.45996	7.9065	8.27695	7.54051	7.78045	9.02633	8.66165	7.16896	9.15121	8.89183	10.2807	7.36581	9.63704	7.33038	5.6298	8.49037	9.46307	6.44407	5.2545	9.65146	7.91399	9.47767	10.5814	11.3308	6.60742
11715752_at	9.04166	10.5886	10.4642	10.3288	10.8147	10.7966	9.51082	10.2013	10.2747	6.22034	5.91953	5.97525	6.24666	7.64489	9.35292	6.83064	5.84378	6.82778	9.33634	5.91863	7.95986	7.56796	6.72084	7.78539	8.12735	9.1682	7.50562	7.85065	7.067	6.63348	7.52309	6.41338	6.30046	7.97215	7.32483	8.24723	7.8619	5.46548	8.1484	8.27485	6.86674	6.58821	7.85777	6.72968	7.29474	6.80841	8.5724	7.51646	7.2742
11715753_a_at	5.097	7.57597	6.4188	6.32135	6.50799	7.16289	5.25272	6.04263	6.18079	4.37511	4.39583	5.11032	4.36238	4.4576	5.06201	4.4912	4.53441	4.45202	4.693	4.28798	4.69922	4.58127	4.31248	4.44696	4.88509	4.98899	4.78174	4.72316	4.56207	4.29567	4.51149	4.32266	4.64257	4.71062	4.76221	4.78676	4.71163	4.4373	4.57633	4.82274	4.69722	4.18297	4.87197	4.68329	4.7102	4.25088	4.52576	4.61511	4.44824
11715754_at	4.54591	4.32806	4.59941	4.59822	4.40481	4.50499	4.32169	4.34464	4.45941	4.6531	4.59773	5.16336	4.40481	4.55684	4.53533	4.62145	4.41238	4.4493	4.37227	4.57648	4.4739	4.67011	4.36536	4.551	4.38722	4.60099	4.8146	4.86236	4.66277	4.4558	4.49734	4.52878	4.46745	4.70878	4.68726	4.40737	4.80992	4.41301	4.47123	4.56651	4.57014	4.52127	4.62568	4.76251	4.5391	4.30169	4.67945	4.42917	4.24239
11715755_a_at	9.0988	9.21125	7.87043	9.35939	9.0285	8.92267	8.63447	9.05697	8.95126	9.67412	9.76956	7.8452	9.96638	9.86711	10.4966	9.44387	9.86708	8.75971	9.6076	10.608	9.84918	8.56791	10.2442	9.71912	10.1761	10.1382	8.01201	8.71029	9.67324	10.1221	10.1163	10.3834	9.65572	10.2028	10.0971	10.2947	10.0734	10.5562	10.6487	9.82577	10.0974	9.71345	10.7203	8.61749	9.7968	10.1393	9.61454	9.18302	10.5454
11715756_x_at	10.9585	10.7275	10.6424	10.8333	11.2353	11.016	10.6715	10.7107	10.5363	10.8214	10.8957	9.03846	10.5233	10.8129	10.731	10.7718	11.1971	10.6575	10.9702	11.2257	10.4826	9.84822	11.2254	10.8496	10.8672	11.2967	9.48726	9.84759	10.9421	10.9211	10.8016	11.0796	10.7614	10.5556	10.7501	10.2195	10.5244	10.9839	11.0279	11.1938	10.9515	10.9827	11.1473	10.301	10.65	11.1212	10.5897	10.761	11.2111
11715757_a_at	13.1844	10.2345	11.419	10.0105	11.336	9.08423	13.0826	10.2619	10.8441	9.27079	10.0072	7.634	9.25236	9.70951	9.89806	9.62942	9.25009	13.1581	9.25594	8.08446	9.01337	9.94955	8.40822	9.58398	8.94468	9.91534	10.1718	9.06441	9.24788	9.92699	10.286	8.64933	8.86621	10.6332	11.6919	8.92303	10.7963	9.97734	7.44251	9.62988	9.97951	10.9732	7.41628	10.4078	11.2378	10.8316	11.6719	11.9234	8.06639
11715758_at	9.84389	9.14627	9.09941	9.38929	9.38923	9.24974	9.41699	9.26162	8.74181	9.30668	9.18252	8.10934	8.57464	8.87398	9.25293	8.55026	9.94632	8.727	8.87979	9.41457	9.18514	8.34043	9.86902	8.9496	9.54314	9.2249	8.257	8.53676	9.14012	9.44033	9.67176	8.74566	9.12146	9.01694	9.11149	8.89057	8.87291	9.44449	9.38108	9.08969	9.30754	9.2968	9.44561	8.85015	8.73823	9.24709	9.24582	9.29257	9.57841
11715759_at	11.3606	11.2469	10.648	11.0723	11.1254	10.7964	11.1061	10.8607	11.1242	10.3468	10.4083	9.14891	9.94475	10.6184	11.2354	10.0564	10.1331	10.2328	10.1369	11.4286	9.97216	10.5025	10.765	9.79381	10.7114	11.0186	9.47073	9.34142	10.5702	10.5638	11.014	10.2447	10.4596	10.8653	10.1996	10.4223	11.5051	10.2509	10.2076	10.183	11.1226	10.4557	10.0566	10.0854	11.7369	10.5536	10.0268	10.5136	10.6927
11715760_x_at	11.7578	11.6175	11.0675	11.4821	11.4968	11.2107	11.5276	11.2346	11.4167	10.8084	10.9136	9.54304	10.4861	11.0377	11.6221	10.5604	10.5251	10.728	10.4605	11.7234	10.394	10.8928	11.1422	10.2134	11.0957	11.4788	10.0006	9.88094	10.9877	10.9832	11.4267	10.6616	10.8944	11.1728	10.6447	10.8467	11.8636	10.6595	10.6419	10.5845	11.5071	10.864	10.4842	10.6851	12.1289	10.966	10.4094	10.9595	11.1122
11715761_a_at	9.17183	9.60034	9.23649	9.52101	9.57388	9.51701	9.24155	9.70316	9.43234	9.29362	9.12403	9.8494	9.30678	10.0994	9.55292	9.3414	9.84932	8.76027	9.22671	9.89596	9.84739	9.50267	9.79676	9.18392	9.67656	9.30394	9.66854	9.2514	9.16723	9.49408	9.49959	9.46767	10.1851	9.49317	9.43892	9.97699	9.74673	9.80363	8.90446	9.47905	9.55415	9.30723	9.64665	9.88345	9.48489	9.64129	9.16342	9.24652	9.63707
11715762_s_at	8.85827	8.03398	7.93353	7.83986	7.71497	7.64156	8.55202	7.71472	7.56585	8.26134	7.66363	8.75869	8.35262	8.95045	8.08815	8.56975	8.28922	8.72599	8.68043	8.18639	8.18234	8.95526	8.6113	8.39184	8.18034	8.81009	8.68002	8.33579	7.47868	8.15159	8.45144	8.49935	8.37522	8.40726	8.39925	8.08525	7.94561	8.13512	8.57503	8.41378	8.26318	7.35503	8.07254	8.08829	8.56067	8.60333	8.75427	8.818	7.99488
11715763_a_at	8.56879	8.15958	7.90827	8.50756	8.21951	7.40027	8.34335	7.58646	8.32243	9.33447	10.4568	6.48695	9.09998	8.43632	7.86805	8.43577	10.1275	10.0433	9.08627	7.59072	9.2993	7.53385	9.7639	8.306	9.39447	9.48295	8.12453	7.95197	8.61366	9.88058	8.68449	8.7854	9.38089	9.26504	9.30275	8.88231	9.19247	10.5973	7.93736	9.11443	9.09616	7.68628	8.71913	8.6704	8.5138	9.56819	9.8476	10.1608	9.20666
11715764_a_at	4.2204	4.19386	4.28486	4.35239	4.11292	4.27014	4.15829	4.07115	4.18922	4.67668	4.6681	4.97141	4.42312	4.18215	4.26472	4.43329	4.32018	4.22142	4.20624	4.25126	4.36107	4.47577	4.39917	4.23972	4.35475	4.3146	4.61718	4.56078	4.3753	4.45532	4.39173	4.37864	4.44629	4.38893	4.4603	4.25053	4.14802	4.59042	4.42509	4.4625	4.47635	4.36902	4.42835	4.61718	4.30968	4.17388	4.40561	4.11839	4.32571
11715765_a_at	6.78827	5.81639	5.60132	5.60924	6.52927	5.0978	7.90635	6.13169	6.27072	4.86907	4.75141	5.71686	4.74711	4.99248	4.84915	5.0484	4.77244	5.56618	4.57953	4.82268	4.51545	5.69497	4.55842	4.72232	4.47393	4.59656	5.2752	5.09966	5.42242	4.91792	5.36198	4.74342	4.93855	5.38976	5.23319	4.72078	5.07933	4.72769	4.77094	4.71928	5.0453	5.2752	5.34483	5.16974	5.28603	4.8004	5.03538	5.5914	4.71177
11715766_a_at	11.9252	10.9773	10.8497	10.8603	11.6389	9.7096	12.9583	11.48	11.6662	9.1982	9.35241	6.77481	8.71947	10.0998	9.01423	9.66048	9.76265	12.1296	8.67561	7.66596	8.92876	11.4524	8.95193	9.2823	8.85315	10.0008	9.43203	8.06161	10.9017	9.55833	10.2683	8.00993	10.4713	11.1375	10.8627	8.77268	8.63943	9.50946	8.85587	9.11113	9.537	9.39704	9.21715	10.111	10.8627	10.6243	12.0092	11.8162	9.05715
11715767_s_at	9.32899	11.1033	10.4389	10.3745	11.0588	11.4329	9.37986	10.9055	9.91649	8.66818	9.42181	7.38317	9.00122	10.5204	9.08372	10.5703	7.95791	8.67469	9.65643	8.88022	8.88318	11.2025	9.13486	10.1714	9.28791	9.42409	8.14989	8.13262	9.62815	9.35565	8.86544	9.19266	8.59293	9.05682	9.13097	9.37089	8.61361	7.93827	9.32888	9.84915	8.37325	10.1329	9.25925	8.32806	9.86274	8.65655	8.97161	9.11189	9.11349
11715768_x_at	7.76082	7.4442	7.42979	7.53714	7.3153	7.21715	7.71623	7.14782	7.2371	7.19172	7.25229	7.19374	6.66005	7.32845	7.42016	7.16743	7.65586	7.14721	7.94757	6.33609	7.70856	7.59042	7.19998	6.96602	7.08613	7.03563	7.2717	7.18722	7.05844	7.16604	8.01869	7.41031	7.06818	7.2119	7.51261	7.40704	7.44825	7.07087	7.73662	7.38464	6.91025	7.84067	7.27358	7.38191	7.15209	7.30022	7.27067	7.58495	7.88919
11715769_a_at	11.8944	11.6132	11.0414	11.6191	11.5814	11.2607	11.6192	11.3837	11.5814	11.4709	12.293	9.44785	11.6152	11.9436	11.6041	11.1299	11.6478	11.4995	11.3359	12.4186	10.8501	10.441	11.7369	11.8655	12.0651	11.3924	10.4525	10.9082	11.8658	12.1342	12.034	12.1671	11.8798	11.8063	11.9999	12.1383	12.2822	12.3931	12.3752	11.7756	12.469	11.9525	11.4602	11.1247	11.7856	11.6642	11.3126	11.6255	12.0782
11715770_x_at	11.9162	11.5622	11.3155	11.9599	11.6932	11.6637	11.8301	11.6901	11.6769	12.2642	12.7275	11.3613	12.2274	12.1382	11.8526	11.6781	12.1327	12.0224	11.6944	12.315	11.4556	12.0357	12.0881	12.4925	12.5098	12.2831	11.0342	11.6408	11.9506	12.4116	12.1129	12.2986	12.5241	11.7905	11.8858	12.4209	12.4951	12.4647	12.5731	12.0544	12.6744	11.9253	11.7013	11.5114	12.3009	12.1328	12.1461	12.1462	12.4648
11715771_a_at	8.33563	9.19471	8.40814	9.00714	9.69075	9.54908	8.06557	8.71445	8.66273	8.6765	10.2791	6.02141	8.44447	10.3741	9.54908	8.20475	8.41823	8.13395	8.62409	9.82614	9.65855	7.09099	10.1199	9.28582	9.44002	9.53468	8.20031	7.21782	9.28185	10.2318	9.17881	9.36502	9.9415	9.23538	8.95968	10.3494	8.50883	9.00287	9.84387	9.63676	9.27535	10.1171	10.0914	7.5391	8.11547	9.7913	8.27956	8.41128	10.3818
11715772_x_at	9.79785	10.5476	9.85916	10.4934	10.9458	10.8201	9.42292	10.1539	9.94686	10.0054	11.4149	6.86941	9.95534	11.777	10.786	9.60259	9.76311	9.44092	10.0466	11.0683	11.0094	8.6203	11.3673	10.7182	10.751	10.7856	9.66441	8.6423	10.6408	11.532	10.5486	10.7321	11.2933	10.612	10.3593	11.6891	9.86064	10.3027	11.1033	11.0293	10.5966	11.5523	11.4355	8.98339	9.33575	11.0311	9.7253	9.77289	11.648
11715773_a_at	7.84182	8.97044	7.50052	8.84132	8.68696	8.61193	7.45278	8.74227	7.69569	7.78609	8.47711	6.21577	8.35961	8.34092	8.84292	8.18102	8.54792	7.97725	7.62218	8.84786	8.68815	7.69295	8.32597	8.54106	8.63523	7.92936	6.46483	7.2463	7.78763	8.91305	8.47976	9.35595	7.94896	8.53451	7.59248	8.4886	8.30297	9.09233	9.61384	8.30046	8.51828	7.80233	9.50024	7.71829	8.78544	8.04581	7.68731	8.01833	8.49184
11715774_s_at	9.49954	10.4104	9.04008	10.127	10.169	10.0778	9.33248	10.1308	9.08128	9.8921	10.4797	8.8614	10.655	10.1174	10.5432	10.1356	10.2261	10.0185	9.66042	10.564	10.4083	9.87892	9.96756	10.4052	10.1231	9.8871	8.35638	9.76269	9.86771	10.5799	10.1045	10.8633	9.69863	10.5432	9.64849	10.1175	10.3291	10.6899	11.122	10.2179	10.1583	9.43782	10.904	10.1572	10.6872	9.85297	10.0162	9.66747	10.0622
11715775_a_at	10.4422	5.79294	8.35709	5.18658	6.97042	4.56339	9.91665	4.73697	5.71132	5.08934	5.0993	5.15095	4.64963	4.61586	4.57016	4.76405	4.63355	5.8332	4.54526	4.62887	4.63217	4.79483	4.42188	4.82675	4.44686	4.69893	4.87941	4.79049	4.85814	5.32342	5.81089	4.61157	4.92997	4.61517	6.95219	4.41228	5.09393	4.73729	4.57325	4.99166	5.3669	4.52143	4.29507	5.22947	4.59965	6.56587	5.14152	5.55723	4.63258
11715776_a_at	12.8284	8.4967	11.4038	7.71995	9.43918	6.80786	12.8494	6.72963	8.09872	6.66562	7.54433	5.93983	6.98092	6.38683	6.12414	6.40903	5.46642	8.30586	6.17868	5.8418	6.49582	6.05947	6.53405	5.9613	5.44806	6.28157	7.15263	6.2951	6.63987	7.64402	8.45965	6.54248	6.7464	7.71661	10.2341	5.94968	7.60996	6.26623	5.71953	6.7852	7.90163	5.80822	5.87103	8.14333	7.29106	9.77459	7.56825	8.39765	5.49488
11715777_s_at	10.5456	10.3031	10.1991	10.2915	10.5419	10.1192	10.4365	10.0321	10.2591	10.195	10.4639	7.61055	10.0182	9.98771	10.0259	9.31238	11.1748	10.6537	10.4318	10.4833	10.9302	8.25712	10.6123	10.3972	10.3048	10.764	8.9983	9.46697	10.3316	10.5406	10.2378	10.5953	10.0659	9.93245	10.1387	10.1443	10.3286	11.5773	10.1587	10.2715	10.6925	10.6435	10.6743	9.55689	10.3233	10.7422	10.333	10.6619	10.8428
11715778_a_at	7.33899	7.42781	6.77252	7.39098	6.41569	6.56492	6.53924	6.64087	7.57016	6.53982	6.82087	6.30503	6.98107	6.62449	6.83603	6.58181	7.80802	7.58204	7.53498	6.23482	7.71288	6.34585	7.03337	7.05354	7.16646	6.97204	6.55903	6.86594	6.69996	7.32871	7.12486	7.09126	6.99169	6.15826	6.41867	6.66353	6.42592	8.27056	7.25601	7.00728	6.98816	7.37589	7.28845	7.23227	6.97927	7.18885	7.10618	7.02884	7.8232
11715779_a_at	10.8776	9.82478	10.0558	9.9726	10.4609	10.441	10.509	9.8225	10.1504	10.5214	10.2939	8.31767	10.3644	10.0122	10.1265	10.1401	10.8269	10.6569	10.0035	10.3143	9.98716	9.28274	10.4373	10.4678	10.8597	10.7784	8.48302	8.97823	10.4088	10.3304	10.3037	10.7751	10.2253	9.95961	10.2229	10.1144	10.111	10.3156	11.0583	10.1633	9.98749	10.5401	11.0078	9.55721	10.1183	10.5688	10.6878	10.6958	10.3917
11715780_x_at	10.918	9.84553	10.0481	10.0991	10.3491	10.3937	10.4862	9.87038	10.1151	10.3892	10.2601	8.39963	10.5284	10.0164	10.1186	10.1182	10.8317	10.705	10.0143	10.2788	9.923	9.37756	10.3408	10.6036	10.7	10.7735	9.01553	9.16426	10.2805	10.3067	10.2988	10.8581	10.2155	10.0166	10.2476	10.1175	10.1513	10.2265	11.0021	10.1518	9.98261	10.5036	10.9731	9.70519	10.08	10.4584	10.9399	10.6683	10.4463
11715781_a_at	9.65429	8.8154	8.70018	8.53871	8.71123	8.08311	8.40419	8.31412	8.95767	8.93341	8.80216	8.74939	8.89514	8.59919	10.1335	8.66376	8.95863	8.65159	8.52807	9.8541	8.8309	8.26021	9.25292	8.71077	9.67372	8.09286	8.52731	8.46873	8.38474	9.56597	9.06506	9.15673	8.22674	9.01955	9.12646	8.45386	9.39404	9.81444	9.95916	7.59614	9.49012	9.93279	9.76198	8.71915	9.96952	8.95361	8.54627	9.20605	9.17138
11715782_a_at	12.9592	12.7787	12.3864	12.9063	12.5662	12.4674	13.0108	12.9248	12.633	12.9903	12.3692	13.0398	13.287	12.8068	13.4193	12.6568	13.1059	12.9525	13.358	13.238	13.1276	13.3201	13.357	13.3563	13.2406	12.8025	12.5339	12.9956	12.3909	12.8262	13.6014	13.3817	13.1397	13.0184	13.3143	13.093	13.3779	13.1602	13.322	12.6174	13.0993	13.0728	13.083	13.2852	13.5519	13.2228	12.8779	13.1803	13.266
11715783_x_at	13.1585	13.0181	12.6391	13.0387	12.6931	12.779	13.1538	13.0734	12.8819	13.1271	12.5301	13.2953	13.397	12.9281	13.4359	12.8074	13.2393	13.0889	13.3343	13.233	13.2893	13.4371	13.3633	13.4432	13.3492	13.0025	12.7234	13.1127	12.5178	13.0073	13.5698	13.4696	13.2532	13.0917	13.3875	13.174	13.4767	13.2503	13.3801	12.6257	13.1643	13.1984	13.1783	13.26	13.6481	13.3247	13.0439	13.2437	13.3918
11715784_s_at	5.9556	5.70121	5.89286	5.72427	5.59762	5.89863	6.37304	6.28251	6.26142	6.12412	5.40177	7.74342	5.80304	5.35293	6.20883	6.29985	6.80592	5.71909	6.18969	6.44777	5.91685	6.63681	5.7918	5.63945	6.37304	5.65041	6.94145	6.94764	6.24899	5.12895	6.40675	6.21281	6.20886	5.32515	6.31935	6.07499	6.87462	5.79868	5.83674	5.98569	6.20693	6.19699	5.59908	6.84575	6.24553	5.56473	5.63543	5.75675	5.75868
11715785_at	6.08215	5.87574	6.15038	5.94636	6.10957	5.92994	6.11974	6.30939	6.15779	6.45328	6.25622	7.42736	6.53327	6.05543	6.12922	6.0928	5.96127	5.94472	5.85966	6.27291	5.88504	6.91545	5.89186	5.80512	6.04233	5.82239	6.84762	6.2294	6.1884	6.05235	6.15003	6.49137	6.49453	6.02573	6.41377	6.0183	6.14324	6.06872	5.82372	6.13464	6.04812	6.51517	6.30494	6.23718	6.48673	5.83187	6.26089	6.23662	5.80089
11715786_at	6.92832	7.51246	7.09279	7.55542	7.32944	7.52232	6.98361	7.61507	7.18569	8.05204	7.96609	8.63415	7.66147	7.8134	8.24822	8.15111	9.54699	7.93628	8.75691	9.15293	8.86952	8.04537	8.79413	8.71797	8.44159	8.35508	8.43687	7.644	7.80486	7.74678	8.55305	8.05482	8.01	7.83953	7.90137	8.1962	8.38483	9.16006	8.17226	8.39108	8.64442	8.34552	8.12092	8.69092	7.70415	8.38341	7.91806	8.06181	8.473
11715787_x_at	8.54644	9.46762	9.28278	10.1047	9.17739	9.48849	9.0592	9.52787	9.39231	9.4514	9.2524	8.4694	9.02206	9.79232	9.2751	8.68757	10.2095	9.32482	10.0785	8.82806	10.0182	9.06973	9.72443	9.86719	9.7103	9.6686	8.93648	8.9518	9.02486	9.46101	8.97925	9.45065	9.92847	8.83183	8.71781	10.1828	8.52632	9.63812	9.50923	9.33675	9.24956	8.81398	9.18061	9.57367	9.23829	9.78213	8.93146	9.47578	9.37381
11715788_a_at	8.73433	10.5679	10.9762	9.78692	11.1473	10.5003	9.8636	11.1495	10.2596	8.09499	11.1899	7.91322	10.2794	10.1794	9.66158	10.6303	10.8902	10.5259	9.99168	10.8599	10.3923	10.2285	9.43982	10.7929	10.2556	9.17357	8.59251	11.3054	9.21931	9.80255	10.6432	11.3265	9.09329	9.27082	9.42036	9.47978	11.1466	10.3521	10.2702	9.45426	10.2362	9.86119	10.7936	9.39551	11.3018	9.61754	8.78355	9.74061	10.1977
11715789_a_at	8.06926	10.539	10.3907	9.54102	10.5808	9.96967	8.79105	10.3928	10.1776	6.90844	10.4623	6.24298	9.33409	9.22374	9.17021	9.59901	10.2528	9.79374	9.32644	10.0649	9.70391	9.00498	8.85613	10.1379	9.80624	8.64152	7.59162	10.6833	8.1748	9.55904	9.93779	10.8675	7.67181	7.95006	8.60084	8.73846	10.4134	10.148	10.3048	8.36838	9.6731	9.35235	10.5786	8.07174	10.987	9.00494	7.87584	9.39288	10.0416
11715790_a_at	8.20849	8.81538	7.95685	9.18378	8.78282	8.83108	8.0421	8.72006	8.51621	8.25032	9.33544	6.92849	7.81724	9.25067	9.30275	8.77235	9.15911	8.7498	8.48678	8.82688	9.27942	8.74006	9.24929	8.46739	9.55351	9.00304	6.94758	7.67363	8.31147	9.12603	8.92764	8.76544	8.8035	8.92443	8.32026	9.21491	8.86549	9.71196	9.53422	9.02484	8.72799	8.60953	10.0554	7.73393	8.43947	9.07235	8.1606	8.75117	9.44666
11715791_at	9.1422	9.49777	8.60747	10.064	9.19956	9.33219	8.98725	9.00002	9.17589	9.5798	9.90406	8.81189	9.09014	9.80068	10.0536	8.73986	10.4545	8.46977	9.70097	9.11583	9.71288	9.11565	9.47696	9.96333	10.1172	9.53188	9.20044	9.29599	9.91214	9.83337	9.59155	9.36327	9.65638	9.96658	9.5568	10.0854	9.25373	10.677	9.51052	10.0084	9.03293	9.69013	10.1979	8.33855	9.04687	9.51299	9.25434	9.22078	9.462
11715792_a_at	10.899	9.64731	9.43074	8.64697	9.35899	8.93105	10.7093	7.63596	8.88881	6.98441	6.78612	6.34938	6.70146	9.64088	6.16173	8.38055	8.45367	9.77699	7.67854	7.37476	8.66822	8.89446	8.29908	7.47907	7.32442	7.76551	7.10802	6.27639	7.51198	8.66515	7.75217	7.0684	8.13846	8.94177	9.3773	6.99479	8.55887	8.84781	6.31924	7.73173	8.62663	6.83714	7.63341	7.96476	7.87606	9.00851	8.91688	9.39949	7.04204
11715793_a_at	13.5838	10.0212	12.5824	10.0111	11.3424	8.26858	13.2386	9.31548	9.46352	5.1581	4.79261	4.32906	4.48289	3.87254	4.36563	4.23128	4.12936	6.97023	5.31254	5.56237	5.32049	4.21769	6.03418	4.59341	4.31027	5.99115	4.71586	5.44327	8.57537	10.0134	10.6572	7.33256	9.2616	5.85148	12.3972	7.36067	10.8464	6.66897	6.07459	9.06207	10.7177	4.32385	6.27493	10.1266	4.52397	11.5519	6.40483	9.29983	7.19005
11715794_x_at	14.5547	11.1198	13.8094	10.8753	12.3791	9.04487	14.2934	10.0348	10.2146	6.63716	5.29319	6.60826	5.93748	5.66399	6.04606	6.2331	6.02756	8.14502	6.63612	6.48127	6.49529	5.73204	7.14592	5.15632	5.32842	6.80202	6.21789	6.19705	9.15485	10.8816	11.7195	8.42731	9.88729	7.08246	13.5192	8.47575	11.8773	7.50355	6.84186	10.112	11.6445	6.61895	7.4089	10.77	5.39978	12.6812	7.27958	9.89152	8.22283
11715795_at	9.77811	11.0815	9.9184	11.4268	10.9258	10.5965	9.9466	10.6092	11.0194	11.284	11.6944	8.70933	10.0447	11.1545	11.3545	11.1371	10.1641	11.0593	11.0018	10.6555	11.2437	10.6864	11.4938	10.8171	10.8211	11.1243	10.5492	10.0336	11.6112	11.7567	10.4977	10.6345	11.1901	11.0781	11.0438	11.4005	10.831	10.4711	11.6171	11.6342	10.5282	11.2196	11.8358	9.95962	10.7779	10.9737	10.9173	11.0043	11.2165
11715796_s_at	11.8504	10.9278	10.8081	10.1068	11.3488	10.3149	11.4708	8.71379	10.7184	10.7983	8.68783	7.27792	9.66928	9.87563	8.06612	9.06164	7.76863	12.9421	9.77814	8.20793	10.6893	8.0872	10.8089	8.60775	8.66949	12.04	11.1753	11.3093	11.4339	12.0368	10.5258	10.9693	12.6163	12.1563	10.8833	11.0015	9.83565	10.8597	8.43238	10.9287	11.447	8.61144	8.49924	11.0758	11.7207	12.2956	13.3991	13.2437	10.86
11715797_a_at	9.15324	9.12969	8.93759	9.11497	9.15052	9.00058	9.02898	9.09753	9.0768	9.94094	9.80729	9.30659	9.12771	9.83669	10.1664	8.92444	10.0899	9.20701	10.041	9.625	9.76573	9.24728	9.11204	9.86976	10.0338	9.80831	9.03828	9.34109	9.67755	9.61974	9.13567	9.3004	9.83264	9.88615	8.81374	10.0678	10.0535	9.96817	9.51951	9.46491	9.3154	9.39304	9.85182	8.96176	9.55033	9.19407	9.17575	9.13504	9.37751
11715798_x_at	9.43001	9.3784	9.15388	9.34829	9.4353	9.21988	9.20589	9.36801	9.29853	10.0907	10.0826	8.89227	9.3603	10.1375	10.5164	9.14705	10.3865	9.42147	10.3834	9.90183	10.0921	9.153	9.34282	10.0788	10.2979	10.1894	8.72978	9.47833	9.86373	9.93655	9.26391	9.54056	10.0634	10.0952	9.07736	10.2625	10.2626	10.1968	9.7512	9.56459	9.52898	9.50089	10.0785	9.03951	9.77393	9.38127	9.35074	9.31519	9.68862
11715799_s_at	10.2034	9.35865	9.42134	9.32397	9.14195	9.07399	10.0101	9.78805	9.30713	9.93749	9.906	9.68318	10.1206	9.66186	9.86502	9.91419	10.31	9.7359	9.69382	9.75639	9.46944	9.95996	9.56131	9.8637	10.048	9.37766	9.60332	9.72327	9.34871	9.57267	9.93139	10.2597	10.1479	9.72672	9.96256	10.5261	10.9739	10.1894	9.72243	9.64568	10.2465	9.66048	8.65913	10.5743	10.0424	9.81066	10.2602	10.051	9.49753
11715800_at	5.00984	5.00249	5.16932	5.19573	5.16622	5.29866	4.9683	5.3912	5.24046	5.46167	5.32155	6.52166	5.24373	5.16068	5.44956	5.18059	5.09191	5.12613	5.21847	5.42154	5.01726	5.77223	5.10718	5.41443	5.07128	5.04892	5.80421	5.7173	5.26917	5.09249	5.28643	5.47993	5.3909	5.42614	5.3889	5.25188	5.48561	5.17753	5.13937	5.54738	5.61316	5.57991	5.21058	5.55813	5.45432	4.8386	5.35112	4.83207	5.1503
11715801_s_at	8.11168	7.70904	7.55263	8.0977	7.15091	7.72887	8.33236	8.12673	7.80686	8.14318	8.2714	8.38565	8.63184	7.87584	7.99607	8.26144	8.16976	8.37188	7.95462	8.1327	7.72004	8.88899	7.89638	8.15112	8.304	8.08982	8.70803	8.21321	7.67236	7.95118	8.25599	8.53591	8.72591	7.944	8.25244	8.80804	9.30083	8.11403	8.46214	7.97157	8.58795	7.99879	6.93277	9.19727	8.63	7.93587	8.64202	8.33292	8.24669
11715802_a_at	6.66109	6.30688	6.68061	6.83921	5.82056	6.05291	6.41967	6.52582	6.48988	6.47356	6.54547	8.10041	7.57957	6.15695	6.77466	7.09546	6.56692	7.42982	6.36	5.79386	6.42028	8.5742	6.87509	6.9272	7.28149	6.67005	7.69947	7.39119	5.98685	6.89308	6.95991	6.7747	7.20777	5.87076	6.4863	7.39284	7.91096	6.42549	7.13743	6.12448	6.51971	6.96634	6.22514	7.66513	6.52468	7.11913	7.57855	7.2676	7.32466
11715803_a_at	9.71971	7.81481	7.98329	7.71884	7.82206	7.00833	9.20589	6.99685	7.42847	7.65787	6.1417	6.81044	7.22228	7.89637	7.03228	8.72259	6.33958	8.93882	7.54266	7.172	7.22558	8.97987	7.85301	8.52159	8.07859	7.84384	6.88977	6.4495	6.56153	7.86486	9.07465	8.14124	8.05841	8.57045	8.5914	7.44084	7.10211	7.36735	6.07876	7.35775	8.29019	6.64083	7.03092	8.04196	7.78299	8.52324	9.29594	9.44018	7.22588
11715804_s_at	7.74527	6.42414	6.46046	5.99308	6.50989	6.47602	6.67495	5.81934	6.60462	6.40573	6.76684	6.06639	6.16202	6.59369	6.44361	6.03924	6.65111	6.55518	6.49186	6.18121	5.83899	5.57887	6.31394	6.29613	7.11055	6.37453	5.01813	6.41193	6.23548	6.44457	7.17437	6.74245	6.95151	6.62869	6.56129	6.37499	6.00563	7.28611	6.59921	6.5438	6.54926	6.58848	5.89748	6.36585	6.76166	6.37535	6.38942	6.44386	6.78196
11715805_a_at	10.1619	10.2392	10.0522	10.3506	10.3477	10.5029	10.1516	10.0473	10.367	10.5202	10.3293	7.96281	9.58203	10.3415	10.1477	9.67725	10.4044	10.1732	10.191	9.72572	10.1523	9.19678	10.6717	10.235	10.807	10.6086	8.64068	9.41989	10.3622	10.2268	10.1829	9.87552	10.3456	10.0462	9.69857	9.99508	9.3301	10.5935	10.2887	10.0905	10.1815	10.3576	10.2157	9.73429	9.98617	10.5684	10.1707	10.2517	10.5685
11715806_a_at	11.3133	9.53888	9.46837	9.46973	9.87738	9.61601	10.6288	9.19791	9.00028	9.16694	8.84978	7.37889	8.10071	10.5272	8.81003	8.96142	10.1475	9.09403	9.46166	9.19306	9.18342	7.79853	10.1866	9.40429	9.2627	9.72729	7.87333	7.93421	8.8572	9.27166	8.98061	9.50474	10.4612	8.78776	9.75921	9.60444	9.49765	9.71091	9.39451	9.01948	9.15379	8.63066	8.95878	8.73614	9.73847	9.92502	9.03044	9.58259	9.41195
11715807_a_at	7.38366	9.91988	10.5214	11.2148	10.4605	10.2701	9.4018	11.1353	10.4563	9.89296	9.13837	10.0921	10.1667	10.7219	9.86403	10.381	8.02632	8.71554	10.6035	10.4482	9.83432	11.3577	10.2721	10.808	9.16994	9.9661	11.3453	11.1348	9.76938	9.32344	9.54365	9.89335	10.1495	8.75304	9.92312	10.3038	10.2022	8.65498	10.5423	9.54514	9.93209	9.46019	9.93021	9.55623	10.2151	9.67662	8.98719	8.51988	10.168
11715808_a_at	10.4742	9.73719	10.3283	10.5837	10.2936	10.1785	10.6391	10.7565	10.0131	11.0055	8.61844	9.43601	10.9385	10.3756	9.00166	9.06917	10.404	8.02855	11.6805	10.2987	10.8266	7.9965	11.0026	11.4871	9.96872	10.1423	12.5158	10.1626	11.0453	8.87224	11.9494	11.1321	11.9263	9.00033	9.79514	11.5311	9.32702	9.57043	7.74397	11.0771	10.1775	10.203	11.5291	9.38076	9.14367	10.7019	8.53459	9.26787	11.0942
11715809_a_at	8.8963	8.64386	9.16176	9.21638	8.62436	8.59643	8.81273	9.00055	8.84494	9.39207	7.03908	7.88716	9.55927	8.97377	7.42513	7.84873	9.03947	6.74764	10.351	8.61466	9.49116	6.56809	9.70516	10.3966	8.63159	8.6534	10.7965	9.38166	9.63438	7.7144	10.3879	10.0193	10.2841	7.35337	8.3967	10.0442	7.69491	8.19195	6.91791	9.67254	8.90079	8.47506	10.0483	8.28198	7.82266	9.54793	7.36619	7.7752	10.0343
11715810_a_at	9.42062	9.16825	9.08228	9.18304	9.18889	8.996	9.08879	9.14084	8.95247	8.95298	9.04627	8.13212	9.22069	8.96375	9.19491	9.19939	9.03311	9.34823	8.81511	9.45882	9.05555	8.29227	9.10762	9.07046	9.17265	9.24992	6.43637	8.92868	8.85468	9.20526	9.10631	9.51093	8.75601	9.29796	9.41511	8.80536	9.06236	9.44517	9.06714	9.05755	9.1703	9.11129	9.23503	8.82463	9.59641	9.26471	9.215	9.48063	9.21599
11715811_s_at	6.95847	6.36754	6.81295	6.51948	6.61348	6.91501	7.14854	7.11242	6.44873	7.13415	7.0693	8.72412	7.50527	7.10051	6.97621	7.20643	6.86457	7.26649	7.30552	6.39067	7.45992	7.69829	7.02306	8.54214	6.59972	7.27692	8.22532	7.56374	6.71514	6.86796	7.71303	7.68297	7.45593	7.06808	7.40258	7.75469	6.99115	6.6322	7.37365	7.3208	6.53684	7.41116	6.98812	8.10591	7.29187	6.84753	7.51231	6.77868	7.07083
11715812_s_at	7.41031	6.94974	7.05995	7.21793	6.78615	7.17716	7.49583	7.51129	7.08318	7.75673	7.50572	8.85907	8.91368	7.98713	7.26925	7.03343	8.77107	6.96775	8.32659	6.69587	8.00454	7.47439	7.82545	8.12635	7.46469	7.46487	8.24628	7.58155	7.30996	7.52597	8.02778	9.00642	8.36765	7.24555	7.25451	8.11825	7.21079	7.94742	7.60989	7.71736	6.96034	7.56089	6.64708	8.52958	7.77201	7.84078	7.54749	7.26227	7.47584
11715813_at	7.46103	9.90376	9.98917	10.0143	9.78557	10.2415	8.46809	9.71208	9.74971	6.90505	9.18171	5.09179	7.036	7.13259	7.70287	7.02085	6.1113	6.5558	7.21317	6.5481	7.70798	7.49897	6.96042	7.01194	5.7603	6.00812	6.44231	7.17039	7.41239	8.81048	6.29495	7.43353	6.07297	7.48845	6.58096	6.90806	8.18773	5.78395	7.27544	7.20958	6.54047	7.94519	7.65933	6.11538	7.02751	7.01459	6.06159	6.34605	7.87638
11715814_a_at	9.30443	10.0013	8.78089	9.84629	9.485	9.80014	9.2413	9.72651	9.63499	10.262	10.6579	10.2085	10.2779	10.4713	10.9128	10.1403	10.6667	9.90398	10.6839	10.6645	10.4111	10.3069	10.578	10.9909	11.1383	10.8979	9.97874	9.55509	10.4194	10.8048	10.3801	10.3984	11.0017	10.5252	10.2256	11.297	10.5615	11.1153	11.0695	11.2558	10.4926	9.65928	10.9622	9.92481	9.82992	10.3309	9.79976	9.93397	10.7089
11715815_a_at	10.3775	10.0678	9.58581	10.446	9.89441	9.86429	10.2234	10.012	9.80012	10.1786	10.1079	9.15678	9.67847	10.0539	10.2924	9.55582	10.0588	9.7529	10.2479	10.3288	10.1282	9.78529	10.6238	10.3124	10.0721	10.2932	9.78891	9.388	10.2041	10.1257	10.4401	9.65956	9.931	10.2716	9.88654	10.5423	10.0937	9.38767	10.1752	10.4055	10.1919	9.54397	10.4852	9.0898	9.76321	10.2936	9.59242	10.1839	10.2667
11715816_at	4.70659	5.10049	5.60507	5.66161	5.23336	5.31186	5.209	5.50831	5.78085	5.33475	4.90102	5.43374	5.20198	4.97353	5.12805	5.09771	5.40025	4.68112	5.89381	4.92554	5.14315	5.41495	4.8672	5.28282	4.91983	4.91073	6.06318	5.09947	5.56819	5.24272	5.72069	5.14303	5.57712	4.64317	5.50977	5.67983	5.49178	5.06612	5.40234	5.26901	5.3275	5.54342	5.53213	5.25075	5.35747	5.10644	4.75814	5.1113	5.17702
11715817_at	9.48009	10.5487	10.1543	10.7548	10.7617	10.9253	11.2257	11.2913	11.9645	10.5859	10.7756	9.00372	10.2729	9.87173	10.7739	9.13747	10.7052	10.3201	11.2353	10.4585	10.3602	8.78726	10.5218	10.2417	10.177	10.685	9.52483	9.72069	11.4351	10.4119	10.8808	10.7201	10.9058	10.5165	10.4868	11.0169	10.9978	10.5085	10.1916	11.1807	10.2784	10.88	10.4984	10.1046	10.3947	10.8588	10.4886	10.6641	10.6666
11715818_at	10.2905	10.9967	11.1093	11.555	11.1802	11.3193	11.7904	11.9144	12.3323	11.3585	10.903	12.0553	11.5503	10.5534	11.077	10.922	11.1812	11.4737	12.0133	10.3337	11.0953	11.168	10.4818	11.1271	10.7635	11.3895	11.9835	11.6567	11.7414	10.9344	12.0407	11.33	11.8046	10.6981	11.4649	11.7845	11.6831	10.8317	10.9396	11.8416	10.7131	10.8472	11.188	11.8242	11.556	11.1858	11.247	11.1662	11.1996
11715819_a_at	10.035	9.75255	9.74402	9.85935	9.96271	9.59405	9.97255	9.96817	10.2065	9.25089	9.66408	8.44248	8.93757	9.82858	9.62042	9.25879	9.94291	9.66405	9.50713	9.83695	9.63234	9.62394	10.161	9.18348	9.59869	9.67269	8.59489	9.39297	9.50701	9.76307	9.16671	9.04941	9.68431	9.69454	9.39094	9.30824	9.96256	9.8155	8.84504	9.64945	9.58203	8.83628	9.87737	9.20846	9.59713	9.81176	9.69709	9.77212	9.54925
11715820_a_at	9.9363	10.0448	9.63884	10.1028	10.0361	10.028	9.81546	10.1212	9.75076	10.4053	10.8011	8.83029	10.1511	10.4731	10.4163	9.97789	10.947	10.5595	10.6864	11.6729	10.5124	9.69427	10.8466	10.2292	10.6704	11.1018	10.5453	9.3769	10.2896	10.3488	10.0665	10.5831	10.4258	10.0197	9.94662	10.3783	10.732	11.339	10.6868	10.6468	10.9719	10.6146	10.3354	9.98203	10.1083	10.8242	10.2259	10.5374	10.9797
11715821_a_at	9.50353	9.58206	8.89072	9.32262	9.582	9.34716	9.24738	8.66965	9.20438	8.00439	9.21652	5.40756	7.78483	8.27291	9.115	8.78039	9.03617	8.67201	8.28041	9.74816	9.55482	6.97957	8.8945	8.67112	9.3756	8.67145	7.48273	7.59658	9.04005	9.36692	8.17036	8.64968	7.65325	8.75113	8.75852	7.89722	9.13288	9.97715	9.00957	7.99552	9.84383	9.88086	9.4136	7.96634	9.17227	8.70448	8.10238	8.68839	9.74379
11715822_s_at	11.1084	9.98697	9.705	9.50619	10.4441	10.2048	10.6932	9.71392	9.71238	10.7237	10.5912	8.16559	10.1181	10.0258	10.0557	10.1081	10.8321	10.3731	10.0847	10.5831	10.6821	9.26651	10.4985	10.5593	10.5741	10.3552	8.64958	9.32493	10.4004	10.5152	10.013	10.665	10.1724	9.68951	10.148	9.85389	10.2818	10.8781	10.2628	9.94021	10.8582	10.6194	10.1129	10.1813	10.8897	10.8288	10.3086	10.2606	11.0661
11715823_x_at	12.0602	10.8676	10.9573	10.8648	11.3503	11.3518	11.647	10.8731	10.7422	11.576	11.5973	9.90979	11.4468	11.0303	10.9086	11.2879	11.9126	11.3959	11.0261	11.3133	11.777	10.551	11.5223	11.658	11.6734	11.5249	10.3902	11.255	11.4324	11.3715	11.1218	11.6891	11.17	10.979	11.2576	10.8592	11.392	11.8247	11.2494	11.1554	11.7379	11.7086	11.1971	11.3709	11.892	11.7599	11.2914	11.3048	11.9423
11715824_at	10.0273	10.6504	10.2542	10.6449	10.5635	10.3171	9.56949	10.2821	10.2124	9.60822	10.5402	7.55338	10.0169	10.0449	10.7941	9.91213	10.8545	10.333	9.56746	11.9985	10.1906	9.47672	10.2268	9.96693	10.9289	10.5355	8.12459	9.04382	9.94782	10.5641	9.19013	10.6415	9.52987	10.4897	9.77414	9.84907	9.5214	11.0971	10.8011	10.1588	11.5081	10.6002	10.8813	9.0958	10.5239	10.1166	9.90245	10.4212	10.6623
11715825_a_at	9.95505	10.0101	8.88729	10.1085	9.72716	9.52095	9.79334	9.38187	9.61905	10.476	10.2016	9.23939	9.47429	10.628	10.6202	9.58196	10.0888	9.7461	10.4229	10.4431	10.1652	9.58941	10.7159	10.4183	10.6638	10.965	9.66086	9.50696	10.2169	10.3219	10.3176	9.92031	10.1723	10.1196	10.5673	10.4035	10.4483	10.7472	11.0741	10.3735	9.88828	10.2452	10.8752	9.14429	9.75831	10.5829	10.2596	10.1258	10.6887
11715826_x_at	8.47279	8.45987	8.83324	8.84425	8.56206	8.67032	8.77105	8.83891	8.3987	8.16244	8.43711	8.70204	8.62408	8.67621	8.53379	8.62714	8.79741	8.5945	8.72254	9.26549	8.72312	8.9972	8.71729	8.79878	8.18425	8.06638	9.14021	8.35413	8.43363	8.44725	8.58804	8.55821	8.89233	8.56373	8.99794	8.47163	9.50658	8.55818	8.87941	8.28821	8.93778	8.37453	8.59113	9.21069	8.91069	8.94593	8.39541	8.574	8.9036
11715827_s_at	9.54246	9.77615	9.33759	9.74151	9.65516	9.4821	9.61938	9.66536	9.68648	9.51344	9.6668	9.40021	9.67319	9.86377	10.2996	9.40788	10.0766	10.0084	9.67291	10.0559	9.9874	9.59839	9.67243	9.97989	10.5188	9.35959	9.34438	9.15068	9.52754	9.8872	10.4796	10.0672	9.91681	9.76088	9.85702	10.3836	10.2849	10.3817	9.92248	9.37924	9.90428	10.1533	9.80854	9.60008	10.1509	9.6472	9.82771	10.2398	9.92956
11715828_a_at	8.38878	9.30613	8.11435	8.91492	9.02827	8.61467	8.74002	8.99687	9.08286	7.85979	8.06002	6.5188	8.19847	8.70109	8.97438	7.61158	8.55693	8.84973	8.06433	8.31422	8.24423	8.6749	8.55128	8.32467	9.49869	8.21706	6.55083	7.28535	7.98893	9.08447	8.96461	8.6921	7.94782	7.94505	8.24777	9.00307	8.38491	8.6115	8.36144	7.92326	8.63497	9.36682	9.07224	7.45952	8.60594	8.59217	8.16232	8.77173	9.23084
11715829_at	8.20628	6.81657	7.05923	6.94127	6.93037	6.24913	7.72128	6.56215	6.56315	7.06967	5.58358	5.47575	6.89006	7.50732	4.53769	7.5324	8.35478	8.14393	6.10737	7.65165	7.08924	6.58526	7.21368	6.62447	8.41592	5.6229	5.74599	6.62423	7.87315	7.57561	7.44595	7.65457	6.75298	6.97034	7.84853	5.14971	7.14227	7.8983	8.25067	5.4496	7.94599	7.15522	8.25135	7.05562	6.06214	7.12376	7.98721	9.30022	7.47266
11715830_s_at	11.6705	10.2554	10.5116	10.6055	10.4011	10.2363	11.3951	9.85992	10.3436	11.7177	9.70576	9.27499	11.4196	11.3996	8.30058	12.0222	12.0585	12.0792	10.6862	11.1071	11.3163	11.6303	11.184	11.4892	11.9422	9.98633	9.6541	11.1479	11.5813	11.095	11.4944	11.6442	10.891	10.8838	11.6148	9.20279	11.0298	11.7097	11.9382	9.54799	11.5757	11.013	11.453	11.4669	9.73682	11.2508	12.2719	12.616	11.196
11715831_s_at	9.60079	10.4878	10.3535	10.9782	10.543	10.5528	9.86573	10.7048	10.6004	10.4926	10.7046	8.97582	9.89679	10.9091	10.8436	10.4461	10.5845	10.4343	10.4547	10.8594	9.92177	10.4478	10.2442	10.2955	10.4382	10.3775	9.69011	9.6271	10.5896	10.5054	10.6302	10.4061	10.6748	10.7768	10.4122	10.6288	10.9242	10.7745	10.69	10.1931	11.0156	9.86692	9.87494	10.0445	10.3952	10.2297	10.2899	10.5478	10.1408
11715832_s_at	8.06436	8.67675	8.74367	9.04353	8.74112	8.64515	8.2993	8.74625	8.60304	9.12119	9.39485	9.03896	8.70451	9.19315	9.18778	9.13436	9.03949	8.96127	8.84079	9.51621	8.63787	9.71113	8.9476	9.33844	9.06302	9.09157	9.11486	9.13499	9.08188	8.99665	9.07262	8.7975	9.00329	9.34075	8.69774	9.31504	8.82132	9.22264	9.22047	8.60498	9.49283	8.72054	8.612	8.65643	9.54793	8.82996	9.01535	8.99286	8.83494
11715833_a_at	7.87922	7.96738	6.99447	8.33761	7.93351	8.04888	7.69842	7.63138	7.75434	8.79273	9.63143	6.48236	8.67361	9.36761	9.0532	7.9915	9.76131	8.46882	8.73298	9.57313	8.92114	7.466	9.76481	8.95804	9.89275	9.89134	7.63598	7.7323	9.2289	9.40611	8.26547	9.36725	9.70993	8.98184	8.8694	9.88133	8.77824	10.5064	9.57583	9.29458	9.43495	9.11429	9.89876	7.88516	8.36529	9.68103	8.99741	8.59396	9.48856
11715834_x_at	7.59524	7.86505	6.32373	8.08857	7.54228	7.70924	7.13825	7.34124	7.76662	8.61519	9.38435	6.73517	8.40197	9.28935	8.90611	7.71932	9.5107	7.82936	8.53745	9.3507	8.66252	7.30823	9.45529	8.73198	9.54133	9.67079	7.76525	7.44804	8.75163	9.23958	8.07032	9.03736	9.31964	8.83712	8.52867	9.43425	8.59885	10.4292	9.18901	9.11189	9.11722	8.58378	9.6684	7.30254	7.97798	9.31471	8.60008	8.21831	9.25836
11715835_a_at	9.80794	10.1724	9.12286	9.87068	10.0708	9.74156	9.31248	9.30604	9.49385	9.86072	10.4503	7.55066	9.04057	10.3211	10.706	9.31489	9.53362	9.54669	9.26386	10.9349	9.31116	8.95203	10.625	9.61064	10.7343	10.7569	8.60498	7.82082	9.80632	10.6381	10.0964	9.74428	9.93023	10.0842	9.41062	10.0945	10.3361	9.77281	10.3563	9.68177	10.6324	10.2587	9.99348	8.92296	9.82455	10.3008	9.31149	9.8161	10.85
11715836_x_at	9.78027	10.2098	9.39994	10.02	10.0654	9.83593	9.455	9.55438	9.60168	10.1965	10.6559	8.14399	9.50848	10.5935	10.8448	9.5776	9.81457	9.68532	9.86857	11.019	9.94764	9.42447	10.7287	10.2388	10.8143	10.8449	9.09332	8.50162	10.2269	10.8011	10.3682	10.0215	10.2975	10.5195	9.8289	10.4238	10.7347	10.086	10.5093	10.095	10.7075	10.1271	10.2041	9.61852	10.1355	10.3299	9.76833	9.99113	10.9348
11715837_a_at	10.404	11.3042	11.2161	11.278	11.582	11.1715	10.4401	11.1267	11.3344	11.416	11.8946	10.3576	11.0001	11.1469	12.1738	10.9432	11.436	11.6353	11.2241	11.8758	11.8647	10.782	11.8479	11.6378	11.878	10.5684	10.4153	11.4771	11.4822	11.9578	10.4164	11.4378	11.0751	12.005	11.0765	11.1689	10.6457	11.2766	11.6811	11.0263	11.7523	11.2475	11.8581	10.8073	11.03	11.7626	11.4376	11.5267	12.0549
11715838_a_at	7.89304	8.68934	8.20584	7.96757	8.54467	8.85801	8.28131	8.99154	8.21279	10.0546	10.9168	8.8168	9.26446	9.55684	9.46361	8.99828	8.7026	8.89375	10.5913	9.62196	9.50805	8.4302	10.3469	10.08	8.64387	9.57946	9.3477	9.1494	9.40108	10.1179	9.50125	9.29737	9.93065	9.31558	8.65093	9.73067	9.29388	8.94228	9.30844	10.0047	9.40046	9.4791	9.53172	8.44864	9.03033	10.1442	9.19674	8.67652	9.58474
11715839_a_at	6.33781	6.88269	6.46673	6.7689	6.18839	6.46696	6.02293	6.63578	6.69233	6.50392	7.96664	6.21382	6.39241	7.0508	6.55962	6.66466	6.77463	5.55856	6.55221	7.68364	6.45129	6.56802	6.64436	6.62358	6.07961	6.24709	6.81526	6.83438	6.68574	7.50378	6.41661	6.66134	6.29451	6.27845	6.56199	6.47455	5.76732	6.69727	6.74424	6.566	7.52134	6.13234	6.48567	6.2483	6.65252	6.5835	5.06041	5.47446	6.45594
11715840_s_at	9.77143	10.2992	9.64658	10.3573	10.1214	10.366	9.83016	10.3624	10.2316	9.53372	10.1253	8.65068	9.70021	10.0681	9.83524	9.56406	9.43865	9.18336	9.56044	10.0578	9.67679	9.13777	9.81671	9.44129	9.3673	10.0452	8.91392	8.60322	9.3052	10.2659	9.98237	10.3931	9.38357	9.63945	10.0043	9.73652	9.2865	9.69778	9.87083	9.53829	9.89034	10.0914	10.0585	9.38813	9.49021	9.74024	9.07867	9.46589	9.75431
11715841_at	5.02932	4.94722	4.83349	5.08094	5.07879	5.08598	4.98391	5.11462	5.26853	4.85498	5.48534	5.45569	5.05485	5.16477	5.15561	5.18983	4.881	4.90004	5.14672	5.02035	5.04864	5.12017	5.11149	5.1641	5.06787	4.99029	5.11253	5.6337	5.29893	4.92134	4.99268	5.06327	5.17641	5.22519	5.17886	5.69183	5.54977	5.39268	5.28058	5.18971	4.92281	4.81754	5.09016	5.07598	5.02353	5.11294	5.07377	4.80781	5.26893
11715842_a_at	7.52431	7.80616	7.40996	7.88613	7.68187	7.65472	6.86373	7.34258	7.45737	7.06535	7.54617	5.75245	6.99056	7.04447	7.79092	6.8807	7.51049	7.35763	6.91058	7.46195	7.37702	5.62978	7.38123	7.0621	7.54369	7.29288	6.58491	7.00765	7.26806	7.81149	7.12932	7.3163	6.80665	7.41973	6.97355	8.24669	7.69794	8.41898	7.9942	6.80966	7.14303	7.13446	7.9027	6.23254	7.25048	7.45202	7.0775	7.33102	7.747
11715843_at	11.1616	10.8241	10.8149	10.8782	10.8404	10.7751	10.8647	10.9163	10.7296	10.4769	10.5042	8.17158	10.2889	10.5351	10.6449	10.366	10.5488	10.2585	10.3499	10.0494	10.6932	9.91844	10.5242	10.4264	10.4381	10.2958	9.74136	10.2245	10.4187	10.7108	10.61	10.7445	10.2479	10.6239	10.5122	11.456	10.7344	10.7009	10.5627	10.2699	10.0587	10.2355	10.6116	9.79309	10.2142	10.5797	10.3711	10.3871	10.4547
11715844_s_at	10.2194	11.5466	11.6199	11.7326	11.3266	11.6372	10.8783	11.9562	11.3725	11.0463	11.1588	10.2264	11.037	10.7491	10.9234	10.3552	11.2633	9.57682	11.525	9.592	10.7293	11.3859	11.2565	10.5308	11.0197	10.9015	11.6402	11.6395	10.7697	11.0097	11.2409	10.5309	10.5929	9.82309	10.4204	11.2278	11.3209	10.975	10.2933	10.918	9.81046	10.9223	10.5802	10.7944	11.0783	11.0066	10.6093	10.3579	10.818
11715845_s_at	9.70679	11.0504	11.1115	11.1959	11.0083	11.3854	10.3683	11.6231	10.9571	10.2453	10.6276	9.25229	10.1994	10.3957	10.5193	10.3577	11.1426	9.29159	10.8731	9.77136	10.4908	10.5673	10.7604	10.0138	10.6031	10.1934	9.43544	9.57693	10.1247	10.5004	10.6036	10.3672	10.2091	9.64729	10.0215	10.8751	11.2215	10.8018	9.67464	10.3376	9.53474	10.3162	10.07	10.3209	10.4286	10.5282	9.98341	9.99198	10.393
11715846_at	8.87678	8.38807	7.83844	8.01855	8.70467	7.03877	7.7522	6.3972	7.94355	6.78667	7.07612	5.74423	7.08946	6.79445	6.68456	7.21135	5.87077	10.4655	7.76715	6.64873	7.17017	6.96352	7.21197	6.78018	5.89906	7.14569	7.52399	8.93746	6.92827	7.66621	6.23483	6.71268	9.32693	9.25688	7.54805	7.32006	6.46493	6.30528	5.10311	7.16557	8.76403	5.12939	5.1441	7.55711	8.51219	8.10469	10.0269	9.37058	6.33038
11715847_x_at	8.81977	8.65022	7.92979	8.09711	8.58201	8.03589	8.51529	7.70074	9.18002	7.93525	6.44303	6.32744	6.8477	6.13557	5.39495	5.5224	5.53062	9.106	7.06101	5.30718	7.85119	5.41596	7.27074	5.75852	5.34504	8.02743	7.14439	7.08929	7.71285	8.14115	6.65415	8.12791	9.01209	7.88483	6.96333	8.58365	6.60542	6.46579	5.96508	8.00322	7.35228	4.59364	6.25888	7.13918	7.13142	8.19119	8.96902	9.72123	8.07749
11715848_a_at	11.9034	11.9472	11.1959	11.5988	11.7396	11.6381	11.66	11.9283	11.573	11.3403	11.3043	10.3687	11.4551	11.4739	12.165	10.9346	11.9575	10.9468	11.8318	12.1701	11.4914	11.1324	12.0574	11.1326	11.5891	11.6229	10.7849	11.0419	11.4267	11.3609	11.6853	11.8273	11.3795	11.6445	11.2521	11.8424	12.4226	11.8087	11.8277	11.7768	11.7906	11.8255	11.6945	11.1766	11.9478	11.948	11.1517	11.535	11.4193
11715849_a_at	9.73331	9.22285	9.06278	9.14846	9.33744	9.14489	9.44143	9.01781	9.049	9.2672	10.0831	8.80336	9.4909	9.65074	10.2526	9.24136	9.42343	9.79921	9.18806	9.19352	9.55773	9.16108	9.07072	9.75451	10.6304	9.10524	8.25974	8.87046	9.16559	9.72766	9.41596	9.15365	9.64836	9.85543	9.34723	9.69511	10.3925	10.2014	9.87062	9.53255	9.08295	9.38769	9.9469	9.32318	9.492	9.27169	9.34966	9.67968	9.65372
11715850_x_at	11.1796	11.0346	10.1598	10.4484	10.9472	10.4206	11.0036	10.5622	10.8166	11.3052	12.537	10.3785	11.1253	11.6045	12.3905	10.545	11.0358	11.165	11.7293	12.2455	11.5757	10.7499	12.3554	11.509	11.7008	11.7477	11.269	11.0684	10.7402	12.1982	11.4849	11.2527	11.5762	11.7966	10.9475	11.6551	12.4081	11.2809	11.385	11.563	11.8991	11.1748	11.4289	10.975	11.969	12.1706	11.788	11.7276	11.563
11715851_s_at	4.38183	4.15408	4.18406	4.08324	4.08621	4.0191	4.09178	4.04494	3.97011	4.19284	4.17346	4.2035	4.10722	4.17736	4.06022	4.04222	4.16939	3.852	4.19824	4.14278	3.99585	4.20159	4.02053	3.9679	3.98558	3.96372	4.49876	4.12113	4.01932	3.9584	3.9285	4.03414	3.76364	4.10519	4.08652	4.0436	4.17449	3.90438	4.15927	4.46311	4.06278	4.013	4.12159	4.02228	4.05802	4.11192	3.98693	4.01306	3.91277
11715852_at	8.30557	7.41773	7.38356	7.42796	7.30906	6.89849	8.3416	6.87204	7.11173	8.78862	7.55849	8.03821	8.1479	7.92685	7.10885	8.06193	6.76217	10.2559	8.52754	7.17463	9.23044	7.63107	8.51415	7.41809	6.35091	9.11461	8.50268	8.71634	8.28466	9.13932	7.65909	7.74341	9.53946	9.32314	8.54114	9.02943	7.94287	8.42349	6.85546	8.4369	8.74925	5.45952	6.56325	8.97762	8.70125	8.84735	10.0921	10.1025	8.11737
11715853_a_at	5.21211	5.04309	5.77624	5.3623	4.98013	5.36888	5.44285	5.30071	5.23303	5.31688	4.77047	6.85923	4.72943	4.99436	5.08143	5.20491	5.22255	4.9654	5.19288	5.21908	5.29757	5.81238	5.0245	5.40965	5.10215	5.04261	5.25482	5.65918	5.35906	4.91792	5.51673	5.31339	5.33614	5.23678	5.63669	5.30063	5.12025	4.81619	4.86253	5.47296	5.23088	5.93679	5.35114	5.67775	5.39186	4.8538	5.19536	5.20799	5.25094
11715854_at	4.87951	4.64801	4.90388	4.95521	4.84575	4.98559	4.87094	5.20501	5.13628	4.91132	4.84166	6.3776	5.03362	5.04817	4.84161	5.04447	4.86683	5.2076	4.96544	4.81679	5.06386	5.36008	4.85049	5.00145	4.75102	5.10166	5.53592	5.27902	5.28503	4.98893	5.03763	4.98137	5.22158	4.63771	5.195	4.92621	5.20851	4.72105	4.77717	5.29034	5.17424	5.16903	5.01348	5.06609	5.11884	4.74392	4.77672	5.09332	5.00361
11715855_a_at	8.2992	8.47655	7.23448	7.98724	8.52843	8.51838	7.83623	7.18507	8.39035	7.95426	6.72639	4.21747	7.29209	8.54481	7.94387	7.72567	7.16062	8.92758	7.48373	7.26697	7.80163	7.31996	8.96943	7.77845	7.71398	8.3373	5.49888	5.72808	7.80694	7.79979	5.78681	7.12854	7.76819	7.95197	7.64349	8.13029	6.99613	8.14074	7.37303	6.83641	7.58628	8.20328	7.83509	5.99953	7.64173	8.86386	8.75148	8.96569	9.04394
11715856_s_at	9.46875	9.65601	8.93073	9.4045	9.64901	9.28926	9.32885	8.83001	9.62138	9.33037	8.47429	7.40704	9.18725	9.90523	9.51989	9.20498	8.67451	10.1354	9.22455	8.8263	9.27904	9.53897	10.1694	9.34967	8.85926	9.57975	8.67733	8.81898	9.33147	9.42158	8.04986	8.75081	9.0526	9.7311	9.3244	9.58847	8.96706	9.65661	8.90025	8.91632	9.12259	9.47377	9.36867	7.98251	9.353	10.0677	10.1053	10.0901	10.0561
11715857_a_at	9.87456	8.92777	9.012	8.4188	9.07315	8.62721	9.25589	8.21042	8.65486	7.96042	8.60355	5.00618	8.02773	8.52294	8.68601	7.57336	8.69959	7.60394	7.95047	8.86165	8.58251	5.59025	8.40433	7.796	8.24365	8.09642	5.94342	7.89803	8.41002	9.11107	8.23778	8.95567	7.93953	8.42922	8.3928	7.92972	8.35996	9.15374	8.38944	7.57238	8.34828	8.82342	9.08708	7.39228	7.98454	8.5215	7.64726	8.67511	8.72187
11715858_s_at	12.4279	11.2144	11.5282	11.2133	11.4714	11.3226	11.8481	11.1721	11.0801	11.6904	11.4707	10.4726	11.8384	11.4336	11.5368	11.0173	11.7095	11.0135	11.3842	11.2482	11.6731	10.0819	11.5602	11.5561	11.4422	11.4056	10.0619	11.8862	11.503	11.6676	11.5821	12.0634	11.6271	11.2682	11.7586	11.2942	11.2934	11.7561	11.3451	11.3335	11.126	11.3879	11.5578	10.9725	11.4783	11.8348	11.4191	11.6307	11.7353
11715859_at	6.63826	6.6991	6.72821	7.00811	6.63055	6.50974	6.44891	6.53819	6.35226	7.13356	6.83157	5.91034	6.22936	7.22481	6.71732	6.04238	6.4223	6.51667	7.39547	7.20751	7.04245	6.37575	7.62307	7.63295	6.90273	7.18468	6.70108	5.48937	6.78637	6.79275	7.21556	6.62806	6.78275	6.51373	6.3194	7.08374	6.67905	7.09389	6.77633	6.91803	6.79632	5.52091	6.99736	6.15252	6.18591	7.41046	6.43744	7.03976	7.22654
11715860_a_at	5.71114	5.61713	5.46963	5.69462	5.59983	5.53071	5.66308	5.60732	5.36465	5.48096	5.6216	6.24468	5.38818	5.67822	5.5588	5.25967	5.65986	5.29503	5.74411	6.10062	5.84023	5.59948	6.04634	5.62734	5.70492	5.62494	5.85724	5.36339	5.76942	5.58694	5.97007	5.60423	5.75831	5.17918	5.49558	5.89648	5.66171	5.62752	5.7172	5.99341	5.62425	5.40055	5.80265	5.41167	5.31093	5.85664	5.11315	5.87577	5.74363
11715861_a_at	8.31016	9.27307	9.26739	9.62119	9.04915	9.38923	8.81935	9.51428	9.21413	9.7353	9.25127	10.5434	8.93962	9.07452	9.37107	9.7364	9.6555	8.96425	9.93506	8.89896	9.47599	9.41501	9.14001	9.53801	9.34273	9.07904	10.0486	9.50168	8.6493	9.33738	9.85016	9.36188	9.76848	8.70578	9.60241	10.1284	9.45183	9.18932	9.92089	9.20359	8.94653	9.55025	8.96282	9.62847	9.39985	9.10968	9.34833	9.21046	9.34753
11715862_x_at	8.63283	7.91551	8.13017	8.01352	8.09139	7.93291	8.59497	8.38015	7.81706	8.572	8.40034	7.68171	8.1408	8.65203	8.11666	8.23245	8.20598	7.95463	8.6411	8.41656	8.21025	8.40371	8.5615	8.59325	7.81265	8.60588	8.43013	7.61917	8.34287	8.55157	8.17743	8.35194	9.2131	8.20738	7.92031	9.01887	8.17525	8.31513	8.34653	8.31901	8.2691	8.64138	8.09144	7.76538	7.66636	8.62914	8.29339	8.30913	8.14948
11715863_x_at	8.89303	9.43466	8.92867	9.4832	9.24757	9.46125	9.01454	9.26396	8.65122	9.38341	9.90561	8.79206	9.45414	8.53876	8.4735	8.29759	8.02722	8.48669	10.1597	9.33968	8.84936	8.87007	9.4859	9.60789	7.95598	9.71603	9.49168	8.89958	8.50418	9.13235	9.881	8.91192	8.48769	8.4588	8.68401	8.94723	9.23122	8.0612	8.75875	9.99528	8.80692	8.82672	9.20679	9.14564	9.96289	9.10186	8.63023	8.58244	8.88118
[truncated: 48,632 more rows]
[truncated: 2 more columns]
